# Supplementary material for: Paternal Poly (ADP-ribose) Metabolism Modulates Retention of Inheritable Sperm Histones and Early Embryonic Gene Expression
Source: PLoS Genet. 2014 May 8;10(5):e1004317. doi: 10.1371/journal.pgen.1004317 (PMC4014456; doi:10.1371/journal.pgen.1004317)
Supplement: Dataset S2 — PJ34 mouse model microarray data. Similar to Dataset S1, differentially nucleosome associated sperm genes in PJ34A, PJ34B, PJ34C (sires) sperm samples compared with the wild-type are listed according to relative histone enrichment (MAT+) or depletion (MAT−). Differentially expressed genes in 2-cell embryos obtained from these sires are listed by individual embryos (PJ34A1–4, PJ34B1–4, PJ34C1–2) and overlaps with differentially nucleosomal bound genes are shown. Data sets used to generate Figs. 2–6 are included in Dataset S2 together with tables of complete GO-terms and Pearson correlation tables. (XLSX) [file pgen.1004317.s002.xlsx]

## Sheet: Matrix
Consensus (19,472 genes)
0610007C21Rik			Matrix of 19,472 genes commonly interrogated by all array platforms
0610007L01Rik
0610007P08Rik
0610007P14Rik
0610007P22Rik
0610008F07Rik
0610009B22Rik
0610009D07Rik
0610009O20Rik
0610010B08Rik
0610010F05Rik
0610010K14Rik
0610010O12Rik
0610011F06Rik
0610011L14Rik
0610012G03Rik
0610012H03Rik
0610030E20Rik
0610031J06Rik
0610037L13Rik
0610037P05Rik
0610040B10Rik
0610040J01Rik
0910001L09Rik
1100001G20Rik
1110001A16Rik
1110001J03Rik
1110002B05Rik
1110002L01Rik
1110002N22Rik
1110003E01Rik
1110004E09Rik
1110004F10Rik
1110005A03Rik
1110006O24Rik
1110007C09Rik
1110008F13Rik
1110008J03Rik
1110008L16Rik
1110008P14Rik
1110012D08Rik
1110012J17Rik
1110012L19Rik
1110014N23Rik
1110017D15Rik
1110018G07Rik
1110018J18Rik
1110020G09Rik
1110021J02Rik
1110021L09Rik
1110028C15Rik
1110031I02Rik
1110032A03Rik
1110032A04Rik
1110032F04Rik
1110034A24Rik
1110034B05Rik
1110034G24Rik
1110037F02Rik
1110038D17Rik
1110038F14Rik
1110049F12Rik
1110051M20Rik
1110054O05Rik
1110057K04Rik
1110058L19Rik
1110059E24Rik
1110059G10Rik
1110059M19Rik
1110065P20Rik
1110067D22Rik
1190002H23Rik
1190002N15Rik
1190003J15Rik
1190005F20Rik
1190005I06Rik
1190007F08Rik
1190007I07Rik
1200009I06Rik
1200011I18Rik
1200011M11Rik
1200014J11Rik
1200016B10Rik
1300001I01Rik
1300002K09Rik
1300010F03Rik
1300014I06Rik
1300017J02Rik
1300018I17Rik
1300018J18Rik
1500001M20Rik
1500002O20Rik
1500003O03Rik
1500009C09Rik
1500010J02Rik
1500011H22Rik
1500011K16Rik
1500012F01Rik
1500015O10Rik
1500031L02Rik
1500032L24Rik
1520402A15Rik
1600002H07Rik
1600002K03Rik
1600012H06Rik
1600014C10Rik
1600014K23Rik
1600015I10Rik
1600021P15Rik
1600027N09Rik
1600029D21Rik
1600029I14Rik
1600029O15Rik
1700001C02Rik
1700001C19Rik
1700001G17Rik
1700001J03Rik
1700001J11Rik
1700001K19Rik
1700001K23Rik
1700001L05Rik
1700001L19Rik
1700001O22Rik
1700001P01Rik
1700003E16Rik
1700003F12Rik
1700003H04Rik
1700003M02Rik
1700006A11Rik
1700006E09Rik
1700007B14Rik
1700007G11Rik
1700007I08Rik
1700007K09Rik
1700007K13Rik
1700008A04Rik
1700008F21Rik
1700008I05Rik
1700008J07Rik
1700008O03Rik
1700008P02Rik
1700008P20Rik
1700009J07Rik
1700009N14Rik
1700009P17Rik
1700010B08Rik
1700010D01Rik
1700010I14Rik
1700010M22Rik
1700011A15Rik
1700011E24Rik
1700011F03Rik
1700011F14Rik
1700011H14Rik
1700011I03Rik
1700011L22Rik
1700012A03Rik
1700012A16Rik
1700012B07Rik
1700012B09Rik
1700012B15Rik
1700012P22Rik
1700013D24Rik
1700013F07Rik
1700013G24Rik
1700013H16Rik
1700013N18Rik
1700014N06Rik
1700015E13Rik
1700016C15Rik
1700016D06Rik
1700016H13Rik
1700016K19Rik
1700016M24Rik
1700017B05Rik
1700017D01Rik
1700017N19Rik
1700018A04Rik
1700018A14Rik
1700018B08Rik
1700018B24Rik
1700018C11Rik
1700018F24Rik
1700018L24Rik
1700019A02Rik
1700019B03Rik
1700019D03Rik
1700019E19Rik
1700019G17Rik
1700019M22Rik
1700019N12Rik
1700019N19Rik
1700019O17Rik
1700020A23Rik
1700020C07Rik
1700020D05Rik
1700020L24Rik
1700020N01Rik
1700020O03Rik
1700021C14Rik
1700021F05Rik
1700021F07Rik
1700021K19Rik
1700022A21Rik
1700022I11Rik
1700022P22Rik
1700023A16Rik
1700023E05Rik
1700023I07Rik
1700024P04Rik
1700024P16Rik
1700025E21Rik
1700025F22Rik
1700025G04Rik
1700025K23Rik
1700026D08Rik
1700026J04Rik
1700026L06Rik
1700027A23Rik
1700027D21Rik
1700028I16Rik
1700028J19Rik
1700028K03Rik
1700028P14Rik
1700029F09Rik
1700029F12Rik
1700029G01Rik
1700029H14Rik
1700029I01Rik
1700029I15Rik
1700029J07Rik
1700029J11Rik
1700029M20Rik
1700030F18Rik
1700030J22Rik
1700030K09Rik
1700031F05Rik
1700034E13Rik
1700034F02Rik
1700034H14Rik
1700034H15Rik
1700034I23Rik
1700034J05Rik
1700034O15Rik
1700037C18Rik
1700037H04Rik
1700039E15Rik
1700040I03Rik
1700040L02Rik
1700042B14Rik
1700045I19Rik
1700049G17Rik
1700049L16Rik
1700052K11Rik
1700052N19Rik
1700054N08Rik
1700054O13Rik
1700056E22Rik
1700057G04Rik
1700057K13Rik
1700058C13Rik
1700058G18Rik
1700061G19Rik
1700061I17Rik
1700061J05Rik
1700065I17Rik
1700066M21Rik
1700067K01Rik
1700067P10Rik
1700069L16Rik
1700072E05Rik
1700073E17Rik
1700074P13Rik
1700080E11Rik
1700080O16Rik
1700084C01Rik
1700084E18Rik
1700084J12Rik
1700086L19Rik
1700086O06Rik
1700090G07Rik
1700093K21Rik
1700094D03Rik
1700101E01Rik
1700102P08Rik
1700106J16Rik
1700106N22Rik
1700108M19Rik
1700109F18Rik
1700110M21Rik
1700112E06Rik
1700113H08Rik
1700120K04Rik
1700123I01Rik
1700123K08Rik
1700123L14Rik
1700123O20Rik
1700125H20Rik
1700128F08Rik
1700129C05Rik
1810006K21Rik
1810008A18Rik
1810009A15Rik
1810009J06Rik
1810010D01Rik
1810011H11Rik
1810011O10Rik
1810012P15Rik
1810013D10Rik
1810013L24Rik
1810014F10Rik
1810019J16Rik
1810020D17Rik
1810024B03Rik
1810026J23Rik
1810027O10Rik
1810029B16Rik
1810030J14Rik
1810030N24Rik
1810030O07Rik
1810031K17Rik
1810032O08Rik
1810033B17Rik
1810035L17Rik
1810037I17Rik
1810041L15Rik
1810043G02Rik
1810046J19Rik
1810046K07Rik
1810048J11Rik
1810049H13Rik
1810055G02Rik
1810062O18Rik
1810063B05Rik
1810063B07Rik
1810065E05Rik
1810074P20Rik
2010001E11Rik
2010001M09Rik
2010002M12Rik
2010002N04Rik
2010003K11Rik
2010005H15Rik
2010007H12Rik
2010011I20Rik
2010012O05Rik
2010015L04Rik
2010106E10Rik
2010106G01Rik
2010107E04Rik
2010107G12Rik
2010107G23Rik
2010107H07Rik
2010109I03Rik
2010109K11Rik
2010110P09Rik
2010111I01Rik
2010204K13Rik
2010300C02Rik
2010305A19Rik
2010317E24Rik
2010321M09Rik
2200002D01Rik
2200002J24Rik
2200002K05Rik
2210009G21Rik
2210010C04Rik
2210012G02Rik
2210016F16Rik
2210018M11Rik
2210020M01Rik
2210021J22Rik
2210404O07Rik
2210407C18Rik
2210408I21Rik
2210409E12Rik
2210411K11Rik
2210415F13Rik
2300002M23Rik
2300005B03Rik
2300009A05Rik
2310001A20Rik
2310001K24Rik
2310002J15Rik
2310002L09Rik
2310002L13Rik
2310003C23Rik
2310003F16Rik
2310003H01Rik
2310003L22Rik
2310004I24Rik
2310004N24Rik
2310005G13Rik
2310007B03Rik
2310008H04Rik
2310008H09Rik
2310010M20Rik
2310011J03Rik
2310014H01Rik
2310014L17Rik
2310015B20Rik
2310016C08Rik
2310016M24Rik
2310021H06Rik
2310021P13Rik
2310022A10Rik
2310022B05Rik
2310028H24Rik
2310028O11Rik
2310030G06Rik
2310030N02Rik
2310033E01Rik
2310033P09Rik
2310034C09Rik
2310035C23Rik
2310035K24Rik
2310036O22Rik
2310037I24Rik
2310039H08Rik
2310042E22Rik
2310043J07Rik
2310044G17Rik
2310044H10Rik
2310046A06Rik
2310046K01Rik
2310046O06Rik
2310047B19Rik
2310047M10Rik
2310057J16Rik
2310057J18Rik
2310057M21Rik
2310057N15Rik
2310061C15Rik
2310061I04Rik
2310061J03Rik
2310061N02Rik
2310067B10Rik
2310068J16Rik
2310079F23Rik
2310079G19Rik
2400001E08Rik
2400003C14Rik
2410001C21Rik
2410002F23Rik
2410002I01Rik
2410002O22Rik
2410003K15Rik
2410004A20Rik
2410004B18Rik
2410004P03Rik
2410012M07Rik
2410015M20Rik
2410016O06Rik
2410017I17Rik
2410017P09Rik
2410022L05Rik
2410042D21Rik
2410066E13Rik
2410075B13Rik
2410076I21Rik
2410089E03Rik
2410091C18Rik
2410127L17Rik
2410131K14Rik
2410137M14Rik
2500003M10Rik
2510002D24Rik
2510003E04Rik
2510006D16Rik
2510009E07Rik
2510012J08Rik
2510039O18Rik
2510049J12Rik
2610001J05Rik
2610002D18Rik
2610002I17Rik
2610002J02Rik
2610002M06Rik
2610005L07Rik
2610008E11Rik
2610015P09Rik
2610017I09Rik
2610018G03Rik
2610019F03Rik
2610020H08Rik
2610021K21Rik
2610024G14Rik
2610027L16Rik
2610028H24Rik
2610029G23Rik
2610029I01Rik
2610034B18Rik
2610034M16Rik
2610039C10Rik
2610044O15Rik
2610101N10Rik
2610109H07Rik
2610204G22Rik
2610301B20Rik
2610301G19Rik
2610305D13Rik
2610318N02Rik
2610507B11Rik
2610524H06Rik
2610528E23Rik
2610528J11Rik
2700007P21Rik
2700029M09Rik
2700046A07Rik
2700046G09Rik
2700049A03Rik
2700050L05Rik
2700060E02Rik
2700062C07Rik
2700078E11Rik
2700078K21Rik
2700081O15Rik
2700089E24Rik
2700094K13Rik
2700097O09Rik
2810002D19Rik
2810002N01Rik
2810004N23Rik
2810006K23Rik
2810007J24Rik
2810008M24Rik
2810021B07Rik
2810021J22Rik
2810025M15Rik
2810030E01Rik
2810032G03Rik
2810046L04Rik
2810047C21Rik1
2810055F11Rik
2810055G20Rik
2810403A07Rik
2810405K02Rik
2810407C02Rik
2810408A11Rik
2810408M09Rik
2810410L24Rik
2810417H13Rik
2810422J05Rik
2810422O20Rik
2810428I15Rik
2810432D09Rik
2810432L12Rik
2810453I06Rik
2810459M11Rik
2810474O19Rik
2900005J15Rik
2900006K08Rik
2900010J23Rik
2900010M23Rik
2900011O08Rik
2900026A02Rik
2900041M22Rik
2900064A13Rik
2900073G15Rik
2900092C05Rik
2900092E17Rik
3000002C10Rik
3010026O09Rik
3110001D03Rik
3110002H16Rik
3110003A17Rik
3110009E18Rik
3110021A11Rik
3110035E14Rik
3110040N11Rik
3110043O21Rik
3110047P20Rik
3110052M02Rik
3110056O03Rik
3110057O12Rik
3110062M04Rik
3110070M22Rik
3110079O15Rik
3110082D06Rik
3110082I17Rik
3200002M19Rik
3230401D17Rik
3300002I08Rik
3425401B19Rik
3632451O06Rik
3830403N18Rik
3830406C13Rik
3830408C21Rik
3830417A13Rik
3830431G21Rik
3930402G23Rik
4430402I18Rik
4632411B12Rik
4632415K11Rik
4632415L05Rik
4632427E13Rik
4632428N05Rik
4632434I11Rik
4732415M23Rik
4732418C07Rik
4732456N10Rik
4732471D19Rik
4831426I19Rik
4832428D23Rik
4833403I15Rik
4833413D08Rik
4833420G17Rik
4833422C13Rik
4833422F24Rik
4833423E24Rik
4833424O15Rik
4833427G06Rik
4833439L19Rik
4833442J19Rik
4921501E09Rik
4921504E06Rik
4921506M07Rik
4921507P07Rik
4921509C19Rik
4921510H08Rik
4921511C20Rik
4921511H03Rik
4921513D23Rik
4921513I03Rik
4921515J06Rik
4921517D21Rik
4921517D22Rik
4921517L17Rik
4921523A10Rik
4921524J17Rik
4921524L21Rik
4921528I01Rik
4921528O07Rik
4921530D09Rik
4921530L21Rik
4921536K21Rik
4921539E11Rik
4922501C03Rik
4922501L14Rik
4922502D21Rik
4922505E12Rik
4922505G16Rik
4930402F06Rik
4930402H24Rik
4930403L05Rik
4930403N07Rik
4930404A10Rik
4930404H21Rik
4930404N11Rik
4930407I10Rik
4930412F15Rik
4930412O13Rik
4930415F15Rik
4930415L06Rik
4930415O20Rik
4930417G10Rik
4930422G04Rik
4930426L09Rik
4930427A07Rik
4930428E23Rik
4930429B21Rik
4930430A15Rik
4930430D24Rik
4930430F08Rik
4930432K09Rik
4930432K21Rik
4930433I11Rik
4930433N12Rik
4930435E12Rik
4930441O14Rik
4930443G12Rik
4930444A02Rik
4930444G20Rik
4930447C04Rik
4930449I24Rik
4930451C15Rik
4930451I11Rik
4930452B06Rik
4930453N24Rik
4930455C21Rik
4930455F23Rik
4930458L03Rik
4930465K10Rik
4930467E23Rik
4930469G21Rik
4930470P17Rik
4930471G03Rik
4930471M23Rik
4930473A06Rik
4930474M22Rik
4930474N05Rik
4930479M11Rik
4930480E11Rik
4930483J18Rik
4930486L24Rik
4930502E18Rik
4930503B20Rik
4930503E24Rik
4930503L19Rik
4930504O13Rik
4930505A04Rik
4930506M07Rik
4930507D05Rik
4930511I11Rik
4930511M11Rik
4930512B01Rik
4930515G01Rik
4930519F16Rik
4930519G04Rik
4930521A18Rik
4930522H14Rik
4930523C07Rik
4930524B15Rik
4930524E20Rik
4930524L23Rik
4930526D03Rik
4930528A17Rik
4930528F23Rik
4930529F22Rik
4930529M08Rik
4930534B04Rik
4930538K18Rik
4930539E08Rik
4930542N07Rik
4930544G11Rik
4930544O15Rik
4930546C10Rik
4930547C10Rik
4930547N16Rik
4930548H24Rik
4930549C01Rik
4930550C14Rik
4930550L24Rik
4930555I21Rik
4930557A04Rik
4930562C15Rik
4930562F07Rik
4930563D23Rik
4930563E22Rik
4930568D16Rik
4930572J05Rik
4930578C19Rik
4930578I06Rik
4930578N16Rik
4930579C15Rik
4930579F01Rik
4930579G18Rik
4930579G22Rik
4930579G24Rik
4930579J09Rik
4930579K19Rik
4930583H14Rik
4930583K01Rik
4930584F24Rik
4930588N13Rik
4930590J08Rik
4930595M18Rik
4930596D02Rik
4931406B18Rik
4931406C07Rik
4931406H21Rik
4931406P16Rik
4931407G18Rik
4931408A02Rik
4931408C20Rik
4931409K22Rik
4931414P19Rik
4931417E11Rik
4931417G12Rik
4931423N10Rik
4931428F04Rik
4931429I11Rik
4931429L15Rik
4931429P17Rik
4931431F19Rik
4931440F15Rik
4931440L10Rik
4931440P22Rik
4932411E22Rik
4932411G14Rik
4932411N23Rik
4932412H11Rik
4932414J04Rik
4932414N04Rik
4932415M13Rik
4932418E24Rik
4932425I24Rik
4932435O22Rik
4932438A13Rik
4932438H23Rik
4932441B19Rik
4933400A11Rik
4933400C05Rik
4933401B06Rik
4933402E13Rik
4933402J07Rik
4933402N03Rik
4933402N22Rik
4933402P03Rik
4933403F05Rik
4933403G14Rik
4933403O03Rik
4933404M02Rik
4933405L10Rik
4933405O20Rik
4933406J08Rik
4933406M09Rik
4933407C03Rik
4933407H18Rik
4933407L21Rik
4933407P14Rik
4933408B17Rik
4933409G03Rik
4933411G11Rik
4933411K16Rik
4933411K20Rik
4933412E24Rik
4933415F23Rik
4933416C03Rik
4933416I08Rik
4933417A18Rik
4933421E11Rik
4933421I07Rik
4933422H20Rik
4933424B01Rik
4933425L06Rik
4933425O20Rik
4933426M11Rik
4933427D06Rik
4933427D14Rik
4933427G17Rik
4933430H15Rik
4933430I17Rik
4933432B09Rik
4933432I09Rik
4933433C11Rik
4933433P14Rik
4933434E20Rik
4933434I20Rik
4933436C20Rik
4933436I01Rik
4933437F05Rik
4933439F18Rik
5031410I06Rik
5031414D18Rik
5031439G07Rik
5033411D12Rik
5033414D02Rik
5133401N09Rik
5330417C22Rik
5330426P16Rik
5330437I02Rik
5430405G05Rik
5430407P10Rik
5430411K18Rik
5430413K10Rik
5430416O09Rik
5430419D17Rik
5430427O19Rik
5430435G22Rik
5430437P03Rik
5730403B10Rik
5730408K05Rik
5730409E04Rik
5730419I09Rik
5730437N04Rik
5730455O13Rik
5730455P16Rik
5730469M10Rik
5730494M16Rik
5730494N06Rik
5730508B09Rik
5730522E02Rik
5730528L13Rik
5730559C18Rik
5730577I03Rik
5730590G19Rik
5830403L16Rik
5830405N20Rik
5830411N06Rik
5830415F09Rik
5830416P10Rik
5830417I10Rik
5830418K08Rik
5830433M19Rik
5930412G12Rik
5930416I19Rik
5930434B04Rik
6030405A18Rik
6030419C18Rik
6030422M02Rik
6030446N20Rik
6030458C11Rik
6030468B19Rik
6030498E09Rik
6230409E13Rik
6230427J02Rik
6330403A02Rik
6330403K07Rik
6330406I15Rik
6330407J23Rik
6330408A02Rik
6330409N04Rik
6330416G13Rik
6330439K17Rik
6330503K22Rik
6330512M04Rik
6330527O06Rik
6330545A04Rik
6330549D23Rik
6330577E15Rik
6330578E17Rik
6430527G18Rik
6430548M08Rik
6430550D23Rik
6430571L13Rik
6430573F11Rik
6430598A04Rik
6430704M03Rik
6530401N04Rik
6530411M01Rik
6530418L21Rik
6720456B07Rik
6720456H20Rik
6720463M24Rik
6820408C15Rik
6820431F20Rik
8030411F24Rik
8030462N17Rik
8430406I07Rik
8430408G22Rik
8430410A17Rik
8430410K20Rik
8430419L09Rik
8430427H17Rik
8430429K09Rik
9030224M15Rik
9030409G11Rik
9030418K01Rik
9030425E11Rik
9030612E09Rik
9030617O03Rik
9030619P08Rik
9030624J02Rik
9030625A04Rik
9130008F23Rik
9130011E15Rik
9130011J15Rik
9130017N09Rik
9130019O22Rik
9130019P16Rik
9130023H24Rik
9130230L23Rik
9130401M01Rik
9130404H23Rik
9130409I23Rik
9230104L09Rik
9230110C19Rik
9230110F15Rik
9330020H09Rik
9330133O14Rik
9330151L19Rik
9330159F19Rik
9330175E14Rik
9330176C04Rik
9330182L06Rik
9430007A20Rik
9430015G10Rik
9430016H08Rik
9430020K01Rik
9430021M05Rik
9430023L20Rik
9430031J16Rik
9430038I01Rik
9430041J12Rik
9430070O13Rik
9530002B09Rik
9530003J23Rik
9530008L14Rik
9530053A07Rik
9530068E07Rik
9530091C08Rik
9630028B13Rik
9630033F20Rik
9830001H06Rik
9830107B12Rik
9930012K11Rik
9930013L23Rik
9930014A18Rik
9930021J03Rik
9930023K05Rik
9930032O22Rik
9930104L06Rik
9930111J21Rik2
A030009H04Rik
A130010J15Rik
A130022J15Rik
A130049A11Rik
A1bg
A1cf
A230046K03Rik
A230050P20Rik
A230051G13Rik
A2ld1
A2m
A330021E22Rik
A330023F24Rik
A330049M08Rik
A330050B17Rik
A3galt2
A430005L14Rik
A430033K04Rik
A430078G23Rik
A430084P05Rik
A430093F15Rik
A430105I19Rik
A430107O13Rik
A430110N23Rik
A4galt
A4gnt
A530016L24Rik
A530053G22Rik
A530054K11Rik
A530064D06Rik
A530088E08Rik
A530098C11Rik
A530099J19Rik
A630001G21Rik
A630007B06Rik
A630033H20Rik
A630055G03Rik
A630072M18Rik
A630089N07Rik
A730011L01Rik
A730017C20Rik
A730017L22Rik
A730018C14Rik
A730020M07Rik
A730037C10Rik
A830007P12Rik
A830018L16Rik
A830080D01Rik
A830093I24Rik
A930001N09Rik
A930004D18Rik
A930005H10Rik
A930005I04Rik
A930011G23Rik
A930018P22Rik
A930038C07Rik
AA388235
AA415398
AA467197
AA960436
AA986860
Aaas
Aacs
Aadac
Aadacl2
Aadat
Aagab
Aak1
Aamp
Aanat
Aard
Aars
Aars2
Aarsd1
Aasdh
Aasdhppt
Aass
Aatf
Aatk
AB056442
AB124611
Abat
Abca1
Abca12
Abca13
Abca14
Abca15
Abca16
Abca17
Abca2
Abca3
Abca4
Abca5
Abca6
Abca7
Abca8a
Abca8b
Abca9
Abcb10
Abcb11
Abcb1a
Abcb1b
Abcb4
Abcb5
Abcb6
Abcb7
Abcb8
Abcb9
Abcc1
Abcc10
Abcc12
Abcc2
Abcc3
Abcc4
Abcc5
Abcc6
Abcc8
Abcc9
Abcd1
Abcd2
Abcd3
Abcd4
Abce1
Abcf1
Abcf2
Abcf3
Abcg1
Abcg2
Abcg3
Abcg4
Abcg5
Abcg8
Abhd1
Abhd10
Abhd11
Abhd12
Abhd12b
Abhd13
Abhd14a
Abhd14b
Abhd15
Abhd2
Abhd3
Abhd4
Abhd5
Abhd6
Abhd8
Abi1
Abi2
Abi3
Abi3bp
Abl1
Abl2
Ablim1
Ablim2
Ablim3
Abo
Abp1
Abpa
Abpb
Abpd
Abpe
Abpg
Abpz
Abr
Abra
Abt1
Abtb1
Abtb2
Acaa1a
Acaa1b
Acaa2
Acaca
Acacb
Acad10
Acad11
Acad8
Acad9
Acadl
Acadm
Acads
Acadsb
Acadvl
Acan
Acap1
Acap2
Acap3
Acat1
Acat2
Acat3
Acbd3
Acbd4
Acbd5
Acbd6
Acbd7
Accn1
Accn2
Accn3
Accn4
Accn5
Accs
Accsl
Acd
Ace
Ace2
Acer1
Acer2
Acer3
Ache
Acin1
Acly
Acmsd
Acn9
Acnat1
Acnat2
Aco1
Aco2
Acot1
Acot10
Acot11
Acot12
Acot13
Acot2
Acot3
Acot4
Acot5
Acot6
Acot7
Acot8
Acot9
Acox1
Acox2
Acox3
Acoxl
Acp1
Acp2
Acp5
Acp6
Acpl2
Acpp
Acpt
Acr
Acrbp
Acrv1
Acsbg1
Acsbg2
Acsf2
Acsf3
Acsl1
Acsl3
Acsl4
Acsl5
Acsl6
Acsm1
Acsm2
Acsm3
Acsm4
Acsm5
Acss1
Acss2
Acss3
Acta1
Acta2
Actb
Actbl2
Actc1
Actg1
Actg2
Actl6a
Actl6b
Actl7a
Actl7b
Actl9
Actn1
Actn2
Actn3
Actn4
Actr10
Actr1a
Actr1b
Actr2
Actr3
Actr3b
Actr5
Actr6
Actr8
Actrt1
Actrt2
Acvr1
Acvr1b
Acvr1c
Acvr2a
Acvr2b
Acvrl1
Acy1
Acy3
Acyp1
Acyp2
Ada
Adad1
Adad2
Adal
Adam10
Adam11
Adam12
Adam15
Adam17
Adam18
Adam19
Adam1a
Adam1b
Adam2
Adam21
Adam22
Adam23
Adam24
Adam25
Adam26a
Adam26b
Adam28
Adam29
Adam3
Adam30
Adam32
Adam33
Adam39
Adam4
Adam5
Adam6a
Adam6b
Adam7
Adam8
Adam9
Adamdec1
Adamts1
Adamts10
Adamts12
Adamts13
Adamts14
Adamts15
Adamts16
Adamts17
Adamts18
Adamts19
Adamts2
Adamts20
Adamts3
Adamts4
Adamts5
Adamts6
Adamts7
Adamts8
Adamts9
Adamtsl1
Adamtsl2
Adamtsl3
Adamtsl4
Adamtsl5
Adap1
Adap2
Adar
Adarb1
Adarb2
Adat1
Adat2
Adc
Adck1
Adck2
Adck3
Adck4
Adck5
Adcy1
Adcy10
Adcy2
Adcy3
Adcy4
Adcy5
Adcy6
Adcy7
Adcy8
Adcy9
Adcyap1
Adcyap1r1
Add1
Add2
Add3
Adh1
Adh4
Adh5
Adh6a
Adh6-ps1
Adh7
Adhfe1
Adi1
Adig
Adipoq
Adipor1
Adipor2
Adk
Adm
Adm2
Adnp
Adnp2
Ado
Adora1
Adora2a
Adora2b
Adora3
Adpgk
Adprh
Adprhl1
Adprhl2
Adra1a
Adra1b
Adra1d
Adra2a
Adra2b
Adra2c
Adrb1
Adrb2
Adrb3
Adrbk1
Adrbk2
Adrm1
Adsl
Adss
Adssl1
Aebp1
Aebp2
Aen
Aes
AF067063
AF251705
AF366264
AF529169
Afap1
Afap1l1
Afap1l2
Aff1
Aff2
Aff3
Aff4
Afg3l1
Afg3l2
Afm
Afmid
Afp
Aftph
Aga
Agap1
Agap2
Agap3
Agbl1
Agbl2
Agbl3
Agbl4
Agbl5
Ager
Agfg1
Agfg2
Aggf1
Agk
Agl
Agmat
Agpat1
Agpat2
Agpat3
Agpat4
Agpat5
Agpat6
Agpat9
Agphd1
Agps
Agr2
Agr3
Agrn
Agrp
Agt
Agtpbp1
Agtr1a
Agtr1b
Agtr2
Agtrap
Agxt
Agxt2
Agxt2l1
Agxt2l2
Ahctf1
Ahcy
Ahcyl1
Ahcyl2
Ahdc1
Ahi1
Ahnak
Ahr
Ahrr
Ahsa1
Ahsa2
Ahsg
AI118078
AI182371
AI314180
AI314831
AI314976
AI316807
AI317395
AI413582
AI428936
AI462493
AI464131
AI467606
AI480653
AI504432
AI593442
AI597468
AI597479
AI607873
AI646023
AI747448
AI836003
AI837181
AI846148
AI848100
AI854703
AI987944
Aicda
Aida
Aif1
Aif1l
Aifm1
Aifm2
Aifm3
Aig1
Aim1
Aim1l
Aim2
Aimp1
Aimp2
Aip
Aipl1
Aire
Airn
Ajap1
Ak1
AK129341
Ak2
Ak3
Ak4
Ak5
Ak7
Akap1
Akap10
Akap11
Akap12
Akap13
Akap14
Akap17b
Akap2
Akap3
Akap4
Akap5
Akap6
Akap7
Akap8
Akap8l
Akap9
Akirin1
Akirin2
Akna
Aknad1
Akp3
Akr1a4
Akr1b10
Akr1b3
Akr1b7
Akr1b8
Akr1c12
Akr1c13
Akr1c14
Akr1c18
Akr1c19
Akr1c20
Akr1c21
Akr1c6
Akr1d1
Akr1e1
Akr7a5
Akt1
Akt1s1
Akt2
Akt3
Aktip
Alad
Alas1
Alas2
Alb
Alcam
Aldh16a1
Aldh18a1
Aldh1a1
Aldh1a2
Aldh1a3
Aldh1a7
Aldh1b1
Aldh1l1
Aldh1l2
Aldh2
Aldh3a1
Aldh3a2
Aldh3b1
Aldh3b2
Aldh4a1
Aldh5a1
Aldh6a1
Aldh7a1
Aldh8a1
Aldh9a1
Aldoa
Aldoart1
Aldoart2
Aldob
Aldoc
Alg1
Alg11
Alg12
Alg13
Alg14
Alg2
Alg3
Alg5
Alg6
Alg8
Alg9
Alk
Alkbh1
Alkbh2
Alkbh3
Alkbh4
Alkbh5
Alkbh6
Alkbh7
Alkbh8
Allc
Alms1
Alox12
Alox12b
Alox12e
Alox15
Alox5
Alox5ap
Alox8
Aloxe3
Alpi
Alpk1
Alpk2
Alpk3
Alpl
Alppl2
Als2
Als2cl
Als2cr11
Als2cr12
Als2cr4
Alx1
Alx3
Alx4
Amac1
Amacr
Ambn
Ambp
Ambra1
Amd1
Amdhd1
Amdhd2
Amelx
Amfr
Amh
Amhr2
Amica1
Amigo1
Amigo2
Amigo3
Ammecr1
Ammecr1l
Amn
Amn1
Amot
Amotl1
Amotl2
Ampd1
Ampd2
Ampd3
Amph
Amt
Amtn
Amy1
Amy2a5
Amy2b
Amz1
Amz2
Anapc1
Anapc10
Anapc11
Anapc13
Anapc16
Anapc2
Anapc4
Anapc5
Anapc7
Ang2
Ang4
Ang5
Angel1
Angel2
Angpt1
Angpt2
Angpt4
Angptl1
Angptl2
Angptl3
Angptl4
Angptl6
Angptl7
Ank
Ank1
Ank2
Ank3
Ankar
Ankdd1b
Ankfn1
Ankfy1
Ankhd1
Ankib1
Ankk1
Ankle1
Ankle2
Ankmy1
Ankmy2
Ankra2
Ankrd1
Ankrd10
Ankrd11
Ankrd12
Ankrd13a
Ankrd13b
Ankrd13c
Ankrd13d
Ankrd16
Ankrd17
Ankrd2
Ankrd22
Ankrd23
Ankrd24
Ankrd26
Ankrd27
Ankrd28
Ankrd29
Ankrd32
Ankrd33
Ankrd33b
Ankrd34a
Ankrd34b
Ankrd34c
Ankrd35
Ankrd36
Ankrd37
Ankrd39
Ankrd40
Ankrd42
Ankrd43
Ankrd44
Ankrd45
Ankrd46
Ankrd49
Ankrd5
Ankrd50
Ankrd52
Ankrd53
Ankrd54
Ankrd55
Ankrd56
Ankrd57
Ankrd58
Ankrd6
Ankrd60
Ankrd61
Ankrd7
Ankrd9
Anks1
Anks1b
Anks3
Anks4b
Anks6
Ankzf1
Anln
Ano1
Ano10
Ano2
Ano3
Ano4
Ano5
Ano6
Ano7
Ano8
Ano9
Anp32a
Anp32b
Anp32e
Anpep
Antxr1
Antxr2
Antxrl
Anubl1
Anxa1
Anxa10
Anxa11
Anxa13
Anxa2
Anxa3
Anxa4
Anxa5
Anxa6
Anxa7
Anxa8
Anxa9
Aoah
Aoc2
Aoc3
Aox1
Aox3
Aox3l1
Aox4
Ap1ar
Ap1b1
Ap1g1
Ap1g2
Ap1m1
Ap1m2
Ap1s1
Ap1s2
Ap1s3
Ap2a1
Ap2a2
Ap2b1
Ap2m1
Ap2s1
Ap3b1
Ap3b2
Ap3d1
Ap3m1
Ap3m2
Ap3s1
Ap3s2
Ap4b1
Ap4e1
Ap4m1
Ap4s1
Apaf1
Apba1
Apba2
Apba3
Apbb1
Apbb1ip
Apbb2
Apbb3
Apbh
Apc
Apc2
Apcdd1
Apcs
Apeh
Apex1
Apex2
Aph1a
Aph1b
Aph1c
Api5
Apip
Apitd1
Aplf
Apln
Aplnr
Aplp1
Aplp2
Apoa1
Apoa1bp
Apoa2
Apoa4
Apoa5
Apob
Apobec1
Apobec2
Apobec3
Apobec4
Apoc1
Apoc2
Apoc3
Apoc4
Apod
Apoe
Apof
Apoh
Apol10a
Apol10b
Apol6
Apol7a
Apol7b
Apol7c
Apol7e
Apol8
Apol9a
Apol9b
Apold1
Apom
Apon
Apoo
Apool
App
Appbp2
Appl1
Appl2
Aprt
Aptx
Aqp1
Aqp11
Aqp12
Aqp2
Aqp3
Aqp4
Aqp5
Aqp6
Aqp7
Aqp8
Aqp9
Aqr
Ar
Araf
Arap1
Arap2
Arap3
Arc
Arcn1
Areg
Arf1
Arf2
Arf3
Arf4
Arf5
Arf6
Arfgap1
Arfgap2
Arfgap3
Arfgef1
Arfgef2
Arfip1
Arfip2
Arfrp1
Arg1
Arg2
Arglu1
Arhgap1
Arhgap10
Arhgap11a
Arhgap12
Arhgap15
Arhgap17
Arhgap18
Arhgap19
Arhgap20
Arhgap21
Arhgap22
Arhgap23
Arhgap24
Arhgap25
Arhgap26
Arhgap27
Arhgap28
Arhgap29
Arhgap30
Arhgap31
Arhgap32
Arhgap33
Arhgap36
Arhgap39
Arhgap4
Arhgap40
Arhgap42
Arhgap5
Arhgap6
Arhgap8
Arhgap9
Arhgdia
Arhgdib
Arhgdig
Arhgef1
Arhgef10
Arhgef10l
Arhgef11
Arhgef12
Arhgef15
Arhgef16
Arhgef17
Arhgef18
Arhgef19
Arhgef2
[truncated: 17,473 more rows]

## Sheet: Pj34A MND vs Con (Fig 2)
Genes differentially histone			Overlap gene >0		transcript chromosome	transcript start	transcript stop	strand	Transcript ID	Gene Symbol	Distance to TSS	Percent overlap with gene	Percent overlap with region	chromosome	region start	region end	length(bps)	probes in region	p-value(region)	Fraction of negatively enriched windows in region	MAT-score on T(PJ34 vs. WTNuc)				PJ34A vs Wt con in matrix (6063 genes)					PJ34A MAT+ in Matrix (3700)				PJ34 MAT- in Matrix (3089 genes)
associated compared to the controls.					2	112062808	112063738	+	NM_025403	Nop10	764	17.9377	13.6215	chr2	112063572	112064797	1226	22	8.82753e-06	0	72.9623				Nop10					Nop10				Tnnt2
Genes are sorted by MAT values.					4	55548237	55553576	-	NM_010637	Klf4	1061	32.397	100	chr4	55550786	55552515	1730	48	8.82753e-06	0	68.004				Klf4					Klf4				Efna2
MAT+: elevated histone content					16	43166616	43538443	+	NM_019778	Zbtb20	113866	0.498618	100	chr16	43280482	43282335	1854	51	8.82753e-06	0	57.749				Zbtb20					Zbtb20				Msh4
MAT-: lower histone content					16	43166616	43538443	+	NM_181058	Zbtb20	113866	0.498618	100	chr16	43280482	43282335	1854	51	8.82753e-06	0	57.749				Fam135b					Fam135b				Nup133
					15	71275347	71557508	-	NM_177819	Fam135b	259452	0.266868	100	chr15	71297304	71298056	753	21	8.82753e-06	0	57.5055				Olfr784					Olfr784				C9
					10	128790584	128791544	+	NM_146729	Olfr784	0	100	71.1325	chr10	128790377	128791727	1351	37	8.82753e-06	0.105263	56.9289				Ano3					Ano3				Rnf128
					2	110458979	110750943	-	NM_001128103	Ano3	178240	0.282226	100	chr2	110571880	110572703	824	23	8.82753e-06	0	52.9053				2610528E23Rik					2610528E23Rik				Pvrl2
					2	110488810	110751084	-	NM_001081556	Ano3	178381	0.314174	100	chr2	110571880	110572703	824	23	8.82753e-06	0	52.9053				Filip1l					Filip1l				4932438A13Rik
					16	57223358	57528014	-	NM_025599	2610528E23Rik	100125	0.367627	100	chr16	57426770	57427889	1120	28	8.82753e-06	0	47.9762				Ubr5					Ubr5				Tcfap2c
					16	57274635	57494163	+	NM_001040397	Filip1l	152135	0.510183	100	chr16	57426770	57427889	1120	28	8.82753e-06	0	47.9762				Irg1					Irg1				Srfbp1
					15	37911917	38023443	-	NM_001081359	Ubr5	94703	1.09301	100	chr15	37927522	37928740	1219	27	8.82753e-06	0	46.3406				LOC100041256					LOC100041256				Lce3a
					15	37911917	38023443	-	NM_001112721	Ubr5	94703	1.09301	100	chr15	37927522	37928740	1219	27	8.82753e-06	0	46.3406				Gm2897					Gm2897				Ilf2
					14	101933512	101943074	+	NM_008392	Irg1	1135	13.4477	100	chr14	101934647	101935932	1286	32	8.82753e-06	0	46.199				Ankrd26					Ankrd26				Dip2c
					Y_random	11688636	11767900	+	NM_001160144.1	LOC100039810	74277	6.29282	75.9209	chrY_random	11762913	11769482	6570	269	8.82753e-06	0	46.1757				Ankrd46					Ankrd46				Whrn
					Y_random	11688636	11767898	+	NM_001160142.1	LOC100041256	74277	6.29045	75.8904	chrY_random	11762913	11769482	6570	269	8.82753e-06	0	46.1757				LOC100039753					LOC100039753				Errfi1
					14	3584469	4155327	-	NM_001177714	Gm2897	370790	0.460534	100	chr14	3781909	3784537	2629	73	8.82753e-06	0	45.7811				Olfr168					Olfr168				Rapgef4
					14	3584469	4155346	-	NM_001177715	Gm2897	370809	0.460519	100	chr14	3781909	3784537	2629	73	8.82753e-06	0	45.7811				Myc					Myc				Tgfa
					6	118468183	118527876	-	NM_001081112	Ankrd26	37828	2.22468	100	chr6	118488721	118490048	1328	37	8.82753e-06	0	45.1762				Ctla4					Ctla4				Olfr197
					15	36422257	36441381	-	NM_175134	Ankrd46	533	7.9634	100	chr15	36439326	36440848	1523	32	8.82753e-06	0	45.128				Ptprt					Ptprt				Cep350
					10	78551945	78598063	+	NM_001103368	Vmn2r80	17896	1.43108	100	chr10	78569841	78570500	660	19	8.82753e-06	0	45.1088				Zfp955a					Zfp955a				Spop
					10	78551945	78598063	+	NM_001103368.1	Vmn2r80	17896	1.43108	100	chr10	78569841	78570500	660	19	8.82753e-06	0	45.1088				ENSMUSG00000068790					ENSMUSG00000068790				Cpsf6
					Y_random	2541835	2542825	-	NM_001160135	LOC100039574	0	100	37.8244	chrY_random	2540213	2542832	2620	68	8.82753e-06	0	44.4153				Slc14a2					Slc14a2				Arhgap24
					Y_random	2541256	2544163	-	NM_001017394.1	LOC100039753	1331	54.2297	60.1908	chrY_random	2540213	2542832	2620	68	8.82753e-06	0	44.4153				Smek1					Smek1				Cnbp
					16	19443543	19444482	-	NM_146357	Olfr168	48	94.8936	63.5328	chr16	19443031	19444434	1404	38	8.82753e-06	0	43.7132				Dydc1					Dydc1				Ndufa4
					15	61815007	61820028	+	NM_001177352	Myc	3612	16.9056	100	chr15	61818619	61819467	849	23	8.82753e-06	0	42.9318				Gm12830					Gm12830				Bend5
					15	61815007	61820028	+	NM_001177353	Myc	3612	16.9056	100	chr15	61818619	61819467	849	23	8.82753e-06	0	42.9318				Psmb1					Psmb1				Agbl4
					15	61815007	61820028	+	NM_001177354	Myc	3612	16.9056	100	chr15	61818619	61819467	849	23	8.82753e-06	0	42.9318				B3gnt2					B3gnt2				Mrpl39
					15	61815007	61820028	+	NM_010849	Myc	3612	16.9056	100	chr15	61818619	61819467	849	23	8.82753e-06	0	42.9318				Plcxd3					Plcxd3				Cox15
					1	60853571	60860377	+	NM_009843	Ctla4	0	5.42089	26.6426	chr1	60852555	60853939	1385	33	8.82753e-06	0	42.7858				Sprr2d					Sprr2d				Cd46
					2	161219064	162352589	-	NM_021464	Ptprt	1015772	0.0906905	100	chr2	161335790	161336817	1028	25	8.82753e-06	0	42.2749				Hmcn1					Hmcn1				C330019G07Rik
					17	32902555	32917702	+	NM_001142957	Zfp955b	0	0.811988	9.11111	chr17	32901328	32902677	1350	37	8.82753e-06	0	42.0831				Ssty2					Ssty2				Setx
					17	32902555	32920463	+	NM_029952	Zfp955a	0	0.686806	9.11111	chr17	32901328	32902677	1350	37	8.82753e-06	0	42.0831				Vmn1r85					Vmn1r85				Edil3
					14	4201586	4291250	+	NM_001029930.1	ENSMUSG00000068790	81630	3.32794	100	chr14	4283216	4286199	2984	83	8.82753e-06	0	41.9506				R3hdm1					R3hdm1				Pinx1
					18	78345317	78368517	-	NM_001110274	Slc14a2	1574	3.99552	100	chr18	78366017	78366943	927	21	8.82753e-06	0	41.8258				Zdhhc3					Zdhhc3				4930412F15Rik
					18	78345317	78759029	-	NM_030683	Slc14a2	392086	0.224068	100	chr18	78366017	78366943	927	21	8.82753e-06	0	41.8258				Myb					Myb				Egfl7
					18	78308220	78759029	-	NM_207651	Slc14a2	392086	0.20563	100	chr18	78366017	78366943	927	21	8.82753e-06	0	41.8258				Epb4.1l3					Epb4.1l3				Creb3
					12	101440459	101484753	-	NM_001160214	Smek1	1384	3.16289	100	chr12	101481969	101483369	1401	29	8.82753e-06	0	41.3526				Lhx1					Lhx1				A130010J15Rik
					12	101440459	101484753	-	NM_211355	Smek1	1384	3.16289	100	chr12	101481969	101483369	1401	29	8.82753e-06	0	41.3526				Fabp5					Fabp5				Traf3ip3
					Y_random	12133745	12136085	+	NM_001160144.2	LOC100039810	0	100	42.6412	chrY_random	12131034	12136523	5490	260	8.82753e-06	0	41.2085				Nr3c1					Nr3c1				Btbd9
					Y_random	12133745	12136083	+	NM_001160142.2	LOC100041256	0	100	42.6047	chrY_random	12131034	12136523	5490	260	8.82753e-06	0	41.2085				Nkain3					Nkain3				Ypel5
					Y_random	12135143	12136001	+	NM_001160141	LOC100041223	0	100	15.6466	chrY_random	12131034	12136523	5490	260	8.82753e-06	0	41.2085				Arhgef12					Arhgef12				Gypa
					14	39981624	40000909	+	NM_027094	Dydc1	377	7.02064	100	chr14	39982001	39983354	1354	37	8.82753e-06	0	40.3448				Pcp2					Pcp2				Atn1
					4	114319652	114354099	+	NR_033617	Gm12830	825	3.5735	100	chr4	114320477	114321707	1231	24	8.82753e-06	0	40.1966				Med14					Med14				Pard3
					Y_random	11688636	11767898	+	NM_001160142.1	LOC100041256	73004	0.968926	100	chrY_random	11761640	11762407	768	23	8.82753e-06	0	40.0815				Stxbp5					Stxbp5				Tmem134
					Y_random	11688636	11767900	+	NM_001160144.1	LOC100039810	73004	0.968902	100	chrY_random	11761640	11762407	768	23	8.82753e-06	0	40.0815				Olfr393					Olfr393				Lctl
					17	15180684	15203240	-	NM_011185	Psmb1	404	10.5067	100	chr17	15200467	15202836	2370	53	8.82753e-06	0	40.0308				Rasgrp3					Rasgrp3				Cplx2
					11	22734739	22759736	-	NM_016888	B3gnt2	22043	5.82847	100	chr11	22736237	22737693	1457	37	8.82753e-06	0	39.6387				Speer4b					Speer4b				1700001K19Rik
					11	22734739	22760337	-	NM_001169114	B3gnt2	22644	5.69163	100	chr11	22736237	22737693	1457	37	8.82753e-06	0	39.6387				Dpp6					Dpp6				Capn5
					15	4325491	4525580	+	NM_177355	Plcxd3	48477	0.658704	100	chr15	4373968	4375285	1318	27	8.82753e-06	0	39.6114				Slc35a5					Slc35a5				Kif16b
					7	104118278	104136058	+	NM_030684	Trim34a	3616	7.50801	100	chr7	104121894	104123228	1335	37	8.82753e-06	0	39.3177				Fbxo3					Fbxo3				1700113H08Rik
					14	3584469	4155327	-	NM_001177714	Gm2897	354040	0.29114	100	chr14	3799626	3801287	1662	32	8.82753e-06	0	39.205				4932418E24Rik					4932418E24Rik				Tarsl2
					14	3584469	4155346	-	NM_001177715	Gm2897	354059	0.291131	100	chr14	3799626	3801287	1662	32	8.82753e-06	0	39.205				Cyr61					Cyr61				Slc15a5
					3	92424543	92426277	+	NM_011470	Sprr2d	1435	17.2911	33.0396	chr3	92425978	92426885	908	25	8.82753e-06	0	38.5987				Ctbp2					Ctbp2				Pop1
					1	152324720	152755654	-	NM_001024720	Hmcn1	213595	0.355274	100	chr1	152540529	152542059	1531	37	8.82753e-06	0	38.4628				Ppp1r7					Ppp1r7				Mtmr2
					Y_random	12065277	12068192	+	NM_001017394.6	LOC100039753	0	24.5542	21.697	chrY_random	12062693	12065992	3300	176	8.82753e-06	0	38.2308				Pdc					Pdc				Ccni
					Y_random	12065285	12067620	+	NM_023546.1	Ssty2	0	30.3082	21.4545	chrY_random	12062693	12065992	3300	176	8.82753e-06	0	38.2308				LOC380994					LOC380994				Amfr
					Y_random	12065295	12067619	+	NM_001017393.1	MGC107098	0	30.0215	21.1515	chrY_random	12062693	12065992	3300	176	8.82753e-06	0	38.2308				Abca13					Abca13				Eif1ad
					3	62426706	62550151	+	NM_001081295	Arhgef26	3936	0.960744	100	chr3	62430642	62431827	1186	33	8.82753e-06	0	38.0038				Tcp11l1					Tcp11l1				Prkaa1
					Y_random	11615610	11616601	+	NM_001160136.2	LOC100042428	0	100	37.6614	chrY_random	11615565	11618198	2634	127	8.82753e-06	0	37.9126				Tmed11					Tmed11				Stx17
					Y_random	11614298	11616607	+	NM_001017393	MGC107098	1267	45.1515	39.5976	chrY_random	11615565	11618198	2634	127	8.82753e-06	0	37.9126				Usp31					Usp31				Ggta1
					Y_random	11614280	11617180	+	NM_001017394.5	LOC100039753	1285	55.7049	61.3516	chrY_random	11615565	11618198	2634	127	8.82753e-06	0	37.9126				Lrrc33					Lrrc33				Ralyl
					7	11984468	11985395	-	NM_145847	Vmn1r85	0	100	64.7141	chr7	11984286	11985719	1434	40	8.82753e-06	0	37.6289				Hnf4a					Hnf4a				Steap2
					1	129930852	130065282	+	NM_181750	R3hdm1	2496	0.93654	100	chr1	129933348	129934606	1259	32	8.82753e-06	0	37.6063				Pus3					Pus3				Mug-ps1
					9	122921008	122961904	-	NM_026917	Zdhhc3	1928	3.1347	100	chr9	122958695	122959976	1282	31	8.82753e-06	0	37.2971				Hyls1					Hyls1				Vps26a
					10	20814346	20850401	-	NM_001198914	Myb	3966	4.31828	100	chr10	20844879	20846435	1557	43	8.82753e-06	0	37.2964				Nbeal1					Nbeal1				Akap13
					10	20814346	20850401	-	NM_010848	Myb	3966	4.31828	100	chr10	20844879	20846435	1557	43	8.82753e-06	0	37.2964				Derl2					Derl2				Cyhr1
					17	69061712	69194890	+	NM_013813	Epb4.1l3	48324	0.654758	100	chr17	69110036	69110907	872	25	8.82753e-06	0	36.6899				2810432L12Rik					2810432L12Rik				Acvr1
					11	84335574	84341730	-	NM_008498	Lhx1	6057	1.62417	8.51064	chr11	84334499	84335673	1175	30	8.82753e-06	0	36.4061				Cpne1					Cpne1				Vmn1r35
					3	9995138	9999143	+	NM_010634	Fabp5	917	29.5307	100	chr3	9996055	9997237	1183	28	8.82753e-06	0	36.3797				Tst					Tst				Pmpca
					18	39536519	39613220	-	NM_008173	Nr3c1	760	2.03124	100	chr18	39610903	39612460	1558	43	8.82753e-06	0	36.3521				Spata18					Spata18				Prrg3
					4	20334688	20869504	-	NM_172987	Nkain3	0	0.00990993	4.05509	chr4	20869452	20870758	1307	28	8.82753e-06	0	36.2342				Cog2					Cog2				Pde4b
					15	61815007	61820028	+	NM_001177352	Myc	1045	45.2409	100	chr15	61816052	61818323	2272	59	8.82753e-06	0.15625	36.1584				Atad2b					Atad2b				Cept1
					15	61815007	61820028	+	NM_001177353	Myc	1045	45.2409	100	chr15	61816052	61818323	2272	59	8.82753e-06	0.15625	36.1584				Zc3h15					Zc3h15				Idh2
					15	61815007	61820028	+	NM_001177354	Myc	1045	45.2409	100	chr15	61816052	61818323	2272	59	8.82753e-06	0.15625	36.1584				Gm5531					Gm5531				Sox10
					15	61815007	61820028	+	NM_010849	Myc	1045	45.2409	100	chr15	61816052	61818323	2272	59	8.82753e-06	0.15625	36.1584				Kif6					Kif6				Mettl9
					4	146019666	146357221	+	NM_001039209	Gm13152	104853	0.375938	100	chr4	146124519	146125787	1269	34	8.82753e-06	0	36.1087				Ssbp2					Ssbp2				Polr3c
					9	42714837	42856714	-	NM_027144	Arhgef12	138933	1.57107	100	chr9	42715553	42717781	2229	58	8.82753e-06	0	36.0702				Nfyc					Nfyc				Adh5
					8	3623374	3625546	-	NM_001129803	Pcp2	0	32.8118	58.2041	chr8	3624834	3626058	1225	30	8.82753e-06	0	35.9027				Maml1					Maml1				B230219D22Rik
					8	3623372	3625283	-	NM_008790	Pcp2	0	23.5356	36.7347	chr8	3624834	3626058	1225	30	8.82753e-06	0	35.9027				Ncald					Ncald				Ptdss1
					8	3623374	3625050	-	NM_001129804	Pcp2	0	12.9398	17.7143	chr8	3624834	3626058	1225	30	8.82753e-06	0	35.9027				Ctnna3					Ctnna3				Eml4
					X	11832330	11918933	-	NM_001048208	Med14	85099	1.50686	100	chrX	11832530	11833834	1305	34	8.82753e-06	0	35.721				Vmn1r230					Vmn1r230				Zzef1
					14	3584469	4155327	-	NM_001177714	Gm2897	375563	0.180605	100	chr14	3778734	3779764	1031	22	8.82753e-06	0	35.6084				Mbtps1					Mbtps1				Klra1
					14	3584469	4155346	-	NM_001177715	Gm2897	375582	0.180599	100	chr14	3778734	3779764	1031	22	8.82753e-06	0	35.6084				Ccdc33					Ccdc33				Dsn1
					10	9445737	9591231	-	NM_001081344	Stxbp5	61694	0.923743	100	chr10	9528194	9529537	1344	35	8.82753e-06	0	35.3646				Camk1d					Camk1d				Mri1
					4	146019666	146357221	+	NM_001039209	Gm13152	315519	0.727287	100	chr4	146335185	146337639	2455	68	8.82753e-06	0	35.1115				Rnf19a					Rnf19a				Chst9
					11	73663380	73664319	-	NM_147008	Olfr393	0	32.5532	10.7784	chr11	73664014	73666852	2839	74	8.82753e-06	0.043478	34.9219				Armc4					Armc4				Gabrr3
					17	75340965	75434106	+	NM_001166493	Rasgrp3	27347	1.65124	100	chr17	75368312	75369849	1538	42	8.82753e-06	0	34.8734				Olfr166					Olfr166				Fdps
					5	27826597	27832180	-	NM_028561	Speer4b	312	38.3954	100	chr5	27829725	27831868	2144	57	8.82753e-06	0	34.8316				4930529F22Rik					4930529F22Rik				Hoxa3
					5	27592722	28058288	+	NM_001136060	Dpp6	237003	0.460514	100	chr5	27829725	27831868	2144	57	8.82753e-06	0	34.8316				Plekha5					Plekha5				Msl1
					5	27379986	28058288	+	NM_207282	Dpp6	449739	0.316083	100	chr5	27829725	27831868	2144	57	8.82753e-06	0	34.8316				Olfr1504					Olfr1504				Slc32a1
					5	27235565	28058288	+	NM_001198886	Dpp6	594160	0.260598	100	chr5	27829725	27831868	2144	57	8.82753e-06	0	34.8316				Vamp7					Vamp7				Smcr8
					5	27148144	28058288	+	NM_010075	Dpp6	681581	0.235567	100	chr5	27829725	27831868	2144	57	8.82753e-06	0	34.8316				Fgd6					Fgd6				Olfr1352
					X	3241670	3243630	-	NM_001085545	Gm14345	0	100	60.9195	chrX	3241252	3244470	3219	84	8.82753e-06	0.033898	34.4012				Mdm1					Mdm1				Pigx
					X	3241670	3243630	-	NM_001085551	Gm14346	0	100	60.9195	chrX	3241252	3244470	3219	84	8.82753e-06	0.033898	34.4012				Olfr735					Olfr735				Kcmf1
					X	3241675	3243630	-	NM_027955.1	Gmcl1l	0	100	60.7642	chrX	3241252	3244470	3219	84	8.82753e-06	0.033898	34.4012				Rps5					Rps5				BC037034
					X	3241679	3243630	-	NM_001085552	Gm14351	0	100	60.6399	chrX	3241252	3244470	3219	84	8.82753e-06	0.033898	34.4012				5730590G19Rik					5730590G19Rik				Ccdc45
					X	3241679	3243630	-	NM_001099333	Gm2863	0	100	60.6399	chrX	3241252	3244470	3219	84	8.82753e-06	0.033898	34.4012				Gm13051					Gm13051				Mfap3
					X	3241681	3243630	-	NM_001168337.1	Gm2825	0	100	60.5778	chrX	3241252	3244470	3219	84	8.82753e-06	0.033898	34.4012				2700007P21Rik					2700007P21Rik				Anks1b
					X	3241897	3243598	-	NM_001145038.2	Gm2933	0	100	52.8736	chrX	3241252	3244470	3219	84	8.82753e-06	0.033898	34.4012				Chn2					Chn2				Ntrk1
					X	3242048	3243545	-	NM_001099643.2	Gm3750	0	100	46.5362	chrX	3241252	3244470	3219	84	8.82753e-06	0.033898	34.4012				Ptprq					Ptprq				Wipf2
					16	45058905	45078006	-	NM_028756	Slc35a5	2507	6.03602	100	chr16	45074347	45075499	1153	27	8.82753e-06	0	34.3767				Polr2b					Polr2b				Syt16
					2	103828638	103855967	+	NM_020593	Fbxo3	2015	2.34541	100	chr2	103830653	103831293	641	18	8.82753e-06	0	34.1694				Pdzd11					Pdzd11				Usp24
					2	103828638	103864077	+	NM_212433	Fbxo3	2015	1.80869	100	chr2	103830653	103831293	641	18	8.82753e-06	0	34.1694				Olfr810					Olfr810				Cggbp1
					Y_random	13202880	13603846	+	NR_002860	A130040M12Rik	293046	1.27891	100	chrY_random	13495926	13501053	5128	176	8.82753e-06	0	34.1115				Mettl4					Mettl4				Erap1
					2	26093656	26116567	-	NM_177841	4932418E24Rik	0	1.9684	34.0634	chr2	26116117	26117440	1324	38	8.82753e-06	0	34.0046				Gm5458					Gm5458				Ccdc30
					3	145584357	145587372	-	NM_010516	Cyr61	937	49.3369	100	chr3	145584948	145586435	1488	41	8.82753e-06	0	33.924				Fut8					Fut8				Traf3
					7	132825354	132961827	-	NM_009980	Ctbp2	104710	0.987734	100	chr7	132855770	132857117	1348	34	8.82753e-06	0	33.8384				Olfr1262					Olfr1262				Dhcr7
					1	95174051	95198025	+	NM_023200	Ppp1r7	2980	4.90094	100	chr1	95177031	95178205	1175	28	8.82753e-06	0	33.8044				2610305D13Rik					2610305D13Rik				Ttc21b
					1	152081635	152096124	+	NM_001159730	Pdc	133	8.28157	100	chr1	152081768	152082967	1200	33	8.82753e-06	0	33.7689				Nbea					Nbea				Chi3l4
					1	152081635	152096124	+	NM_024458	Pdc	133	8.28157	100	chr1	152081768	152082967	1200	33	8.82753e-06	0	33.7689				BC026439					BC026439				Usp45
					Y_random	13062961	13089152	+	NM_001037748.3	LOC380994	165	6.36836	100	chrY_random	13063126	13064793	1668	40	8.82753e-06	0	33.711				Olfr553					Olfr553				Ddx5
					4	146019666	146357221	+	NM_001039209	Gm13152	147783	1.27268	100	chr4	146167449	146171744	4296	99	8.82753e-06	0.760563	33.4863				Lztfl1					Lztfl1				Tmem168
					11	9091945	9584263	+	NM_178259	Abca13	108954	0.263244	100	chr11	9200899	9202194	1296	36	8.82753e-06	0	33.2309				Anapc2					Anapc2				Rab9b
					2	104480819	104513002	-	NM_177190	Tcp11l1	5713	2.42046	100	chr2	104506511	104507289	779	22	8.82753e-06	0	33.1071				Cldn24					Cldn24				Dgkh
					5	109017537	109035666	-	NM_026109	Tmed11	0	4.96966	76.8116	chr5	109034766	109035938	1173	30	8.82753e-06	0	33.0879				Robo1					Robo1				Brf1
					7	121433170	121498402	-	NM_001033173	Usp31	52780	3.68372	100	chr7	121443220	121445622	2403	56	8.82753e-06	0	33.0653				Tex15					Tex15				D330012F22Rik
					Y_random	11614280	11617180	+	NM_001017394.5	LOC100039753	0	32.3681	26.6156	chrY_random	11611691	11615218	3528	141	8.82753e-06	0	32.962				Aak1					Aak1				Rergl
					Y_random	11614298	11616607	+	NM_001017393	MGC107098	0	39.8701	26.1054	chrY_random	11611691	11615218	3528	141	8.82753e-06	0	32.962				Gm10220					Gm10220				AI607873
					16	32062572	32085224	-	NM_146069	Lrrc33	0	0.759281	17.8794	chr16	32085053	32086014	962	22	8.82753e-06	0	32.9154				Cd200r2					Cd200r2				Mecom
					2	163238629	163264349	+	NM_008261	Hnf4a	0	0.878659	20.471	chr2	163237751	163238854	1104	31	8.82753e-06	0	32.793				Fam135a					Fam135a				Mcm10
					4	60312675	60636720	-	NM_001199995	Mup12	146979	0.15183	100	chr4	60489250	60489741	492	11	8.82753e-06	0	32.4248				Olfr1378					Olfr1378				Clec4a1
					4	60472366	60865823	-	NM_001199995.1	Mup12	376082	0.125045	100	chr4	60489250	60489741	492	11	8.82753e-06	0	32.4248				Echs1					Echs1				Bai3
					9	35309137	35317072	+	NM_023292	Pus3	487	17.0489	100	chr9	35309624	35310976	1353	35	8.82753e-06	0	32.3041				Olfr129					Olfr129				Ubac2
					9	35310492	35319741	-	NM_029762	Hyls1	8765	5.24324	35.8463	chr9	35309624	35310976	1353	35	8.82753e-06	0	32.3041				Htt					Htt				Ndufa7
					1	60125145	60279252	+	NM_173444	Nbeal1	97405	0.810471	100	chr1	60222550	60223798	1249	33	8.82753e-06	0.333333	32.2904				Kcnh5					Kcnh5				BC031353
					17	34731008	34732872	+	NM_032460	Gpank1	597	64.3968	100	chr17	34731605	34732805	1201	27	8.82753e-06	0	32.2739				Tdrd1					Tdrd1				Anxa13
					17	34729552	34732872	+	NM_001128597	Gpank1	2053	36.1638	100	chr17	34731605	34732805	1201	27	8.82753e-06	0	32.2739				Cryl1					Cryl1				Zfp78
					11	70823640	70835459	-	NM_033562	Derl2	2922	14.3993	100	chr11	70830836	70832537	1702	46	8.82753e-06	0	32.1935				Cd163					Cd163				Rab1b
					4	49605606	49618971	-	NM_025944	2810432L12Rik	263	10.7287	100	chr4	49617275	49618708	1434	34	8.82753e-06	0	32.1798				Hdac9					Hdac9				Olfr1167
					2	155786323	155803407	-	NM_029397	Rbm12	13189	15.9555	100	chr2	155787493	155790218	2726	75	8.82753e-06	0	32.1007				Ube2d1					Ube2d1				Fbxo30
					2	155786323	155803407	-	NM_170598	Rbm12	13189	15.9555	100	chr2	155787493	155790218	2726	75	8.82753e-06	0	32.1007				Olfr1507					Olfr1507				Aoc2
					2	155763283	155803407	-	NM_170588	Cpne1	13189	6.79377	100	chr2	155787493	155790218	2726	75	8.82753e-06	0	32.1007				Rasal2					Rasal2				Med12l
					2	155763283	155803407	-	NM_170590	Cpne1	13189	6.79377	100	chr2	155787493	155790218	2726	75	8.82753e-06	0	32.1007				Camsap1					Camsap1				Rasgef1a
					15	78226811	78233115	-	NM_009437	Tst	0	18.2078	82.7686	chr15	78231968	78233354	1387	39	8.82753e-06	0	32.0829				Insig2					Insig2				Fgd6
					5	73930515	73958619	+	NM_178387	Spata18	4931	4.1594	100	chr5	73935446	73936614	1169	24	8.82753e-06	0	31.7778				BC023829					BC023829				Slmap
					8	127406857	127438096	+	NM_029746	Cog2	0	2.97055	81.9064	chr8	127406652	127407784	1133	30	8.82753e-06	0	31.7056				Eef1a1					Eef1a1				Col4a2
					12	4943266	5073419	+	NM_001099628	Atad2b	61975	0.792139	100	chr12	5005241	5006271	1031	19	8.82753e-06	0	31.4833				Mfsd6					Mfsd6				Met
					2	83445417	83465456	+	NM_026934	Zc3h15	15435	12.2804	100	chr2	83460852	83463312	2461	62	8.82753e-06	0.4375	31.4815				Plekha6					Plekha6				Olfr138
					1	155636563	155639090	+	NM_001008426	Gm5531	219	45.2927	100	chr1	155636782	155637926	1145	32	8.82753e-06	0	31.4058				Cnnm3					Cnnm3				Fbxo9
					14	3584469	4155327	-	NM_001177714	Gm2897	444067	0.383632	100	chr14	3709071	3711260	2190	51	8.82753e-06	0	31.3315				Pou5f1					Pou5f1				Ikzf5
					14	3584469	4155346	-	NM_001177715	Gm2897	444086	0.38362	100	chr14	3709071	3711260	2190	51	8.82753e-06	0	31.3315				Arsg					Arsg				Pppde2
					17	49080739	49375415	+	NM_177052	Kif6	211746	0.417067	100	chr17	49292485	49293713	1229	22	8.82753e-06	0	31.2934				Gm14420					Gm14420				Npffr1
					13	91935336	92180415	+	NM_024186	Ssbp2	22409	0.490044	100	chr13	91957745	91958945	1201	30	8.82753e-06	0	31.1591				Vmn2r42					Vmn2r42				Paox
					13	91935336	92180415	+	NM_024272	Ssbp2	22409	0.490044	100	chr13	91957745	91958945	1201	30	8.82753e-06	0	31.1591				Btbd11					Btbd11				Zfp143
					4	120255070	120323351	-	NM_008692	Nfyc	479	1.70616	100	chr4	120321708	120322872	1165	29	8.82753e-06	0	31.105				Tmtc1					Tmtc1				Slc1a6
					4	120255070	120329211	-	NM_001048168	Nfyc	6339	1.57131	100	chr4	120321708	120322872	1165	29	8.82753e-06	0	31.105				Olfr1320					Olfr1320				Btbd11
					11	50099058	50135760	-	NM_175334	Maml1	4885	3.31308	100	chr11	50129660	50130875	1216	26	8.82753e-06	0	31.0195				Mapk8					Mapk8				Dnajb13
					15	37310764	37403972	-	NM_001170867	Ncald	0	0.209207	13.3197	chr15	37403778	37405241	1464	35	8.82753e-06	0	30.9682				Olfr96					Olfr96				Intu
					15	37310764	37403972	-	NM_001170868	Ncald	0	0.209207	13.3197	chr15	37403778	37405241	1464	35	8.82753e-06	0	30.9682				Speer4a					Speer4a				Cxcr4
					15	37310764	37736590	-	NM_001170866	Ncald	331349	0.343802	100	chr15	37403778	37405241	1464	35	8.82753e-06	0	30.9682				Baz2b					Baz2b				Zfp518b
					15	37310764	37737018	-	NM_134094	Ncald	331777	0.343456	100	chr15	37403778	37405241	1464	35	8.82753e-06	0	30.9682				Lcp1					Lcp1				Manba
					10	63216412	64399025	+	NM_001164519	Ctnna3	803519	0.0811761	100	chr10	64019931	64020890	960	26	8.82753e-06	0	30.9574				Tmem167					Tmem167				Rgs13
					10	62852868	64399025	+	NM_001164376	Ctnna3	1167063	0.0620894	100	chr10	64019931	64020890	960	26	8.82753e-06	0	30.9574				Trpc2					Trpc2				Als2cr4
					10	62825455	64399025	+	NM_177612	Ctnna3	1194476	0.0610077	100	chr10	64019931	64020890	960	26	8.82753e-06	0	30.9574				4833442J19Rik					4833442J19Rik				Hmgn3
					4	146517303	146546354	-	NM_001127188	Zfp534	0	5.44197	61.4458	chr4	146544774	146547346	2573	62	8.82753e-06	0	30.9247				Fkbp3					Fkbp3				Xlr3a
					17	20551248	20552199	+	NM_134197	Vmn1r230	518	45.5882	31.3584	chr17	20551766	20553149	1384	38	8.82753e-06	0	30.7518				Myh4					Myh4				Irgm1
					8	122394130	122444739	-	NM_001167910	Mbtps1	12280	1.26062	100	chr8	122431822	122432459	638	18	8.82753e-06	0	30.6048				Zfp563					Zfp563				Srrd
					8	122394130	122444739	-	NM_019709	Mbtps1	12280	1.26062	100	chr8	122431822	122432459	638	18	8.82753e-06	0	30.6048				Commd4					Commd4				Scn2a1
					9	57826819	57916961	-	NM_001166282	Ccdc33	13038	1.37337	100	chr9	57902686	57903923	1238	29	8.82753e-06	0	30.538				Cacnb4					Cacnb4				Pde4d
					14	3584469	4155327	-	NM_001177714	Gm2897	355925	0.351926	100	chr14	3797394	3799402	2009	37	8.82753e-06	0.277778	30.3025				Dmxl1					Dmxl1				Heatr7a
					14	3584469	4155346	-	NM_001177715	Gm2897	355944	0.351914	100	chr14	3797394	3799402	2009	37	8.82753e-06	0.277778	30.3025				Grlf1					Grlf1				0610040J01Rik
					2	5210729	5631937	-	NM_177343	Camk1d	32842	0.199426	100	chr2	5598256	5599095	840	19	8.82753e-06	0	30.2664				Zdhhc14					Zdhhc14				Rhox10
					15	36184523	36227737	-	NM_013923	Rnf19a	16042	4.83166	100	chr15	36209608	36211695	2088	50	8.82753e-06	0	30.2437				Socs4					Socs4				Dpyd
					18	7088231	7297900	-	NM_001081393	Armc4	612	0.576143	100	chr18	7296081	7297288	1208	32	8.82753e-06	0	30.1734				Epb4.1l2					Epb4.1l2				Ankrd28
					16	19400403	19401342	+	NM_147068	Olfr166	124	86.8085	76.2617	chr16	19400527	19401596	1070	30	8.82753e-06	0	30.0452				Ephb2					Ephb2				Tlr6
					8	42292090	42296121	+	NM_001009548	4930529F22Rik	695	30.7044	100	chr8	42292785	42294022	1238	30	8.82753e-06	0	30.016				Rex2					Rex2				Vgll4
					6	140386505	140557313	+	NM_144920	Plekha5	119015	0.775135	100	chr6	140505520	140506843	1324	33	8.82753e-06	0	30.0116				Echdc1					Echdc1				Prpf4b
					19	13954280	13955228	-	NM_146634	Olfr1504	0	63.8567	57.4408	chr19	13954623	13955677	1055	29	8.82753e-06	0	30.0021				Bcl11a					Bcl11a				Trappc2l
					X_random	10738	39149	-	NM_011515	Vamp7	0	4.99085	78.6467	chrX_random	37732	39534	1803	41	8.82753e-06	0	29.9829				Smarca5					Smarca5				Cntln
					10	93465800	93575139	+	NM_053072	Fgd6	7423	1.42034	100	chr10	93473223	93474775	1553	44	8.82753e-06	0	29.7539				Chordc1					Chordc1				Krit1
					10	117544780	117571991	+	NM_001162904	Mdm1	537	4.21505	100	chr10	117545317	117546463	1147	30	8.82753e-06	0	29.4418				Cast					Cast				Gm382
					10	117544780	117571991	+	NM_001162905	Mdm1	537	4.21505	100	chr10	117545317	117546463	1147	30	8.82753e-06	0	29.4418				Tas2r107					Tas2r107				Lgals3bp
					10	117544780	117571991	+	NM_010785	Mdm1	537	4.21505	100	chr10	117545317	117546463	1147	30	8.82753e-06	0	29.4418				Dapp1					Dapp1				Pla2g2c
					10	117544780	117571991	+	NM_148922	Mdm1	537	4.21505	100	chr10	117545317	117546463	1147	30	8.82753e-06	0	29.4418				Sav1					Sav1				Pfkfb2
					14	49267328	49268392	-	NM_001011754	Olfr735	95	91.0798	51.1064	chr14	49266400	49268297	1898	52	8.82753e-06	0.173913	29.4094				Klhl22					Klhl22				Gal3st2
					7	11822490	11826865	+	NM_009095	Rps5	0	17.6188	51.6064	chr7	11821767	11823260	1494	42	8.82753e-06	0	29.3945				Arg2					Arg2				Golim4
					7	79533709	79571659	+	NM_029835	5730590G19Rik	36665	1.65213	100	chr7	79570374	79571000	627	14	8.82753e-06	0	29.2691				Arl9					Arl9				Il7r
					4	145534404	145563714	+	NM_001037926	Gm13051	0	0.655044	12.0603	chr4	145533004	145534595	1592	39	8.82753e-06	0	29.2336				Zfyve9					Zfyve9				Pan2
					2	106763368	106775237	-	NM_001025102	2700007P21Rik	777	5.60236	100	chr2	106773796	106774460	665	18	8.82753e-06	0	29.1667				Dnm3					Dnm3				Magi3
					6	53969510	54231391	+	NM_001163640	Chn2	135660	0.533446	100	chr6	54105170	54106566	1397	38	8.82753e-06	0	29.1466				Ftsjd1					Ftsjd1				1700049L16Rik
					10	106921470	107124138	-	NM_001081432	Ptprq	153994	0.416443	100	chr10	106969301	106970144	844	24	8.82753e-06	0	29.1444				1700129C05Rik					1700129C05Rik				Zufsp
					X	150326491	150336567	-	NM_020020	Magea8	8712	11.9381	100	chrX	150326653	150327855	1203	34	8.82753e-06	0	29.115				Snord38a					Snord38a				Vmn2r24
					5	78385259	78424103	+	NM_153798	Polr2b	4007	1.71193	100	chr5	78389266	78389930	665	16	8.82753e-06	0	29.1066				Rps8					Rps8				A530054K11Rik
					X	96825625	96828627	-	NM_028303	Pdzd11	912	39.0276	100	chrX	96826544	96827715	1172	26	8.82753e-06	0	29.1037				0610012H03Rik					0610012H03Rik				Emb
					10	129193598	129194537	-	NM_146550	Olfr810	0	65	44.3396	chr10	129193927	129195304	1378	33	8.82753e-06	0	29.0931				Gm13242					Gm13242				Pld5
					17	95031189	95054002	-	NM_176917	Mettl4	1524	5.25116	100	chr17	95051281	95052478	1198	26	8.82753e-06	0	28.976				Sp100					Sp100				Vmn1r40
					14	18384834	18393284	-	NM_001024706	Gm5458	0	30.3041	95.3462	chr14	18390724	18393409	2686	61	8.82753e-06	0	28.95				Ssb					Ssb				Ctdsp2
					Y_random	362374	438102	-	NM_001160137	LOC100039614	70730	1.72985	100	chrY_random	366063	367372	1310	31	8.82753e-06	0	28.846				Macrod2					Macrod2				Kif23
					12	78157861	78394828	+	NM_016893	Fut8	213132	0.513149	100	chr12	78370993	78372208	1216	34	1.7655e-05	0	28.7164				Itih2					Itih2				BC016423
					14	4201586	4291250	+	NM_001029930.1	ENSMUSG00000068790	78865	2.16138	100	chr14	4280451	4282388	1938	45	1.7655e-05	0	28.6961				Dnahc6					Dnahc6				Zfp324
					2	89803247	89804162	+	NM_146974	Olfr1262	0	72.2707	45.2495	chr2	89802446	89803908	1463	41	1.7655e-05	0	28.6716				Gabrb2					Gabrb2				Dnajc19
					6	53969510	54231391	+	NM_001163640	Chn2	137345	0.502516	100	chr6	54106855	54108170	1316	28	1.7655e-05	0	28.6032				Dhx15					Dhx15				Grp
					14	4201586	4291250	+	NM_001029930.1	ENSMUSG00000068790	70398	6.60793	100	chr14	4271984	4277908	5925	149	1.7655e-05	0	28.5773				Gm14391					Gm14391				Ablim1
					4	146455736	146486309	-	NM_145078	2610305D13Rik	23966	12.5303	100	chr4	146458513	146462343	3831	93	1.7655e-05	0.277778	28.5607				Lpar6					Lpar6				Slitrk3
					3	55935034	55935995	+	NR_033592	4933417G07Rik	903	6.13306	4.26918	chr3	55935937	55937318	1382	38	1.7655e-05	0	28.3457				Rb1					Rb1				Dab1
					3	55713127	56271631	-	NM_030595	Nbea	334313	0.247446	100	chr3	55935937	55937318	1382	38	1.7655e-05	0	28.3457				Krt25					Krt25				Omd
					15	57073854	57307709	-	NM_172378	BC026439	208520	0.468237	100	chr15	57098095	57099189	1095	24	1.7655e-05	0	28.1689				Rlf					Rlf				Cenpp
					7	102487828	102488809	-	NM_207621	Olfr553	0	54.0733	36.0489	chr7	102488279	102489751	1473	37	1.7655e-05	0	28.1456				Ssh1					Ssh1				Osbpl5
					9	123546291	123566256	-	NM_033322	Lztfl1	0	4.36742	80.9656	chr9	123565385	123566461	1077	30	1.7655e-05	0	28.1438				Fam57a					Fam57a				Zhx2
					2	25094475	25107925	+	NM_175300	Anapc2	13024	3.17449	34.9141	chr2	25107499	25108721	1223	34	1.7655e-05	0	28.0441				Fbxw19					Fbxw19				Mrpl48
					8	49320960	49321623	+	NM_001111318	Cldn24	0	50.9036	25.723	chr8	49319984	49321297	1314	37	1.7655e-05	0	27.9889				Sox2					Sox2				Gm10474
					5	15192534	15226421	+	NR_001585	Speer7-ps1	31818	5.04899	100	chr5	15224352	15226062	1711	41	1.7655e-05	0	27.9662				Diras2					Diras2				Ecsit
					16	72545829	72928781	+	NM_019413	Robo1	350003	0.421723	100	chr16	72895832	72897446	1615	39	1.7655e-05	0	27.8013				Wnt16					Wnt16				Usp42
					8	35036479	35051521	+	NM_031374	Tex15	76	8.3494	100	chr8	35036555	35037810	1256	36	1.7655e-05	0	27.7804				Chdh					Chdh				Msh3
					7	7792153	7808086	+	NM_001105071	Vmn2r39	0	3.88477	32.3069	chr7	7790856	7792771	1916	53	1.7655e-05	0.296296	27.7692				Tmcc1					Tmcc1				Cyp2j13
					6	86815151	86968862	+	NM_001040106	Aak1	105252	0.608931	100	chr6	86920403	86921338	936	26	1.7655e-05	0	27.616				Hist2h3b					Hist2h3b				Hao1
					6	86815151	86968862	+	NM_177762	Aak1	105252	0.608931	100	chr6	86920403	86921338	936	26	1.7655e-05	0	27.616				A430107O13Rik					A430107O13Rik				Adcy4
					5	26445551	26452213	-	NM_001134299	Gm10220	465	31.2022	100	chr5	26449670	26451748	2079	52	1.7655e-05	0	27.5795				Mgat1					Mgat1				Akap11
					16	44786429	44835173	+	NM_206535	Cd200r2	375	1.88327	100	chr16	44786804	44787721	918	22	1.7655e-05	0	27.3969				Sfi1					Sfi1				Ttc15
					1	23965033	24054617	-	NM_026604	Fam135a	12098	1.59848	100	chr1	24041088	24042519	1432	34	1.7655e-05	0	27.3689				Olfr815					Olfr815				4930523C07Rik
					Y_random	3459048	3459735	+	NM_001199331.1	LOC100040022	0	100	53.9608	chrY_random	3458903	3460177	1275	24	1.7655e-05	0	27.3679				Olfr1508					Olfr1508				Hsp90b1
					11	50812443	50813391	+	NM_146910	Olfr1378	0	100	79.815	chr11	50812288	50813476	1189	34	1.7655e-05	0	27.2252				1700066M21Rik					1700066M21Rik				Phf20l1
					7	139957043	139967744	-	NM_053119	Echs1	0	2.59765	14.7558	chr7	139967467	139969350	1884	36	1.7655e-05	0	27.1881				Cmya5					Cmya5				Olfr596
					17	37662652	37667838	-	NM_146327	Olfr129	3323	20.8984	100	chr17	37663432	37664515	1084	30	1.7655e-05	0	27.1728				Pde1a					Pde1a				Sipa1l1
					5	35078597	35229379	+	NM_010414	Htt	716	0.649277	100	chr5	35079313	35080291	979	27	1.7655e-05	0	27.1068				Olfr641					Olfr641				Vmn2r66
					4	146019666	146357221	+	NM_001039209	Gm13152	76551	0.589828	100	chr4	146096217	146098207	1991	53	1.7655e-05	0.6875	27.0874				Ddx60					Ddx60				Ttbk1
					12	75816057	76096173	-	NM_172805	Kcnh5	1761	0.432319	100	chr12	76093202	76094412	1211	33	1.7655e-05	0	27.0688				BC051070					BC051070				Cdk5rap2
					19	56883962	56923263	+	NM_001002241	Tdrd1	4691	1.40451	100	chr19	56888653	56889204	552	15	1.7655e-05	0	27.0042				Rora					Rora				Hif1an
					19	56879536	56923263	+	NM_031387	Tdrd1	9117	1.26235	100	chr19	56888653	56889204	552	15	1.7655e-05	0	27.0042				2610005L07Rik					2610005L07Rik				Lgi1
					19	56879525	56923263	+	NM_001002240	Tdrd1	9128	1.26203	100	chr19	56888653	56889204	552	15	1.7655e-05	0	27.0042				Usp32					Usp32				Fhit
					19	56879459	56923263	+	NM_001002238	Tdrd1	9194	1.26013	100	chr19	56888653	56889204	552	15	1.7655e-05	0	27.0042				Aspn					Aspn				Zfp148
					14	4201586	4291250	+	NM_001029930.1	ENSMUSG00000068790	63953	1.68516	100	chr14	4265539	4267049	1511	30	1.7655e-05	0	26.9968				Cenpp					Cenpp				Klhl8
					14	56229144	56352594	-	NM_030004	Cryl1	486	0.955845	100	chr14	56350929	56352108	1180	30	1.7655e-05	0	26.9787				Thumpd2					Thumpd2				Twistnb
					14	3584469	4155327	-	NM_001177714	Gm2897	374470	0.163613	100	chr14	3779924	3780857	934	22	1.7655e-05	0	26.9579				Hacl1					Hacl1				4932438H23Rik
					14	3584469	4155346	-	NM_001177715	Gm2897	374489	0.163608	100	chr14	3779924	3780857	934	22	1.7655e-05	0	26.9579				Ccr1					Ccr1				Adprhl1
					6	124270270	124296145	+	NM_001170395	Cd163	394	6.09059	100	chr6	124270664	124272239	1576	41	1.7655e-05	0.066667	26.925				Lrrc51					Lrrc51				Sharpin
					6	124270270	124296145	+	NM_053094	Cd163	394	6.09059	100	chr6	124270664	124272239	1576	41	1.7655e-05	0.066667	26.925				V1rg10					V1rg10				Mtap1b
					12	34956750	35114137	-	NM_024124	Hdac9	87447	0.93781	100	chr12	35025215	35026690	1476	41	1.7655e-05	0	26.8702				Fam133b					Fam133b				Il18rap
					10	70650280	70680563	-	NM_145420	Ube2d1	851	3.96579	100	chr10	70678512	70679712	1201	29	1.7655e-05	0	26.8368				Phb					Phb				1100001G20Rik
					14	51411887	51417647	-	NM_001170918	Olfr1507	960	18.226	100	chr14	51415638	51416687	1050	25	1.7655e-05	0	26.8095				B4galnt3					B4galnt3				Ikbkap
					1	158971862	159249273	-	NM_177644	Rasal2	238071	0.373091	100	chr1	159010168	159011202	1035	29	1.7655e-05	0	26.7542				Olfr978					Olfr978				Grid2
					2	25748847	25805292	-	NM_001115076	Camsap1	917	2.18085	100	chr2	25803145	25804375	1231	32	1.7655e-05	0	26.7167				Fam20b					Fam20b				Col13a1
					1	123131899	123155309	-	NM_133748	Insig2	8693	6.38162	100	chr1	123145123	123146616	1494	38	1.7655e-05	0	26.6356				Olfr1477					Olfr1477				Mlh3
					1	123133068	123160127	-	NM_178082	Insig2	13511	5.52106	100	chr1	123145123	123146616	1494	38	1.7655e-05	0	26.6356				Prmt10					Prmt10				Tatdn3
					X	66720612	66737600	-	NM_001033328	BC023829	1292	7.13991	100	chrX	66735096	66736308	1213	33	1.7655e-05	0	26.6089				Muc15					Muc15				Smcr7l
					9	78264138	78267409	-	NM_010106	Eef1a1	577	41.3814	100	chr9	78265479	78266832	1354	36	1.7655e-05	0	26.6024				Gm5712					Gm5712				Mapk8
					1	52604531	52671864	-	NM_178081	Mfsd6	12196	3.09502	100	chr1	52657585	52659668	2084	46	1.7655e-05	0	26.5408				Lpgat1					Lpgat1				Hspa12b
					1	52600850	52671864	-	NM_133829	Mfsd6	12196	2.93459	100	chr1	52657585	52659668	2084	46	1.7655e-05	0	26.5408				Dock1					Dock1				Olfr781
					14	3584469	4155327	-	NM_001177714	Gm2897	344149	0.299724	100	chr14	3809468	3811178	1711	34	1.7655e-05	0	26.4663				Nfib					Nfib				Rab28
					14	3584469	4155346	-	NM_001177715	Gm2897	344168	0.299714	100	chr14	3809468	3811178	1711	34	1.7655e-05	0	26.4663				Adcy8					Adcy8				Adamts3
					14	4201586	4291250	+	NM_001029930.1	ENSMUSG00000068790	66904	2.73685	100	chr14	4268490	4270943	2454	65	1.7655e-05	0	26.4438				Magea1					Magea1				Brip1
					1	135073643	135130982	+	NM_001160268	Plekha6	10928	2.17649	100	chr1	135084571	135085818	1248	33	1.7655e-05	0	26.4217				Olfr1157					Olfr1157				Rin2
					1	135073643	135130982	+	NM_182930	Plekha6	10928	2.17649	100	chr1	135084571	135085818	1248	33	1.7655e-05	0	26.4217				Ugt1a9					Ugt1a9				Dido1
					1	36456422	36472784	+	NM_001039551	Cnnm3	592	6.28858	100	chr1	36457014	36458042	1029	26	1.7655e-05	0	26.4102				Exosc4					Exosc4				Fut11
					1	36456422	36472784	+	NM_053186	Cnnm3	592	6.28858	100	chr1	36457014	36458042	1029	26	1.7655e-05	0	26.4102				Snx2					Snx2				Bysl
					17	35114092	35118831	+	NM_013633	Pou5f1	0	18.1435	68.8551	chr17	35113703	35114951	1249	34	1.7655e-05	0	26.399				Phb2					Phb2				Cep120
					11	109289464	109389418	+	NM_028710	Arsg	17498	1.3376	100	chr11	109306962	109308298	1337	31	1.7655e-05	0	26.3883				Emg1					Emg1				2810408A11Rik
					2	175872586	177968182	+	NM_001177568	Gm14420	799031	0.0590762	100	chr2	176671617	176672854	1238	68	1.7655e-05	0	26.3824				Pard3b					Pard3b				Cit
					7	8122846	8139898	-	NM_009493	Vmn2r42	0	11.2004	53.3371	chr7	8137989	8141569	3581	96	1.7655e-05	0.195122	26.3603				4933402N22Rik					4933402N22Rik				Atg13
					10	85028210	85090092	+	NM_001017525	Btbd11	36971	2.26718	100	chr10	85065181	85066583	1403	39	1.7655e-05	0.058824	26.3437				Cyb5d1					Cyb5d1				Zfp512
					10	84816613	85090091	+	NM_028709	Btbd11	248568	0.513019	100	chr10	85065181	85066583	1403	39	1.7655e-05	0.058824	26.3437				Jakmip2					Jakmip2				Hopx
					6	148189600	148401523	-	NM_198967	Tmtc1	94907	0.367113	100	chr6	148305839	148306616	778	22	1.7655e-05	0	26.328				Clasp1					Clasp1				5033411D12Rik
					X	45928131	45929091	+	NM_207240	Olfr1320	0	12.5911	10.1681	chrX	45927062	45928251	1190	33	1.7655e-05	0	26.3118				Ppp2r5a					Ppp2r5a				Lrfn5
					14	32206993	32276251	-	NM_016700	Mapk8	33023	0.944282	100	chr14	32242575	32243228	654	16	1.7655e-05	0	26.2855				Fezf2					Fezf2				Osbp2
					17	36833180	36834122	+	NM_146514	Olfr96	53	94.3796	63.8451	chr17	36833233	36834626	1394	39	1.7655e-05	0	26.2634				Hipk2					Hipk2				St6gal1
					5	26365057	26370293	-	NM_029376	Speer4a	297	26.7138	100	chr5	26368598	26369996	1399	38	1.7655e-05	0	26.2471				Psmd1					Psmd1				Pole2
					2	59700202	59926580	-	NM_001001182	Baz2b	199121	0.522133	100	chr2	59726278	59727459	1182	29	1.7655e-05	0	26.2362				Olfr770					Olfr770				Ffar1
					14	73870580	73964959	+	NM_008879	Lcp1	332	1.86904	100	chr14	73870912	73872675	1764	37	1.7655e-05	0	26.2359				Prex2					Prex2				Ift140
					13	90563906	90589161	+	NM_025335	Tmem167	19722	5.57887	100	chr13	90583628	90585036	1409	39	1.7655e-05	0	26.2				Hyal6					Hyal6				St6galnac3
					7	101939534	101970238	+	NM_011644	Trpc2	10243	2.01922	100	chr7	101949777	101950396	620	15	1.7655e-05	0	26.1713				Hbp1					Hbp1				Pth1r
					6	149098767	149108341	+	NM_177101	4833442J19Rik	4464	13.5561	100	chr6	149103231	149104528	1298	27	1.7655e-05	0	26.1658				3110021A11Rik					3110021A11Rik				Pcsk1
					12	65981037	65992544	-	NM_013902	Fkbp3	0	0.0782065	0.724638	chr12	65992536	65993777	1242	30	1.7655e-05	0	26.1617				Phc2					Phc2				1300001I01Rik
					4	61078290	61082192	-	NM_001200006	Mup17	0	30.3613	99.7475	chr4	61081008	61082195	1188	33	1.7655e-05	0	26.1435				AY358078					AY358078				Unc79
					4	61078291	61082185	-	NM_001134644.4	LOC100048885	0	30.2439	99.1582	chr4	61081008	61082195	1188	33	1.7655e-05	0	26.1435				Serp1					Serp1				Tdrd7
					11	67054224	67076642	+	NM_010855	Myh4	6653	5.19202	100	chr11	67060877	67062040	1164	30	1.7655e-05	0	26.0923				Dtymk					Dtymk				Nrsn2
					17	32826171	32847581	+	NM_001024950	Zfp563	8519	6.64145	100	chr17	32834690	32836111	1422	38	1.7655e-05	0	26.0806				Gna14					Gna14				Vmn1r235
					9	56953178	56956437	-	NM_025417	Commd4	406	38.6196	100	chr9	56954773	56956031	1259	33	1.7655e-05	0	26.0799				Capza1					Capza1				Olfr733
					2	52250329	52380577	-	NM_146123	Cacnb4	196	1.22842	100	chr2	52378782	52380381	1600	45	1.7655e-05	0	26.0686				Col4a4					Col4a4				Atp6v0a2
					2	52250329	52498592	-	NM_001037099	Cacnb4	118211	0.644475	100	chr2	52378782	52380381	1600	45	1.7655e-05	0	26.0686				Tcfap2d					Tcfap2d				Hif1a
					18	49958343	50090416	+	NM_001081371	Dmxl1	850	0.92221	100	chr18	49959193	49960410	1218	32	1.7655e-05	0	26.0619				Tuba3b					Tuba3b				4921524L21Rik
					7	15652995	15773516	-	NM_172739	Grlf1	49526	1.46778	100	chr7	15722222	15723990	1769	48	1.7655e-05	0.034483	26.0461				AI464131					AI464131				Dock3
					17	5449082	5710374	+	NM_146073	Zdhhc14	5358	0.478773	100	chr17	5454440	5455690	1251	28	1.7655e-05	0	26.0387				1700112E06Rik					1700112E06Rik				Dcp1a
					14	46199020	46213469	+	NM_080843	Socs4	1944	4.86505	100	chr14	46200964	46201666	703	14	1.7655e-05	0	26.0194				Fryl					Fryl				Cacna1d
					10	25097784	25212935	+	NM_013511	Epb4.1l2	28925	1.12026	100	chr10	25126709	25127998	1290	36	1.7655e-05	0	25.9344				BC005561					BC005561				Pld1
					10	25049214	25212935	+	NM_001199265	Epb4.1l2	77495	0.787921	100	chr10	25126709	25127998	1290	36	1.7655e-05	0	25.9344				Rnf170					Rnf170				Spo11
					4	135925686	136108012	-	NM_010142	Ephb2	504	0.608796	100	chr4	136106399	136107508	1110	30	1.7655e-05	0	25.9254				4930524L23Rik					4930524L23Rik				Npy1r
					4	145865650	145904599	+	NM_001177767	Gm13138	29576	9.12965	100	chr4	145895226	145898781	3556	92	1.7655e-05	0.428571	25.8853				Zfp58					Zfp58				Sec31a
					4	145865621	145904595	+	NM_009051	Rex2	29605	9.1238	100	chr4	145895226	145898781	3556	92	1.7655e-05	0.428571	25.8853				2410089E03Rik					2410089E03Rik				Bbc3
					10	29002916	29036078	+	NM_025855	Echdc1	29238	3.41043	100	chr10	29032154	29033284	1131	28	1.7655e-05	0	25.7895				Myoz2					Myoz2				Chd3
					10	29002582	29036078	+	NM_001110195	Echdc1	29572	3.37642	100	chr10	29032154	29033284	1131	28	1.7655e-05	0	25.7895				St13					St13				Ccdc109a
					11	23980695	24073559	+	NM_001159290	Bcl11a	76629	1.25343	100	chr11	24057324	24058487	1164	31	1.7655e-05	0	25.7343				Tle4					Tle4				Mup3
					11	23978056	24073559	+	NM_001159289	Bcl11a	79268	1.2188	100	chr11	24057324	24058487	1164	31	1.7655e-05	0	25.7343				Myof					Myof				Gm10857
					11	23978056	24073559	+	NM_016707	Bcl11a	79268	1.2188	100	chr11	24057324	24058487	1164	31	1.7655e-05	0	25.7343				D10Bwg1379e					D10Bwg1379e				Clns1a
					8	83595689	83635206	-	NM_053124	Smarca5	18839	3.51485	100	chr8	83614979	83616367	1389	33	1.7655e-05	0	25.7342				Tmprss2					Tmprss2				Morc1
					9	18042669	18064403	+	NM_025844	Chordc1	9623	5.16678	100	chr9	18052292	18053414	1123	25	1.7655e-05	0	25.7245				Gm10471					Gm10471				Ppp4r1l-ps
					13	75160288	75273924	-	NM_009817	Cast	39698	0.402158	100	chr13	75233770	75234226	457	10	1.7655e-05	0	25.7119				Phf16					Phf16				Rassf4
					6	131624851	131625778	-	NM_199154	Tas2r107	0	56.1422	34.0969	chr6	131625258	131626785	1528	42	2.64826e-05	0.238095	25.6065				5730437N04Rik					5730437N04Rik				Fam190a
					3	137868393	137918937	-	NM_011932	Dapp1	37	2.6788	100	chr3	137917547	137918900	1354	34	2.64826e-05	0	25.6001				Gzmb					Gzmb				Proc
					12	70883618	70905608	-	NM_022028	Sav1	1712	4.21536	100	chr12	70902970	70903896	927	25	2.64826e-05	0	25.5849				Hnrnpul2					Hnrnpul2				Rps26
					X	23631267	23657720	-	NM_001100444	Gm5934	10810	4.6269	100	chrX	23645687	23646910	1224	35	2.64826e-05	0	25.5644				Cap1					Cap1				Hnf1b
					7	7997150	8021698	+	NM_001105151	Vmn2r47	0	6.83938	63.1916	chr7	7996172	7998828	2657	74	2.64826e-05	0.384615	25.5546				Olfr213					Olfr213				Aldh1a1
					16	17673184	17706946	+	NM_145479	Klhl22	1241	3.59565	100	chr16	17674425	17675638	1214	34	2.64826e-05	0	25.5221				Gpatch3					Gpatch3				Krt12
					12	80049628	80075141	+	NM_009705	Arg2	1641	2.91997	100	chr12	80051269	80052013	745	21	2.64826e-05	0	25.4082				Kbtbd2					Kbtbd2				Kdm6a
					5	78078830	78084254	+	NM_206935	Arl9	0	4.42396	38.835	chr5	78078452	78079069	618	17	2.64826e-05	0	25.4029				Pgap1					Pgap1				Pdgfra
					3	62426706	62550151	+	NM_001081295	Arhgef26	77203	0.979376	100	chr3	62503909	62505117	1209	34	2.64826e-05	0	25.3562				Stac					Stac				Ngef
					4	108137191	108221809	-	NM_183300	Zfyve9	82810	1.09668	100	chr4	108138072	108138999	928	14	2.64826e-05	0	25.3546				Olfr871					Olfr871				Nfkb2
					1	163823979	164314706	-	NM_001038619	Dnm3	900	0.303631	100	chr1	164312317	164313806	1490	41	2.64826e-05	0	25.3492				1100001G20Rik					1100001G20Rik				Cdc25c
					1	163826900	164314710	-	NM_172646	Dnm3	904	0.305446	100	chr1	164312317	164313806	1490	41	2.64826e-05	0	25.3492				4930447C04Rik					4930447C04Rik				Mup4
					8	113107089	113113619	+	NM_146215	Ftsjd1	1069	14.4695	100	chr8	113108158	113109102	945	26	2.64826e-05	0	25.3448				Slc25a41					Slc25a41				Ylpm1
					14	58087150	58097004	-	NM_026461	1700129C05Rik	477	13.932	100	chr14	58095155	58096527	1373	35	2.64826e-05	0	25.3249				Slc7a8					Slc7a8				Rbms2
					4	116652449	116652507	-	NR_028524	Snord38a	0	100	3.43023	chr4	116651735	116653454	1720	47	2.64826e-05	0	25.3176				Arhgef5					Arhgef5				Elovl7
					4	116651768	116654065	-	NM_009098	Rps8	611	73.4117	98.0814	chr4	116651735	116653454	1720	47	2.64826e-05	0	25.3176				Gprin3					Gprin3				Sntg1
					2	105025181	105180700	+	NM_001159638	0610012H03Rik	57110	0.477752	100	chr2	105082291	105083033	743	15	2.64826e-05	0	25.2852				Zscan4a					Zscan4a				Cox5a
					2	105025181	105180700	+	NM_028747	0610012H03Rik	57110	0.477752	100	chr2	105082291	105083033	743	15	2.64826e-05	0	25.2852				Pold1					Pold1				Esco1
					14	3584469	4155327	-	NM_001177714	Gm2897	351462	0.176926	100	chr14	3802856	3803865	1010	28	2.64826e-05	0	25.2746				Slc35e1					Slc35e1				Wbscr28
					14	3584469	4155346	-	NM_001177715	Gm2897	351481	0.17692	100	chr14	3802856	3803865	1010	28	2.64826e-05	0	25.2746				Casp6					Casp6				Dek
					4	144937384	144971123	+	NM_001103158	Gm13242	0	3.92709	55.8836	chr4	144936338	144938708	2371	60	2.64826e-05	0	25.1675				Trp63					Trp63				Tssk4
					1	87481221	87540620	+	NM_013673	Sp100	7605	1.09428	100	chr1	87488826	87489475	650	18	2.64826e-05	0	25.1465				Eml3					Eml3				Col20a1
					2	69662401	69672686	+	NM_001110145	Ssb	1075	12.8135	100	chr2	69663476	69664793	1318	32	2.64826e-05	0	25.1417				Arhgap22					Arhgap22				Zfp280b
					2	69662401	69672686	+	NM_009278	Ssb	1075	12.8135	100	chr2	69663476	69664793	1318	32	2.64826e-05	0	25.1417				Dync1li1					Dync1li1				Uqcrh
					2	140086871	142081492	+	NM_001013802	Macrod2	279577	0.0640723	100	chr2	140366448	140367725	1278	36	2.64826e-05	0	25.1022				Wbscr22					Wbscr22				Ahctf1
					2	10012444	10048537	-	NM_010582	Itih2	312	3.25262	100	chr2	10047052	10048225	1174	33	2.64826e-05	0	25.0623				C2cd3					C2cd3				Fbxw20
					6	72947117	73151141	-	NM_001164669	Dnahc6	91863	0.574439	100	chr6	73058107	73059278	1172	33	2.64826e-05	0	25.0314				Trio					Trio				Hmbox1
					11	42263180	42476015	+	NM_008070	Gabrb2	204463	0.592005	100	chr11	42467643	42468902	1260	33	2.64826e-05	0.428571	25.0001				Phtf1					Phtf1				Nagpa
					5	52441572	52478768	-	NM_001042620	Dhx15	216	3.72342	100	chr5	52477168	52478552	1385	38	2.64826e-05	0	24.8684				A130049A11Rik					A130049A11Rik				Coro2a
					5	52438457	52478768	-	NM_007839	Dhx15	216	3.4357	100	chr5	52477168	52478552	1385	38	2.64826e-05	0	24.8684				Tmed7					Tmed7				Wdfy4
					2	175138039	175150857	-	NM_001177404	Gm14431	873	10.2114	100	chr2	175148676	175149984	1309	33	2.64826e-05	0	24.8673				Olfr887					Olfr887				Zmynd8
					2	175138039	175150857	-	NM_001177406	Gm14431	873	10.2114	100	chr2	175148676	175149984	1309	33	2.64826e-05	0	24.8673				Sprn					Sprn				Rsrc1
					2	175138039	175150857	-	NM_001177405.2	Gm8898	873	10.2114	100	chr2	175148676	175149984	1309	33	2.64826e-05	0	24.8673				Lce1h					Lce1h				Olfr1355
					2	175138039	175150857	-	NM_001177407	Gm8898	873	10.2114	100	chr2	175148676	175149984	1309	33	2.64826e-05	0	24.8673				Cbr4					Cbr4				Nrn1l
					2	175088994	175208331	+	NM_001177480	Gm14391	59682	1.09688	100	chr2	175148676	175149984	1309	33	2.64826e-05	0	24.8673				Phf11					Phf11				Elovl1
					14	71972046	71974514	+	NM_175116	Lpar6	306	50.4658	100	chr14	71972352	71973597	1246	35	2.64826e-05	0	24.8661				9330159F19Rik					9330159F19Rik				Cabin1
					14	71929656	72059947	-	NM_009029	Rb1	86350	0.956313	100	chr14	71972352	71973597	1246	35	2.64826e-05	0	24.8661				Arpp21					Arpp21				Dnajc10
					11	99131934	99139032	-	NM_133730	Krt25	0	20.8198	97.8808	chr11	99137555	99139064	1510	38	2.64826e-05	0	24.8341				Ngly1					Ngly1				Rbbp7
					4	120643008	120686170	-	NM_001081013	Rlf	34868	4.85369	100	chr4	120649208	120651302	2095	49	2.64826e-05	0.206897	24.7718				Dgkd					Dgkd				Stt3b
					5	114203218	114254757	-	NM_198109	Ssh1	1569	1.80636	100	chr5	114252258	114253188	931	20	2.64826e-05	0	24.7543				Dock7					Dock7				Lamc1
					2	175872586	177968182	+	NM_001177568	Gm14420	2018359	0.0577878	100	chr2	177890945	177892155	1211	26	2.64826e-05	0	24.7428				Pik3cb					Pik3cb				Fbxw19
					Y_random	362374	438102	-	NM_001160137	LOC100039614	0	3.40424	97.0633	chrY_random	435525	438180	2656	64	2.64826e-05	0	24.7063				Serpinb6a					Serpinb6a				Vash1
					Y_random	436533	439443	-	NM_001017394	LOC100039753	1263	56.6128	62.0482	chrY_random	435525	438180	2656	64	2.64826e-05	0	24.7063				Nedd4l					Nedd4l				Il28ra
					Y_random	11351001	11353375	-	NM_001160129	LOC100040786	0	33.2632	40.8691	chrY_random	11352586	11354518	1933	57	2.64826e-05	0	24.6922				Cars2					Cars2				Rcan2
					Y_random	11350421	11353328	-	NM_001017394.4	LOC100039753	0	25.5502	38.4377	chrY_random	11352586	11354518	1933	57	2.64826e-05	0	24.6922				Stxbp4					Stxbp4				Luzp4
					Y_random	11350993	11353320	-	NM_023546	Ssty2	0	31.5722	38.0238	chrY_random	11352586	11354518	1933	57	2.64826e-05	0	24.6922				Sppl3					Sppl3				Vcp
					11	76018251	76024453	+	NM_027773	Fam57a	5379	13.2839	72.091	chr11	76023630	76024772	1143	28	2.64826e-05	0	24.6757				Nfxl1					Nfxl1				Tex21
					9	109335981	109353261	-	NM_177703	Fbxw19	9656	3.10746	100	chr9	109343069	109343605	537	15	2.64826e-05	0	24.6253				Hnrnpa0					Hnrnpa0				4933434E20Rik
					3	34841554	34844010	+	NM_011443	Sox2	20	68.9866	100	chr3	34841574	34843268	1695	43	2.64826e-05	0	24.607				Pdzd2					Pdzd2				Klhl18
					3	34751930	34869543	+	NR_015580	Sox2ot	89644	1.44115	100	chr3	34841574	34843268	1695	43	2.64826e-05	0	24.607				Megf6					Megf6				Vmn2r52
					13	52516807	52543269	-	NM_001024474	Diras2	0	3.27627	81.7154	chr13	52542403	52543463	1061	29	2.64826e-05	0	24.5772				Elmo2					Elmo2				Psmc2
					6	22238228	22248524	+	NM_053116	Wnt16	1300	11.4499	100	chr6	22239528	22240706	1179	33	2.64826e-05	0	24.546				Olfr829					Olfr829				Trim60
					Y_random	13202880	13603846	+	NR_002860	A130040M12Rik	76890	0.854684	100	chrY_random	13279770	13283196	3427	95	2.64826e-05	0	24.5252				Vmn1r100					Vmn1r100				Sort1
					14	28838009	28869476	+	NM_001136240	Chdh	4828	2.97763	100	chr14	28842837	28843773	937	25	2.64826e-05	0	24.4942				Vmn1r148					Vmn1r148				Olfr329-ps
					Y_random	362374	438102	-	NM_001160137	LOC100039614	74357	1.81172	45.9016	chrY_random	360757	363745	2989	94	2.64826e-05	0	24.49				Olfr632					Olfr632				E2f8
					6	115984237	116158994	-	NM_177412	Tmcc1	58694	0.725575	100	chr6	116099033	116100300	1268	29	2.64826e-05	0	24.457				Gnaq					Gnaq				Rbm27
					3	96354099	96354510	+	NM_178215	Hist2h3b	0	100	25.4478	chr3	96353307	96354925	1619	45	2.64826e-05	0	24.4563				1700029G01Rik					1700029G01Rik				Lamp3
					6	21935911	22205608	+	NM_001081351	A430107O13Rik	262513	0.561739	100	chr6	22198424	22199938	1515	40	2.64826e-05	0	24.4295				Olfr965					Olfr965				Gm5114
					11	49090900	49106448	+	NM_001110149	Mgat1	1718	7.67252	100	chr11	49092618	49093810	1193	31	2.64826e-05	0	24.4189				Trps1					Trps1				Cenpf
					11	49087614	49106448	+	NM_001110148	Mgat1	5004	6.33395	100	chr11	49092618	49093810	1193	31	2.64826e-05	0	24.4189				Zfp295					Zfp295				Arap2
					11	49087614	49106448	+	NM_010794	Mgat1	5004	6.33395	100	chr11	49092618	49093810	1193	31	2.64826e-05	0	24.4189				Olfr51					Olfr51				Dennd4c
					11	3031853	3093467	-	NM_030207	Sfi1	29631	3.28491	100	chr11	3061813	3063836	2024	34	2.64826e-05	0	24.4162				Slain2					Slain2				Ccdc134
					10	129304725	129305676	-	NM_146670	Olfr815	0	68.3824	57.0552	chr10	129305026	129306166	1141	31	2.64826e-05	0	24.3248				Ganab					Ganab				Pgm2l1
					14	51384672	51389413	-	NM_020513	Olfr1508	442	31.59	100	chr14	51387474	51388971	1498	32	2.64826e-05	0	24.3154				Gart					Gart				Kcnj16
					1	57303768	57322091	-	NR_037999	4930558J18Rik	0	3.37808	55.9169	chr1	57321473	57322579	1107	30	2.64826e-05	0	24.2761				Dgki					Dgki				Fam161a
					1	57322166	57329967	+	NM_028546	1700066M21Rik	0	5.30633	37.3984	chr1	57321473	57322579	1107	30	2.64826e-05	0	24.2761				Krtap1-4					Krtap1-4				Tnfsf18
					13	94141470	94245478	-	NM_023821	Cmya5	74678	1.22393	100	chr13	94169528	94170800	1273	35	2.64826e-05	0	24.2143				Rhbdd1					Rhbdd1				Gpr116
					5	5443833	5485150	-	NM_001200025	1700015F17Rik	0	2.2823	81.0137	chr5	5484208	5485371	1164	27	2.64826e-05	0	24.1966				Tas2r129					Tas2r129				Paip1
					2	79635293	79929811	-	NM_016744	Pde1a	0	0.255671	64.5244	chr2	79929059	79930225	1167	33	2.64826e-05	0	24.1944				Tbc1d9					Tbc1d9				Gsx1
					2	79635293	79930252	-	NM_001159582	Pde1a	27	0.395647	100	chr2	79929059	79930225	1167	33	2.64826e-05	0	24.1944				Flnb					Flnb				Mbl1
					4	95936606	95999405	-	NM_001104927	Cyp2j8	36127	1.88694	100	chr4	95962094	95963278	1185	28	2.64826e-05	0	24.1494				Olfr1219					Olfr1219				Ppp1r16b
					7	103913619	103914558	+	NM_147072	Olfr641	456	51.4894	29.1918	chr7	103914075	103915732	1658	43	2.64826e-05	0	24.1429				Zc3h7a					Zc3h7a				Chac2
					8	64820231	64929838	+	NM_001081215	Ddx60	70466	0.849391	100	chr8	64890697	64891627	931	26	2.64826e-05	0	24.1147				Pde11a					Pde11a				Asb3
					3	106515440	106534239	-	NM_178412	BC051070	896	6.70213	100	chr3	106532084	106533343	1260	31	2.64826e-05	0	24.1133				Il1rn					Il1rn				Rnft2
					9	68452966	69178193	+	NM_013646	Rora	637539	0.138439	100	chr9	69090505	69091508	1004	26	2.64826e-05	0	24.0829				Anapc4					Anapc4				Alg5
					8	20400165	20439198	-	NR_028428	2610005L07Rik	24674	5.093	100	chr8	20412537	20414524	1988	36	2.64826e-05	0.05	24.0764				Ank3					Ank3				Tagln2
					11	84800683	84956151	-	NM_001029934	Usp32	29152	0.748702	100	chr11	84925836	84926999	1164	19	2.64826e-05	0	24.0551				Myt1					Myt1				Rab18
					13	49556380	49579498	+	NM_001172481	Aspn	1799	5.19486	100	chr13	49558179	49559379	1201	34	2.64826e-05	0	24.0533				5830411N06Rik					5830411N06Rik				Park2
					13	49556380	49579498	+	NM_025711	Aspn	1799	5.19486	100	chr13	49558179	49559379	1201	34	2.64826e-05	0	24.0533				Cdyl2					Cdyl2				Dock10
					13	49475996	49664669	-	NM_025495	Cenpp	105290	0.636548	100	chr13	49558179	49559379	1201	34	2.64826e-05	0	24.0533				Dock8					Dock8				Hs3st2
					17	80934655	80973412	-	NM_028138	Thumpd2	35041	3.1916	100	chr17	80937135	80938371	1237	34	2.64826e-05	0	24.0489				Sf3a2					Sf3a2				Bbs7
					14	30436235	30469975	-	NM_019975	Hacl1	2125	4.75386	100	chr14	30466247	30467850	1604	33	2.64826e-05	0	23.972				Olfr497					Olfr497				Tmem39a
					9	123810924	123817491	-	NM_009912	Ccr1	0	7.30816	42.591	chr9	123817012	123818138	1127	27	2.64826e-05	0	23.9041				Lcmt1					Lcmt1				Zfp68
					7	101786810	101794596	-	NM_001162974	Lrrc51	1189	7.10158	100	chr7	101792855	101793407	553	16	2.64826e-05	0	23.8927				2310008H04Rik					2310008H04Rik				Lrrc36
					7	101786810	101807679	-	NM_001162973	Lrrc51	14272	2.64974	100	chr7	101792855	101793407	553	16	2.64826e-05	0	23.8927				Nosip					Nosip				Lrrc58
					7	101786810	101807679	-	NM_027053	Lrrc51	14272	2.64974	100	chr7	101792855	101793407	553	16	2.64826e-05	0	23.8927				Rtn3					Rtn3				Zfp607
					5	3006107	3007118	-	NR_033692	V1rg10	0	88.3399	75.6345	chr5	3006225	3007406	1182	32	2.64826e-05	0	23.8606				Prkar2b					Prkar2b				Vmn1r198
					5	3549839	3576553	+	NM_001042501	Fam133b	25617	4.11005	95.8952	chr5	3575456	3576600	1145	31	3.53101e-05	0	23.7848				Fam149a					Fam149a				Arrb1
					11	95483047	95496863	+	NM_008831	Phb	607	6.70913	100	chr11	95483654	95484580	927	21	3.53101e-05	0	23.7749				Osbpl1a					Osbpl1a				Nkain2
					11	86400060	86500018	-	NM_029478	Vmp1	747	0.989406	100	chr11	86498283	86499271	989	20	3.53101e-05	0	23.726				6430571L13Rik					6430571L13Rik				Accn4
					6	120169429	120260179	-	NM_198884	B4galnt3	5007	1.30467	100	chr6	120253989	120255172	1184	28	3.53101e-05	0	23.6996				Thop1					Thop1				Wdr60
					9	39744383	39745319	+	NM_147105	Olfr978	328	64.9947	52.0513	chr9	39744711	39745880	1170	31	3.53101e-05	0	23.6913				Olfr1489					Olfr1489				Tslp
					1	158515248	158555588	-	NM_145413	Fam20b	6799	2.08225	100	chr1	158547950	158548789	840	18	3.53101e-05	0	23.6606				Fam184a					Fam184a				Zcchc2
					7	22692491	22693434	-	NM_001167165.2	Gm4175	0	100	37.6396	chr7	22690954	22693461	2508	63	3.53101e-05	0.195122	23.6556				Tssk2					Tssk2				Rb1cc1
					7	22692491	22693434	-	NM_001167164	Gm4214	0	100	37.6396	chr7	22690954	22693461	2508	63	3.53101e-05	0.195122	23.6556				Ahi1					Ahi1				Zfp879
					19	13567565	13570312	+	NM_146696	Olfr1477	1785	35.0437	72.9545	chr19	13569350	13570669	1320	36	3.53101e-05	0.071429	23.6402				Zfp600					Zfp600				Flad1
					8	80445469	80477411	+	NM_001081240	Prmt10	0	3.43424	76.767	chr8	80445137	80446565	1429	33	3.53101e-05	0	23.6222				Zcchc11					Zcchc11				Bcas2
					2	110522447	110538803	+	NM_172979	Muc15	0	11.0228	91.6159	chr2	110522282	110524249	1968	50	3.53101e-05	0	23.6197				Krt31					Krt31				Aim1l
					2	110458979	110750943	-	NM_001128103	Ano3	226694	0.674053	100	chr2	110522282	110524249	1968	50	3.53101e-05	0	23.6197				Cacna2d1					Cacna2d1				Chn2
					2	110488810	110751084	-	NM_001081556	Ano3	226835	0.750357	100	chr2	110522282	110524249	1968	50	3.53101e-05	0	23.6197				Actl7a					Actl7a				Ambn
					3	129425695	129426735	+	NR_033594	Gm5712	0	100	77.2829	chr3	129425600	129426946	1347	36	3.53101e-05	0	23.6033				Pdcd6ip					Pdcd6ip				Mrps21
					1	193419010	193484869	+	NM_001134829	Lpgat1	1619	1.48193	100	chr1	193420629	193421604	976	25	3.53101e-05	0	23.5912				Piga					Piga				Hmcn1
					1	193418639	193484869	+	NM_172266	Lpgat1	1990	1.47363	100	chr1	193420629	193421604	976	25	3.53101e-05	0	23.5912				Cebpz					Cebpz				Atm
					7	134509030	135011991	+	NM_001033420	Dock1	420668	0.217313	100	chr7	134929698	134930790	1093	24	3.53101e-05	0	23.5903				Myo16					Myo16				Nipa1
					4	81761404	81976540	-	NM_001113209	Nfib	47021	0.582884	100	chr4	81928266	81929519	1254	35	3.53101e-05	0	23.5628				Snrpg					Snrpg				Spata18
					4	81761404	81976540	-	NM_001113210	Nfib	47021	0.582884	100	chr4	81928266	81929519	1254	35	3.53101e-05	0	23.5628				Zfp407					Zfp407				4930563D23Rik
					4	81761404	81976540	-	NM_008687	Nfib	47021	0.582884	100	chr4	81928266	81929519	1254	35	3.53101e-05	0	23.5628				Dcun1d2					Dcun1d2				Skint10
					Y_random	12066618	12067613	+	NM_001160136.3	LOC100042428	0	100	38.2048	chrY_random	12066501	12069107	2607	98	3.53101e-05	0	23.5398				Malt1					Malt1				Chaf1b
					Y_random	12066618	12067612	+	NM_001160131	LOC100040911	0	100	38.1665	chrY_random	12066501	12069107	2607	98	3.53101e-05	0	23.5398				Rapgef6					Rapgef6				S100a3
					Y_random	12065295	12067619	+	NM_001017393.1	MGC107098	1206	48.129	42.9229	chrY_random	12066501	12069107	2607	98	3.53101e-05	0	23.5398				Il1rl1					Il1rl1				Nmb
					Y_random	12065285	12067620	+	NM_023546.1	Ssty2	1216	47.9452	42.9613	chrY_random	12066501	12069107	2607	98	3.53101e-05	0	23.5398				Ckap5					Ckap5				Msl2
					Y_random	12065277	12068192	+	NM_001017394.6	LOC100039753	1224	58.0247	64.9022	chrY_random	12066501	12069107	2607	98	3.53101e-05	0	23.5398				Eef2					Eef2				Glce
					15	64528708	64751970	-	NM_009623	Adcy8	1539	0.465818	100	chr15	64749392	64750431	1040	30	3.53101e-05	0	23.5332				Gba2					Gba2				Tmem229a
					X	150429235	150430507	-	NM_020015	Magea1	123	89.7879	100	chrX	150429242	150430384	1143	32	3.53101e-05	0	23.5235				Uchl3					Uchl3				Pde10a
					2	87762792	87769097	-	NM_146849	Olfr1157	4869	13.9867	100	chr2	87763347	87764228	882	24	3.53101e-05	0	23.5188				Ddi2					Ddi2				Olfr561
					1	89997183	90051174	+	NM_201643	Ugt1a5	0	1.09461	46.4988	chr1	89996503	89997773	1271	36	3.53101e-05	0	23.5034				Tmem60					Tmem60				Magi2
					1	89965980	90051174	+	NM_145079	Ugt1a6a	30523	1.49187	100	chr1	89996503	89997773	1271	36	3.53101e-05	0	23.5034				Txk					Txk				Map3k1
					1	89934428	90050169	+	NM_201410	Ugt1a6b	62075	1.09813	100	chr1	89996503	89997773	1271	36	3.53101e-05	0	23.5034				C030048B08Rik					C030048B08Rik				Asb2
					1	89926172	90051174	+	NM_201642	Ugt1a7c	70331	1.01678	100	chr1	89996503	89997773	1271	36	3.53101e-05	0	23.5034				Pex6					Pex6				C230081A13Rik
					1	89901950	90051174	+	NM_201644	Ugt1a9	94553	0.851734	100	chr1	89996503	89997773	1271	36	3.53101e-05	0	23.5034				Ces2c					Ces2c				Mybbp1a
					1	89886582	90051174	+	NM_201641	Ugt1a10	109921	0.772208	100	chr1	89996503	89997773	1271	36	3.53101e-05	0	23.5034				Ctcf					Ctcf				Kifc3
					15	76154652	76157926	+	NM_175399	Exosc4	0	2.19847	6.35481	chr15	76153591	76154723	1133	18	3.53101e-05	0	23.4802				Ccdc55					Ccdc55				Gtse1
					15	76153272	76154789	-	NR_028283	LOC100302626	66	74.6377	100	chr15	76153591	76154723	1133	18	3.53101e-05	0	23.4802				2310037I24Rik					2310037I24Rik				Mybph
					18	53301734	53346230	+	NM_026386	Snx2	500	2.33724	100	chr18	53302234	53303273	1040	19	3.53101e-05	0	23.4543				Gm606					Gm606				P2ry12
					6	124677908	124682565	+	NM_007531	Phb2	0	41.9493	94.5789	chr6	124677796	124679861	2066	56	3.53101e-05	0	23.3914				Adam39					Adam39				Tdrd5
					6	124669990	124677798	-	NM_013536	Emg1	0	0.0384172	0.145208	chr6	124677796	124679861	2066	56	3.53101e-05	0	23.3914				Olfr77					Olfr77				Hrasls5
					1	61573100	62576561	+	NM_001081050	Pard3b	653132	0.1154	100	chr1	62226232	62227389	1158	30	3.53101e-05	0	23.3263				Gm600					Gm600				Plcd3
					5	11924049	11928811	+	NM_001177510	4933402N22Rik	3710	22.1079	97.3198	chr5	11927759	11928840	1082	30	3.53101e-05	0	23.2959				Eif4ebp1					Eif4ebp1				Uqcrfs1
					11	69209807	69211542	-	NM_001045525	Cyb5d1	793	46.1982	100	chr11	69209948	69210749	802	17	3.53101e-05	0	23.2941				Pole4					Pole4				Fam151b
					18	43656739	43813105	-	NM_001163637	Jakmip2	130093	1.09166	100	chr18	43681306	43683012	1707	48	3.53101e-05	0	23.2749				Obscn					Obscn				Pole
					1	120216604	120437009	+	NM_001081276	Clasp1	115450	0.520403	100	chr1	120332054	120333200	1147	31	3.53101e-05	0	23.2248				Spcs2					Spcs2				9930023K05Rik
					1	120216604	120437009	+	NM_029709	Clasp1	115450	0.520403	100	chr1	120332054	120333200	1147	31	3.53101e-05	0	23.2248				Drd4					Drd4				Mettl6
					1	120216604	120437009	+	NM_177548	Clasp1	115450	0.520403	100	chr1	120332054	120333200	1147	31	3.53101e-05	0	23.2248				Rnf169					Rnf169				Sil1
					1	193052596	193097657	-	NM_144880	Ppp2r5a	24359	2.63415	100	chr1	193072112	193073298	1187	29	3.53101e-05	0	23.2164				Nfil3					Nfil3				Ppm1k
					14	11135159	11139133	-	NM_080433	Fezf2	0	8.50314	28.2373	chr14	11138796	11139992	1197	32	3.53101e-05	0	23.2124				Tbc1d12					Tbc1d12				Tnr
					6	38627517	38766832	-	NM_001136065	Hipk2	1554	0.681903	100	chr6	38764329	38765278	950	26	3.53101e-05	0	23.2041				Hs2st1					Hs2st1				Mylk4
					6	38627447	38805798	-	NM_010433	Hipk2	40520	0.532655	100	chr6	38764329	38765278	950	26	3.53101e-05	0	23.2041				2013-09-05					2013-09-05				Serbp1
					1	87895790	87970467	+	NM_027357	Psmd1	51682	1.49709	100	chr1	87947472	87948589	1118	24	3.53101e-05	0	23.1702				Zcrb1					Zcrb1				Slc20a2
					10	128535780	128536716	-	NM_146863	Olfr770	159	83.031	65.8206	chr10	128535376	128536557	1182	33	4.41376e-05	0	23.1593				Nampt					Nampt				C8a
					12	66051340	66091186	-	NM_172578	Mis18bp1	17163	2.16076	100	chr12	66073163	66074023	861	20	4.41376e-05	0	23.1096				Ik					Ik				Bms1
					1	10978679	11288897	+	NM_029525	Prex2	185844	0.342339	100	chr1	11164523	11165584	1062	29	4.41376e-05	0	23.0605				Olfr355					Olfr355				Olfr688
					6	24683255	24695463	+	NM_028920	Hyal6	11479	5.9792	39.9344	chr6	24694734	24696561	1828	42	4.41376e-05	0	23.0575				Sptlc1					Sptlc1				Baz2b
					12	32514630	32535783	-	NM_177993	Hbp1	0	4.90215	30.2597	chr12	32534747	32538173	3427	90	4.41376e-05	0.02381	23.0341				Msl2					Msl2				Vps54
					12	32511702	32535783	-	NM_153198	Hbp1	0	4.30612	30.2597	chr12	32534747	32538173	3427	90	4.41376e-05	0.02381	23.0341				Zkscan4					Zkscan4				Sh3kbp1
					6	119813812	119814634	+	NR_030776	3110021A11Rik	405	50.7898	48.7179	chr6	119814217	119815074	858	21	4.41376e-05	0	23.0276				Oxr1					Oxr1				Fhod3
					4	128191042	128255186	+	NM_018774	Phc2	32842	0.874581	100	chr4	128223884	128224444	561	16	4.41376e-05	0	23.0026				Atp6v1g2					Atp6v1g2				Fbxo11
					4	128157006	128255186	+	NM_001195130	Phc2	66878	0.571394	100	chr4	128223884	128224444	561	16	4.41376e-05	0	23.0026				Dpp3					Dpp3				Klhl2
					14	50721997	50748311	+	NM_194347	AY358078	597	3.3137	100	chr14	50722594	50723465	872	23	4.41376e-05	0	22.8926				Olfr859					Olfr859				Bend6
					X	4844543	4846503	+	NM_001085523	Gm14374	0	100	69.2688	chrX	4843693	4846523	2831	74	4.41376e-05	0	22.8644				D19Bwg1357e					D19Bwg1357e				Lhfpl3
					3	58609904	58613814	-	NM_030685	Serp1	470	30.8105	100	chr3	58612140	58613344	1205	32	4.41376e-05	0	22.8626				2310067B10Rik					2310067B10Rik				Il13ra1
					X	23631267	23657720	-	NM_001100444	Gm5934	7215	4.83859	100	chrX	23649226	23650505	1280	29	4.41376e-05	0	22.8456				Olfr1265					Olfr1265				Syn3
					1	95630901	95632341	-	NM_023136	Dtymk	0	24.4969	36.0204	chr1	95631989	95632968	980	24	4.41376e-05	0	22.8453				Mup2					Mup2				Brp44
					1	95622982	95632341	-	NM_001105667	Dtymk	0	3.77137	36.0204	chr1	95631989	95632968	980	24	4.41376e-05	0	22.8453				Atl2					Atl2				9030617O03Rik
					19	16502686	16677838	+	NM_008137	Gna14	0	0.0216953	2.91411	chr19	16501420	16502723	1304	36	4.41376e-05	0	22.8139				Tmem92-ps					Tmem92-ps				Vmn2r14
					3	104950841	104992562	-	NM_009797	Capza1	40831	1.55793	100	chr3	104951082	104951731	650	18	4.41376e-05	0	22.7585				Nol12					Nol12				5730494M16Rik
					1	82329747	82465874	-	NM_007735	Col4a4	132766	0.813205	100	chr1	82332002	82333108	1107	31	4.41376e-05	0	22.7042				Tpd52					Tpd52				Fam113a
					1	19088236	19151540	+	NM_153154	Tcfap2d	49734	2.3521	100	chr1	19137970	19139458	1489	36	4.41376e-05	0	22.6995				Dzip3					Dzip3				Insig1
					6	145573122	145578637	+	NM_009449	Tuba3b	1190	26.1784	100	chr6	145574312	145575755	1444	33	4.41376e-05	0	22.6725				C330027C09Rik					C330027C09Rik				AA415398
					4	41684275	41691748	-	NM_001085515	AI464131	2040	15.6409	100	chr4	41688540	41689708	1169	27	4.41376e-05	0	22.6225				Sly					Sly				Phf21a
					14	20808264	21844641	+	NM_028275	1700112E06Rik	540267	0.110191	100	chr14	21348531	21349672	1142	32	4.41376e-05	0	22.6164				Tagap					Tagap				H60b
					5	73299326	73535754	-	NM_028194	Fryl	183401	0.498247	100	chr5	73351176	73352353	1178	30	4.41376e-05	0	22.5271				Nif3l1					Nif3l1				Raet1d
					5	104748654	104762684	+	NM_001166581	BC005561	9841	9.40774	100	chr5	104758495	104759814	1320	36	4.41376e-05	0	22.5226				1700008A04Rik					1700008A04Rik				Ola1
					8	27584925	27609415	+	NM_029965	Rnf170	3758	5.22641	100	chr8	27588683	27589962	1280	27	4.41376e-05	0	22.5206				Srebf2					Srebf2				Olfr701
					X	6730559	6737976	+	NR_029473	4930524L23Rik	3693	14.9771	100	chrX	6734252	6735362	1111	31	4.41376e-05	0	22.5136				Apbb2					Apbb2				C130022K22Rik
					13	67989264	67999620	-	NM_001007575	Zfp58	0	10.5532	87.5801	chr13	67998528	67999775	1248	35	4.41376e-05	0	22.5124				Astn2					Astn2				Tardbp
					15	8116321	8218373	+	NM_001162906	2410089E03Rik	561	1.0083	100	chr15	8116882	8117910	1029	23	4.41376e-05	0	22.4427				Timp2					Timp2				Myef2
					3	122998228	123027010	-	NM_021503	Myoz2	0	2.41462	69.5	chr3	123026316	123027315	1000	28	4.41376e-05	0	22.359				Siglec5					Siglec5				Timm23
					15	81192299	81226950	-	NM_133726	St13	0	3.92762	93.4111	chr15	81225590	81227046	1457	38	4.41376e-05	0	22.3558				Mark3					Mark3				Kcnmb4
					19	14515091	14665003	-	NM_011600	Tle4	149518	0.263486	27.6224	chr19	14514056	14515485	1430	34	4.41376e-05	0	22.3467				Abcg5					Abcg5				BC051019
					19	37964180	38108722	-	NM_001099634	Myof	74015	0.835737	100	chr19	38033500	38034707	1208	30	4.41376e-05	0	22.3422				Setd2					Setd2				Kcnj4
					10	18277427	18433175	-	NM_001033258	D10Bwg1379e	98443	0.301126	100	chr10	18334264	18334732	469	11	4.41376e-05	0	22.3422				Prickle2					Prickle2				Dnahc10
					16	97719598	97766112	-	NM_015775	Tmprss2	8605	2.48307	100	chr16	97756353	97757507	1155	30	4.41376e-05	0	22.3242				Iffo2					Iffo2				0610031J06Rik
					5	26412959	26420052	-	NM_001177579	Gm10471	45	22.3287	100	chr5	26418424	26420007	1584	44	4.41376e-05	0	22.3174				Arhgap15					Arhgap15				Foxd2
					X	19617486	19674856	+	NM_199317	Phf16	1378	1.48681	100	chrX	19618864	19619716	853	23	4.41376e-05	0	22.3016				Wdr47					Wdr47				Ybx1
					17	5367346	5396743	-	NM_027457	5730437N04Rik	17287	4.03429	100	chr17	5378271	5379456	1186	27	4.41376e-05	0	22.2792				Ptplad1					Ptplad1				Insc
					14	55212928	55216332	-	NM_013542	Gzmb	0	4.08223	16.4109	chr14	55216194	55217040	847	24	4.41376e-05	0	22.2422				Ccdc62					Ccdc62				Dhx36
					14	20808264	21844641	+	NM_028275	1700112E06Rik	0	0.000482449	0.547645	chr14	20807356	20808268	913	25	4.41376e-05	0	22.2289				Smad5					Smad5				Prkci
					11	23980695	24073559	+	NM_001159290	Bcl11a	82141	1.09406	100	chr11	24062836	24063851	1016	28	4.41376e-05	0	22.2189				Slit3					Slit3				Elavl2
					11	23978056	24073559	+	NM_001159289	Bcl11a	84780	1.06383	100	chr11	24062836	24063851	1016	28	4.41376e-05	0	22.2189				Cd36					Cd36				Ggh
					11	23978056	24073559	+	NM_016707	Bcl11a	84780	1.06383	100	chr11	24062836	24063851	1016	28	4.41376e-05	0	22.2189				Olfr666					Olfr666				Nrcam
					19	8886446	8901188	+	NM_001081196	Hnrnpul2	14325	2.83524	46.3929	chr19	8900771	8901671	901	20	4.41376e-05	0	22.1979				Cntnap5a					Cntnap5a				Setd2
					4	122361531	122388185	-	NM_007598	Cap1	8411	5.32358	100	chr4	122378356	122379774	1419	26	4.41376e-05	0.285714	22.1918				Bckdhb					Bckdhb				Dtnbp1
					6	116506074	116507058	+	NM_001011801	Olfr213	0	10.5584	9.4804	chr6	116505081	116506177	1097	24	4.41376e-05	0	22.1783				Tpst1					Tpst1				Sytl5
					11	117676842	117681634	+	NM_001085535	Tmem235	721	23.9307	100	chr11	117677563	117678709	1147	30	4.41376e-05	0	22.1763				Mon2					Mon2				Fam96a
					15	8116321	8218373	+	NM_001162906	2410089E03Rik	45953	1.00438	100	chr15	8162274	8163298	1025	25	4.41376e-05	0	22.1551				Vnn1					Vnn1				1700086O06Rik
					4	132846821	132856319	+	NM_172876	Gpatch3	3815	9.53785	100	chr4	132850636	132851541	906	22	4.41376e-05	0	22.1515				AI848100					AI848100				Trp53bp1
					6	56707103	56727392	-	NM_145958	Kbtbd2	3310	4.35683	100	chr6	56723199	56724082	884	20	4.41376e-05	0	22.1363				Vps54					Vps54				Olfr1
					1	54425251	54502228	-	NM_001163314	Pgap1	59849	1.8252	100	chr1	54440975	54442379	1405	34	4.41376e-05	0	22.1297				Ppic					Ppic				Cspp1
					9	111406250	111535106	-	NM_016853	Stac	1684	0.613859	100	chr9	111532632	111533422	791	23	4.41376e-05	0	22.1063				Otol1					Otol1				4930473A06Rik
					9	19962609	19963756	+	NM_146903	Olfr871	0	87.8049	79.8732	chr9	19962355	19963616	1262	35	4.41376e-05	0	22.1019				Mrc1					Mrc1				Osbpl1a
					11	83563135	83568842	+	NM_183249	1100001G20Rik	5343	6.39453	50.2755	chr11	83568478	83569203	726	16	4.41376e-05	0	22.0849				2700050L05Rik					2700050L05Rik				Wsb1
					12	73799947	73836604	-	NM_029444	4930447C04Rik	0	2.3651	76.7936	chr12	73835738	73836866	1129	31	4.41376e-05	0	22.0826				Wwp1					Wwp1				Gm14391
					17	56717901	56724339	-	NM_175333	Slc25a41	5317	12.4088	100	chr17	56718224	56719022	799	18	4.41376e-05	0	22.0522				Il1f5					Il1f5				Gm11818
					14	53676420	53736092	-	NM_016972	Slc7a8	1223	2.59414	100	chr14	53733322	53734869	1548	35	4.41376e-05	0	22.0383				Vdac2					Vdac2				Ildr2
					6	43195251	43218928	+	NM_133674	Arhgef5	4107	4.62455	100	chr6	43199358	43200452	1095	23	4.41376e-05	0	22.0164				Spen					Spen				Ifrd1
					6	59282039	59355869	-	NM_183183	Gprin3	827	1.60231	100	chr6	59353860	59355042	1183	32	4.41376e-05	0	22.0129				Serping1					Serping1				Tnrc6c
					7	8802517	8828479	-	NM_001105152	Vmn2r48	13620	5.61183	100	chr7	8813403	8814859	1457	35	4.41376e-05	0.157895	22.0126				Eaf2					Eaf2				Zfp280d
					7	9669134	9673959	-	NR_033707	Zscan4a	3987	15.7895	100	chr7	9669211	9669972	762	21	4.41376e-05	0	22.0098				Iqcb1					Iqcb1				Tmem35
					7	44400786	44416858	-	NM_011131	Pold1	911	6.88733	100	chr7	44414841	44415947	1107	28	4.41376e-05	0	21.9575				Gnai3					Gnai3				Ubr1
					8	75406984	75421604	-	NM_177766	Slc35e1	11478	3.96006	100	chr8	75409548	75410126	579	12	4.41376e-05	0	21.9565				Igf1r					Igf1r				Stk35
					3	129893447	129906125	+	NM_009811	Casp6	0	12.012	99.2829	chr3	129893436	129894969	1534	42	4.41376e-05	0	21.9264				Fam175a					Fam175a				Xpot
					16	25599114	25792493	+	NM_001127261	Trp63	112364	0.534699	100	chr16	25711478	25712511	1034	25	4.41376e-05	0	21.9237				Tyr					Tyr				Olfr930
					16	25599114	25807438	+	NM_001127259	Trp63	112364	0.49634	100	chr16	25711478	25712511	1034	25	4.41376e-05	0	21.9237				Nbas					Nbas				Ltf
					16	25599114	25807438	+	NM_001127260	Trp63	112364	0.49634	100	chr16	25711478	25712511	1034	25	4.41376e-05	0	21.9237				Olfr1294					Olfr1294				Pitx2
					19	8996739	9008628	+	NM_144872	Eml3	3226	7.18251	100	chr19	8999965	9000818	854	21	4.41376e-05	0	21.9217				Tab2					Tab2				Slain1
					14	32045915	32199029	+	NM_153800	Arhgap22	86860	0.775234	100	chr14	32132775	32133961	1187	28	4.41376e-05	0	21.8997				Xlr3a					Xlr3a				Fam159a
					Y_random	2541256	2544163	-	NM_001017394.1	LOC100039753	0	33.4594	62.6933	chrY_random	2543191	2544742	1552	40	4.41376e-05	0	21.8812				Gm14288					Gm14288				Prl8a6
					9	114537529	114572476	+	NM_146229	Dync1li1	665	3.36214	100	chr9	114538194	114539368	1175	27	4.41376e-05	0	21.8778				Trim2					Trim2				Ugt1a9
					5	135337584	135348738	-	NM_025375	Wbscr22	2674	7.27028	100	chr5	135345254	135346064	811	20	4.41376e-05	0	21.852				2010109I03Rik					2010109I03Rik				Rab40b
					7	100246316	100344242	+	NM_001017985	C2cd3	57603	1.41534	100	chr7	100303919	100305304	1386	39	4.41376e-05	0	21.8226				Mrpl10					Mrpl10				Slc30a5
					Y_random	11688636	11767898	+	NM_001160142.1	LOC100041256	70955	2.18387	100	chrY_random	11759591	11761321	1731	44	4.41376e-05	0	21.7743				Cytip					Cytip				Trhde
					Y_random	11688636	11767900	+	NM_001160144.1	LOC100039810	70955	2.18381	100	chrY_random	11759591	11761321	1731	44	4.41376e-05	0	21.7743				5031410I06Rik					5031410I06Rik				Acy3
					15	27675374	27970438	-	NM_001081302	Trio	155080	0.450409	100	chr15	27814030	27815358	1329	32	4.41376e-05	0	21.7677				En2					En2				Tff1
					3	104097171	104136550	+	NM_001163467	Phtf1	0	0.284408	10.2658	chr3	104096192	104097282	1091	29	4.41376e-05	0	21.7422				Rab11b					Rab11b				Zbtb46
					3	104093597	104097378	-	NR_030676	A130049A11Rik	96	28.8472	100	chr3	104096192	104097282	1091	29	4.41376e-05	0	21.7422				Birc2					Birc2				B020004J07Rik
					18	46711259	46722867	-	NM_025698	Tmed7	480	9.89749	100	chr18	46721239	46722387	1149	28	4.41376e-05	0	21.7072				Epb4.1l4b					Epb4.1l4b				Spsb4
					13	75160288	75273924	-	NM_009817	Cast	32545	0.956555	100	chr13	75240293	75241379	1087	29	4.41376e-05	0	21.6767				Hsd3b1					Hsd3b1				Fam20b
					9	37835409	37836339	+	NM_146423	Olfr887	0	98.4962	82.0215	chr9	37835208	37836325	1118	31	5.29652e-05	0	21.6627				Rps29					Rps29				Trpc5
					7	140001948	140005980	-	NM_183147	Sprn	0	20.8778	73.0269	chr7	140005139	140006291	1153	32	5.29652e-05	0	21.647				Fam199x					Fam199x				Mrc1
					3	92848618	92850469	-	NM_026335	Lce1h	1245	32.7754	72.6946	chr3	92848390	92849224	835	18	5.29652e-05	0	21.6467				Zfp74					Zfp74				Tcf7
					8	64379876	64395643	+	NM_145595	Cbr4	1210	7.21081	100	chr8	64381086	64382222	1137	26	5.29652e-05	0	21.6283				Slxl1					Slxl1				Ralgps2
					14	58231025	58251633	-	NM_172603	Phf11	0	4.75035	99.6945	chr14	58250655	58251636	982	28	5.29652e-05	0	21.5978				Tspyl3					Tspyl3				Zfp839
					10	28901059	28920195	+	NM_001162537	9330159F19Rik	10065	6.12426	100	chr10	28911124	28912295	1172	28	5.29652e-05	0	21.5978				Herc1					Herc1				Tars2
					9	112024921	112032819	-	NM_001177620	Arpp21	0	5.57033	38.7324	chr9	112032380	112033515	1136	31	5.29652e-05	0	21.5912				Gm11559					Gm11559				Prps1l1
					9	112024921	112032819	-	NM_028755	Arpp21	0	5.57033	38.7324	chr9	112032380	112033515	1136	31	5.29652e-05	0	21.5912				Fam49a					Fam49a				Fbll1
					9	112024921	112032816	-	NM_001177615	Arpp21	0	5.53445	38.4683	chr9	112032380	112033515	1136	31	5.29652e-05	0	21.5912				Csnk1g1					Csnk1g1				Exoc6b
					9	111909980	112032656	-	NM_033264	Arpp21	0	0.225796	24.3838	chr9	112032380	112033515	1136	31	5.29652e-05	0	21.5912				Nckap1l					Nckap1l				Mapk10
					9	111961109	112062151	-	NM_001177617	Arpp21	28636	1.12427	100	chr9	112032380	112033515	1136	31	5.29652e-05	0	21.5912				Ccdc91					Ccdc91				Foxn3
					9	112004872	112062241	-	NM_001177623	Arpp21	28726	1.98013	100	chr9	112032380	112033515	1136	31	5.29652e-05	0	21.5912				Col24a1					Col24a1				Vps13b
					9	111909980	112077391	-	NM_001177616	Arpp21	43876	0.678565	100	chr9	112032380	112033515	1136	31	5.29652e-05	0	21.5912				Ldha					Ldha				Fam65b
					9	111999352	112079731	-	NM_001177619	Arpp21	46216	1.41329	100	chr9	112032380	112033515	1136	31	5.29652e-05	0	21.5912				Zfp36l1					Zfp36l1				Vrk1
					14	15042581	15105194	+	NM_021504	Ngly1	22412	1.5891	100	chr14	15064993	15065987	995	21	5.29652e-05	0	21.5762				Adrb1					Adrb1				Gpr176
					1	89684458	89775661	+	NM_177646	Dgkd	10373	0.988992	100	chr1	89694831	89695732	902	22	5.29652e-05	0	21.5677				Jmjd1c					Jmjd1c				Fmo2
					4	98428683	98612934	-	NM_026082	Dock7	172502	0.757658	100	chr4	98439037	98440432	1396	36	5.29652e-05	0	21.5658				Rad9b					Rad9b				Kdelr1
					9	98847754	98949564	-	NM_029094	Pik3cb	98633	0.733712	100	chr9	98850185	98850931	747	21	5.29652e-05	0	21.5644				Magea6					Magea6				Wdr33
					13	33925385	34010215	-	NR_028309	Serpinb6a	61244	0.504533	100	chr13	33948544	33948971	428	12	5.29652e-05	0	21.5638				Olfr952					Olfr952				Glp2r
					18	65013125	65343196	+	NM_001114386	Nedd4l	30067	0.376887	100	chr18	65043192	65044435	1244	35	5.29652e-05	0	21.5559				Faah					Faah				Pde1a
					8	11513989	11550744	-	NM_024248	Cars2	0	0.701926	34.492	chr8	11550487	11551234	748	21	5.29652e-05	0	21.5451				Slc25a21					Slc25a21				Ciapin1
					1	57303768	57322091	-	NR_037999	4930558J18Rik	1829	6.37415	100	chr1	57319095	57320262	1168	33	5.29652e-05	0.333333	21.509				1700026D08Rik					1700026D08Rik				Pla2g2f
					11	90292585	90454199	-	NM_011505	Stxbp4	158677	0.837175	100	chr11	90294170	90295522	1353	34	5.29652e-05	0	21.4938				Alad					Alad				Slc40a1
					5	115272523	115359790	+	NM_029012	Sppl3	40639	2.17835	100	chr5	115313162	115315062	1901	41	5.29652e-05	0.56	21.467				2810428I15Rik					2810428I15Rik				Rdh19
					5	72792439	72838781	-	NM_133921	Nfxl1	35473	3.93371	100	chr5	72801486	72803308	1823	68	5.29652e-05	0.235294	21.4446				Bbs10					Bbs10				Cab39l
					13	58135503	58138180	-	NM_029872	Hnrnpa0	106	35.997	100	chr13	58137111	58138074	964	19	6.17927e-05	0	21.4349				1110008F13Rik					1110008F13Rik				Prl2b1
					15	12301779	12537282	-	NM_001081064	Pdzd2	16548	0.610181	100	chr15	12519298	12520734	1437	28	7.06202e-05	0	21.415				Paqr8					Paqr8				Efcab4a
					4	153014513	153119522	+	NM_001162977	Megf6	3248	1.00371	100	chr4	153017761	153018814	1054	25	7.06202e-05	0	21.4148				Vmn2r50					Vmn2r50				Phactr1
					2	164979236	165017685	-	NM_080287	Elmo2	6858	3.08713	100	chr2	165009641	165010827	1187	33	7.06202e-05	0	21.4106				Lima1					Lima1				Plxnb1
					2	164979236	165017685	-	NM_207706	Elmo2	6858	3.08713	100	chr2	165009641	165010827	1187	33	7.06202e-05	0	21.4106				Psd3					Psd3				Mcm8
					4	120643008	120686170	-	NM_001081013	Rlf	38076	2.93538	100	chr4	120646828	120648094	1267	35	7.94478e-05	0	21.3956				Atp6ap1					Atp6ap1				Fam189a2
					Y_random	362374	438102	-	NM_001160137	LOC100039614	72223	2.5446	100	chrY_random	363953	365879	1927	56	7.94478e-05	0	21.3883				Nell1					Nell1				Eif2s2
					9	18607029	18607995	+	NM_147067	Olfr829	348	64.0124	89.7101	chr9	18607377	18608066	690	20	7.94478e-05	0	21.3818				Asb4					Asb4				Dnaic2
					7	22122343	22123266	+	NM_001166844.1	Vmn1r100	0	69.8052	89.5833	chr7	22122268	22122987	720	14	7.94478e-05	0	21.3781				Creb5					Creb5				Clasp1
					7	22120991	22123427	+	NM_030736	Vmn1r148	1277	29.5445	100	chr7	22122268	22122987	720	14	7.94478e-05	0	21.3781				Acan					Acan				Clec2h
					7	103811203	103812157	+	NM_147119	Olfr632	695	27.2251	19.8777	chr7	103811898	103813205	1308	30	7.94478e-05	0	21.3669				Pan3					Pan3				Gns
					19	16231117	16237478	+	NR_033228	E030024N20Rik	0	12.9047	86.6948	chr19	16230991	16231937	947	19	7.94478e-05	0	21.353				Man2b2					Man2b2				Rptn
					19	16199850	16454473	+	NM_008139	Gnaq	31141	0.371921	100	chr19	16230991	16231937	947	19	7.94478e-05	0	21.353				Rap1b					Rap1b				Htr4
					4	145534404	145563714	+	NM_001037926	Gm13051	618	4.09403	100	chr4	145535022	145536221	1200	27	7.94478e-05	0	21.3464				Sh2d3c					Sh2d3c				Guk1
					4	125652907	125664970	-	NM_025856	1700029G01Rik	0	8.687	81.875	chr4	125663923	125665202	1280	33	7.94478e-05	0	21.3121				Prg3					Prg3				Arid3a
					4	125652907	125665646	-	NM_001162533	1700029G01Rik	444	10.0471	100	chr4	125663923	125665202	1280	33	7.94478e-05	0	21.3121				Wdr77					Wdr77				Fscn1
					9	39469800	39470739	+	NM_001011859	Olfr965	0	100	79.1246	chr9	39469715	39470902	1188	34	7.94478e-05	0	21.3031				Fat3					Fat3				Snx9
					15	50484833	50720116	-	NM_032000	Trps1	227385	0.572925	100	chr15	50491384	50492731	1348	32	7.94478e-05	0	21.3023				Veph1					Veph1				Qk
					16	98101908	98117096	-	NM_001081684	Zfp295	5798	7.84778	100	chr16	98110107	98111298	1192	33	7.94478e-05	0	21.296				Acvr1					Acvr1				Kremen2
					16	98101908	98117096	-	NM_001081685	Zfp295	5798	7.84778	100	chr16	98110107	98111298	1192	33	7.94478e-05	0	21.296				Slc35c1					Slc35c1				Muc2
					16	98101908	98117096	-	NM_175428	Zfp295	5798	7.84778	100	chr16	98110107	98111298	1192	33	7.94478e-05	0	21.296				Pld5					Pld5				Orai2
					11	50850397	50851321	+	NM_146909	Olfr51	0	100	52.5867	chr11	50849701	50851459	1759	43	7.94478e-05	0.105263	21.2941				Gm5607					Gm5607				Lrp2bp
					5	73193452	73257964	+	NM_001113423	Slain2	29353	1.35787	100	chr5	73222805	73223680	876	19	7.94478e-05	0	21.2778				Grm8					Grm8				Fdft1
					5	73193452	73257964	+	NM_153567	Slain2	29353	1.35787	100	chr5	73222805	73223680	876	19	7.94478e-05	0	21.2778				Cntnap5c					Cntnap5c				Atl2
					19	8965156	8983711	+	NM_008060	Ganab	16357	8.698	100	chr19	8981513	8983126	1614	45	7.94478e-05	0	21.271				Btaf1					Btaf1				Terf2
					16	91510256	91535832	-	NM_010256	Gart	3784	7.29562	100	chr16	91530183	91532048	1866	52	7.94478e-05	0	21.2539				Jam2					Jam2				Nop14
					12	104664172	104670416	+	NM_001199940	Serpina3i	2247	18.0785	100	chr12	104666419	104667547	1129	31	7.94478e-05	0	21.2347				Poc1b					Poc1b				Ovch2
					6	36776174	37229583	-	NM_001081206	Dgki	359922	0.22408	100	chr6	36868646	36869661	1016	25	7.94478e-05	0	21.2326				Gjd4					Gjd4				Car1
					Y_random	436533	439443	-	NM_001017394	LOC100039753	0	25.6613	56.1654	chrY_random	438697	440026	1330	39	7.94478e-05	0	21.2312				Snai2					Snai2				Gjb6
					11	99398639	99399768	-	NM_001039502	Krtap1-4	0	42.5664	42.3043	chr11	99399288	99400424	1137	25	7.94478e-05	0	21.2151				Uggt2					Uggt2				Dppa4
					1	82218073	82324391	+	NM_001122685	Rhbdd1	98029	1.04591	100	chr1	82316102	82317213	1112	30	7.94478e-05	0	21.1809				E230019M04Rik					E230019M04Rik				Heatr6
					1	82195603	82324391	+	NM_029777	Rhbdd1	120499	0.863428	100	chr1	82316102	82317213	1112	30	7.94478e-05	0	21.1809				Csf1r					Csf1r				Ankrd49
					6	132916795	132917758	+	NM_207029	Tas2r129	0	100	86.8468	chr6	132916741	132917850	1110	30	7.94478e-05	0	21.1773				Slc6a4					Slc6a4				Gm4894
					8	86055457	86163046	+	NM_001111304	Tbc1d9	1197	1.12464	100	chr8	86056654	86057863	1210	33	7.94478e-05	0	21.1638				Siah2					Siah2				Dnajc13
					8	86055457	86163046	+	NM_027758	Tbc1d9	1197	1.12464	100	chr8	86056654	86057863	1210	33	7.94478e-05	0	21.1638				Gmeb2					Gmeb2				Ash2l
					14	6608366	6743467	+	NM_134080	Flnb	69462	0.8142	100	chr14	6677828	6678927	1100	31	7.94478e-05	0	21.1523				Ngef					Ngef				Spink14
					5	15034956	15039014	-	NM_182957	Gm17019	406	43.3851	100	chr5	15036848	15038608	1761	46	7.94478e-05	0.15	21.1432				Pip5k1b					Pip5k1b				Eif4a2
					2	88874995	88875929	-	NM_146899	Olfr1219	362	61.2834	48.3953	chr2	88874384	88875567	1184	31	7.94478e-05	0	21.122				Krcc1					Krcc1				Zfp354c
					16	11050172	11089972	-	NM_145931	Zc3h7a	0	0.741187	25	chr16	11089678	11090857	1180	33	7.94478e-05	0	21.1209				Scn3a					Scn3a				Jmjd1c
					16	11050172	11089972	-	NR_027502	Zc3h7a	0	0.741187	25	chr16	11089678	11090857	1180	33	7.94478e-05	0	21.1209				Anxa2					Anxa2				Tdrd1
					6	53969510	54231391	+	NM_001163640	Chn2	139786	0.419273	100	chr6	54109296	54110393	1098	31	7.94478e-05	0	21.1162				Mlec					Mlec				Klra9
					2	75791971	76139493	-	NM_001081033	Pde11a	117869	0.297534	100	chr2	76020591	76021624	1034	29	7.94478e-05	0	21.1014				Gm5072					Gm5072				Dnajc5b
					2	24158869	24173500	+	NM_031167	Il1rn	6571	6.64981	100	chr2	24165440	24166412	973	19	7.94478e-05	0	21.1012				Itm2b					Itm2b				Stx7
					2	146875524	147023123	+	NR_030769	Nkx2-2as	105162	0.869241	100	chr2	146980686	146981968	1283	28	7.94478e-05	0	21.0861				Upf2					Upf2				2810055G20Rik
					5	53122383	53154983	+	NM_024213	Anapc4	762	3.54897	100	chr5	53123145	53124301	1157	22	7.94478e-05	0	21.0655				Hsp90b1					Hsp90b1				Shc2
					10	68929065	69422794	+	NM_146005	Ank3	32697	0.234541	100	chr10	68961762	68962919	1158	32	7.94478e-05	0	21.0419				Trpc7					Trpc7				Hipk3
					10	68929065	69422794	+	NM_170688	Ank3	32697	0.234541	100	chr10	68961762	68962919	1158	32	7.94478e-05	0	21.0419				Dopey1					Dopey1				Trpc4ap
					10	68929065	69422794	+	NM_170689	Ank3	32697	0.234541	100	chr10	68961762	68962919	1158	32	7.94478e-05	0	21.0419				Slc5a1					Slc5a1				Tmem170
					10	68929065	69422794	+	NM_170690	Ank3	32697	0.234541	100	chr10	68961762	68962919	1158	32	7.94478e-05	0	21.0419				Nob1					Nob1				Phf8
					10	68929065	69422794	+	NM_170728	Ank3	32697	0.234541	100	chr10	68961762	68962919	1158	32	7.94478e-05	0	21.0419				Gm884					Gm884				Rfx4
					10	68929065	69422794	+	NM_170729	Ank3	32697	0.234541	100	chr10	68961762	68962919	1158	32	7.94478e-05	0	21.0419				Slc6a11					Slc6a11				Vdac1
					10	68929065	69422794	+	NM_170730	Ank3	32697	0.234541	100	chr10	68961762	68962919	1158	32	7.94478e-05	0	21.0419				Arl4c					Arl4c				Dmrt2
					2	181692738	181757182	+	NM_001171615	Myt1	48	2.24222	100	chr2	181692786	181694230	1445	41	7.94478e-05	0	21.0292				Aimp1					Aimp1				Itga1
					17	14700746	14715148	-	NM_001123368	Gm3417	0	22.0093	99.4042	chr17	14711979	14715167	3189	87	7.94478e-05	0.244444	21.0226				Iscu					Iscu				Gm5617
					17	14700746	14715148	-	NM_001123367.1	Gm3448	0	22.0093	99.4042	chr17	14711979	14715167	3189	87	7.94478e-05	0.244444	21.0226				Snta1					Snta1				Immp2l
					17	14714803	14727413	+	NM_001123372	Gm3435	0	2.8943	11.4456	chr17	14711979	14715167	3189	87	7.94478e-05	0.244444	21.0226				Tmem47					Tmem47				Gjc2
					7	140098701	140151112	+	NM_001128145	5830411N06Rik	1004	2.64443	100	chr7	140099705	140101090	1386	39	7.94478e-05	0	21.0208				Slc12a4					Slc12a4				Cyp2c38
					7	140098698	140151112	+	NM_001128146	5830411N06Rik	1007	2.64428	100	chr7	140099705	140101090	1386	39	7.94478e-05	0	21.0208				BC031353					BC031353				Ldhc
					7	140098621	140148962	+	NM_175533	5830411N06Rik	1084	2.75317	100	chr7	140099705	140101090	1386	39	7.94478e-05	0	21.0208				BC018473					BC018473				Olfr239
					8	119460377	119618969	-	NM_029441	Cdyl2	1569	0.631806	100	chr8	119616399	119617400	1002	28	7.94478e-05	0	21.0184				Thbd					Thbd				Aim2
					19	25066626	25269530	+	NM_028785	Dock8	136139	1.09017	100	chr19	25202765	25204976	2212	60	7.94478e-05	0.36	21.0171				Vgll2					Vgll2				Cnot2
					10	80201864	80208052	+	NM_013651	Sf3a2	1094	14.2834	100	chr10	80202958	80203841	884	20	7.94478e-05	0	20.9922				Tbp					Tbp				Gnpnat1
					7	108213750	108214695	+	NM_146738	Olfr497	52	94.5032	86.965	chr7	108213802	108214829	1028	29	7.94478e-05	0	20.9716				Trip13					Trip13				Blnk
					7	123169130	123221507	+	NM_025304	Lcmt1	0	0.194738	10.099	chr7	123168222	123169231	1010	28	7.94478e-05	0	20.963				Pot1a					Pot1a				Thap6
					16	15802805	16060412	-	NM_146068	2310008H04Rik	209520	0.256591	100	chr16	15850232	15850892	661	12	7.94478e-05	0	20.9625				Ces2g					Ces2g				Chic1
					7	44930471	44946546	+	NM_001163684	Nosip	7936	5.76014	100	chr7	44938407	44939332	926	14	8.82753e-05	0	20.8675				Dcaf12					Dcaf12				Npr3
					7	44930471	44946546	+	NM_025533	Nosip	7936	5.76014	100	chr7	44938407	44939332	926	14	8.82753e-05	0	20.8675				Lyrm2					Lyrm2				Arl1
					Y_random	362374	438102	-	NM_001160137	LOC100039614	67362	0.551968	100	chrY_random	370323	370740	418	12	8.82753e-05	0	20.8494				D430041D05Rik					D430041D05Rik				Olfr1459
					2	176149458	176162935	-	NM_001099349	Gm14308	5565	5.66108	100	chr2	176156608	176157370	763	20	8.82753e-05	0	20.8166				Usp43					Usp43				Cenpn
					2	175872586	177968182	+	NM_001177568	Gm14420	284022	0.0364097	100	chr2	176156608	176157370	763	20	8.82753e-05	0	20.8166				Kif16b					Kif16b				Rnase4
					19	7492945	7550326	-	NM_053076	Rtn3	409	2.25681	100	chr19	7548623	7549917	1295	34	8.82753e-05	0	20.7872				Dmrtc1b					Dmrtc1b				2210408I21Rik
					19	7492945	7550334	-	NM_001003933	Rtn3	417	2.25649	100	chr19	7548623	7549917	1295	34	8.82753e-05	0	20.7872				1700003H04Rik					1700003H04Rik				Fbxl17
					19	7492945	7550334	-	NM_001003934	Rtn3	417	2.25649	100	chr19	7548623	7549917	1295	34	8.82753e-05	0	20.7872				Mettl9					Mettl9				6330416G13Rik
					12	32543726	32646527	-	NM_011158	Prkar2b	0	0.764577	66.7233	chr12	32645742	32646919	1178	28	8.82753e-05	0	20.781				Zfand3					Zfand3				Rtf1
					17	22128968	22161390	+	NM_198003	Zfp946	1893	1.81353	100	chr17	22130861	22131448	588	16	8.82753e-05	0	20.7221				4933427G17Rik					4933427G17Rik				Tekt3
					8	46835532	46881109	-	NM_153535	Fam149a	44589	2.08214	100	chr8	46835572	46836520	949	26	8.82753e-05	0	20.712				Smchd1					Smchd1				Cln8
					18	12899197	13084890	-	NM_207530	Osbpl1a	122243	0.996801	100	chr18	12960797	12962647	1851	49	8.82753e-05	0	20.7009				Srek1ip1					Srek1ip1				Abcc4
					9	107198741	107207785	+	NM_175486	6430571L13Rik	1998	11.9403	100	chr9	107200739	107201818	1080	27	8.82753e-05	0	20.6911				Med26					Med26				Mrps35
					10	80473212	80485490	+	NM_022653	Thop1	1096	4.28374	100	chr10	80474308	80474833	526	11	8.82753e-05	0	20.6509				Ces2d-ps					Ces2d-ps				1700010D01Rik
					19	13700132	13701074	+	NM_146635	Olfr1489	0	100	68.9327	chr19	13699822	13701189	1368	38	8.82753e-05	0	20.6459				Smg1					Smg1				Zc3h12b
					10	53321561	53439325	-	NM_001081428	Fam184a	56079	1.32382	100	chr10	53381688	53383246	1559	36	8.82753e-05	0	20.6447				4930479M11Rik					4930479M11Rik				Dspp
					16	17812200	17813588	+	NM_009436	Tssk2	4	76.9618	100	chr16	17812204	17813272	1069	29	8.82753e-05	0	20.6373				Cd209b					Cd209b				Naa15
					10	20641963	20769846	+	NM_026203	Ahi1	6691	0.930531	100	chr10	20648654	20649843	1190	34	8.82753e-05	0	20.6168				Vmn1r29					Vmn1r29				Sulf2
					4	145594782	145635842	+	NM_001177545	Zfp600	32593	5.31648	100	chr4	145627375	145629557	2183	60	8.82753e-05	0.181818	20.5768				Timm17a					Timm17a				Cbfa2t3
					4	145593916	145635842	+	NM_001177546	Zfp600	33459	5.20667	100	chr4	145627375	145629557	2183	60	8.82753e-05	0.181818	20.5768				Fry					Fry				Tnfsf9
					4	107957358	108057348	+	NM_175472	Zcchc11	1074	1.1271	100	chr4	107958432	107959558	1127	31	8.82753e-05	0	20.5751				Gm13691					Gm13691				C80913
					11	99862736	99866642	-	NM_010659	Krt31	1178	29.4855	100	chr11	99864313	99865464	1152	27	8.82753e-05	0	20.574				Ckmt1					Ckmt1				Hexim2
					5	15446515	15886336	+	NM_001110843	Cacna2d1	1205	0.284661	100	chr5	15447720	15448971	1252	35	8.82753e-05	0	20.5715				Batf3					Batf3				Pcdhb21
					5	15446515	15886336	+	NM_001110844	Cacna2d1	1205	0.284661	100	chr5	15447720	15448971	1252	35	8.82753e-05	0	20.5715				Fam19a1					Fam19a1				Cdh6
					5	15446515	15886336	+	NM_001110845	Cacna2d1	1205	0.284661	100	chr5	15447720	15448971	1252	35	8.82753e-05	0	20.5715				Olfr640					Olfr640				Slit3
					5	15446515	15886336	+	NM_001110846	Cacna2d1	1205	0.284661	100	chr5	15447720	15448971	1252	35	8.82753e-05	0	20.5715				Mkl1					Mkl1				Ncapg
					5	15446515	15886336	+	NM_009784	Cacna2d1	1205	0.284661	100	chr5	15447720	15448971	1252	35	8.82753e-05	0	20.5715				Prrc1					Prrc1				Chd7
					4	56837476	56838980	+	NM_009611	Actl7a	0	100	89.6901	chr4	56837447	56839124	1678	47	8.82753e-05	0.15	20.5595				Prim2					Prim2				Rab37
					9	113500443	113556958	-	NM_001164677	Pdcd6ip	0	1.1395	66.5977	chr9	113556315	113557281	967	19	8.82753e-05	0	20.5353				1700001G17Rik					1700001G17Rik				Ccdc112
					9	113500443	113556958	-	NM_001164678	Pdcd6ip	0	1.1395	66.5977	chr9	113556315	113557281	967	19	8.82753e-05	0	20.5353				Mus81					Mus81				C030046E11Rik
					9	113500443	113556958	-	NM_011052	Pdcd6ip	0	1.1395	66.5977	chr9	113556315	113557281	967	19	8.82753e-05	0	20.5353				Steap2					Steap2				Hist2h2be
					X	159763892	159778021	+	NM_011081	Piga	12535	8.24487	100	chrX	159776427	159777591	1165	30	8.82753e-05	0	20.5334				Tnfrsf18					Tnfrsf18				Rhox3a
					17	78824061	78842129	-	NM_001024806	Cebpz	889	7.17804	100	chr17	78839944	78841240	1297	35	9.71028e-05	0	20.5209				Nav2					Nav2				Rhox2e
					8	10153895	10633923	+	NM_001081397	Myo16	405873	0.200405	100	chr8	10559768	10560729	962	22	9.71028e-05	0	20.5181				Hnrnpf					Hnrnpf				Tpd52
					6	86337174	86344537	+	NM_026506	Snrpg	1117	11.4612	100	chr6	86338291	86339134	844	18	9.71028e-05	0	20.4923				Asxl1					Asxl1				Pik3r4
					11	109170868	109179745	-	NR_038097	Gm11696	5691	12.5479	100	chr11	109172941	109174054	1114	24	9.71028e-05	0	20.4816				Plscr1					Plscr1				Ttc33
					18	84341896	84723698	-	NM_001033341	Zfp407	23770	0.525402	100	chr18	84697923	84699928	2006	49	9.71028e-05	0	20.4682				Pde4b					Pde4b				Lhx8
					8	13255940	13288104	-	NM_001024504	Dcun1d2	22581	3.20535	100	chr8	13264493	13265523	1031	24	9.71028e-05	0	20.4514				Vax1					Vax1				Vmn1r82
					8	13255940	13288104	-	NM_001042649	Dcun1d2	22581	3.20535	100	chr8	13264493	13265523	1031	24	9.71028e-05	0	20.4514				Slc38a4					Slc38a4				Taok1
					8	13255940	13288104	-	NM_001042650	Dcun1d2	22581	3.20535	100	chr8	13264493	13265523	1031	24	9.71028e-05	0	20.4514				Gm266					Gm266				Xrcc4
					8	13255940	13288104	-	NM_001042651	Dcun1d2	22581	3.20535	100	chr8	13264493	13265523	1031	24	9.71028e-05	0	20.4514				Snord58b					Snord58b				Myo3b
					18	65556366	65604162	+	NM_172833	Malt1	39974	2.31814	100	chr18	65596340	65597447	1108	22	9.71028e-05	0	20.3889				Dgkh					Dgkh				Oscp1
					11	54366270	54542709	+	NM_175258	Rapgef6	131473	0.648946	100	chr11	54497743	54498887	1145	31	9.71028e-05	0	20.3858				Bsn					Bsn				Trim71
					1	40385174	40409961	+	NM_001025602	Il1rl1	23430	4.27626	100	chr1	40408604	40409663	1060	25	9.71028e-05	0	20.3448				Gtf3c2					Gtf3c2				Bcl2l12
					2	91347161	91421504	+	NM_001165989	Ckap5	11336	1.46616	100	chr2	91358497	91359586	1090	23	9.71028e-05	0	20.3421				Gpm6b					Gpm6b				Gpcpd1
					2	91347161	91421504	+	NM_029437	Ckap5	11336	1.46616	100	chr2	91358497	91359586	1090	23	9.71028e-05	0	20.3421				Crbn					Crbn				Tram2
					10	80579760	80585637	+	NM_007907	Eef2	366	19.6155	100	chr10	80580126	80581278	1153	32	9.71028e-05	0	20.3386				Med11					Med11				Pdk1
					4	146597774	146653589	-	NM_001127189	Gm13157	47583	2.02451	100	chr4	146604877	146606006	1130	29	9.71028e-05	0	20.3365				4930432K09Rik					4930432K09Rik				Robo4
					4	43588030	43599965	-	NM_172692	Gba2	4673	8.33613	100	chr4	43594298	43595292	995	22	9.71028e-05	0	20.3272				Pak1ip1					Pak1ip1				Ttc23
					14	100540156	100582077	+	NM_016723	Uchl3	0	2.00134	63.8023	chr14	100539680	100540994	1315	35	9.71028e-05	0	20.3142				Zfp68					Zfp68				1190005F20Rik
					4	140955639	140995496	-	NM_001017966	Ddi2	1961	1.41001	100	chr4	140992974	140993535	562	16	9.71028e-05	0	20.3121				Alox12e					Alox12e				Dpf3
					5	20394277	20398695	+	NM_177601	Tmem60	4182	5.3632	36.2385	chr5	20398459	20399112	654	19	9.71028e-05	0	20.3077				Iqsec2					Iqsec2				2013-09-07
					5	72975113	73015641	-	NM_013698	Txk	0	0.0912927	3.13029	chr5	73015605	73016786	1182	27	9.71028e-05	0	20.2952				Olfr62					Olfr62				Mtus1
					5	72975113	73031909	-	NM_001122754	Txk	15123	2.0811	100	chr5	73015605	73016786	1182	27	9.71028e-05	0	20.2952				Chuk					Chuk				Cfc1
					5	3589985	3602554	-	NM_172991	C030048B08Rik	5467	7.6611	100	chr5	3596125	3597087	963	26	9.71028e-05	0	20.2911				Olfr1120					Olfr1120				2310079F23Rik
					4	144937384	144971123	+	NM_001103158	Gm13242	24177	3.50326	100	chr4	144961561	144962742	1182	32	9.71028e-05	0	20.2904				Serf1					Serf1				Drd2
					17	46174654	46188733	+	NM_145488	Pex6	706	9.01278	100	chr17	46175360	46176628	1269	33	9.71028e-05	0	20.2754				Rnf149					Rnf149				Pcna
					8	107736197	107743610	+	NM_145603	Ces2c	4434	22.5654	100	chr8	107740631	107742303	1673	44	9.71028e-05	0	20.2601				Tbc1d2					Tbc1d2				Kalrn
					8	108525667	108572052	+	NM_181322	Ctcf	26129	1.08438	100	chr8	108551796	108552298	503	12	9.71028e-05	0	20.2542				4933434I20Rik					4933434I20Rik				Stat5b
					11	76860487	76894631	-	NM_001012309	Ccdc55	1168	3.43535	100	chr11	76892291	76893463	1173	30	9.71028e-05	0	20.254				1110014N23Rik					1110014N23Rik				Wwc1
					15	98347135	98362256	-	NM_133714	2310037I24Rik	1493	6.97659	100	chr15	98359709	98360763	1055	23	9.71028e-05	0	20.251				Rg9mtd1					Rg9mtd1				Tnrc6a
					16	26872468	26905208	-	NM_001013761	Gm606	0	3.50325	82.9957	chr16	26904062	26905443	1382	33	9.71028e-05	0	20.2352				6030405A18Rik					6030405A18Rik				Csf3r
					4	60312675	60636720	-	NM_001199995	Mup12	144036	0.373404	100	chr4	60491475	60492684	1210	31	9.71028e-05	0	20.235				Tlk1					Tlk1				Cysltr2
					4	60472366	60865823	-	NM_001199995.1	Mup12	373139	0.30753	100	chr4	60491475	60492684	1210	31	9.71028e-05	0	20.235				Nup205					Nup205				Dnahc7b
					8	42321826	42325679	+	NM_001025380	Adam39	636	26.6217	100	chr8	42322462	42323487	1026	25	9.71028e-05	0	20.2318				Oxgr1					Oxgr1				Lifr
					15	71275347	71557508	-	NM_177819	Fam135b	262948	0.535508	100	chr15	71293050	71294560	1511	40	9.71028e-05	0	20.2284				Zfp442					Zfp442				Arhgef7
					9	19667631	19672911	+	NM_146339	Olfr77	604	23.4993	100	chr9	19668235	19669475	1241	34	9.71028e-05	0	20.2037				Zfp846					Zfp846				Naip6
					14	64559377	64602554	+	NM_001195674	Gm600	28768	1.70457	100	chr14	64588145	64588880	736	19	9.71028e-05	0	20.1444				Lrrc56					Lrrc56				Smarca5
					8	28726263	28741593	+	NM_007918	Eif4ebp1	1650	4.99641	100	chr8	28727913	28728678	766	17	9.71028e-05	0	20.1301				Hps1					Hps1				3200002M19Rik
					6	82612370	82618524	-	NM_025882	Pole4	304	18.2616	100	chr6	82617097	82618220	1124	27	9.71028e-05	0	20.1158				Bdkrb1					Bdkrb1				Cwc25
					11	58828336	58952571	-	NM_199152	Obscn	237	0.902315	100	chr11	58951214	58952334	1121	31	9.71028e-05	0	20.1086				Scamp5					Scamp5				Zfp697
					11	58810454	58952571	-	NM_001171512	Obscn	237	0.788781	100	chr11	58951214	58952334	1121	31	9.71028e-05	0	20.1086				Frs2					Frs2				Ska1
					13	33925385	34010215	-	NR_028309	Serpinb6a	42427	1.05268	100	chr13	33966896	33967788	893	19	9.71028e-05	0	20.1063				Gabrg2					Gabrg2				Fryl
					7	99711652	99732967	-	NM_025668	Spcs2	948	5.47945	100	chr7	99730852	99732019	1168	31	9.71028e-05	0	20.1034				Lpar5					Lpar5				Grb10
					7	141143326	141146322	+	NM_007878	Drd4	26	50.5172	100	chr7	141143352	141144865	1514	40	9.71028e-05	0	20.097				Hspa1a					Hspa1a				Tmtc1
					7	99794340	99854542	-	NM_175388	Rnf169	44437	1.93844	100	chr7	99808939	99810105	1167	30	9.71028e-05	0	20.0693				Zbtb7a					Zbtb7a				Mpp7
					13	52979641	52993472	-	NM_017373	Nfil3	11429	9.99132	100	chr13	52980662	52982043	1382	36	9.71028e-05	0	20.0664				E2f3					E2f3				Mast4
					19	38901723	38985068	+	NM_145952	Tbc1d12	76231	1.2934	100	chr19	38977954	38979031	1078	28	9.71028e-05	0	20.0556				Zfand6					Zfand6				Ythdc1
					Y_random	11351000	11351991	-	NM_001160136.1	LOC100042428	0	100	36.768	chrY_random	11349372	11352069	2698	84	9.71028e-05	0	20.0461				Dst					Dst				Clvs2
					Y_random	11350993	11353320	-	NM_023546	Ssty2	1251	46.2629	39.9185	chrY_random	11349372	11352069	2698	84	9.71028e-05	0	20.0461				Ltb4r2					Ltb4r2				Pard3b
					Y_random	11350421	11353328	-	NM_001017394.4	LOC100039753	1259	56.7056	61.1193	chrY_random	11349372	11352069	2698	84	9.71028e-05	0	20.0461				Nmu					Nmu				Bcar1
					Y_random	11351001	11353375	-	NM_001160129	LOC100040786	1306	45.0105	39.6219	chrY_random	11349372	11352069	2698	84	9.71028e-05	0	20.0461				Sh3rf1					Sh3rf1				Traf5
					3	144368493	144507603	-	NM_011828	Hs2st1	1556	0.841774	100	chr3	144504877	144506047	1171	27	9.71028e-05	0	20.0201				Zdhhc24					Zdhhc24				AI987944
					16	18535374	18543502	-	NM_213614	2012-09-05	3108	13.6917	100	chr16	18539282	18540394	1113	30	9.71028e-05	0	20.018				Sec22a					Sec22a				Hdhd2
					15	93214293	93226471	-	NM_026025	Zcrb1	4865	7.73463	100	chr15	93220665	93221606	942	22	9.71028e-05	0	20.0151				Mdga2					Mdga2				Psmc5
					12	33405582	33438616	+	NM_021524	Nampt	2245	3.39034	100	chr12	33407827	33408946	1120	32	9.71028e-05	0	20.0128				Actl6a					Actl6a				Chd5
					18	36870630	36883614	+	NM_011879	Ik	12091	6.88487	96.0258	chr18	36882721	36883651	931	21	9.71028e-05	0	20.0081				Krtap15					Krtap15				Olfr152
					4	60229989	60316589	-	NM_001134644.1	LOC100048885	1310	1.66511	100	chr4	60313838	60315279	1442	38	9.71028e-05	0.444444	20.0027				E330017A01Rik					E330017A01Rik				Fus
					4	60312677	60316654	-	NM_001134676	Mup8	1375	36.2494	100	chr4	60313838	60315279	1442	38	9.71028e-05	0.444444	20.0027				Ttc25					Ttc25				Klhl5
					4	60312675	60636720	-	NM_001199995	Mup12	321441	0.444999	100	chr4	60313838	60315279	1442	38	9.71028e-05	0.444444	20.0027				Uqcc					Uqcc				Ghr
					2	36749189	36750122	-	NM_146625	Olfr355	0	68.6295	46.1816	chr2	36749482	36750869	1388	39	9.71028e-05	0	19.9774				Olfr1180					Olfr1180				Dcun1d4
					13	53340284	53384896	-	NM_009269	Sptlc1	1501	1.69233	100	chr13	53382641	53383395	755	15	9.71028e-05	0	19.9747				Orai3					Orai3				Txndc11
					9	100887384	100961061	+	NM_001100451	Msl2	68906	1.83637	100	chr9	100956290	100957642	1353	38	9.71028e-05	0	19.9422				Ubap2l					Ubap2l				Rassf5
					13	21486372	21492971	+	NM_001039115	Zkscan4	0	3.37879	13.6726	chr13	21484964	21486594	1631	41	9.71028e-05	0	19.9413				Pfkfb1					Pfkfb1				Dok6
					15	54942566	55082864	+	NM_145470	Deptor	4955	0.478264	100	chr15	54947521	54948191	671	13	9.71028e-05	0	19.9135				Nipsnap1					Nipsnap1				Gm5431
					15	41619589	41691122	+	NM_001130163	Oxr1	25271	1.63559	100	chr15	41644860	41646029	1170	29	0.00010593	0	19.8847				Fastkd2					Fastkd2				Acsl5
					15	41619589	41691122	+	NM_130885	Oxr1	25271	1.63559	100	chr15	41644860	41646029	1170	29	0.00010593	0	19.8847				Spc25					Spc25				Plekhb1
					15	41619108	41691122	+	NM_001130165	Oxr1	25752	1.62466	100	chr15	41644860	41646029	1170	29	0.00010593	0	19.8847				Atad2					Atad2				Zcchc7
					15	41277556	41691122	+	NM_001130166	Oxr1	367304	0.282905	100	chr15	41644860	41646029	1170	29	0.00010593	0	19.8847				Gm608					Gm608				Pion
					17	34844648	34846820	+	NM_023179	Atp6v1g2	377	52.6001	100	chr17	34845025	34846167	1143	31	0.00010593	0	19.8578				Ptpn20					Ptpn20				Eomes
					19	4907229	4928288	-	NM_133803	Dpp3	536	5.49858	100	chr19	4926595	4927752	1158	30	0.00010593	0	19.8552				Msh3					Msh3				P2ry6
					9	19558722	19559652	+	NM_146526	Olfr859	0	100	73.3071	chr9	19558470	19559739	1270	40	0.00010593	0	19.8516				Ppp1r10					Ppp1r10				Efcab1
					19	27455799	27496918	-	NM_177474	D19Bwg1357e	1024	4.93677	100	chr19	27493865	27495894	2030	45	0.00010593	0.428571	19.849				Agxt2					Agxt2				Bmp8b
					15	50484833	50720116	-	NM_032000	Trps1	233045	0.344265	100	chr15	50486262	50487071	810	23	0.00010593	0	19.7757				Cfl1					Cfl1				Ccnyl1
					11	115581523	115615124	+	NM_028014	2310067B10Rik	563	3.49086	100	chr11	115582086	115583258	1173	31	0.00010593	0	19.77				Klc4					Klc4				Reln
					2	89837760	89838690	+	NM_146343	Olfr1265	0	100	67.9066	chr2	89837638	89839008	1371	37	0.00010593	0	19.7625				Olfr955					Olfr955				Slc19a3
					4	60160523	60233913	-	NM_001200004	Mup15	0	1.60101	99.7453	chr4	60232739	60233916	1178	33	0.000114758	0	19.745				Mapk12					Mapk12				Ulk2
					4	60230902	60233912	-	NM_001045550	Mup2	0	38.9904	99.6604	chr4	60232739	60233916	1178	33	0.000114758	0	19.745				Krt42					Krt42				Trmt11
					4	60229987	60233912	-	NM_008647.1	Mup2	0	29.9032	99.6604	chr4	60232739	60233916	1178	33	0.000114758	0	19.745				Olfr1261					Olfr1261				Akt1
					4	60229989	60316589	-	NM_001134644.1	LOC100048885	82673	1.36026	100	chr4	60232739	60233916	1178	33	0.000114758	0	19.745				Bst2					Bst2				Snta1
					17	79756718	79804355	-	NM_019717	Atl2	33089	2.2503	100	chr17	79770195	79771266	1072	24	0.000114758	0	19.7379				Ubr3					Ubr3				Nsg2
					17	79756718	79804450	-	NM_178050	Atl2	33184	2.24583	100	chr17	79770195	79771266	1072	24	0.000114758	0	19.7379				Armc2					Armc2				Car15
					11	94593307	94648093	-	NM_001163172	Tmem92-ps	28213	0.699071	100	chr11	94619498	94619880	383	11	0.000123585	0	19.7306				Ttpal					Ttpal				Cul3
					2	87109603	87110599	+	NM_207632	Olfr1118	35	96.4895	79.9668	chr2	87109638	87110840	1203	33	0.000123585	0	19.7185				St6gal2					St6gal2				Mapk6
					15	78762188	78769166	+	NM_133800	Nol12	0	13.2684	72.2873	chr15	78761833	78763113	1281	29	0.000123585	0	19.7135				Pick1					Pick1				Pde6h
					3	8912509	8987589	-	NM_001025263	Tpd52	137	1.55832	100	chr3	8986283	8987452	1170	31	0.000123585	0	19.6916				Mup11					Mup11				Hoxb5
					3	8912509	8987589	-	NM_001025264	Tpd52	137	1.55832	100	chr3	8986283	8987452	1170	31	0.000123585	0	19.6916				Aldoa					Aldoa				Pdcd11
					3	8912509	8987589	-	NM_009412	Tpd52	137	1.55832	100	chr3	8986283	8987452	1170	31	0.000123585	0	19.6916				Prpmp5					Prpmp5				Suv39h2
					2	5210729	5631937	-	NM_177343	Camk1d	34126	0.204886	100	chr2	5596949	5597811	863	19	0.000123585	0	19.6895				2310002L09Rik					2310002L09Rik				Ccdc104
					16	48843854	48913739	-	NM_001110017	Dzip3	0	0.71402	47.5691	chr16	48913241	48914289	1049	27	0.000123585	0	19.6708				Tlr2					Tlr2				Tmpo
					16	48843854	48913739	-	NM_027341	Dzip3	0	0.71402	47.5691	chr16	48913241	48914289	1049	27	0.000123585	0	19.6708				Grinl1a					Grinl1a				Vmn2r60
					16	48913814	48939332	+	NM_172616	C330027C09Rik	0	1.86528	45.3765	chr16	48913241	48914289	1049	27	0.000123585	0	19.6708				Arl4a					Arl4a				Ptk2
					Y_random	12840379	12866556	+	NM_201530.2	Sly	0	6.96768	99.8905	chrY_random	12840377	12842202	1826	82	0.000123585	0	19.664				Mllt4					Mllt4				Gpc6
					Y_random	12840367	12866558	+	NM_001037748.4	LOC380994	10	6.97159	100	chrY_random	12840377	12842202	1826	82	0.000123585	0	19.664				Cubn					Cubn				Mllt4
					17	7764174	7773071	+	NM_145968	Tagap	655	16.7453	100	chr17	7764829	7766318	1490	40	0.000123585	0	19.6604				Mapk6					Mapk6				Pnpla6
					1	58392179	58406823	+	NM_022988	Nif3l1	3377	2.53329	100	chr1	58395556	58395926	371	11	0.000123585	0	19.6219				Tinf2					Tinf2				Tfg
					11	32720376	32724595	-	NM_027050	1700008A04Rik	0	16.3981	64.3721	chr11	32723904	32724978	1075	24	0.000123585	0	19.5976				Supt3h					Supt3h				Tbp
					15	81974524	82032216	+	NM_033218	Srebf2	0	0.386529	11.0287	chr15	81972725	81974746	2022	50	0.000123585	0.222222	19.5949				Klf5					Klf5				Chmp1b
					5	66581023	66897807	-	NM_009686	Apbb2	23629	0.178354	100	chr5	66873614	66874178	565	16	0.000123585	0	19.5933				Gde1					Gde1				Gnal
					5	66577860	66897953	-	NM_001201413	Apbb2	23775	0.176511	100	chr5	66873614	66874178	565	16	0.000123585	0	19.5933				Lars					Lars				Ccr7
					5	66577860	66897953	-	NM_001201414	Apbb2	23775	0.176511	100	chr5	66873614	66874178	565	16	0.000123585	0	19.5933				D17H6S56E-3					D17H6S56E-3				Cyp1b1
					5	66577860	66897953	-	NM_001201415	Apbb2	23775	0.176511	100	chr5	66873614	66874178	565	16	0.000123585	0	19.5933				Ensa					Ensa				Nfkbiz
					4	64867164	65890845	-	NM_019514	Astn2	329438	0.0796146	100	chr4	65560593	65561407	815	23	0.000123585	0	19.5782				4921539E11Rik					4921539E11Rik				Ncaph2
					4	64867164	65890845	-	NM_207109	Astn2	329438	0.0796146	100	chr4	65560593	65561407	815	23	0.000123585	0	19.5782				Ppp2r3a					Ppp2r3a				Gnas
					11	118117151	118171502	-	NM_011594	Timp2	8350	2.18759	100	chr11	118161964	118163152	1189	28	0.000123585	0	19.5735				Pkp4					Pkp4				Arhgap23
					7	43219325	43227391	+	NM_145581	Siglec5	880	13.2515	100	chr7	43220205	43221273	1069	26	0.000123585	0	19.5722				4930534B04Rik					4930534B04Rik				Ptpn14
					12	112022318	112104036	+	NM_021516	Mark3	53673	1.50393	100	chr12	112075991	112077219	1229	29	0.000123585	0	19.5593				Igf1					Igf1				P2rx6
					12	112022318	112104036	+	NM_022801	Mark3	53673	1.50393	100	chr12	112075991	112077219	1229	29	0.000123585	0	19.5593				Adamts13					Adamts13				Cd4
					17	84566560	84591250	-	NM_031884	Abcg5	4264	2.85529	100	chr17	84586282	84586986	705	17	0.000123585	0	19.5479				Zeb1					Zeb1				Acsm3
					9	110377413	110463450	+	NM_001081340	Setd2	11861	0.813594	100	chr9	110389274	110389973	700	20	0.000123585	0	19.5417				Six3os1					Six3os1				Cdh12
					14	4201586	4291250	+	NM_001029930.1	ENSMUSG00000068790	61760	1.58702	100	chr14	4263346	4264768	1423	28	0.000123585	0	19.5307				ORF61					ORF61				Morf4l2
					6	92336396	92671689	-	NM_001081146	Prickle2	132935	0.585456	100	chr6	92536792	92538754	1963	46	0.000123585	0.444444	19.5129				Zfp609					Zfp609				Rbbp6
					4	138846796	138892459	+	NM_001205173	Iffo2	24039	2.61037	100	chr4	138870835	138872026	1192	28	0.000123585	0	19.4882				Fam13c					Fam13c				Gfpt1
					4	138802624	138892459	+	NM_183148	Iffo2	68211	1.32686	100	chr4	138870835	138872026	1192	28	0.000123585	0	19.4882				Olr1					Olr1				Rev3l
					2	43570833	44209633	+	NM_153820	Arhgap15	0	0.1232	67.4957	chr2	43570454	43571619	1166	32	0.000123585	0	19.473				3000002C10Rik					3000002C10Rik				Aste1
					2	43570836	43713783	+	NM_001025377	Arhgap15	0	0.548451	67.2384	chr2	43570454	43571619	1166	32	0.000123585	0	19.473				Zfp831					Zfp831				Ptprd
					3	108719334	108773776	+	NM_181400	Wdr47	0	2.04801	90.2104	chr3	108719213	108720448	1236	35	0.000123585	0	19.4709				Pde12					Pde12				Olfr691
					9	64784989	64819724	-	NM_021345	Ptplad1	569	3.39417	100	chr9	64817977	64819155	1179	28	0.000123585	0	19.4652				Chrnb3					Chrnb3				1700022I11Rik
					5	124191307	124230514	+	NM_001134767	Ccdc62	5098	1.93583	100	chr5	124196405	124197163	759	22	0.000123585	0	19.4345				Parg					Parg				Olfr27
					13	56713290	56752001	+	NM_001164042	Smad5	20245	3.13598	100	chr13	56733535	56734748	1214	30	0.000123585	0	19.4082				Serpini2					Serpini2				4933417A18Rik
					13	56712674	56752001	+	NM_001164041	Smad5	20861	3.08686	100	chr13	56733535	56734748	1214	30	0.000123585	0	19.4082				Alg14					Alg14				Wdr20a
					13	56712632	56752001	+	NM_008541	Smad5	20903	3.08357	100	chr13	56733535	56734748	1214	30	0.000123585	0	19.4082				Chst14					Chst14				Klrd1
					11	34964879	35551927	+	NM_011412	Slit3	585701	0.19811	100	chr11	35550580	35551742	1163	25	0.000123585	0	19.3969				Prelid1					Prelid1				Krt20
					5	17293514	17361617	-	NM_001159556	Cd36	10681	1.10566	100	chr5	17350184	17350936	753	21	0.000123585	0	19.3892				Rab24					Rab24				Pacs1
					5	17293514	17361617	-	NM_001159557	Cd36	10681	1.10566	100	chr5	17350184	17350936	753	21	0.000123585	0	19.3892				Rnf135					Rnf135				Ier3ip1
					5	17293514	17400784	-	NM_001159558	Cd36	49848	0.70196	100	chr5	17350184	17350936	753	21	0.000123585	0	19.3892				Ndufv1					Ndufv1				Skap1
					7	104766491	104767448	-	NM_147096	Olfr666	0	37.9958	22.4	chr7	104767085	104768709	1625	45	0.000123585	0	19.3769				2610018G03Rik					2610018G03Rik				Tmem106b
					7	8307037	8322816	-	NM_001105074	Vmn2r44	0	1.69202	22.8988	chr7	8322550	8323715	1166	33	0.000123585	0	19.3653				Mga					Mga				Orc3
					2	140086871	142081492	+	NM_001013802	Macrod2	1155141	0.0576049	100	chr2	141242012	141243160	1149	30	0.000123585	0	19.3645				Lifr					Lifr				Gm13476
					2	108893139	109079130	-	NM_029790	Mettl15	1711	0.640888	100	chr2	109076228	109077419	1192	26	0.000123585	0	19.3414				Unc13c					Unc13c				Kdm4d
					1	117512684	118408222	+	NM_001077425	Cntnap5a	727979	0.106528	100	chr1	118240663	118241616	954	20	0.000123585	0	19.3375				2700029M09Rik					2700029M09Rik				Gck
					9	83745499	83920959	+	NM_199195	Bckdhb	16756	0.764272	100	chr9	83762255	83763595	1341	27	0.000123585	0	19.3291				Rbm18					Rbm18				D19Ertd386e
					5	130364189	130420436	+	NM_001130476	Tpst1	21199	2.8801	100	chr5	130385388	130387007	1620	39	0.000123585	0.294118	19.326				Tulp2					Tulp2				Atp6v1c2
					5	130358029	130420433	+	NM_013837	Tpst1	27359	2.59595	100	chr5	130385388	130387007	1620	39	0.000123585	0.294118	19.326				Cabp1					Cabp1				Usp2
					7	42033206	42073909	+	NM_001105058	Vmn2r61	6696	2.95057	100	chr7	42039902	42041102	1201	34	0.000123585	0	19.3255				Ranbp17					Ranbp17				Tet3
					10	122395121	122479566	-	NM_001163024	Mon2	66620	1.37011	100	chr10	122411790	122412946	1157	33	0.000123585	0	19.3213				Rbm15					Rbm15				Sec24c
					10	122395121	122479566	-	NM_001163025	Mon2	66620	1.37011	100	chr10	122411790	122412946	1157	33	0.000123585	0	19.3213				Olfr1176					Olfr1176				Cadm2
					10	122395121	122479566	-	NM_153395	Mon2	66620	1.37011	100	chr10	122411790	122412946	1157	33	0.000123585	0	19.3213				Kirrel3					Kirrel3				Camk2d
					10	23584104	23594760	+	NM_011704	Vnn1	1058	7.32852	100	chr10	23585162	23585942	781	16	0.000123585	0	19.3098				Zfat					Zfat				Setdb2
					1	163652791	163713339	-	NM_172645	AI848100	19534	1.76716	100	chr1	163692736	163693805	1070	30	0.000123585	0	19.2863				Olfr800					Olfr800				Ip6k1
					11	21138892	21221137	+	NM_139061	Vps54	73339	1.41283	100	chr11	21212231	21213392	1162	31	0.000123585	0	19.2849				Vmn2r99					Vmn2r99				Socs5
					18	53531710	53543377	-	NM_008908	Ppic	0	0.402811	4.44655	chr18	53543331	53544387	1057	23	0.000123585	0	19.2757				Ccdc88c					Ccdc88c				Thoc2
					3	70095542	70116638	+	NM_001018031	Otol1	12192	5.36095	100	chr3	70107734	70108864	1131	25	0.000123585	0	19.2681				Nipbl					Nipbl				Mei1
					2	14147168	14249777	+	NM_008625	Mrc1	60316	1.24354	100	chr2	14207484	14208759	1276	33	0.000123585	0	19.2546				Parp8					Parp8				Ahi1
					7	133476018	133511361	+	NM_178115	2700050L05Rik	11648	2.99344	100	chr7	133487666	133488723	1058	28	0.000123585	0	19.2535				Cdk2ap1					Cdk2ap1				Sema3e
					2	175089001	175102939	+	NM_001164689	Gm6710	5924	8.21436	100	chr2	175094925	175096069	1145	26	0.000123585	0	19.2526				Iqgap2					Iqgap2				Calr3
					2	175088994	175101639	+	NM_001099308	Gm14391	5931	9.05425	100	chr2	175094925	175096069	1145	26	0.000123585	0	19.2526				Eepd1					Eepd1				Iqcd
					2	175088994	175208331	+	NM_001177480	Gm14391	5931	0.95946	100	chr2	175094925	175096069	1145	26	0.000123585	0	19.2526				Lrfn4					Lrfn4				Rgs20
					4	19536820	19636141	-	NM_177327	Wwp1	25723	1.81329	100	chr4	19608618	19610418	1801	48	0.000132413	0	19.2424				Pcx					Pcx				Smarca2
					2	24099280	24104442	+	NM_019451	Il1f5	1435	22.332	100	chr2	24100715	24101867	1153	28	0.000132413	0	19.2184				Ptpn4					Ptpn4				Fam110a
					2	24098963	24104442	+	NM_001146087	Il1f5	1752	21.0401	100	chr2	24100715	24101867	1153	28	0.000132413	0	19.2184				Pisd-ps2					Pisd-ps2				Sis
					2	24098963	24104442	+	NM_001146088	Il1f5	1752	21.0401	100	chr2	24100715	24101867	1153	28	0.000132413	0	19.2184				Dll1					Dll1				Kng1
					14	20620113	20634432	+	NM_011695	Vdac2	690	8.17039	100	chr14	20620803	20621972	1170	27	0.000132413	0	19.1946				Serpina4-ps1					Serpina4-ps1				Lrrc3b
					4	140739966	140810674	-	NM_019763	Spen	14889	1.07766	100	chr4	140795024	140795785	762	18	0.000132413	0	19.1826				Tas2r102					Tas2r102				Apip
					2	84566199	84576269	-	NM_009776	Serping1	0	1.9859	17.138	chr2	84576070	84577236	1167	28	0.000132413	0	19.1759				Hook3					Hook3				Pafah1b2
					16	36712123	36794066	-	NM_134111	Eaf2	3794	1.23255	100	chr16	36789263	36790272	1010	18	0.000132413	0	19.1692				Tln1					Tln1				Tbc1d15
					16	36747639	36791953	+	NM_177128	Iqcb1	41624	2.27914	100	chr16	36789263	36790272	1010	18	0.000132413	0	19.1692				Madd					Madd				Spag5
					3	108235355	108274171	-	NM_010306	Gnai3	345	4.23011	100	chr3	108272185	108273826	1642	39	0.000132413	0.388889	19.1607				Anapc1					Anapc1				Slc16a6
					7	67825770	68107181	+	NM_010513	Igf1r	148881	0.392663	100	chr7	67974651	67975755	1105	26	0.000132413	0	19.1578				Abcc8					Abcc8				Arsg
					5	101045104	101061238	-	NM_172405	Fam175a	1814	4.15246	100	chr5	101058755	101059424	670	15	0.000132413	0	19.1573				Rnf166					Rnf166				Chst1
					7	87303166	87369173	-	NM_011661	Tyr	234	1.7513	100	chr7	87367784	87368939	1156	29	0.000132413	0	19.1503				Atoh1					Atoh1				Adcyap1
					12	13295115	13610332	+	NM_027706	Nbas	190985	0.190979	100	chr12	13486100	13486701	602	17	0.000132413	0	19.1462				Hnrnpa2b1					Hnrnpa2b1				Ctrc
					2	111338188	111339127	-	NM_146885	Olfr1294	0	64.4681	41.9087	chr2	111338522	111339967	1446	38	0.000132413	0.117647	19.1274				Drd3					Drd3				Samd4b
					10	7595838	7646314	-	NM_138667	Tab2	29650	2.64279	100	chr10	7615331	7616664	1334	31	0.000132413	0	19.1055				Snrpa1					Snrpa1				Npbwr1
					14	3584469	4155327	-	NM_001177714	Gm2897	424219	0.184284	100	chr14	3730057	3731108	1052	24	0.000132413	0	19.1024				Vmn1r151					Vmn1r151				Nsun2
					14	3584469	4155346	-	NM_001177715	Gm2897	424238	0.184278	100	chr14	3730057	3731108	1052	24	0.000132413	0	19.1024				Osr2					Osr2				Prkcq
					X	69339013	69349816	-	NM_001110784	Xlr3a	9173	10.7738	100	chrX	69339480	69340643	1164	30	0.000132413	0	19.0994				Ube2j1					Ube2j1				Bhlhe41
					14	58275075	58295441	-	NM_001164327	Gm4902	12	7.06044	100	chr14	58293992	58295429	1438	33	0.000132413	0.083333	19.0861				P2rx3					P2rx3				Dhx33
					2	175011363	175020789	-	NM_001199307.1	Gm14435	796	14.5964	100	chr2	175018618	175019993	1376	33	0.000132413	0.166667	19.086				Uba5					Uba5				Unc80
					2	175009113	175020794	-	NM_001199308.2	Gm14440	801	11.7788	100	chr2	175018618	175019993	1376	33	0.000132413	0.166667	19.086				Cerkl					Cerkl				Heatr7b1
					2	175009113	175020795	-	NM_001033123.2	Gm14288	802	11.7778	100	chr2	175018618	175019993	1376	33	0.000132413	0.166667	19.086				Efhc2					Efhc2				1110017D15Rik
					3	84247801	84306805	-	NM_030706	Trim2	44276	2.05406	100	chr3	84261318	84262529	1212	30	0.000132413	0	19.0859				Gcfc1					Gcfc1				Slc15a2
					15	74705591	74708960	-	NM_025929	2010109I03Rik	1116	33.2641	100	chr15	74706724	74707844	1121	27	0.000132413	0	19.085				Ccl1					Ccl1				Mkrn3
					11	96857676	96865304	+	NM_026154	Mrpl10	1026	10.6174	100	chr11	96858702	96859511	810	17	0.000132413	0	19.0832				Zfp715					Zfp715				Lipo1
					2	57944525	57975509	-	NM_139200	Cytip	678	3.60174	100	chr2	57973716	57974831	1116	32	0.000132413	0	19.0782				Trim7					Trim7				Dbh
					5	26429455	26436102	-	NM_207657	5031410I06Rik	672	27.6474	100	chr5	26433593	26435430	1838	45	0.000132413	0	19.0623				3110082I17Rik					3110082I17Rik				Eprs
					5	28496483	28502954	+	NM_010134	En2	2570	10.9549	100	chr5	28499053	28499761	709	20	0.000132413	0	19.0552				Acad11					Acad11				Erlin1
					17	33349365	33367367	-	NM_008997	Rab11b	10979	6.41004	100	chr17	33355235	33356388	1154	33	0.000132413	0	19.0536				Pitx2					Pitx2				Trappc10
					9	7818747	7835777	-	NM_007465	Birc2	1089	6.16523	100	chr9	7833639	7834688	1050	43	0.000132413	0	19.0471				Cyp2r1					Cyp2r1				D3Ertd751e
					4	57155780	57237211	-	NM_019427	Epb4.1l4b	563	1.26977	100	chr4	57235615	57236648	1034	29	0.000132413	0	19.0408				Mab21l1					Mab21l1				Tmem108
					3	98981258	98988856	-	NM_008293	Hsd3b1	2012	14.5282	100	chr3	98985741	98986844	1104	31	0.000132413	0	19.0315				Calhm2					Calhm2				Olfr1084
					12	70076329	70077792	-	NM_009093	Rps29	0	88.4563	94.045	chr12	70076498	70077874	1377	35	0.000132413	0.352941	19.0276				4933422H20Rik					4933422H20Rik				Fbxo28
					X	132395958	132428864	+	NM_146261	Fam199x	0	2.34904	76.992	chrX	132395727	132396730	1004	27	0.000132413	0	19.0264				Hsf5					Hsf5				Zfp804b
					7	29641551	29660654	-	NM_178384	Zfp74	8254	4.37081	100	chr7	29651566	29652400	835	23	0.000132413	0	19.0144				Mrps9					Mrps9				Tmco6
					X	51573660	51590521	+	NM_029181	Slxl1	0	8.73562	93.9413	chrX	51573565	51575132	1568	36	0.000132413	0.166667	19.0086				Tbc1d9b					Tbc1d9b				Pgr15l
					2	152913817	152916883	-	NM_198617	Tspyl3	1016	44.3104	100	chr2	152914509	152915867	1359	38	0.000132413	0	19.0049				Cntn5					Cntn5				Myom3
					X	23709209	23731855	-	NM_001100446	Gm4297	7199	5.67846	100	chrX	23723371	23724656	1286	31	0.000132413	0	18.9857				Smarcal1					Smarcal1				Prss39
					9	66148456	66306781	+	NM_145617	Herc1	94585	0.733297	100	chr9	66243041	66244201	1161	30	0.000132413	0	18.9638				Specc1l					Specc1l				Inha
					11	99680566	99681662	+	NM_001177484	Gm11559	0	45.5788	42.3729	chr11	99679886	99681065	1180	30	0.000132413	0	18.9526				Gpatch2					Gpatch2				Sirt2
					12	12288125	12402346	+	NM_001146119	Fam49a	11328	1.3859	100	chr12	12299453	12301035	1583	36	0.000132413	0	18.9339				Spata17					Spata17				Gbp4
					12	12288125	12402346	+	NM_029758	Fam49a	11328	1.3859	100	chr12	12299453	12301035	1583	36	0.000132413	0	18.9339				Sh3rf3					Sh3rf3				Hmga2
					9	65707016	65843021	+	NM_173185	Csnk1g1	135551	0.334544	78.3133	chr9	65842567	65843147	581	16	0.000132413	0	18.9126				Tmprss11d					Tmprss11d				Phactr4
					15	103281859	103326835	+	NM_153505	Nckap1l	44498	1.06499	47.4727	chr15	103326357	103327365	1009	26	0.000132413	0	18.9079				AI504432					AI504432				Phldb1
					6	147433041	147589783	+	NM_025911	Ccdc91	57592	0.690302	100	chr6	147490633	147491714	1082	29	0.000132413	0	18.8709				Trp53bp1					Trp53bp1				Wbscr22
					3	145229858	145489392	+	NM_027770	Col24a1	251971	0.267401	100	chr3	145481829	145482522	694	19	0.000132413	0	18.8511				Ryr2					Ryr2				Slc26a3
					8	72945112	72971724	-	NM_001167939	Mau2	25567	2.34848	100	chr8	72945533	72946157	625	17	0.000132413	0	18.8502				Gak					Gak				Ush2a
					8	72945112	72971724	-	NM_028993	Mau2	25567	2.34848	100	chr8	72945533	72946157	625	17	0.000132413	0	18.8502				Rimklb					Rimklb				Hspg2
					7	46715124	46723669	+	NM_001136069	Ldha	0	4.2008	31.299	chr7	46714336	46715482	1147	32	0.000132413	0	18.8454				Yars2					Yars2				Pde9a
					7	46713846	46723669	+	NM_010699	Ldha	490	11.6755	100	chr7	46714336	46715482	1147	32	0.000132413	0	18.8454				Olfr1038-ps					Olfr1038-ps				Cacnb2
					12	81026600	81031854	-	NM_007564	Zfp36l1	368	21.0466	100	chr12	81030381	81031486	1106	29	0.000132413	0	18.8374				Cand1					Cand1				Pdap1
					X	23631267	23657720	-	NM_001100444	Gm5934	9470	4.16572	100	chrX	23647149	23648250	1102	23	0.000132413	0	18.8226				Zscan12					Zscan12				Lmna
					19	56775622	56778113	+	NM_007419	Adrb1	509	45.7464	100	chr19	56776131	56777270	1140	32	0.000132413	0	18.7911				Zbtb37					Zbtb37				Fetub
					10	66522615	66651683	+	NM_207221	Jmjd1c	95062	1.44884	100	chr10	66617677	66619546	1870	46	0.00014124	0	18.7656				Gbx2					Gbx2				Dclre1c
					5	122586125	122614813	-	NM_144912	Rad9b	4677	3.85862	100	chr5	122609030	122610136	1107	24	0.00014124	0	18.74				Fancm					Fancm				Amph
					X	150264728	150266832	-	NM_020019	Magea6	1025	51.3064	95.8296	chrX	150264681	150265807	1127	32	0.00014124	0	18.7389				Hey1					Hey1				Gkap1
					9	39176696	39177641	-	NM_146503	Olfr952	0	100	40.7759	chr9	39175647	39177966	2320	65	0.00014124	0	18.7374				Hdlbp					Hdlbp				Tbc1d9b
					4	115494588	115515835	-	NM_010173	Faah	1569	3.0497	100	chr4	115513619	115514266	648	14	0.00014124	0	18.7256				Gm6406					Gm6406				Mzt1
					12	57630646	58115485	-	NM_172577	Slc25a21	1652	0.193053	100	chr12	58112898	58113833	936	18	0.00014124	0	18.6969				Lypla2					Lypla2				Gm12253
					7	83651803	83671025	-	NM_029335	1700026D08Rik	0	0.629454	10.1938	chr7	83670905	83672091	1187	27	0.00014124	0	18.6939				Olfr849					Olfr849				Rhox3h
					4	61995531	62006425	-	NM_008525	Alad	5999	11.363	100	chr4	61999189	62000426	1238	34	0.000150068	0	18.6854				Chst15					Chst15				Ormdl1
					8	73433285	73435729	-	NM_025577	2810428I15Rik	0	11.3292	39.7989	chr8	73435453	73436148	696	16	0.000158896	0	18.6548				4930403N07Rik					4930403N07Rik				Ip6k2
					Y_random	13202880	13603846	+	NR_002860	A130040M12Rik	74352	0.129437	100	chrY_random	13277232	13277750	519	16	0.000158896	0	18.6519				Phip					Phip				Pigg
					10	110702789	110705847	+	NM_027914	Bbs10	0	3.46518	8.9983	chr10	110701717	110702894	1178	30	0.000158896	0	18.6475				Slc39a9					Slc39a9				Slc38a4
					2	156554563	156565002	+	NM_026124	1110008F13Rik	2831	6.05364	100	chr2	156557394	156558025	632	14	0.000158896	0	18.6389				Setbp1					Setbp1				Slc12a6
					1	20875773	20923908	+	NM_028829	Paqr8	31257	2.37452	100	chr1	20907030	20908172	1143	32	0.000158896	0	18.6098				Abca12					Abca12				Lcmt1
					7	8912128	8928072	-	NM_001105178	Vmn2r50	0	10.254	68.6398	chr7	8926438	8928819	2382	65	0.000158896	0.333333	18.5959				Pcyox1l					Pcyox1l				Mei4
					4	43588030	43599965	-	NM_172692	Gba2	3503	8.60422	100	chr4	43595436	43596462	1027	22	0.000158896	0	18.5809				Olfr160					Olfr160				Krcc1
					15	99606502	99648177	-	NM_023063	Lima1	1145	2.48584	100	chr15	99645997	99647032	1036	27	0.000158896	0	18.5701				2013-03-03					2013-03-03				Klhl4
					15	99606502	99703491	-	NM_001113545	Lima1	56459	1.06815	100	chr15	99645997	99647032	1036	27	0.000158896	0	18.5701				Snx14					Snx14				Creb1
					8	70618071	70747285	-	NM_027626	Psd3	120666	0.811051	100	chr8	70625572	70626619	1048	29	0.000158896	0	18.5623				Ndst2					Ndst2				Slc35b1
					8	70618071	70839936	-	NM_030263	Psd3	213317	0.472357	100	chr8	70625572	70626619	1048	29	0.000158896	0	18.5623				Lrrc7					Lrrc7				Rsf1
					8	70618071	70903564	-	NM_177698	Psd3	276945	0.367083	100	chr8	70625572	70626619	1048	29	0.000158896	0	18.5623				Tanc2					Tanc2				Lingo2
					7	22273184	22274104	-	NM_001167163	Gm4141	0	100	73.2697	chr7	22272853	22274109	1257	29	0.000158896	0	18.5451				Ifngr1					Ifngr1				Efna5
					7	22273184	22274104	-	NM_001167162	Gm4201	0	100	73.2697	chr7	22272853	22274109	1257	29	0.000158896	0	18.5451				Thrap3					Thrap3				Mrpl42
					X	70549817	70557442	+	NM_018794	Atp6ap1	78	13.0737	100	chrX	70549895	70550891	997	23	0.000158896	0	18.5172				Zfp787					Zfp787				Kcnh1
					7	49843371	50731309	+	NM_001037906	Nell1	620802	0.195058	100	chr7	50464173	50465904	1732	41	0.000167723	0.055556	18.5007				Fmo5					Fmo5				Abhd13
					6	5333386	5383022	+	NM_023048	Asb4	5360	2.40546	100	chr6	5338746	5339939	1194	28	0.000167723	0	18.4968				Tmem80					Tmem80				Pepd
					6	53502952	53625411	+	NM_172728	Creb5	25184	0.953781	100	chr6	53528136	53529303	1168	27	0.000167723	0	18.4883				Deaf1					Deaf1				Ddah1
					7	78926996	78988613	+	NM_007424	Acan	841	2.15359	100	chr7	78927837	78929163	1327	37	0.000167723	0	18.4751				Naca					Naca				Ctsll3
					Y_random	362374	438102	-	NM_001160137	LOC100039614	69745	0.620634	100	chrY_random	367888	368357	470	11	0.000167723	0	18.4686				Lcn6					Lcn6				Itga10
					5	147740929	147858851	+	NM_028291	Pan3	98866	1.00405	100	chr5	147839795	147840978	1184	26	0.000167723	0	18.4632				Sdk1					Sdk1				Akr1c14
					5	37095062	37118899	-	NM_008550	Man2b2	353	3.94748	100	chr5	37117606	37118546	941	27	0.000167723	0	18.4617				Adprhl1					Adprhl1				Sntn
					10	117217590	117248968	-	NM_024457	Rap1b	21798	1.78463	100	chr10	117226611	117227170	560	11	0.000167723	0	18.4584				Cdk5rap2					Cdk5rap2				Immt
					2	32543081	32577004	+	NM_013781	Sh2d3c	23515	4.44523	100	chr2	32566596	32568103	1508	39	0.000167723	0	18.4416				Zfp605					Zfp605				Bnc2
					2	84789054	84794726	+	NM_016914	Prg3	1897	9.48352	100	chr2	84790951	84791488	538	13	0.000167723	0	18.4393				Tspan5					Tspan5				Zap70
					3	106087554	106097817	+	NM_027432	Wdr77	3357	13.4353	100	chr3	106090911	106092289	1379	28	0.000167723	0.1	18.4346				Casp1					Casp1				I830012O16Rik
					9	15660586	16128625	-	NM_001080814	Fat3	374271	0.251902	100	chr9	15753176	15754354	1179	33	0.000167723	0	18.4281				Cadm3					Cadm3				Trip12
					3	66142757	66224368	-	NM_028357	Veph1	333	1.33559	100	chr3	66222946	66224035	1090	31	0.000167723	0	18.4221				Bahcc1					Bahcc1				Apol7e
					3	66142757	66384749	-	NM_145820	Veph1	160714	0.450426	100	chr3	66222946	66224035	1090	31	0.000167723	0	18.4221				Ahrr					Ahrr				Scn3a
					9	22161979	22195082	+	NM_026739	9530077C05Rik	248	3.18088	100	chr9	22162227	22163279	1053	26	0.000167723	0	18.4016				Sidt1					Sidt1				Ephb6
					2	58261825	58382215	-	NM_001110204	Acvr1	1837	0.991768	100	chr2	58379185	58380378	1194	27	0.000167723	0	18.3902				Acsf2					Acsf2				1700040I03Rik
					2	58261825	58382215	-	NM_001110205	Acvr1	1837	0.991768	100	chr2	58379185	58380378	1194	27	0.000167723	0	18.3902				Fam120b					Fam120b				Smyd5
					2	58261825	58382215	-	NM_007394	Acvr1	1837	0.991768	100	chr2	58379185	58380378	1194	27	0.000167723	0	18.3902				Inhbb					Inhbb				Mbd5
					2	92253604	92260634	-	NM_211358	Slc35c1	508	12.0609	100	chr2	92259279	92260126	848	24	0.000167723	0	18.3661				Kif13b					Kif13b				Nppa
					2	92253604	92261358	-	NM_145832	Slc35c1	1232	10.9349	100	chr2	92259279	92260126	848	24	0.000167723	0	18.3661				Ripk1					Ripk1				Haghl
					1	177798981	178050618	-	NM_001195816	Pld5	233339	0.344145	100	chr1	177816414	177817279	866	24	0.000167723	0	18.3646				Adm					Adm				Narfl
					1	177798981	178111988	-	NM_176916	Pld5	294709	0.27667	100	chr1	177816414	177817279	866	24	0.000167723	0	18.3646				Ssty1					Ssty1				BC051142
					8	12385743	12436703	+	NR_027975	Gm5607	7731	2.26644	100	chr8	12393474	12394628	1155	31	0.000167723	0	18.364				Gm6548					Gm6548				Olfr722
					6	27225131	28084380	-	NM_008174	Grm8	2932	0.126506	100	chr6	28080362	28081448	1087	30	0.000167723	0	18.3513				Bcorl1					Bcorl1				Gm13691
					17	57454905	58095678	+	NM_001081653	Cntnap5c	1245	0.170419	100	chr17	57456150	57457241	1092	30	0.000167723	0	18.3297				Pcnt					Pcnt				Fga
					4	146019666	146357221	+	NM_001039209	Gm13152	6065	0.159381	100	chr4	146025731	146026268	538	15	0.000167723	0	18.3276				Cxcr1					Cxcr1				Golt1a
					19	36991223	37079202	+	NM_001080706	Btaf1	61393	1.07979	100	chr19	37052616	37053565	950	27	0.000167723	0	18.3128				Olfr494					Olfr494				Whsc1l1
					16	84656715	84708968	+	NM_023844	Jam2	731	2.23332	100	chr16	84657446	84658612	1167	30	0.000167723	0	18.3054				AA960436					AA960436				Pik3c2a
					1	117512684	118408222	+	NM_001077425	Cntnap5a	724123	0.111441	100	chr1	118236807	118237804	998	26	0.000167723	0	18.3051				Slc1a1					Slc1a1				Ube1y1
					10	98536859	98627677	+	NM_027740	Poc1b	21826	1.05264	100	chr10	98558685	98559640	956	21	0.000167723	0	18.3024				Olfr299					Olfr299				U05342
					18	9278605	9282808	-	NM_153086	Gjd4	439	27.7831	100	chr18	9281202	9282369	1168	29	0.000167723	0	18.282				Slc18a1					Slc18a1				Prkcz
					16	14619437	14622961	+	NM_011415	Snai2	1859	19.6312	100	chr16	14621296	14621987	692	19	0.000167723	0	18.2767				6820431F20Rik					6820431F20Rik				Plscr4
					14	118120166	118234616	-	NM_001081252	Uggt2	39212	1.00742	100	chr14	118194252	118195404	1153	26	0.000167723	0	18.2742				Purb					Purb				Tjp2
					X	135409243	135453162	+	NM_177921	E230019M04Rik	27137	2.54326	100	chrX	135436380	135437496	1117	31	0.000167723	0	18.2692				Chrm1					Chrm1				4933439F18Rik
					18	61230941	61256509	+	NM_001037859	Csf1r	0	2.15495	46.3805	chr18	61230304	61231491	1188	31	0.000167723	0	18.2638				Med20					Med20				Atf1
					11	76814792	76848539	+	NM_010484	Slc6a4	1452	2.9987	100	chr11	76816244	76817255	1012	28	0.000167723	0	18.259				Psmd3					Psmd3				Sncb
					3	58762878	58780318	-	NM_009174	Siah2	756	4.28301	100	chr3	58778816	58779562	747	15	0.000167723	0	18.2451				Zfp644					Zfp644				Plagl1
					2	181180858	181217374	-	NM_198169	Gmeb2	338	3.14648	100	chr2	181215888	181217036	1149	26	0.000167723	0	18.2346				Vmn2r122					Vmn2r122				Dync1li1
					1	89308000	89341534	-	NM_019867	Ngef	27688	2.02475	100	chr1	89313168	89313846	679	19	0.000167723	0	18.2327				4921524J17Rik					4921524J17Rik				Phyh
					1	89308000	89405042	-	NM_001111314	Ngef	91196	0.69969	100	chr1	89313168	89313846	679	19	0.000167723	0	18.2327				Sacs					Sacs				Trim52
					19	24361893	24622925	-	NM_008846	Pip5k1b	83071	0.396118	100	chr19	24538821	24539854	1034	28	0.000167723	0	18.2323				Morf4l1					Morf4l1				Gm6623
					6	71201596	71214897	+	NM_145568	Krcc1	11723	7.47256	100	chr6	71213319	71214312	994	27	0.000176551	0	18.2122				Gm4340					Gm4340				Vmn1r188
					2	65257957	65368332	-	NM_018732	Scn3a	94635	0.899652	100	chr2	65272705	65273697	993	26	0.000176551	0	18.2088				Robo3					Robo3				Cyth4
					9	69252847	69290950	+	NM_007585	Anxa2	23615	2.79236	100	chr9	69276462	69277525	1064	23	0.000176551	0	18.2064				Zdhhc15					Zdhhc15				Shc4
					15	37310764	37403972	-	NM_001170867	Ncald	36591	1.26919	100	chr15	37366199	37367381	1183	33	0.000176551	0	18.2055				Plxnb2					Plxnb2				Mrps18c
					15	37310764	37403972	-	NM_001170868	Ncald	36591	1.26919	100	chr15	37366199	37367381	1183	33	0.000176551	0	18.2055				Zfp69					Zfp69				Samd9l
					15	37310764	37736590	-	NM_001170866	Ncald	369209	0.277812	100	chr15	37366199	37367381	1183	33	0.000176551	0	18.2055				Trappc6b					Trappc6b				Olfr1178
					15	37310764	37737018	-	NM_134094	Ncald	369637	0.277533	100	chr15	37366199	37367381	1183	33	0.000176551	0	18.2055				Vps13b					Vps13b				Tnc
					5	115403980	115419176	-	NM_175403	Mlec	8023	3.91525	100	chr5	115410559	115411153	595	13	0.000176551	0	18.202				Zbtb9					Zbtb9				C2cd3
					X	87732845	87733880	+	NM_001114678	Gm5072	782	24.5174	31.0513	chrX	87733627	87734444	818	23	0.000176551	0	18.1955				Slc17a9					Slc17a9				Olfr330
					14	72096387	72119427	-	NM_008410	Itm2b	0	0.97218	19.1126	chr14	72119204	72120375	1172	31	0.000176551	0	18.1921				Abcd2					Abcd2				Olfr967
					2	5868741	5973976	+	NM_001081132	Upf2	1032	0.982553	100	chr2	5869773	5870806	1034	23	0.000176551	0	18.183				Anxa6					Anxa6				Rabl2
					10	86120640	86135244	-	NM_011631	Hsp90b1	2877	7.41527	100	chr10	86131285	86132367	1083	29	0.000176551	0	18.1805				Igf2r					Igf2r				Ankrd56
					13	56782730	56905211	-	NM_012035	Trpc7	469	0.840123	100	chr13	56903714	56904742	1029	27	0.000176551	0	18.1722				Airn					Airn				8030462N17Rik
					11	99614276	99625983	-	NM_001099313	Gm11554	2869	14.4431	100	chr11	99621424	99623114	1691	39	0.000176551	0	18.1719				2410131K14Rik					2410131K14Rik				E130303B06Rik
					9	86263872	86352525	+	NM_177208	Dopey1	57431	0.806506	100	chr9	86321303	86322017	715	16	0.000176551	0	18.1652				Rnft2					Rnft2				Rmi1
					5	33421076	33479555	+	NM_019810	Slc5a1	858	2.57866	100	chr5	33421934	33423441	1508	42	0.000176551	0	18.1552				Scyl1					Scyl1				F11
					8	110301618	110314168	-	NM_026277	Nob1	908	6.03936	100	chr8	110312503	110313260	758	11	0.000176551	0	18.1447				Prkcb					Prkcb				Hmgb3
					11	103350667	103430830	-	NM_001033434	Gm884	10514	1.11771	100	chr11	103419421	103420316	896	18	0.000176551	0	18.1446				Rcan2					Rcan2				Vmn2r90
					6	114096836	114215482	+	NM_172890	Slc6a11	37805	0.631284	100	chr6	114134641	114135389	749	20	0.000176551	0	18.1383				Slc39a6					Slc39a6				Nlgn1
					1	90529396	90533363	-	NM_177305	Arl4c	360	26.9657	100	chr1	90531934	90533003	1070	30	0.000176551	0	18.1376				Elp2					Elp2				Fbxo7
					7	103123160	103128722	-	NR_033576	Usp-ps	0	5.21301	28.4035	chr7	103128433	103129453	1021	22	0.000176551	0	18.1364				Serpinb6b					Serpinb6b				Dusp11
					3	132597804	132621186	-	NM_007926	Aimp1	4689	4.41774	100	chr3	132615465	132616497	1033	23	0.000176551	0	18.1279				Snrk					Snrk				Sec24d
					X	11832330	11918933	-	NM_001048208	Med14	82761	1.74241	100	chrX	11834664	11836172	1509	31	0.000176551	0	18.1254				Pid1					Pid1				Rab5c
					5	114033811	114039282	+	NM_025526	Iscu	777	19.0241	100	chr5	114034588	114035628	1041	29	0.000176551	0	18.1218				Rfc4					Rfc4				Olfr1426
					2	154067755	154099526	-	NM_009228	Snta1	0	1.73108	54.0275	chr2	154098977	154099994	1018	28	0.000176551	0	18.1206				Ccne2					Ccne2				Pcgf3
					X	77323363	77350595	+	NM_138751	Tmem47	906	4.12367	100	chrX	77324269	77325391	1123	24	0.000176551	0	18.1151				Nlrp4c					Nlrp4c				H3f3b
					8	108832722	108855169	-	NM_009195	Slc12a4	16765	4.47701	100	chr8	108837400	108838404	1005	28	0.000176551	0	18.1124				Abhd12					Abhd12				Itm2b
					9	74762715	74819073	+	NM_153584	BC031353	32333	1.55432	100	chr9	74795048	74795923	876	24	0.000176551	0	18.111				Wfdc8					Wfdc8				Cpne8
					9	74739657	74819073	+	NM_001113283	BC031353	55391	1.10304	100	chr9	74795048	74795923	876	24	0.000176551	0	18.111				Scn2a1					Scn2a1				Rgp1
					2	58261825	58382215	-	NM_001110204	Acvr1	30139	1.10307	100	chr2	58350749	58352076	1328	37	0.000176551	0	18.095				Hdac6					Hdac6				Tef
					2	58261825	58382215	-	NM_001110205	Acvr1	30139	1.10307	100	chr2	58350749	58352076	1328	37	0.000176551	0	18.095				S1pr2					S1pr2				Farp1
					2	58261825	58382215	-	NM_007394	Acvr1	30139	1.10307	100	chr2	58350749	58352076	1328	37	0.000176551	0	18.095				Rod1					Rod1				Cnr1
					11	116568257	116573974	+	NR_003364	BC018473	18	18.9927	100	chr11	116568275	116569360	1086	29	0.000176551	0	18.0927				Slc1a3					Slc1a3				Fbf1
					2	148095912	148099630	-	NM_009378	Thbd	1078	30.1156	100	chr2	148097433	148098552	1120	32	0.000176551	0	18.0884				Spint4					Spint4				Olfr435
					18	65013125	65343196	+	NM_001114386	Nedd4l	27384	0.252672	100	chr18	65040509	65041342	834	16	0.000176551	0	18.0827				Safb2					Safb2				Cpsf3
					10	51711101	51716887	+	NM_153786	Vgll2	1119	19.5611	100	chr10	51712220	51713351	1132	29	0.000185378	0	18.0751				Nfix					Nfix				Anxa4
					17	15204851	15222391	+	NM_013684	Tbp	4074	8.65401	100	chr17	15208925	15210442	1518	40	0.000185378	0	18.0746				5330426P16Rik					5330426P16Rik				Mterf
					13	74378464	74403770	-	NM_027182	Trip13	1468	5.0816	100	chr13	74401017	74402302	1286	34	0.000185378	0	18.0669				Fam3b					Fam3b				Npas3
					6	25693745	25759237	-	NM_133931	Pot1a	0	1.65819	80.6835	chr6	25758152	25759497	1346	37	0.000185378	0.142857	18.0559				Abcb5					Abcb5				0610007P14Rik
					8	107850847	107858666	+	NM_197999	Ces2g	0	12.7494	88.7011	chr8	107850720	107851843	1124	30	0.000185378	0	18.0558				Alg2					Alg2				Dbpht2
					4	41479972	41503573	-	NM_026893	Dcaf12	831	4.64367	100	chr4	41501647	41502742	1096	26	0.000185378	0	18.0552				Cog5					Cog5				Dis3l2
					13	61291005	61298474	-	NR_027871	Cts8-ps	925	15.7296	100	chr13	61296375	61297549	1175	33	0.000185378	0	18.0538				Actr10					Actr10				Bai1
					4	33128872	33130866	+	NM_175364	Lyrm2	1629	18.3459	42.2145	chr4	33130501	33131367	867	17	0.000185378	0	18.0451				Enoph1					Enoph1				Btnl3
					2	103943914	104211174	-	NM_001033347	D430041D05Rik	117319	0.593427	100	chr2	104092270	104093855	1586	40	0.000185378	0	18.0392				Acrbp					Acrbp				B4galnt2
					11	67670718	67738349	-	NM_173754	Usp43	15966	0.802874	100	chr11	67721841	67722383	543	10	0.000185378	0	18.0381				A330021E22Rik					A330021E22Rik				Fzd3
					2	142309786	142592906	-	NM_001081133	Kif16b	2059	0.401242	100	chr2	142589712	142590847	1136	31	0.000185378	0	18.0352				Homer2					Homer2				Igdcc3
					11	109289464	109389418	+	NM_028710	Arsg	14596	0.632285	100	chr11	109304060	109304691	632	13	0.000185378	0	18.0254				Slc39a4					Slc39a4				Cables1
					X	98910600	98917928	+	NM_001039116	Dmrtc1b	726	10.0014	100	chrX	98911326	98912058	733	20	0.000185378	0	18.0199				Csnk1a1					Csnk1a1				Mip
					3	124557913	124573114	-	NR_015460	1700003H04Rik	0	1.36166	20.0193	chr3	124572908	124573941	1034	29	0.000185378	0	18.0139				Crim1					Crim1				Apod
					7	120825594	120867985	+	NM_021554	Mettl9	12891	2.38488	100	chr7	120838485	120839495	1011	22	0.000185378	0	18.0134				Ifit2					Ifit2				Chrna5
					17	29732099	29937033	+	NM_148926	Zfand3	57010	0.341572	100	chr17	29789109	29789808	700	20	0.000185378	0	18.0088				Gm16378					Gm16378				Slc17a6
					4	146019666	146357221	+	NM_001039209	Gm13152	53384	0.686108	100	chr4	146073050	146075365	2316	62	0.000185378	0	18.0036				Tmem179					Tmem179				Vmn1r33
					7	8912128	8928072	-	NM_001105178	Vmn2r50	2050	19.8432	100	chr7	8922859	8926022	3164	87	0.000185378	0.48	18.0014				Akap13					Akap13				Ric3
					13	74378464	74403770	-	NM_027182	Trip13	3039	3.31134	100	chr13	74399894	74400731	838	15	0.000185378	0	17.9942				Ccdc103					Ccdc103				Mbtd1
					7	120773658	120805937	+	NM_028955	4933427G17Rik	32258	0.0681537	2.26105	chr7	120805916	120806888	973	23	0.000203033	0	17.9707				Cdkn2a					Cdkn2a				Pfkfb3
					17	71249351	71380201	-	NM_028887	Smchd1	32778	0.750472	100	chr17	71346442	71347423	982	26	0.000203033	0	17.9656				Smarcd2					Smarcd2				Ckap2
					13	105937621	105959042	+	NM_026075	Srek1ip1	1910	5.55037	100	chr13	105939531	105940719	1189	31	0.000211861	0	17.943				Zfp42					Zfp42				Cct3
					8	75423547	75477300	-	NM_027485	Med26	16769	1.08643	100	chr8	75459948	75460531	584	10	0.000211861	0	17.9338				Gm9871					Gm9871				Txk
					8	107756553	107763210	+	NR_033726	Ces2d-ps	3831	18.0385	100	chr8	107760384	107761584	1201	33	0.000211861	0.3125	17.9296				Slc16a5					Slc16a5				Tbc1d9
					7	117922461	118034787	-	NM_001031814	Smg1	994	1.03982	100	chr7	118032626	118033793	1168	27	0.000211861	0	17.9074				Tmem150c					Tmem150c				Diap3
					7	30379482	30380366	-	NR_027848	4930479M11Rik	360	59.322	60.2755	chr7	30379136	30380006	871	23	0.000211861	0	17.8995				Myh11					Myh11				Tmem220
					7	30379482	30380366	-	NR_027849	4930479M11Rik	360	59.322	60.2755	chr7	30379136	30380006	871	23	0.000211861	0	17.8995				Serpinb11					Serpinb11				Pm20d2
					8	3917657	3926815	-	NM_026972	Cd209b	0	2.53303	24.7863	chr8	3926584	3927519	936	21	0.000211861	0	17.8872				Il23r					Il23r				Xrn2
					8	3918644	3926799	-	NM_001037800	Cd209b	0	2.64836	23.0769	chr8	3926584	3927519	936	21	0.000211861	0	17.8872				Grik3					Grik3				Ipo4
					6	58236875	58237787	+	NM_053232	Vmn1r29	0	100	66.3036	chr6	58236606	58237982	1377	37	0.000220688	0	17.8662				Tceb1					Tceb1				Aph1a
					5	27592722	28058288	+	NM_001136060	Dpp6	240814	0.204697	100	chr5	27833536	27834488	953	25	0.000220688	0	17.8589				Cul7					Cul7				Car14
					5	27379986	28058288	+	NM_207282	Dpp6	453550	0.140498	100	chr5	27833536	27834488	953	25	0.000220688	0	17.8589				Gem					Gem				Zfp365
					5	27235565	28058288	+	NM_001198886	Dpp6	597971	0.115835	100	chr5	27833536	27834488	953	25	0.000220688	0	17.8589				Slc35f2					Slc35f2				Nrap
					5	27148144	28058288	+	NM_010075	Dpp6	685392	0.104709	100	chr5	27833536	27834488	953	25	0.000220688	0	17.8589				Usp46					Usp46				Scrg1
					1	137117946	137130149	-	NM_011590	Timm17a	442	7.90724	100	chr1	137128743	137129707	965	21	0.000220688	0	17.8543				Adamts20					Adamts20				Gpx6
					5	150528309	150766132	+	NM_172887	Fry	185299	0.34269	100	chr5	150713608	150714422	815	21	0.000220688	0	17.8528				Sulf2					Sulf2				Gm4371
					4	145865621	145904595	+	NM_009051	Rex2	0	3.13278	53.249	chr4	145864549	145866841	2293	53	0.000220688	0	17.8527				Arpp19					Arpp19				Ppm1b
					4	145865650	145904599	+	NM_001177767	Gm13138	0	3.06033	51.9843	chr4	145864549	145866841	2293	53	0.000220688	0	17.8527				Twsg1					Twsg1				Klhdc10
					2	83791155	83794465	+	NM_001177432.6	Gm13691	577	61.0994	100	chr2	83791732	83793754	2023	54	0.000220688	0.333333	17.8492				Endod1					Endod1				Trove2
					2	83791155	83794465	+	NM_001177422.2	Gm13693	577	61.0994	100	chr2	83791732	83793754	2023	54	0.000220688	0.333333	17.8492				Olfr1226					Olfr1226				Pcdh9
					2	83791155	83794465	+	NM_001177429.4	Gm13694	577	61.0994	100	chr2	83791732	83793754	2023	54	0.000220688	0.333333	17.8492				Fbxl12					Fbxl12				Rfx3
					2	83791155	83794465	+	NM_001177434.3	Gm13695	577	61.0994	100	chr2	83791732	83793754	2023	54	0.000220688	0.333333	17.8492				Ahctf1					Ahctf1				Akap7
					2	83791155	83794465	+	NM_001177424.3	Gm13696	577	61.0994	100	chr2	83791732	83793754	2023	54	0.000220688	0.333333	17.8492				3110035E14Rik					3110035E14Rik				Rbp4
					2	83791155	83794465	+	NM_001177430.3	Gm13697	577	61.0994	100	chr2	83791732	83793754	2023	54	0.000220688	0.333333	17.8492				Rap2b					Rap2b				Prdx2
					2	83791155	83794465	+	NM_001177418.2	Gm13698	577	61.0994	100	chr2	83791732	83793754	2023	54	0.000220688	0.333333	17.8492				Speg					Speg				Slc25a29
					2	121050082	121055179	+	NM_009897	Ckmt1	154	17.2813	100	chr2	121050236	121051116	881	25	0.000229516	0	17.8428				Sdccag3					Sdccag3				Selp
					1	192799029	192809559	+	NM_030060	Batf3	0	0.085462	0.779896	chr1	192797884	192799037	1154	27	0.000229516	0	17.8377				Trhde					Trhde				Lclat1
					6	96078617	96622661	+	NM_182808	Fam19a1	55749	0.108263	100	chr6	96134366	96134954	589	10	0.000229516	0	17.8091				Itk					Itk				Adamtsl1
					7	103895194	103896138	-	NM_146822	Olfr640	0	14.3915	12.2855	chr7	103896003	103897109	1107	30	0.000238343	0	17.7899				Flna					Flna				Ypel1
					15	80839536	81018013	-	NM_001082536	Mkl1	528	0.530598	100	chr15	81016539	81017485	947	22	0.000238343	0	17.7708				Tbc1d8					Tbc1d8				Bmpr2
					18	57480102	57518089	+	NM_028447	Prrc1	281	3.06149	100	chr18	57480383	57481545	1163	25	0.000238343	0	17.7457				Ddx5					Ddx5				Znfx1
					10	104978661	104987981	+	NR_038032	9330159K06	3053	11.6511	100	chr10	104981714	104982799	1086	30	0.000238343	0	17.7451				Atg12					Atg12				Cpsf7
					1	33398357	33614305	-	NM_008922	Prim2	0	0.423248	85.9831	chr1	33613392	33614454	1063	27	0.000238343	0	17.6932				Shoc2					Shoc2				Dnajc27
					1	33614370	33615259	+	NR_033199	1700001G17Rik	0	9.55056	7.99624	chr1	33613392	33614454	1063	27	0.000238343	0	17.6932				Fam110b					Fam110b				Tspan8
					19	5482840	5488337	-	NM_027877	Mus81	0	13.4776	95.1219	chr19	5487597	5488375	779	22	0.000238343	0	17.6868				Gstm7					Gstm7				Phtf1
					5	5670837	5700084	-	NM_001103156	Steap2	25744	3.48058	100	chr5	5673323	5674340	1018	28	0.000238343	0	17.686				Tbck					Tbck				Slc22a15
					5	5670837	5700084	-	NM_001103157	Steap2	25744	3.48058	100	chr5	5673323	5674340	1018	28	0.000238343	0	17.686				Olfr1158					Olfr1158				Rnf141
					5	5670837	5700575	-	NM_028734	Steap2	26235	3.42311	100	chr5	5673323	5674340	1018	28	0.000238343	0	17.686				Ppp4r1					Ppp4r1				Fam59b
					4	154870142	154872692	+	NM_009400	Tnfrsf18	942	45.9428	100	chr4	154871084	154872255	1172	32	0.000238343	0	17.6819				Ubqln2					Ubqln2				Lrit2
					4	154870142	154872692	+	NM_021985	Tnfrsf18	942	45.9428	100	chr4	154871084	154872255	1172	32	0.000238343	0	17.6819				Fhl2					Fhl2				Hoxa10
					7	48827094	49478110	+	NM_001111016	Nav2	285718	0.185863	100	chr7	49112812	49114021	1210	31	0.000238343	0	17.669				Serinc3					Serinc3				Hsd17b4
					6	117882913	117891241	+	NM_001166427	Hnrnpf	7765	6.77152	66.4311	chr6	117890678	117891526	849	20	0.000238343	0	17.6662				Sykb					Sykb				Tmem132e
					6	117873423	117891241	+	NM_001166428	Hnrnpf	17255	3.16516	66.4311	chr6	117890678	117891526	849	20	0.000238343	0	17.6662				Cep78					Cep78				Psd3
					6	117873423	117891241	+	NM_001166429	Hnrnpf	17255	3.16516	66.4311	chr6	117890678	117891526	849	20	0.000238343	0	17.6662				Rnf219					Rnf219				Usp5
					6	117872401	117891241	+	NM_001166430	Hnrnpf	18277	2.99347	66.4311	chr6	117890678	117891526	849	20	0.000238343	0	17.6662				Oma1					Oma1				Cox6c
					6	117872401	117891241	+	NM_001166431	Hnrnpf	18277	2.99347	66.4311	chr6	117890678	117891526	849	20	0.000238343	0	17.6662				Hsf2bp					Hsf2bp				Pcmtd1
					6	117872401	117891241	+	NM_133834	Hnrnpf	18277	2.99347	66.4311	chr6	117890678	117891526	849	20	0.000238343	0	17.6662				Skor1					Skor1				Pias1
					6	117865959	117891241	+	NM_001166432	Hnrnpf	24719	2.23075	66.4311	chr6	117890678	117891526	849	20	0.000238343	0	17.6662				BC094916					BC094916				6430704M03Rik
					2	153037580	153095449	+	NM_001039939	Asxl1	1389	1.84379	100	chr2	153038969	153040035	1067	29	0.000238343	0	17.6656				Utf1					Utf1				Capn1
					9	92053965	92076333	+	NM_011636	Plscr1	0	2.04301	25.488	chr9	92052629	92054421	1793	47	0.000238343	0.090909	17.6639				Tm4sf1					Tm4sf1				Ttc3
					4	101752871	102105195	+	NM_019840	Pde4b	520	0.337472	100	chr4	101753391	101754579	1189	31	0.000238343	0	17.6608				Tmprss7					Tmprss7				Rap1b
					4	101752674	102053857	+	NM_001177983	Pde4b	717	0.394775	100	chr4	101753391	101754579	1189	31	0.000238343	0	17.6608				Trim3					Trim3				Etv1
					19	59219437	59223280	-	NM_009501	Vax1	574	30.2549	100	chr19	59221544	59222706	1163	30	0.000255998	0	17.6484				Nccrp1					Nccrp1				Bdh2
					15	96822857	96883991	-	NM_027052	Slc38a4	31419	1.02723	100	chr15	96851945	96852572	628	18	0.000255998	0	17.6414				Bnipl					Bnipl				Spz1
					16	97719598	97766112	-	NM_015775	Tmprss2	10721	1.94776	100	chr16	97754486	97755391	906	26	0.000255998	0	17.6325				Map3k14					Map3k14				Jakmip3
					12	111932419	111933632	-	NM_001033248	Gm266	0	67.8748	73.3096	chr12	111932809	111933932	1124	32	0.000255998	0	17.6322				Znhit3					Znhit3				Col24a1
					14	50991266	50991320	+	NR_028552	Snord58b	0	100	4.44984	chr14	50990797	50992032	1236	30	0.000255998	0	17.6168				Mllt3					Mllt3				Ranbp6
					14	77303764	77459245	-	NM_001081336	Dgkh	1532	0.656025	100	chr14	77456694	77457713	1020	26	0.000255998	0	17.6095				Kcns3					Kcns3				Trip10
					9	107954123	108048485	-	NM_007567	Bsn	31553	0.830834	100	chr9	108016149	108016932	784	15	0.000264826	0	17.5779				Nap1l1					Nap1l1				Pcmtd2
					5	31432587	31456726	-	NM_027901	Gtf3c2	20371	4.34134	100	chr5	31435308	31436355	1048	29	0.000264826	0	17.5723				Tpr					Tpr				Cdkal1
					X	161583048	161733139	+	NM_001177961	Gpm6b	1706	0.529009	100	chrX	161584754	161585547	794	22	0.000264826	0	17.5628				Espn					Espn				4933403O03Rik
					X	161583048	161733139	+	NM_001177962	Gpm6b	1706	0.529009	100	chrX	161584754	161585547	794	22	0.000264826	0	17.5628				Tekt4					Tekt4				Dux
					X	161583048	161733139	+	NM_023122	Gpm6b	1706	0.529009	100	chrX	161584754	161585547	794	22	0.000264826	0	17.5628				Mbtd1					Mbtd1				Zfp882
					4	60552614	60556509	-	NM_001122647	Mup10	0	20.9189	86.61	chr4	60555695	60556635	941	20	0.000264826	0	17.5528				Slc45a4					Slc45a4				Gngt1
					4	60553726	60636720	-	NM_001126319	Mup9	80085	1.1338	100	chr4	60555695	60556635	941	20	0.000264826	0	17.5528				Mafb					Mafb				Slc17a8
					4	60312675	60636720	-	NM_001199995	Mup12	80085	0.290391	100	chr4	60555695	60556635	941	20	0.000264826	0	17.5528				Arid2					Arid2				Pigc
					4	60552614	60636725	-	NM_008647	Mup2	80090	1.11875	100	chr4	60555695	60556635	941	20	0.000264826	0	17.5528				Nkx2-2					Nkx2-2				5830405N20Rik
					4	60472366	60865823	-	NM_001199995.1	Mup12	309188	0.239161	100	chr4	60555695	60556635	941	20	0.000264826	0	17.5528				Olfr618					Olfr618				Vwf
					6	106744022	106765852	-	NM_021449	Crbn	1873	3.03697	100	chr6	106763317	106763979	663	19	0.000264826	0	17.5498				Lmbr1					Lmbr1				Vmn1r49
					6	106744022	106765852	-	NM_175357	Crbn	1873	3.03697	100	chr6	106763317	106763979	663	19	0.000264826	0	17.5498				Gm11529					Gm11529				Spg11
					11	70268126	70269922	+	NM_025397	Med11	0	29.1041	46.7382	chr11	70267530	70268648	1119	29	0.000264826	0	17.5486				Skap1					Skap1				Fam184a
					9	35309137	35317072	+	NM_023292	Pus3	4266	14.5539	100	chr9	35313403	35314557	1155	28	0.000264826	0	17.5454				Brap					Brap				Prpf40a
					9	35310492	35319741	-	NM_029762	Hyls1	5184	12.4865	100	chr9	35313403	35314557	1155	28	0.000264826	0	17.5454				Dusp12					Dusp12				Nup188
					5	88900258	88920948	+	NM_001163551	4930432K09Rik	0	1.88004	59.4801	chr5	88899993	88900646	654	19	0.000264826	0	17.5271				Nlgn2					Nlgn2				Ankrd61
					5	88900258	88920948	+	NM_028648	4930432K09Rik	0	1.88004	59.4801	chr5	88899993	88900646	654	19	0.000264826	0	17.5271				Ephb6					Ephb6				Eif2ak1
					13	41011984	41024008	+	NM_026550	Pak1ip1	9354	9.2973	100	chr13	41021338	41022455	1118	32	0.000264826	0	17.5208				Sltm					Sltm				Rhebl1
					5	138833440	138849532	-	NM_001044747	Zfp68	8387	5.60492	100	chr5	138840244	138841145	902	24	0.000264826	0	17.5009				Slc8a3					Slc8a3				Slc4a4
					5	138833440	138849532	-	NM_001163797	Zfp68	8387	5.60492	100	chr5	138840244	138841145	902	24	0.000264826	0	17.5009				Cyp4a32					Cyp4a32				Syt14
					5	138833440	138849532	-	NM_013844	Zfp68	8387	5.60492	100	chr5	138840244	138841145	902	24	0.000264826	0	17.5009				Gm5177					Gm5177				Olfr1183
					11	70131808	70138714	-	NM_145684	Alox12e	796	14.5215	100	chr11	70136916	70137918	1003	29	0.000264826	0	17.4906				Neu3					Neu3				Camkk1
					X	147519725	147565953	+	NM_001005475	Iqsec2	0	0.0778732	3.38028	chrX	147518696	147519760	1065	30	0.000264826	0	17.478				Cav2					Cav2				Morc2b
					X	147484984	147565953	+	NM_001114664	Iqsec2	33712	1.3153	100	chrX	147518696	147519760	1065	30	0.000264826	0	17.478				Nckap5					Nckap5				Zbtb32
					1	177798981	178050618	-	NM_001195816	Pld5	230804	0.311161	100	chr1	177819032	177819814	783	15	0.000264826	0	17.4706				Atg10					Atg10				Sag
					1	177798981	178111988	-	NM_176916	Pld5	292174	0.250153	100	chr1	177819032	177819814	783	15	0.000264826	0	17.4706				Fam65c					Fam65c				Farsb
					4	118163451	118164398	+	NM_146315	Olfr62	77	91.8776	74.6358	chr4	118163528	118164694	1167	32	0.000264826	0	17.4697				Nos3					Nos3				Ccdc37
					19	44126645	44160789	-	NM_001162410	Chuk	30	3.29184	100	chr19	44159636	44160759	1124	28	0.000264826	0	17.469				Galm					Galm				BC030500
					19	44126645	44160789	-	NM_007700	Chuk	30	3.29184	100	chr19	44159636	44160759	1124	28	0.000264826	0	17.469				Olfr1510					Olfr1510				Auts2
					2	87158285	87159230	+	NM_147029	Olfr1120	0	100	76.1675	chr2	87158262	87159503	1242	34	0.000264826	0	17.4686				Slurp1					Slurp1				Sgol2
					13	101208276	101214491	+	NM_011353	Serf1	789	11.4543	100	chr13	101209065	101209776	712	20	0.000264826	0	17.4671				Phf3					Phf3				4930512B01Rik
					1	39495842	39521894	-	NM_001033135	Rnf149	1551	3.89974	100	chr1	39519328	39520343	1016	26	0.000264826	0	17.4653				Rabggtb					Rabggtb				Cldn10
					4	46625490	46671300	-	NM_198664	Tbc1d2	18787	2.07155	100	chr4	46651565	46652513	949	21	0.000264826	0	17.4643				Cpne8					Cpne8				Lmbrd2
					8	86238577	86269508	+	NM_026233	4933434I20Rik	767	3.82129	100	chr8	86239344	86240525	1182	33	0.000264826	0	17.455				Ccdc61					Ccdc61				Prdm15
					19	6067842	6077188	-	NM_001081041	1110014N23Rik	0	11.5224	98.2664	chr19	6076112	6077207	1096	30	0.000264826	0	17.4516				Spinlw1					Spinlw1				Tmtc2
					8	46768272	46793653	-	NM_008455	Klkb1	1098	3.87676	100	chr8	46791572	46792555	984	22	0.000264826	0	17.4505				Robo4					Robo4				9130019P16Rik
					16	55958671	55962726	-	NM_029092	Rg9mtd1	2252	28.6489	100	chr16	55959313	55960474	1162	32	0.000282481	0	17.4292				Mup4					Mup4				Fank1
					3	54984997	55003817	-	NM_177854	6030405A18Rik	2125	6.45555	100	chr3	55000478	55001692	1215	34	0.000282481	0	17.3986				Sfmbt2					Sfmbt2				3110062M04Rik
					2	70513249	70626320	-	NM_172664	Tlk1	1631	0.937456	100	chr2	70623630	70624689	1060	25	0.000282481	0	17.393				Srgap2					Srgap2				Tmem140
					6	35107768	35177743	+	NM_027513	Nup205	0	0.878873	65.565	chr6	35107445	35108382	938	25	0.000282481	0	17.3811				Nrxn1					Nrxn1				Synpo2
					14	119154767	119177618	-	NM_001001490	Oxgr1	19441	4.83546	100	chr14	119157073	119158177	1105	31	0.000282481	0	17.3778				Pgm1					Pgm1				Dpp10
					2	150098587	150142936	-	NM_001177550	Zfp442	12573	2.34949	100	chr2	150129322	150130363	1042	23	0.000282481	0	17.3773				5330417C22Rik					5330417C22Rik				Trp53i11
					9	20331730	20345596	+	NM_172919	Zfp846	191	4.6297	100	chr9	20331921	20332562	642	12	0.000282481	0	17.3759				Ccr5					Ccr5				Stat4
					7	141046463	141061376	+	NM_153777	Lrrc56	2374	6.87944	100	chr7	141048837	141049862	1026	29	0.000282481	0	17.3678				1700025G04Rik					1700025G04Rik				Slc27a4
					7	141045450	141061376	+	NM_001172064	Lrrc56	3387	6.44189	100	chr7	141048837	141049862	1026	29	0.000282481	0	17.3678				Ddx24					Ddx24				4933436C20Rik
					7	141045450	141061376	+	NM_001172065	Lrrc56	3387	6.44189	100	chr7	141048837	141049862	1026	29	0.000282481	0	17.3678				Scgb1c1					Scgb1c1				Camk1d
					7	44684412	44708844	+	NM_001171024	Nup62-il4i1	16769	4.02325	100	chr7	44701181	44702163	983	21	0.000282481	0	17.3678				Eif4g1					Eif4g1				Osbpl6
					19	42808507	42833288	-	NM_019424	Hps1	218	3.97466	100	chr19	42832086	42833070	985	27	0.000282481	0	17.361				Arhgef33					Arhgef33				Pdcd10
					6	53502952	53625411	+	NM_172728	Creb5	29628	0.852523	100	chr6	53532580	53533623	1044	27	0.000282481	0	17.3477				Prdm15					Prdm15				2310028H24Rik
					12	106005141	106006479	+	NM_007539	Bdkrb1	406	64.9739	100	chr12	106005547	106006416	870	25	0.000282481	0	17.3419				Hoxd3					Hoxd3				Enox1
					9	57239464	57266162	-	NM_020270	Scamp5	26318	1.42702	60.6688	chr9	57239217	57239844	628	18	0.000282481	0	17.3418				Olfr1480					Olfr1480				Dhfr
					10	116474237	116552585	-	NM_177798	Frs2	0	0.880675	67.0554	chr10	116551896	116552924	1029	28	0.000282481	0	17.3382				Hsd17b3					Hsd17b3				Dst
					11	41753618	41843743	-	NM_177408	Gabrg2	0	2.26794	86.0269	chr11	41841700	41844075	2376	65	0.000291308	0	17.3368				Pfn3					Pfn3				A430107O13Rik
					11	41755280	41844102	-	NM_008073	Gabrg2	27	2.67498	100	chr11	41841700	41844075	2376	65	0.000291308	0	17.3368				Slc34a1					Slc34a1				Rapgef6
					6	125036896	125048091	+	NM_001163268	Lpar5	9912	11.4684	71.2542	chr6	125046808	125048609	1802	51	0.000291308	0	17.3245				Zbtb44					Zbtb44				Olfr1102
					6	125033539	125048091	+	NM_001163269	Lpar5	13269	8.82292	71.2542	chr6	125046808	125048609	1802	51	0.000291308	0	17.3245				Hoxc13					Hoxc13				Fam18b
					17	34577415	34580213	-	NM_010479	Hspa1a	169	64.6302	100	chr17	34578236	34580044	1809	50	0.000291308	0	17.3204				4930473A06Rik					4930473A06Rik				Col4a3
					10	80539400	80554787	+	NM_010731	Zbtb7a	7697	6.30361	100	chr10	80547097	80548066	970	27	0.000291308	0	17.3139				Hjurp					Hjurp				Iah1
					13	29914040	29993529	-	NM_010093	E2f3	1074	1.29953	100	chr13	29991423	29992455	1033	22	0.000291308	0	17.3043				Psmf1					Psmf1				Pkn1
					7	84491239	84555537	-	NM_022985	Zfand6	1354	1.66255	100	chr7	84553115	84554183	1069	30	0.000291308	0	17.2966				Lamp2					Lamp2				Prkd3
					1	33956371	34253199	+	NM_133833	Dst	844	0.367889	100	chr1	33957215	33958306	1092	29	0.000291308	0	17.2908				Dpy19l3					Dpy19l3				Igf1
					1	33956371	34253199	+	NM_134448	Dst	844	0.367889	100	chr1	33957215	33958306	1092	29	0.000291308	0	17.2908				Cul1					Cul1				Ubr4
					14	54715499	54717301	+	NM_020490	Ltb4r2	355	58.4581	100	chr14	54715854	54716907	1054	30	0.000291308	0	17.2894				Usp13					Usp13				Them5
					5	77408270	77438553	-	NM_019515	Nmu	29565	2.37419	76.8984	chr5	77408054	77408988	935	27	0.000291308	0	17.2825				Pcdhb16					Pcdhb16				1700019A02Rik
					8	64116313	64288215	+	NM_021506	Sh3rf1	973	0.649203	100	chr8	64117286	64118401	1116	31	0.000291308	0	17.2771				Slc25a26					Slc25a26				Pnpla7
					19	4878668	4885397	+	NM_001168516	Zdhhc24	0	15.2749	85.8814	chr19	4878499	4879695	1197	29	0.000291308	0	17.268				Accn1					Accn1				Qrich1
					19	4878668	4885397	+	NM_027476	Zdhhc24	0	15.2749	85.8814	chr19	4878499	4879695	1197	29	0.000291308	0	17.268				Gm5069					Gm5069				Olfr110
					19	4878690	4885397	+	NM_001168517	Zdhhc24	0	14.997	84.0434	chr19	4878499	4879695	1197	29	0.000291308	0	17.268				Mylk4					Mylk4				Usp6nl
					16	35230878	35283666	-	NM_133704	Sec22a	8947	1.11197	100	chr16	35274133	35274719	587	15	0.000291308	0	17.2628				Hdgf					Hdgf				Lama3
					12	67384664	68141155	-	NM_001193266	Mdga2	748875	0.150696	100	chr12	67391141	67392280	1140	31	0.000291308	0	17.2615				Chsy3					Chsy3				DXBay18
					12	67384664	68141155	-	NM_207010	Mdga2	748875	0.150696	100	chr12	67391141	67392280	1140	31	0.000291308	0	17.2615				Lce1l					Lce1l				Acot8
					3	32900095	32918521	+	NM_019673	Actl6a	25	4.94926	100	chr3	32900120	32901031	912	24	0.000291308	0	17.2577				Gpx2					Gpx2				Olfr177
					16	88717868	88718704	+	NM_013713	Krtap15	0	40.7407	34.3058	chr16	88717215	88718208	994	27	0.000291308	0	17.249				Dact1					Dact1				Efhc1
					16	58577805	58580947	-	NM_175011	E330017A01Rik	1710	22.8762	100	chr16	58578519	58579237	719	17	0.000291308	0	17.2463				Cluap1					Cluap1				Gm14420
					9	35310492	35319741	-	NM_029762	Hyls1	401	10.6162	100	chr9	35318359	35319340	982	27	0.000291308	0	17.2414				Olfr437					Olfr437				Zfp873
					11	100361722	100388657	+	NM_028918	Ttc25	25387	3.66424	100	chr11	100387109	100388095	987	28	0.000291308	0	17.237				Vsig1					Vsig1				Ece2
					2	155538327	155621752	-	NM_018888	Uqcc	6779	0.655671	100	chr2	155614427	155614973	547	12	0.000291308	0	17.2277				1110002B05Rik					1110002B05Rik				Ppat
					2	155538327	155621752	-	NR_024487	Uqcc	6779	0.655671	100	chr2	155614427	155614973	547	12	0.000291308	0	17.2277				Kcng2					Kcng2				8430419L09Rik
					14	3584469	4155327	-	NM_001177714	Gm2897	439050	0.110185	100	chr14	3715649	3716277	629	11	0.000291308	0	17.2257				Prkag2					Prkag2				Tcfap2d
					14	3584469	4155346	-	NM_001177715	Gm2897	439069	0.110181	100	chr14	3715649	3716277	629	11	0.000291308	0	17.2257				Polh					Polh				Lysmd2
					2	88212466	88213529	-	NM_146918	Olfr1180	0	17.2932	17.6753	chr2	88213346	88214386	1041	27	0.000291308	0	17.2212				Vmn1r93					Vmn1r93				Vmn1r118
					7	127560963	127566299	+	NM_198424	Orai3	2306	12.1229	100	chr7	127563269	127563915	647	15	0.000300136	0	17.2146				Pex1					Pex1				Sfpq
					3	90086215	90138403	-	NM_001165983	Ubap2l	47814	2.37981	100	chr3	90089348	90090589	1242	34	0.000300136	0	17.2117				Agrp					Agrp				Sik3
					3	90085516	90138403	-	NM_028475	Ubap2l	47814	2.34836	100	chr3	90089348	90090589	1242	34	0.000300136	0	17.2117				Rap2a					Rap2a				Ndfip2
					3	90085516	90138403	-	NM_153489	Ubap2l	47814	2.34836	100	chr3	90089348	90090589	1242	34	0.000300136	0	17.2117				Usp3					Usp3				Fbxl13
					3	90086215	90138443	-	NM_001165984	Ubap2l	47854	2.37799	100	chr3	90089348	90090589	1242	34	0.000300136	0	17.2117				Skap2					Skap2				Ick
					X	145930637	145984577	+	NM_008824	Pfkfb1	1979	0.904692	100	chrX	145932616	145933103	488	14	0.000317791	0	17.2021				Rabgap1l					Rabgap1l				Zfr
					11	4774006	4794204	+	NM_008698	Nipsnap1	18484	5.32205	100	chr11	4792490	4793564	1075	26	0.000317791	0	17.1896				C330005M16Rik					C330005M16Rik				Aplf
					1	63664901	63687662	+	NM_172422	Fastkd2	2254	4.89852	100	chr1	63667155	63668269	1115	29	0.000317791	0	17.1823				Gpr149					Gpr149				Slc35a3
					2	68994734	69007030	-	NM_001199123	Spc25	0	4.73286	58.6103	chr2	69006449	69007441	993	28	0.000317791	0	17.1822				Vmn2r51					Vmn2r51				Polr3gl
					2	68994734	69007030	-	NM_001199124	Spc25	0	4.73286	58.6103	chr2	69006449	69007441	993	28	0.000317791	0	17.1822				Gsto1					Gsto1				4932411E22Rik
					2	68994734	69007030	-	NM_025565	Spc25	0	4.73286	58.6103	chr2	69006449	69007441	993	28	0.000317791	0	17.1822				Pls1					Pls1				Taf1
					15	57924130	57965166	-	NM_027435	Atad2	258	2.51968	100	chr15	57963875	57964908	1034	29	0.000317791	0	17.1817				Akap12					Akap12				4933424B01Rik
					16	44092729	44146798	+	NM_001029889	Gm608	39278	2.22859	100	chr16	44132007	44133211	1205	34	0.000317791	0	17.1808				Pdia4					Pdia4				Mms19
					14	32418362	32469847	+	NM_008978	Ptpn20	13802	2.08795	100	chr14	32432164	32433238	1075	22	0.000317791	0	17.1745				Mff					Mff				Mastl
					13	93312634	93455757	-	NM_010829	Msh3	52087	0.810486	100	chr13	93402511	93403670	1160	28	0.000317791	0	17.1716				Scara3					Scara3				Flot1
					17	35525249	35540335	+	NM_001163818	Ppp1r10	4376	5.12362	100	chr17	35529625	35530397	773	22	0.000317791	0	17.1702				Cer1					Cer1				Unc13d
					17	35524964	35540335	+	NM_175934	Ppp1r10	4661	5.02862	100	chr17	35529625	35530397	773	22	0.000317791	0	17.1702				Wapal					Wapal				Ankrd37
					15	10303304	10354464	+	NM_001031851	Agxt2	10719	2.16767	100	chr15	10314023	10315131	1109	25	0.000317791	0	17.1702				Unc45b					Unc45b				Dgki
					2	163927370	163929783	-	NM_017390	Svs2	701	69.0141	100	chr2	163927417	163929082	1666	46	0.000317791	0.058824	17.168				Pde4d					Pde4d				Veph1
					19	5490455	5494032	+	NM_007687	Cfl1	2386	30.3242	100	chr19	5492841	5493925	1085	26	0.000317791	0	17.1679				Cldn22					Cldn22				Mucl1
					4	146019666	146357221	+	NM_001039209	Gm13152	108346	0.283509	100	chr4	146128012	146128968	957	20	0.000317791	0	17.1605				Agbl4					Agbl4				Oxr1
					17	46093820	46108334	-	NM_029091	Klc4	12903	4.11299	100	chr17	46094835	46095431	597	17	0.000317791	0	17.1592				Arfip1					Arfip1				3110009E18Rik
					9	39220351	39221296	-	NM_207141	Olfr955	44	95.3488	79.1923	chr9	39220114	39221252	1139	32	0.000317791	0	17.1525				Chid1					Chid1				Clasp2
					15	88958351	88968470	-	NM_013871	Mapk12	9282	8.28063	80.6545	chr15	88958150	88959188	1039	29	0.000317791	0	17.1518				Mum1l1					Mum1l1				Tada1
					11	100078972	100085962	-	NM_212483	Krt42	0	12.0584	74.734	chr11	100085120	100086247	1128	32	0.000317791	0	17.1508				Adam28					Adam28				Spire2
					2	89794234	89795155	+	NM_146474	Olfr1261	0	73.2104	72.8942	chr2	89793983	89794908	926	27	0.000317791	0	17.1505				Ndst4					Ndst4				Fam110b
					8	74463251	74466427	-	NM_198095	Bst2	0	8.40415	25.1887	chr8	74466161	74467220	1060	25	0.000326618	0	17.1359				Ano4					Ano4				4933432B09Rik
					2	69698085	69824853	+	NM_001081548	Ubr3	97992	0.618448	100	chr2	69796077	69796860	784	21	0.000326618	0	17.1328				Gm4776					Gm4776				Hlf
					2	69698085	69824853	+	NM_177783	Ubr3	97992	0.618448	100	chr2	69796077	69796860	784	21	0.000326618	0	17.1328				Diap1					Diap1				Oosp1
					10	41603406	41706798	-	NM_001034858	Armc2	3677	1.09969	100	chr10	41701985	41703121	1137	25	0.000335446	0	17.1226				Dlx2					Dlx2				Invs
					2	163293755	163310455	+	NM_029512	Ttpal	1283	4.74223	100	chr2	163295038	163295829	792	15	0.000335446	0	17.1105				9930111J21Rik2					9930111J21Rik2				Map3k5
					2	163293755	163310455	+	NM_181734	Ttpal	1283	4.74223	100	chr2	163295038	163295829	792	15	0.000335446	0	17.1105				Dlst					Dlst				Rabgap1
					17	54921736	54975246	+	NM_172829	St6gal2	849	1.40158	100	chr17	54922585	54923334	750	18	0.000335446	0	17.1038				Hoxc10					Hoxc10				Prpf3
					16	98101908	98117096	-	NM_001081684	Zfp295	3551	7.16308	100	chr16	98112458	98113545	1088	26	0.000335446	0	17.1018				Prkce					Prkce				4921539E11Rik
					16	98101908	98117096	-	NM_001081685	Zfp295	3551	7.16308	100	chr16	98112458	98113545	1088	26	0.000335446	0	17.1018				Olfr1449					Olfr1449				Ogn
					16	98101908	98117096	-	NM_175428	Zfp295	3551	7.16308	100	chr16	98112458	98113545	1088	26	0.000335446	0	17.1018				Elk1					Elk1				Pan3
					15	79056429	79076722	+	NM_008837	Pick1	0	1.05943	22.6554	chr15	79055695	79056643	949	27	0.000335446	0	17.0999				Fzd5					Fzd5				Iqsec1
					15	79056637	79076722	+	NM_001045558	Pick1	0	0.0348501	0.737619	chr15	79055695	79056643	949	27	0.000335446	0	17.0999				Pou3f2					Pou3f2				AY761184
					4	60632822	60636749	-	NM_001164526	Mup11	0	28.946	86.9931	chr4	60635613	60636919	1307	33	0.000335446	0	17.097				Olfr889					Olfr889				Schip1
					4	60633734	60636725	-	NM_001045550.1	Mup2	0	37.1992	85.1568	chr4	60635613	60636919	1307	33	0.000335446	0	17.097				Ccdc83					Ccdc83				Rbm25
					4	60552614	60636725	-	NM_008647	Mup2	0	1.32324	85.1568	chr4	60635613	60636919	1307	33	0.000335446	0	17.097				Dnajc1					Dnajc1				Kcnc4
					4	60553726	60636720	-	NM_001126319	Mup9	0	1.33502	84.7743	chr4	60635613	60636919	1307	33	0.000335446	0	17.097				Nox3					Nox3				Smad6
					4	60312675	60636720	-	NM_001199995	Mup12	0	0.341927	84.7743	chr4	60635613	60636919	1307	33	0.000335446	0	17.097				9130401M01Rik					9130401M01Rik				Fcrla
					4	60632822	60636719	-	NM_001134644.3	LOC100048885	0	28.3992	84.6978	chr4	60635613	60636919	1307	33	0.000335446	0	17.097				Pcdh9					Pcdh9				Rcl1
					4	60472366	60865823	-	NM_001199995.1	Mup12	228904	0.332183	100	chr4	60635613	60636919	1307	33	0.000335446	0	17.097				Rbm24					Rbm24				St14
					7	126586383	126590327	-	NM_001177307	Aldoa	3817	3.24461	13.3195	chr7	126585550	126586510	961	22	0.000335446	0	17.0914				Kalrn					Kalrn				Muc4
					7	126586383	126590403	-	NM_007438	Aldoa	3893	3.18329	13.3195	chr7	126585550	126586510	961	22	0.000335446	0	17.0914				Ankrd58					Ankrd58				Olfr907
					7	126586383	126591596	-	NM_001177308	Aldoa	5086	2.45493	13.3195	chr7	126585550	126586510	961	22	0.000335446	0	17.0914				Olfr1168					Olfr1168				Usp33
					6	132277283	132280437	-	NM_001024705	Prpmp5	2690	14.7385	67.1965	chr6	132277056	132277747	692	18	0.000335446	0	17.0765				Otud7b					Otud7b				Vmn1r36
					6	132079914	132329829	-	NM_053251	Gm4736	52082	0.276893	100	chr6	132277056	132277747	692	18	0.000335446	0	17.0765				Egln2					Egln2				Utp20
					4	73412810	73422078	-	NM_027981	2310002L09Rik	427	10.4974	100	chr4	73420679	73421651	973	23	0.000335446	0	17.0762				4933421E11Rik					4933421E11Rik				Gadl1
					4	73410602	73422078	-	NM_027104	2310002L09Rik	427	8.47783	100	chr4	73420679	73421651	973	23	0.000335446	0	17.0762				Slfn5					Slfn5				Igf1r
					19	14515091	14665003	-	NM_011600	Tle4	146113	0.613689	100	chr19	14517971	14518890	920	25	0.000335446	0	17.0751				Epb4.1					Epb4.1				Tfb1m
					3	83922199	83927536	-	NM_011905	Tlr2	549	16.879	100	chr3	83926087	83926987	901	23	0.000335446	0	17.0724				Pappa2					Pappa2				Grm5
					7	19280179	19281102	-	NM_001167148	Gm16442	0	11.9048	4.06805	chr7	19280993	19283696	2704	77	0.000335446	0.757576	17.0639				Olfr1450					Olfr1450				Arid4b
					7	19280179	19281102	-	NM_001167149.1	Gm16451	0	11.9048	4.06805	chr7	19280993	19283696	2704	77	0.000335446	0.757576	17.0639				Olfr70					Olfr70				Palb2
					9	71276998	71283519	-	NM_001164793	Grinl1a	697	12.8642	100	chr9	71281984	71282822	839	18	0.000335446	0	17.0583				Kctd13					Kctd13				Insig2
					9	71276998	71284544	-	NM_178602	Grinl1a	1722	11.117	100	chr9	71281984	71282822	839	18	0.000335446	0	17.0583				Fam187b					Fam187b				Filip1
					12	40543714	40547800	-	NM_007487	Arl4a	3739	8.5148	30.9609	chr12	40542938	40544061	1124	25	0.000335446	0	17.0552				Daam1					Daam1				2610301G19Rik
					12	40543714	40548411	-	NM_001039515	Arl4a	4350	7.40741	30.9609	chr12	40542938	40544061	1124	25	0.000335446	0	17.0552				Tdrd12					Tdrd12				Agtpbp1
					17	13497081	13642336	+	NM_010806	Mllt4	103957	0.791017	100	chr17	13601038	13602186	1149	32	0.000335446	0	17.0524				C030046E11Rik					C030046E11Rik				6330439K17Rik
					2	175872586	177968182	+	NM_001177568	Gm14420	1028158	0.140246	100	chr2	176900744	176903682	2939	80	0.000335446	0.333333	17.0509				Spata9					Spata9				Cdyl2
					2	13194191	13409730	-	NM_001081084	Cubn	214901	0.296465	75.7109	chr2	13193986	13194829	844	24	0.000335446	0	17.0416				Sec61g					Sec61g				Dnajb12
					9	75172810	75195269	-	NM_027418	Mapk6	10819	5.02226	100	chr9	75183323	75184450	1128	32	0.000335446	0	17.0373				Slc12a5					Slc12a5				As3mt
					9	75172810	75195924	-	NM_015806	Mapk6	11474	4.87995	100	chr9	75183323	75184450	1128	32	0.000335446	0	17.0373				Nop14					Nop14				Tas2r115
					14	54633151	54635889	-	NM_145705	Tinf2	52	62.2855	100	chr14	54634132	54635837	1706	47	0.000335446	0	17.0303				Napb					Napb				Ddx19b
					17	44240226	44582866	+	NM_178652	Supt3h	42440	0.289516	100	chr17	44282666	44283657	992	25	0.000335446	0	17.022				Chd7					Chd7				Ctr9
					10	86120640	86135244	-	NM_011631	Hsp90b1	1819	6.31291	100	chr10	86132504	86133425	922	25	0.000335446	0	17.0211				Ano5					Ano5				Cdadc1
					14	98181825	98196544	+	NM_009769	Klf5	547	6.84103	100	chr14	98182372	98183378	1007	26	0.000344274	0	17.0143				Msr1					Msr1				Dnase1l3
					7	118479707	118496888	-	NM_019580	Gde1	44	6.93749	100	chr7	118495653	118496844	1192	30	0.000344274	0	16.9923				Top3b					Top3b				Vps18
					18	42328322	42388045	-	NM_134137	Lars	28146	1.30266	100	chr18	42359122	42359899	778	20	0.000344274	0	16.9807				Med23					Med23				Olfr286
					17	34624635	34634798	+	NM_138582	D17H6S56E-3	964	9.32704	100	chr17	34625599	34626546	948	26	0.000344274	0	16.9766				Btbd10					Btbd10				Pax5
					3	95710384	95715898	+	NM_001026212	Ensa	82	19.7824	100	chr3	95710466	95711556	1091	26	0.000344274	0	16.9741				Lmnb2					Lmnb2				Mcc
					3	95710384	95717522	+	NM_019561	Ensa	82	15.2823	100	chr3	95710466	95711556	1091	26	0.000344274	0	16.9741				Wnk2					Wnk2				Zfp236
					4	102728380	102788796	-	NM_001163494	4921539E11Rik	19962	0.897098	100	chr4	102768293	102768834	542	10	0.000344274	0	16.9603				Tlr9					Tlr9				Opa1
					4	102728380	102788796	-	NM_027612	4921539E11Rik	19962	0.897098	100	chr4	102768293	102768834	542	10	0.000344274	0	16.9603				Thsd7b					Thsd7b				Itgb1bp1
					9	100961255	101108096	-	NM_001161362	Ppp2r3a	37533	0.794732	100	chr9	101069397	101070563	1167	27	0.000344274	0	16.9602				Sfxn4					Sfxn4				Ache
					2	58961689	59156045	+	NM_026361	Pkp4	4826	0.352444	100	chr2	58966515	58967199	685	14	0.000344274	0	16.9574				Ndufv2					Ndufv2				Lgr4
					2	58961689	59156045	+	NM_175464	Pkp4	4826	0.352444	100	chr2	58966515	58967199	685	14	0.000344274	0	16.9574				Ptplad2					Ptplad2				Entpd5
					12	91404049	91789967	-	NM_181815	4930534B04Rik	114990	0.223881	100	chr12	91674114	91674977	864	21	0.000361929	0	16.9313				Hao1					Hao1				Phf3
					12	91606946	91953403	-	NR_038088	Bc1	278426	0.249381	100	chr12	91674114	91674977	864	21	0.000361929	0	16.9313				Dcp2					Dcp2				Nudt14
					10	87290910	87345570	+	NM_184052	Igf1	0	0.912899	20.2516	chr10	87288945	87291408	2464	66	0.000361929	0	16.9278				Serpina1c					Serpina1c				F2rl2
					10	87290910	87366847	+	NM_001111274	Igf1	0	0.657115	20.2516	chr10	87288945	87291408	2464	66	0.000361929	0	16.9278				1110017D15Rik					1110017D15Rik				Iqgap2
					10	87290910	87366847	+	NM_001111276	Igf1	0	0.657115	20.2516	chr10	87288945	87291408	2464	66	0.000361929	0	16.9278				Hoxc6					Hoxc6				Olfr1424
					10	87288855	87366847	+	NM_001111275	Igf1	90	3.15926	100	chr10	87288945	87291408	2464	66	0.000361929	0	16.9278				Hip1					Hip1				1700011E24Rik
					10	87288855	87366847	+	NM_010512	Igf1	90	3.15926	100	chr10	87288945	87291408	2464	66	0.000361929	0	16.9278				Rab40b					Rab40b				Wdr37
					2	146875524	147023123	+	NR_030769	Nkx2-2as	96519	0.640244	100	chr2	146972043	146972987	945	27	0.000361929	0	16.9133				Paqr7					Paqr7				Zfp362
					2	26795425	26831635	+	NM_001001322	Adamts13	33129	1.63762	100	chr2	26828554	26829146	593	17	0.000361929	0	16.9105				Kcnip1					Kcnip1				Lilrb4
					18	5591889	5774910	+	NM_011546	Zeb1	129562	0.631072	100	chr18	5721451	5722605	1155	22	0.000361929	0	16.9081				Ppp2r3c					Ppp2r3c				Ryr3
					17	85517416	85526723	-	NR_015385	Six3os1	375	12.3442	100	chr17	85525200	85526348	1149	29	0.000361929	0	16.9061				1110008L16Rik					1110008L16Rik				Tm4sf1
					17	85517416	85526723	-	NR_015386	Six3os1	375	12.3442	100	chr17	85525200	85526348	1149	29	0.000361929	0	16.9061				P2ry13					P2ry13				Vmn1r1
					17	85517416	85526723	-	NR_038082	Six3os1	375	12.3442	100	chr17	85525200	85526348	1149	29	0.000361929	0	16.9061				Med12l					Med12l				Chrm2
					17	85517416	85526723	-	NR_038083	Six3os1	375	12.3442	100	chr17	85525200	85526348	1149	29	0.000361929	0	16.9061				Aicda					Aicda				Ppp2r3a
					17	85517416	85526723	-	NR_038084	Six3os1	375	12.3442	100	chr17	85525200	85526348	1149	29	0.000361929	0	16.9061				Usp7					Usp7				9530008L14Rik
					17	85517416	85526723	-	NR_038086	Six3os1	375	12.3442	100	chr17	85525200	85526348	1149	29	0.000361929	0	16.9061				Plk1s1					Plk1s1				Nr2f1
					17	85515684	85526723	-	NR_015387	Six3os1	375	10.4076	100	chr17	85525200	85526348	1149	29	0.000361929	0	16.9061				Celf1					Celf1				Npy5r
					17	85510258	85526723	-	NR_038085	Six3os1	375	6.97802	100	chr17	85525200	85526348	1149	29	0.000361929	0	16.9061				Soat1					Soat1				Cpne1
					10	79380249	79387460	-	NM_001003949	ORF61	4587	16.4309	100	chr10	79381689	79382873	1185	33	0.000361929	0	16.9018				Psmb5					Psmb5				Pde7b
					9	65489590	65625571	-	NM_172536	Zfp609	33808	0.674354	100	chr9	65590847	65591763	917	26	0.000361929	0	16.885				Otub2					Otub2				Pou2f1
					10	69836267	69954032	+	NM_001143776	Fam13c	112219	0.996043	100	chr10	69948486	69949658	1173	33	0.000361929	0	16.8849				Epm2a					Epm2a				Olfr1471
					10	69836267	69954032	+	NM_024244	Fam13c	112219	0.996043	100	chr10	69948486	69949658	1173	33	0.000361929	0	16.8849				Bcap29					Bcap29				BC048546
					10	69836025	69954032	+	NM_001143777	Fam13c	112461	0.994	100	chr10	69948486	69949658	1173	33	0.000361929	0	16.8849				Slc10a7					Slc10a7				Csnk1g1
					6	129450941	129472859	-	NM_138648	Olr1	1189	3.93266	100	chr6	129470809	129471670	862	24	0.000361929	0	16.8843				Tial1					Tial1				Ltbp1
					9	109687562	109688838	-	NR_033215	3000002C10Rik	84	92.4041	100	chr9	109687575	109688754	1180	22	0.000361929	0	16.8751				Pde10a					Pde10a				Aip
					2	174286473	174353770	+	NM_001099328	Zfp831	60127	0.986656	100	chr2	174346600	174347263	664	19	0.000361929	0	16.8731				Grin2d					Grin2d				Vmn2r15
					8	70618071	70747285	-	NM_027626	Psd3	121979	0.763843	100	chr8	70624320	70625306	987	28	0.000361929	0	16.8563				Xkr5					Xkr5				Mcpt2
					8	70618071	70839936	-	NM_030263	Psd3	214630	0.444863	100	chr8	70624320	70625306	987	28	0.000361929	0	16.8563				Rpgrip1l					Rpgrip1l				Tdp2
					8	70618071	70903564	-	NM_177698	Psd3	278258	0.345717	100	chr8	70624320	70625306	987	28	0.000361929	0	16.8563				Art3					Art3				Tnfrsf21
					14	25497301	25503031	-	NM_178668	Pde12	422	20.3804	100	chr14	25501442	25502609	1168	33	0.000361929	0	16.856				Olfr729					Olfr729				Dcp1b
					2	175540313	175651349	+	NM_001099327.3	100043387	61222	0.635824	100	chr2	175601535	175602240	706	19	0.000361929	0	16.8541				Carns1					Carns1				Pcnt
					8	28834647	28865666	+	NM_027454	Chrnb3	786	2.16957	100	chr8	28835433	28836105	673	17	0.000361929	0	16.8244				Hectd2					Hectd2				Cdc14b
					8	28834647	28865666	+	NM_173212	Chrnb3	786	2.16957	100	chr8	28835433	28836105	673	17	0.000361929	0	16.8244				Sntn					Sntn				Ugdh
					14	31030980	31126559	+	NM_011960	Parg	4801	0.686336	100	chr14	31035781	31036436	656	18	0.000361929	0	16.8121				1700003M02Rik					1700003M02Rik				2310061N02Rik
					3	75328297	75356005	-	NM_026460	Serpini2	1456	3.44653	100	chr3	75353595	75354549	955	25	0.000361929	0	16.8049				Dnajc6					Dnajc6				Stambpl1
					3	121283840	121354035	+	NM_024178	Alg14	115	2.41324	100	chr3	121283955	121285648	1694	39	0.000361929	0.2	16.804				Onecut1					Onecut1				Abca16
					2	118617938	118620023	+	NM_028117	Chst14	96	50.6711	100	chr2	118618034	118619090	1057	29	0.000361929	0	16.7972				Tmem132b					Tmem132b				Matr3
					13	55331677	55334895	+	NM_025596	Prelid1	0	22.6779	85.6807	chr13	55331555	55332406	852	24	0.000361929	0	16.7969				Ttll7					Ttll7				2700050L05Rik
					13	55328845	55331603	-	NM_009000	Rab24	0	1.77601	5.75117	chr13	55331555	55332406	852	24	0.000361929	0	16.7969				Gpr160					Gpr160				Zfp462
					17	69061712	69194890	+	NM_013813	Epb4.1l3	45183	0.556394	100	chr17	69106895	69107635	741	16	0.000361929	0	16.7958				D630037F22Rik					D630037F22Rik				Nme5
					11	80000067	80015949	+	NM_028019	Rnf135	0	2.79544	65.0073	chr11	79999828	80000510	683	19	0.000370756	0	16.7865				Mapkbp1					Mapkbp1				Paip2b
					19	4007505	4012726	-	NM_133666	Ndufv1	1166	20.8349	100	chr19	4010473	4011560	1088	26	0.000370756	0	16.7831				Myh2					Myh2				Mtbp
					12	78157861	78394828	+	NM_016893	Fut8	218973	0.37389	100	chr12	78376834	78377719	886	22	0.000370756	0	16.7825				1500009C09Rik					1500009C09Rik				Jazf1
					7	128487607	128531578	-	NM_145955	Mcmbp	887	2.51979	100	chr7	128529584	128530691	1108	27	0.000370756	0	16.7632				Mtr					Mtr				Hc
					X	47086063	47136478	+	NM_133729	2610018G03Rik	1840	1.22977	100	chrX	47087903	47088522	620	15	0.000370756	0	16.7609				Ostn					Ostn				Cpn2
					2	119588669	119661023	+	NM_001164274	Mga	5504	1.42215	100	chr2	119594173	119595201	1029	29	0.000370756	0	16.7587				Vps13c					Vps13c				Defb15
					2	119588669	119661023	+	NM_013720	Mga	5504	1.42215	100	chr2	119594173	119595201	1029	29	0.000370756	0	16.7587				Zdhhc4					Zdhhc4				Retnla
					15	7076787	7132559	+	NM_001113386	Lifr	2039	3.63258	100	chr15	7078826	7080851	2026	48	0.000370756	0	16.7558				Pvt1					Pvt1				Mgst3
					9	73276556	73730700	-	NM_001081153	Unc13c	261382	0.192229	100	chr9	73468446	73469318	873	24	0.000379584	0	16.7457				Add2					Add2				Samd3
					8	63782593	63799714	+	NM_028299	2700029M09Rik	1603	4.59059	100	chr8	63784196	63784981	786	22	0.000379584	0	16.7436				Hoxa1					Hoxa1				Elmo1
					2	35938089	35958714	-	NM_001159635	Rbm18	3404	5.47852	100	chr2	35954181	35955310	1130	32	0.000379584	0	16.7413				Lig4					Lig4				Siae
					2	35938089	35958714	-	NM_026434	Rbm18	3404	5.47852	100	chr2	35954181	35955310	1130	32	0.000379584	0	16.7413				Ldlrad3					Ldlrad3				2900073G15Rik
					2	35938089	35958714	-	NR_027515	Rbm18	3404	5.47852	100	chr2	35954181	35955310	1130	32	0.000379584	0	16.7413				Gm10058					Gm10058				Ssxb3
					7	45381748	45390423	+	NM_008807	Tulp2	3683	9.24389	100	chr7	45385431	45386232	802	20	0.000379584	0	16.723				Ncapd2					Ncapd2				2810032G03Rik
					7	45381748	45390646	+	NM_001045555	Tulp2	3683	9.01225	100	chr7	45385431	45386232	802	20	0.000379584	0	16.723				4930455C21Rik					4930455C21Rik				Ifih1
					5	115429690	115447121	-	NM_013879	Cabp1	337	6.09224	100	chr5	115445723	115446784	1062	25	0.000379584	0	16.7202				Cyp2j5					Cyp2j5				Cfl2
					11	33111794	33413747	-	NM_023146	Ranbp17	77271	0.318592	100	chr11	33335515	33336476	962	21	0.000379584	0	16.7176				Dpp4					Dpp4				Stk3
					3	107454166	107461346	-	NM_001045807	Rbm15	178	16.1537	100	chr3	107460009	107461168	1160	32	0.000379584	0	16.7152				Plekha8					Plekha8				Fam150a
					2	88140406	88141354	+	NM_146771	Olfr1176	0	100	49.2987	chr2	88139642	88141566	1925	52	0.000379584	0.481481	16.7006				Larp4b					Larp4b				Ccnt2
					9	34238296	34780550	+	NM_001190913	Kirrel3	442899	0.146979	100	chr9	34681195	34681991	797	17	0.000379584	0	16.6917				Serpina1a					Serpina1a				Rspo2
					9	34238296	34785979	+	NM_001190911	Kirrel3	442899	0.145522	100	chr9	34681195	34681991	797	17	0.000379584	0	16.6917				Unc5c					Unc5c				Kcne3
					9	34238296	34785979	+	NM_001190912	Kirrel3	442899	0.145522	100	chr9	34681195	34681991	797	17	0.000379584	0	16.6917				Cc2d1b					Cc2d1b				Cd38
					9	34238296	34785979	+	NM_001190914	Kirrel3	442899	0.145522	100	chr9	34681195	34681991	797	17	0.000379584	0	16.6917				Ptprj					Ptprj				Slc22a23
					9	34238296	34785979	+	NM_026324	Kirrel3	442899	0.145522	100	chr9	34681195	34681991	797	17	0.000379584	0	16.6917				Olfr1128					Olfr1128				Slc4a2
					19	29569660	29587985	-	NR_015567	A930007I19Rik	3236	4.45269	100	chr19	29583934	29584749	816	22	0.000379584	0	16.6899				Cpped1					Cpped1				Vwa2
					15	67913407	68088526	-	NM_001145888	Zfat	70320	0.642988	100	chr15	68017081	68018206	1126	32	0.000397239	0	16.6693				Gm9961					Gm9961				Tiam2
					15	67913407	68088526	-	NM_198644	Zfat	70320	0.642988	100	chr15	68017081	68018206	1126	32	0.000397239	0	16.6693				Adamts6					Adamts6				Palld
					10	129062757	129063693	+	NM_146548	Olfr800	164	82.4973	81.3684	chr10	129062921	129063870	950	27	0.000397239	0	16.6468				Eml5					Eml5				Cox16
					17	19066780	19099236	+	NM_001104551	Vmn2r99	0	1.12765	25.6482	chr17	19065719	19067145	1427	33	0.000397239	0	16.6428				Mmp20					Mmp20				Epha5
					Y_random	5726709	5728718	-	NM_001199332	LOC100041550	941	53.1841	69.7326	chrY_random	5726245	5727777	1533	33	0.000397239	0	16.6244				Dok6					Dok6				Olfr381
					12	101313752	101430034	-	NM_026681	Ccdc88c	31	0.743875	100	chr12	101429139	101430003	865	23	0.000397239	0	16.6041				Kctd1					Kctd1				Atad2
					15	8238440	8391679	-	NM_027707	Nipbl	152130	0.724354	99.0187	chr15	8238429	8239549	1121	31	0.000406066	0	16.5918				Mdh1					Mdh1				Rbm24
					15	8239202	8391679	-	NM_201232	Nipbl	152130	0.22823	31.0437	chr15	8238429	8239549	1121	31	0.000406066	0	16.5918				Olfr1302					Olfr1302				Rgs4
					13	117974105	118144798	-	NM_001081009	Parp8	144506	0.679579	100	chr13	117999133	118000292	1160	30	0.000406066	0	16.588				Cd38					Cd38				Setd1a
					5	124606057	124615247	-	NM_013812	Cdk2ap1	0	4.31944	56.5527	chr5	124614851	124615552	702	13	0.000414894	0	16.5866				Casq2					Casq2				Snap29
					13	96727876	96992622	-	NM_027711	Iqgap2	646	0.364877	100	chr13	96991011	96991976	966	24	0.000414894	0	16.5633				Rbmy1a1					Rbmy1a1				Olfr311
					9	25231043	25353557	+	NM_026189	Eepd1	195	0.893768	100	chr9	25231238	25232332	1095	31	0.000414894	0	16.5521				Ryr3					Ryr3				Nhlh2
					19	4611784	4615668	-	NM_153388	Lrfn4	1191	24.7876	100	chr19	4613515	4614477	963	27	0.000423721	0	16.5456				Gpr162					Gpr162				Helz
					19	4594319	4621753	+	NM_008797	Pcx	19196	3.51011	100	chr19	4613515	4614477	963	27	0.000423721	0	16.5456				Trmt1					Trmt1				Rc3h2
					19	4510472	4621753	+	NM_001162946	Pcx	103043	0.865369	100	chr19	4613515	4614477	963	27	0.000423721	0	16.5456				Phactr4					Phactr4				BC021785
					1	121485639	121664618	-	NM_019933	Ptpn4	48428	0.794502	100	chr1	121614769	121616190	1422	30	0.000423721	0	16.5356				Akap7					Akap7				Olfr15
					17	3020800	3040666	-	NR_003519	Pisd-ps2	3151	6.37741	100	chr17	3036249	3037515	1267	35	0.000423721	0	16.5336				Ankib1					Ankib1				Psg27
					17	15072317	15080787	-	NM_007865	Dll1	159	13.5993	100	chr17	15079477	15080628	1152	32	0.000423721	0	16.5271				Olfr1126					Olfr1126				Cnpy2
					12	104479009	104487970	+	NR_002861	Serpina4-ps1	2575	10.1205	100	chr12	104481584	104482490	907	25	0.000423721	0	16.5245				1700106J16Rik					1700106J16Rik				Nxt2
					6	132727824	132728868	+	NM_199153	Tas2r102	114	89.0909	98.2067	chr6	132727938	132728885	948	27	0.000423721	0	16.5084				Tspyl4					Tspyl4				Gm9524
					8	27486966	27584770	-	NM_207659	Hook3	97648	0.160523	21.8359	chr8	27486404	27487122	719	15	0.000423721	0	16.499				Vmn2r19					Vmn2r19				Ndufb9
					4	43552613	43583684	-	NM_011602	Tln1	6754	3.53695	100	chr4	43575832	43576930	1099	31	0.000423721	0	16.4965				Alb					Alb				Chd6
					8	45172475	45198309	-	NM_001079931	Gm5347	0	0.588349	13.5836	chr8	45198158	45199276	1119	31	0.000423721	0	16.4874				Lman2					Lman2				Rab6b
					2	90938200	90983887	-	NM_001177719	Madd	769	2.51707	100	chr2	90981969	90983118	1150	30	0.000423721	0	16.4748				Wasf1					Wasf1				Lekr1
					2	90938200	90983887	-	NM_145527	Madd	769	2.51707	100	chr2	90981969	90983118	1150	30	0.000423721	0	16.4748				Add3					Add3				Ubl7
					2	90938200	90984708	-	NM_001177721	Madd	1590	2.47264	100	chr2	90981969	90983118	1150	30	0.000423721	0	16.4748				4933433P14Rik					4933433P14Rik				Azi2
					2	90938200	90984708	-	NM_001177722	Madd	1590	2.47264	100	chr2	90981969	90983118	1150	30	0.000423721	0	16.4748				Dennd4a					Dennd4a				Prkaa2
					2	90938200	90984708	-	NM_001177723	Madd	1590	2.47264	100	chr2	90981969	90983118	1150	30	0.000423721	0	16.4748				Zfp804a					Zfp804a				Gpc3
					2	90938200	90984708	-	NM_001177724	Madd	1590	2.47264	100	chr2	90981969	90983118	1150	30	0.000423721	0	16.4748				Mtmr3					Mtmr3				Slc25a24
					2	90938200	90984708	-	NM_001177725	Madd	1590	2.47264	100	chr2	90981969	90983118	1150	30	0.000423721	0	16.4748				1700021K19Rik					1700021K19Rik				Scn5a
					2	90938200	90984708	-	NM_001177726	Madd	1590	2.47264	100	chr2	90981969	90983118	1150	30	0.000423721	0	16.4748				Ankmy2					Ankmy2				Cenpo
					2	90938200	90984708	-	NM_001177727	Madd	1590	2.47264	100	chr2	90981969	90983118	1150	30	0.000423721	0	16.4748				Zfp46					Zfp46				Nmnat2
					2	90938200	90984708	-	NM_001177728	Madd	1590	2.47264	100	chr2	90981969	90983118	1150	30	0.000423721	0	16.4748				Npr1					Npr1				Zfp566
					2	90938200	90984708	-	NM_001177729	Madd	1590	2.47264	100	chr2	90981969	90983118	1150	30	0.000423721	0	16.4748				Extl3					Extl3				BC030336
					2	128301524	128378837	-	NM_008569	Anapc1	0	1.33999	89.5419	chr2	128377802	128378958	1157	31	0.000423721	0	16.4684				Bdp1					Bdp1				2610029G23Rik
					7	45972565	46048076	-	NM_011510	Abcc8	59646	1.80766	100	chr7	45987066	45988430	1365	36	0.000423721	0	16.465				Rbms1					Rbms1				Hs3st3a1
					8	125352237	125362155	-	NM_001033142	Rnf166	970	11.4628	100	chr8	125360049	125361185	1137	32	0.000441376	0	16.4528				Trim52					Trim52				Phc3
					6	64658724	64660814	+	NM_007500	Atoh1	0	41.1286	81.2087	chr6	64658525	64659583	1059	30	0.000441376	0	16.4481				Rad51l1					Rad51l1				Dach2
					6	51390515	51399478	-	NM_182650	Hnrnpa2b1	3464	19.7345	100	chr6	51394246	51396014	1769	43	0.000441376	0	16.431				Myo5c					Myo5c				Olfr788
					6	51390018	51399478	-	NM_016806	Hnrnpa2b1	3464	18.6978	100	chr6	51394246	51396014	1769	43	0.000441376	0	16.431				Myo5a					Myo5a				Pacsin2
					16	43681574	43742172	+	NM_007877	Drd3	127	1.46042	100	chr16	43681701	43682585	885	21	0.000441376	0	16.4292				Ppp2r2b					Ppp2r2b				Plg
					7	65939286	65953537	+	NM_021336	Snrpa1	997	5.97109	100	chr7	65940283	65941133	851	24	0.000441376	0	16.4276				Scml4					Scml4				St7
					5	26365057	26370293	-	NM_029376	Speer4a	1820	14.2448	100	chr5	26367728	26368473	746	14	0.000441376	0	16.4247				Ap1s3					Ap1s3				Slc9a1
					7	22207522	22208439	-	NM_001166712	Vmn1r151	0	100	80.5263	chr7	22207354	22208493	1140	22	0.000441376	0	16.4241				Cyfip1					Cyfip1				9930032O22Rik
					15	35240701	35247895	+	NM_054049	Osr2	1081	21.8207	100	chr15	35241782	35243351	1570	42	0.000441376	0	16.4199				Agps					Agps				Nudt21
					4	33360038	33380978	+	NM_019586	Ube2j1	290	4.99499	100	chr4	33360328	33361373	1046	28	0.000441376	0	16.4109				Eif3d					Eif3d				Tmem87a
					2	84797391	84836674	-	NM_145526	P2rx3	20	2.89431	100	chr2	84835518	84836654	1137	33	0.000450204	0	16.3978				4931414P19Rik					4931414P19Rik				Rnf112
					9	103904933	103921467	-	NM_025692	Uba5	996	6.81585	100	chr9	103919345	103920471	1127	31	0.000450204	0	16.3947				Vmn2r43					Vmn2r43				Atxn7l3
					2	79133330	79229828	-	NM_001048176	Cerkl	17016	1.04768	100	chr2	79211802	79212812	1011	28	0.000450204	0	16.3906				Brsk1					Brsk1				Apc
					X	16289010	16476328	-	NM_028916	Efhc2	70429	0.390243	100	chrX	16405169	16405899	731	16	0.000450204	0	16.3598				Tmem150b					Tmem150b				AI314180
					16	90900108	90905363	+	NR_028368	4930404I05Rik	1692	21.1758	100	chr16	90901800	90902912	1113	30	0.000450204	0	16.3536				Cdr2l					Cdr2l				Olfr345
					16	90902896	90933239	-	NM_026110	Gcfc1	30327	0.0560243	1.5274	chr16	90901800	90902912	1113	30	0.000450204	0	16.3536				Olfr272					Olfr272				Ston2
					11	81992861	81996008	-	NM_011329	Ccl1	1160	28.6531	100	chr11	81993947	81994848	902	25	0.000450204	0	16.3527				Esrp2					Esrp2				Ptprq
					7	43164443	43181182	-	NM_027264	Zfp715	1978	6.45161	100	chr7	43178125	43179204	1080	21	0.000450204	0	16.3247				Reg3b					Reg3b				Xlr4c
					11	48669561	48693619	+	NM_053166	Trim7	7513	3.89044	100	chr11	48677074	48678009	936	20	0.000450204	0	16.3236				Nup62cl					Nup62cl				Ccnc
					5	139613381	139714177	-	NM_028469	3110082I17Rik	83066	0.800619	100	chr5	139630305	139631111	807	23	0.000450204	0	16.3215				Sec61b					Sec61b				Olfr564
					9	103922048	103985992	+	NM_175324	Acad11	112	2.18	100	chr9	103922160	103923553	1394	34	0.000450204	0	16.3183				Arpc5					Arpc5				Trpm3
					3	129191946	129211613	+	NM_001042504	Pitx2	11096	5.56742	100	chr3	129203042	129204136	1095	27	0.000450204	0	16.306				Fam179b					Fam179b				Eid3
					3	129191940	129211613	+	NM_011098	Pitx2	11102	5.56572	100	chr3	129203042	129204136	1095	27	0.000450204	0	16.306				Khdrbs2					Khdrbs2				Txnrd1
					7	114341349	114354154	-	NM_177382	Cyp2r1	0	0.101515	1.10357	chr7	114354142	114355319	1178	30	0.000450204	0	16.3046				Espl1					Espl1				Slc1a5
					3	55870439	55873217	+	NM_010750	Mab21l1	397	43.253	100	chr3	55870836	55872037	1202	33	0.000450204	0	16.2988				Ccdc114					Ccdc114				Chn1
					3	55713127	56271631	-	NM_030595	Nbea	399594	0.215217	100	chr3	55870836	55872037	1202	33	0.000450204	0	16.2988				Olfr726					Olfr726				Zbed4
					19	47185543	47191606	-	NM_133746	Calhm2	4845	20.1022	63.03	chr19	47184828	47186761	1934	51	0.000450204	0	16.2923				Foxp1					Foxp1				Gm15107
					11	115256635	115264359	+	NM_001033775	4933422H20Rik	0	7.8835	61.7647	chr11	115256258	115257243	986	27	0.000450204	0	16.2912				Med30					Med30				Ott
					11	87433359	87475738	+	NM_001045527	Hsf5	14108	2.36668	100	chr11	87447467	87448469	1003	19	0.000450204	0	16.2909				Ostf1					Ostf1				Slc25a27
					1	42795779	42850230	+	NM_023514	Mrps9	421	1.96136	100	chr1	42796200	42797267	1068	28	0.000450204	0	16.2873				1700014N06Rik					1700014N06Rik				Cyp4a12a
					11	49974783	50016209	+	NM_029745	Tbc1d9b	803	1.49661	100	chr11	49975586	49976205	620	18	0.000450204	0	16.2844				Rbm7					Rbm7				Ankrd11
					9	9622712	10866548	-	NM_001033359	Cntn5	1069507	0.0844966	100	chr9	9795991	9797041	1051	25	0.000450204	0	16.2786				Nhsl1					Nhsl1				Heatr3
					9	9622712	10866597	-	NM_001170787	Cntn5	1069556	0.0844933	100	chr9	9795991	9797041	1051	25	0.000450204	0	16.2786				Dnajc28					Dnajc28				Vav3
					1	72516458	72569997	+	NM_018817	Smarcal1	1468	1.54464	100	chr1	72517926	72518752	827	23	0.000450204	0	16.2748				Ypel5					Ypel5				Ldb3
					10	74656106	74756116	+	NM_001145826	Specc1l	32026	1.10488	100	chr10	74688132	74689236	1105	31	0.000450204	0	16.268				Treml4					Treml4				Rnf165
					10	74655789	74756116	+	NM_153406	Specc1l	32343	1.10139	100	chr10	74688132	74689236	1105	31	0.000450204	0	16.268				Gm5114					Gm5114				Orc4
					11	3031853	3093467	-	NM_030207	Sfi1	33068	0.916984	100	chr11	3059835	3060399	565	10	0.000450204	0	16.2666				Tm7sf3					Tm7sf3				Phkb
					4	60312675	60636720	-	NM_001199995	Mup12	317651	0.160471	100	chr4	60318550	60319069	520	14	0.000450204	0	16.2658				Ahsa2					Ahsa2				Efhc2
					1	188916299	189052216	+	NM_026367	Gpatch2	0	0.407599	48.5965	chr1	188915713	188916852	1140	31	0.000450204	0	16.2612				Smc6					Smc6				2010317E24Rik
					1	188836081	188916235	-	NM_029067	Spata17	0	0.652486	45.8772	chr1	188915713	188916852	1140	31	0.000450204	0	16.2612				Ccng2					Ccng2				Kcnk2
					1	188749195	188916235	-	NM_028848	Spata17	0	0.313097	45.8772	chr1	188915713	188916852	1140	31	0.000450204	0	16.2612				Nxph1					Nxph1				Dhtkd1
					10	58208716	58534274	+	NM_172788	Sh3rf3	2905	0.333887	100	chr10	58211621	58212707	1087	31	0.000450204	0	16.2579				Atr					Atr				Nxph4
					5	87377415	87447949	-	NM_145561	Tmprss11d	27829	1.17814	100	chr5	87419290	87420120	831	24	0.000450204	0	16.2577				Lrrn1					Lrrn1				Lrrc29
					3	107167560	107182378	+	NR_033498	AI504432	1471	6.78858	100	chr3	107169031	107170036	1006	24	0.000450204	0	16.2563				Zap70					Zap70				Gnpda2
					2	120888170	120962828	-	NM_013735	Trp53bp1	42572	1.29254	100	chr2	120919292	120920256	965	27	0.000450204	0	16.2541				Dym					Dym				Pcdh1
					13	11607264	12160999	-	NM_023868	Ryr2	113	0.18005	100	chr13	12159890	12160886	997	25	0.000450204	0	16.2527				Crygs					Crygs				Sdccag8
					17	22551397	22571835	-	NM_001110254	Zfp945	494	4.99535	100	chr17	22570321	22571341	1021	25	0.000450204	0	16.2473				Cdc42					Cdc42				Rtn1
					17	22551397	22571835	-	NM_177358	Zfp945	494	4.99535	100	chr17	22570321	22571341	1021	25	0.000450204	0	16.2473				Gabra3					Gabra3				Narf
					5	108809716	108870042	-	NM_153569	Gak	5102	1.4123	100	chr5	108864089	108864940	852	24	0.000450204	0	16.2463				Ccdc88a					Ccdc88a				Slc35e2
					6	122419228	122451925	-	NM_027664	Rimklb	28459	3.20815	100	chr6	122422418	122423466	1049	34	0.000450204	0	16.2453				Uevld					Uevld				Hadhb
					16	16216543	16223219	+	NM_198246	Yars2	115	13.7038	100	chr16	16216658	16217572	915	26	0.000450204	0	16.2409				Celsr2					Celsr2				Fam125b
					2	85921063	85923877	+	NM_147013	Olfr1038-ps	1728	38.0107	100	chr2	85922791	85923860	1070	30	0.000450204	0	16.2409				Slc25a37					Slc25a37				A630007B06Rik
					10	118601872	118643116	-	NM_027994	Cand1	28231	4.11686	100	chr10	118613188	118614885	1698	47	0.000450204	0	16.2382				Gm9766					Gm9766				Arhgef15
					13	21370285	21379768	+	NM_016684	Zscan12	37	11.6407	100	chr13	21370322	21371425	1104	30	0.000450204	0	16.2356				Hoxb1					Hoxb1				Gpbp1l1
					4	145534404	145563714	+	NM_001037926	Gm13051	19750	3.60274	100	chr4	145554154	145555209	1056	26	0.000450204	0	16.2349				Zrsr2					Zrsr2				Olfr746
					6	72947117	73151141	-	NM_001164669	Dnahc6	133359	0.523465	100	chr6	73016715	73017782	1068	28	0.000450204	0	16.2205				3830417A13Rik					3830417A13Rik				Cntnap4
					1	162854433	162870937	-	NM_173424	Zbtb37	4372	4.46531	100	chr1	162865829	162866565	737	17	0.000450204	0	16.2154				Galnt9					Galnt9				Polk
					1	91759133	91762348	-	NM_010262	Gbx2	271	29.4465	100	chr1	91761131	91762077	947	24	0.000450204	0	16.2113				Fam173a					Fam173a				Ephx4
					12	65994211	66050664	+	NM_178912	Fancm	0	1.89003	97.8002	chr12	65994187	65995277	1091	30	0.000459031	0	16.2106				Camsap1l1					Camsap1l1				Slc4a7
					3	8646432	8650112	-	NM_010423	Hey1	827	31.0242	100	chr3	8648144	8649285	1142	32	0.000459031	0	16.2106				Rps4x					Rps4x				1300010F03Rik
					1	95236346	95309215	-	NM_133808	Hdlbp	61597	1.34761	100	chr1	95246637	95247618	982	28	0.000459031	0	16.2011				Cdh18					Cdh18				4931429I11Rik
					9	98665943	98666704	+	NM_001134661	Gm6406	0	75.7218	50.2176	chr9	98665371	98666519	1149	31	0.000459031	0	16.1962				Mup19					Mup19				Srgap3
					11	3031853	3093467	-	NM_030207	Sfi1	1341	1.59701	100	chr11	3091143	3092126	984	17	0.000459031	0	16.1956				Osbp					Osbp				Syn2
					13	117974105	118144798	-	NM_001081009	Parp8	125391	0.605177	100	chr13	118018375	118019407	1033	27	0.000459031	0	16.1927				Atl3					Atl3				Klhdc8a
					4	135240301	135244671	-	NM_011942	Lypla2	0	25.5548	66.8862	chr4	135243555	135245224	1670	46	0.000459031	0.058824	16.1877				2900026A02Rik					2900026A02Rik				Crocc
					2	175872586	177968182	+	NM_001177568	Gm14420	295167	0.0307311	100	chr2	176167753	176168396	644	17	0.000459031	0	16.1876				Tes					Tes				Cacna2d3
					9	19191317	19192256	+	NM_146527	Olfr849	164	82.5532	70.0361	chr9	19191481	19192588	1108	31	0.000459031	0	16.1874				Atp5j					Atp5j				Tnfaip1
					7	132074598	132155499	-	NM_029935	Chst15	46588	1.1001	100	chr7	132108022	132108911	890	25	0.000459031	0	16.1864				Usp12					Usp12				Exosc8
					12	73019876	73103868	-	NM_028687	4930403N07Rik	61476	1.28463	100	chr12	73041314	73042392	1079	25	0.000467859	0	16.1843				Pik3r1					Pik3r1				Cand1
					17	5449082	5710374	+	NM_146073	Zdhhc14	2844	0.423662	100	chr17	5451926	5453032	1107	27	0.000467859	0	16.1814				Angptl2					Angptl2				St18
					9	82662877	82772208	-	NM_001081216	Phip	74267	0.757326	100	chr9	82697114	82697941	828	21	0.000476686	0	16.171				Ralgps1					Ralgps1				Rhobtb1
					12	81563063	81602190	+	NM_026244	Slc39a9	4107	2.07524	100	chr12	81567170	81567981	812	22	0.000476686	0	16.1674				Pdik1l					Pdik1l				Olfr1058
					18	78912459	79271471	-	NM_053099	Setbp1	251072	0.314752	100	chr18	79019270	79020399	1130	32	0.000476686	0	16.1641				Sumf1					Sumf1				Bivm
					1	71176298	71348119	-	NM_175210	Abca12	165428	0.412054	100	chr1	71181984	71182691	708	20	0.000476686	0	16.1608				Ankrd12					Ankrd12				Psap
					18	61822206	61833005	-	NM_172832	Pcyox1l	364	11.5833	100	chr18	61831391	61832641	1251	32	0.000476686	0	16.1585				Ccdc42					Ccdc42				Gucy1a2
					9	37461020	37461952	-	NM_030553	Olfr160	875	6.21651	4.33483	chr9	37459740	37461077	1338	33	0.000476686	0.333333	16.1543				Coro1a					Coro1a				Josd1
					18	56887085	57050918	-	NM_177115	2012-03-03	1282	0.73428	100	chr18	57048434	57049636	1203	34	0.000476686	0	16.1521				Fitm2					Fitm2				Lsm2
					9	88174640	88236845	-	NM_172926	Snx14	52918	1.84548	100	chr9	88182780	88183927	1148	28	0.000476686	0	16.1475				Brpf1					Brpf1				Lrrc16a
					14	19512282	19523115	-	NM_010811	Ndst2	4979	10.4024	100	chr14	19517010	19518136	1127	31	0.000485514	0	16.1335				Olfm2					Olfm2				Casp14
					7	114145821	114206343	-	NR_029438	4933406I18Rik	1104	3.42019	100	chr7	114203170	114205239	2070	55	0.000485514	0	16.1316				Utp6					Utp6				Lyzl6
					7	114106660	114206343	-	NR_029437	4933406I18Rik	1104	2.07656	100	chr7	114203170	114205239	2070	55	0.000485514	0	16.1316				Gm4981					Gm4981				Med17
					2	83785345	83788655	+	NM_001177432.5	Gm13691	142	51.4044	100	chr2	83785487	83787188	1702	45	0.000485514	0	16.1301				Defb13					Defb13				Letm2
					2	83785345	83788655	+	NM_001177422.4	Gm13693	142	51.4044	100	chr2	83785487	83787188	1702	45	0.000485514	0	16.1301				Chpf2					Chpf2				Rad21
					2	83785345	83788655	+	NM_001177429.3	Gm13694	142	51.4044	100	chr2	83785487	83787188	1702	45	0.000485514	0	16.1301				Zkscan2					Zkscan2				Casc5
					2	83785345	83788655	+	NM_001177434.2	Gm13695	142	51.4044	100	chr2	83785487	83787188	1702	45	0.000485514	0	16.1301				Fam71e1					Fam71e1				Pkd2l2
					2	83785345	83788655	+	NM_001177424.2	Gm13696	142	51.4044	100	chr2	83785487	83787188	1702	45	0.000485514	0	16.1301				Lrpprc					Lrpprc				Ppp1r1b
					2	83785345	83788655	+	NM_001177430.2	Gm13697	142	51.4044	100	chr2	83785487	83787188	1702	45	0.000485514	0	16.1301				Psma8					Psma8				Snx25
					2	83785345	83788655	+	NM_001177418.3	Gm13698	142	51.4044	100	chr2	83785487	83787188	1702	45	0.000485514	0	16.1301				Spats2					Spats2				Scaf1
					3	158019732	158497515	-	NM_001081358	Lrrc7	203362	0.219765	100	chr3	158293104	158294153	1050	24	0.000494341	0	16.1205				Ehd4					Ehd4				Ttk
					11	105406076	105745394	+	NM_181071	Tanc2	309568	0.283509	100	chr11	105715644	105716605	962	27	0.000494341	0	16.1189				Bcl11b					Bcl11b				Xrcc5
					10	19281374	19299642	+	NM_010511	Ifngr1	1039	5.10154	100	chr10	19282413	19283344	932	25	0.000494341	0	16.1163				Gpr158					Gpr158				Foxp2
					4	125652907	125665646	-	NM_001162533	1700029G01Rik	0	0.816327	9.70149	chr4	125665543	125666614	1072	30	0.000494341	0	16.1158				Cpe					Cpe				Myh8
					4	125666387	125705015	-	NM_146153	Thrap3	38401	0.59023	21.2687	chr4	125665543	125666614	1072	30	0.000494341	0	16.1158				Ces4a					Ces4a				4930504O13Rik
					7	5734576	5759059	-	NM_001013012	Zfp787	375	3.6677	100	chr7	5757787	5758684	898	23	0.000494341	0	16.1065				Cit					Cit				Nav1
					3	97714243	97740693	+	NM_001161765	Fmo5	24162	4.03765	100	chr3	97738405	97739472	1068	30	0.000494341	0.090909	16.1057				Cpne9					Cpne9				Cyp2c50
					3	97714243	97740693	+	NM_010232	Fmo5	24162	4.03765	100	chr3	97738405	97739472	1068	30	0.000494341	0.090909	16.1057				Iapp					Iapp				Fam13c
					3	97714209	97740693	+	NM_001161763	Fmo5	24196	4.03247	100	chr3	97738405	97739472	1068	30	0.000494341	0.090909	16.1057				Slco1a5					Slco1a5				Runx1t1
					7	141179450	141184648	+	NR_024509	Tmem80	1056	15.1952	100	chr7	141180506	141181295	790	20	0.000494341	0	16.0977				Lcmt2					Lcmt2				Olfr273
					7	141179450	141188476	+	NM_001141950	Tmem80	1056	8.75152	100	chr7	141180506	141181295	790	20	0.000494341	0	16.0977				Olfr782					Olfr782				4930455C21Rik
					7	141179450	141188476	+	NM_027797	Tmem80	1056	8.75152	100	chr7	141180506	141181295	790	20	0.000494341	0	16.0977				Heph					Heph				Pgcp
					7	141148498	141190104	-	NR_027770	Deaf1	8809	1.89872	100	chr7	141180506	141181295	790	20	0.000494341	0	16.0977				Serpina3a					Serpina3a				Tmem144
					10	127438295	127451587	+	NM_001113199	Naca	0	5.5217	74.2164	chr10	127438040	127439028	989	28	0.000494341	0	16.0958				Plch1					Plch1				Cux1
					10	127438295	127451587	+	NM_013608	Naca	0	5.5217	74.2164	chr10	127438040	127439028	989	28	0.000494341	0	16.0958				Hspa2					Hspa2				Fbxo18
					2	25498795	25503617	+	NM_177840	Lcn6	2625	14.0162	100	chr2	25501420	25502095	676	18	0.000494341	0	16.0874				Usp48					Usp48				Arl13b
					9	15660586	16128625	-	NM_001080814	Fat3	0	0.206393	80.8368	chr9	16127660	16128854	1195	33	0.000494341	0	16.0849				Sipa1l3					Sipa1l3				LOC100043315
					17	13497081	13642336	+	NM_010806	Mllt4	106016	0.762103	100	chr17	13603097	13604203	1107	30	0.000494341	0	16.0847				Atp1a3					Atp1a3				Sap130
					5	141494008	142466266	+	NM_177879	Sdk1	363905	0.0795056	100	chr5	141857913	141858685	773	21	0.000494341	0	16.0839				Nqo1					Nqo1				Akirin1
					8	13235639	13254140	-	NM_172750	Adprhl1	268	5.84802	100	chr8	13252791	13253872	1082	31	0.000494341	0	16.0766				Hck					Hck				Sv2b
					4	69709385	69896729	-	NM_145990	Cdk5rap2	161101	0.555126	100	chr4	69734589	69735628	1040	29	0.000494341	0	16.0746				Mgl2					Mgl2				Bap1
					2	83779535	83782845	+	NM_001177432.4	Gm13691	142	48.0821	100	chr2	83779677	83781268	1592	42	0.000494341	0	16.0656				Reck					Reck				Arl6ip6
					2	83779535	83782845	+	NM_001177422.3	Gm13693	142	48.0821	100	chr2	83779677	83781268	1592	42	0.000494341	0	16.0656				Gcc1					Gcc1				Rad52
					2	83779535	83782845	+	NM_001177429.2	Gm13694	142	48.0821	100	chr2	83779677	83781268	1592	42	0.000494341	0	16.0656				Hs6st1					Hs6st1				Med12
					2	83779535	83782845	+	NM_001177434.1	Gm13695	142	48.0821	100	chr2	83779677	83781268	1592	42	0.000494341	0	16.0656				Med13					Med13				Pde8b
					2	83779535	83782845	+	NM_001177424.1	Gm13696	142	48.0821	100	chr2	83779677	83781268	1592	42	0.000494341	0	16.0656				Bod1l					Bod1l				0610008F07Rik
					2	83779535	83782845	+	NM_001177430.1	Gm13697	142	48.0821	100	chr2	83779677	83781268	1592	42	0.000494341	0	16.0656				Prkd3					Prkd3				Olfr689
					2	83779535	83782845	+	NM_001177418.4	Gm13698	142	48.0821	100	chr2	83779677	83781268	1592	42	0.000494341	0	16.0656				Plk1					Plk1				Fam105b
					5	110350394	110370097	+	NM_001163996	Zfp605	7634	6.63825	100	chr5	110358028	110359335	1308	36	0.000494341	0	16.0644				Trpc4					Trpc4				Pfdn4
					3	138679582	138841812	+	NM_019571	Tspan5	91285	0.630582	100	chr3	138770867	138771889	1023	26	0.000494341	0	16.0641				Lamp1					Lamp1				Gzmc
					9	5298517	5307282	+	NM_009807	Casp1	7897	9.9133	46.3467	chr9	5306414	5308288	1875	51	0.000494341	0.230769	16.0565				Cdk8					Cdk8				Gm9999
					1	175170929	175204371	-	NM_053199	Cadm3	21232	3.32506	100	chr1	175182028	175183139	1112	31	0.000494341	0	16.0519				Rras					Rras				Ube2g1
					11	120049037	120108388	+	NM_198423	Bahcc1	0	0.478501	19.2935	chr11	120047849	120049320	1472	38	0.000494341	0.538462	16.0516				Pigk					Pigk				Apob
					13	74677120	74758312	-	NM_009644	Ahrr	79172	1.31292	100	chr13	74678075	74679140	1066	30	0.000494341	0	16.051				Tex11					Tex11				Mycbpap
					16	44159512	44252171	-	NM_001159419	Sidt1	61286	1.05223	100	chr16	44189911	44190885	975	22	0.000494341	0	16.0506				Abca14					Abca14				Smg7
					16	44159512	44252171	-	NM_198034	Sidt1	61286	1.05223	100	chr16	44189911	44190885	975	22	0.000494341	0	16.0506				Smarca2					Smarca2				Mx1
					11	94373192	94417877	-	NM_153807	Acsf2	769	1.72985	100	chr11	94416336	94417108	773	15	0.000494341	0	16.0486				Dmrta1					Dmrta1				Mmp13
					17	15101209	15138545	+	NM_024203	Fam120b	3411	2.5069	100	chr17	15104620	15105555	936	24	0.000494341	0	16.0469				Wdr65					Wdr65				Trmt112
					17	15101165	15138544	+	NR_033586	Fam120b	3455	2.50401	100	chr17	15104620	15105555	936	24	0.000494341	0	16.0469				Rbpjl					Rbpjl				Esrra
					1	121243011	121249795	-	NM_008381	Inhbb	805	14.2373	100	chr1	121248025	121248990	966	21	0.000494341	0	16.0403				Wdr83					Wdr83				Cdk2ap2
					14	63606641	63760407	+	NM_001081177	Kif13b	130587	0.689355	100	chr14	63737228	63738287	1060	29	0.000494341	0	16.0363				Foxp3					Foxp3				4933430H15Rik
					13	34010339	34042636	+	NM_009068	Ripk1	1403	2.65651	100	chr13	34011742	34012599	858	22	0.000494341	0	16.0348				Dcun1d3					Dcun1d3				Arntl
					7	28861271	28864971	-	NM_001146023	Fam98c	0	23.7774	84.372	chr7	28864092	28865134	1043	29	0.000494341	0	16.029				Tbx4					Tbx4				Casd1
					7	110418846	110420997	+	NM_009627	Adm	1427	33.6896	68.5255	chr7	110420273	110421330	1058	28	0.000494341	0	16.0272				Grm6					Grm6				L3mbtl3
					Y_random	6220107	6222492	-	NM_009220	Ssty1	0	17.7703	55.2083	chrY_random	6222069	6222836	768	17	0.000494341	0	16.0264				Pigf					Pigf				Hnrnpf
					17	78755563	78757603	-	NR_003363	Gm6548	1251	38.7065	68.7554	chr17	78755204	78756352	1149	32	0.000494341	0	16.0262				Pla2g12b					Pla2g12b				Sh2d3c
					X	44585985	44651356	+	NM_178782	Bcorl1	21490	1.27731	100	chrX	44607475	44608309	835	19	0.000494341	0	16.0178				Adamts17					Adamts17				2810474O19Rik
					10	75794970	75886629	-	NM_008787	Pcnt	689	1.13899	100	chr10	75884897	75885940	1044	24	0.000494341	0	16.0172				Xrra1					Xrra1				4933406J08Rik
					1	74124993	74127839	-	NM_178241	Cxcr1	1322	31.4366	100	chr1	74125623	74126517	895	25	0.000494341	0	16.0131				Gm4894					Gm4894				Cdkn2c
					7	108158669	108159614	+	NM_146737	Olfr494	164	82.6638	84.7237	chr7	108158833	108159755	923	26	0.000494341	0.125	16.0011				Papd4					Papd4				Alkbh1
					8	98221413	98236643	+	NM_133954	AA960436	269	7.22211	100	chr8	98221682	98222781	1100	30	0.000511997	0	15.9471				4930503L19Rik					4930503L19Rik				4930474N05Rik
					19	28901163	28979958	+	NM_009199	Slc1a1	0	1.46835	88.727	chr19	28901016	28902319	1304	34	0.000511997	0	15.9368				Pparg					Pparg				Dedd
					7	86341174	86342167	+	NM_001011767	Olfr299	0	70.7243	77.1679	chr7	86340966	86341876	911	25	0.000511997	0	15.8948				Mup20					Mup20				Fto
					3	129191946	129211613	+	NM_001042504	Pitx2	1869	3.11165	100	chr3	129193815	129194426	612	17	0.000511997	0	15.8861				Dsn1					Dsn1				Col9a3
					3	129191940	129211613	+	NM_011098	Pitx2	1875	3.1107	100	chr3	129193815	129194426	612	17	0.000511997	0	15.8861				Six6					Six6				Add3
					8	71966697	72018212	-	NM_153054	Slc18a1	509	1.81109	100	chr8	72016771	72017703	933	22	0.000529652	0	15.8784				Erc1					Erc1				Celf1
					13	91935336	92180415	+	NM_024186	Ssbp2	62964	0.420271	100	chr13	91998300	91999329	1030	26	0.000529652	0	15.8664				Casp3					Casp3				Rasa1
					13	91935336	92180415	+	NM_024272	Ssbp2	62964	0.420271	100	chr13	91998300	91999329	1030	26	0.000529652	0	15.8664				Sorcs2					Sorcs2				Taar7a
					8	20282668	20311815	-	NR_030708	6820431F20Rik	28813	1.14931	62.3836	chr8	20282466	20283002	537	15	0.000529652	0	15.865				Olfr209					Olfr209				A530098C11Rik
					11	6374785	6375921	-	NM_011221	Purb	154	55.1451	100	chr11	6375141	6375767	627	15	0.000529652	0	15.8646				Ssna1					Ssna1				Herc2
					19	8731050	8750648	+	NM_001112697	Chrm1	1879	4.80637	100	chr19	8732929	8733870	942	24	0.000529652	0	15.8643				Mll1					Mll1				Ngly1
					19	8731050	8750648	+	NM_007698	Chrm1	1879	4.80637	100	chr19	8732929	8733870	942	24	0.000529652	0	15.8643				Hiatl1					Hiatl1				Ankrd34a
					15	67913407	68088526	-	NM_001145888	Zfat	69005	0.617862	100	chr15	68018440	68019521	1082	28	0.000529652	0	15.8606				Lin7a					Lin7a				Als2cr11
					15	67913407	68088526	-	NM_198644	Zfat	69005	0.617862	100	chr15	68018440	68019521	1082	28	0.000529652	0	15.8606				Impg1					Impg1				Setdb1
					5	26412959	26420052	-	NM_001177579	Gm10471	2930	15.5202	100	chr5	26416022	26417122	1101	30	0.000538479	0	15.8438				Mis12					Mis12				Acly
					17	47074787	47087610	+	NM_020048	Med20	9002	8.29694	100	chr17	47083789	47084852	1064	30	0.000538479	0	15.8375				Ptgdr					Ptgdr				Wdr92
					11	98498644	98512069	+	NM_009439	Psmd3	1452	7.62699	100	chr11	98500096	98501119	1024	23	0.000538479	0	15.8282				Fmnl2					Fmnl2				Gas2
					5	87377415	87447949	-	NM_145561	Tmprss11d	28746	1.14695	100	chr5	87418395	87419203	809	22	0.000538479	0	15.8018				Slc9a1					Slc9a1				Dsg1b
					5	106857043	106937133	-	NM_026856	Zfp644	60026	1.40965	100	chr5	106875979	106877107	1129	31	0.000538479	0	15.7897				Thg1l					Thg1l				Fam134c
					Un_random	1386550	1394950	+	NM_009488	Vmn2r122	0	10.4987	78.1915	chrUn_random	1386304	1387431	1128	30	0.000538479	0	15.7762				Klhl25					Klhl25				Prpf31
					Un_random	1386550	1394950	+	NM_009492	Vmn2r122	0	10.4987	78.1915	chrUn_random	1386304	1387431	1128	30	0.000538479	0	15.7762				Prpf38a					Prpf38a				Tubgcp5
					Un_random	1386559	1394947	+	NR_038052	Vmn2r-ps159	0	10.4065	77.3936	chrUn_random	1386304	1387431	1128	30	0.000538479	0	15.7762				Ddrgk1					Ddrgk1				Il13ra2
					Un_random	1386559	1394949	+	NR_028141	Vmn2r-ps159	0	10.404	77.3936	chrUn_random	1386304	1387431	1128	30	0.000538479	0	15.7762				Rere					Rere				Hydin
					Un_random	1386579	1394947	+	NM_009485	Vmn2r123	0	10.1924	75.6206	chrUn_random	1386304	1387431	1128	30	0.000538479	0	15.7762				Pip4k2a					Pip4k2a				Rad51
					8	88298864	88322947	-	NM_025722	4921524J17Rik	5403	3.80751	100	chr8	88316628	88317544	917	25	0.000538479	0	15.7749				Kcnk13					Kcnk13				Prlr
					8	88298864	88322947	-	NR_033144	4921524J17Rik	5403	3.80751	100	chr8	88316628	88317544	917	25	0.000538479	0	15.7749				Nudcd3					Nudcd3				Sybu
					1	33956371	34253199	+	NM_133833	Dst	143505	0.307921	100	chr1	34099876	34100789	914	24	0.000538479	0	15.764				Fads2					Fads2				Rgs2
					1	33956371	34253199	+	NM_134448	Dst	143505	0.307921	100	chr1	34099876	34100789	914	24	0.000538479	0	15.764				Gm12070					Gm12070				1700019D03Rik
					14	60092567	60194804	+	NM_172809	Sacs	59405	0.639684	100	chr14	60151972	60152625	654	19	0.000538479	0	15.7261				Dync2h1					Dync2h1				Mypn
					9	89889564	89912714	-	NM_001039147	Morf4l1	0	1.47294	41.9434	chr9	89912374	89913186	813	20	0.000538479	0	15.7072				1110018G07Rik					1110018G07Rik				Gm15144
					9	89889564	89912714	-	NM_024431	Morf4l1	0	1.47294	41.9434	chr9	89912374	89913186	813	20	0.000538479	0	15.7072				Srcin1					Srcin1				BC067068
					10	103572623	103583602	+	NM_001177535	Gm4340	830	6.76685	100	chr10	103573453	103574195	743	17	0.000538479	0	15.706				Prl7b1					Prl7b1				Ikzf4
					9	37165716	37182847	-	NM_001164767	Robo3	1479	4.72799	100	chr9	37180559	37181368	810	17	0.000538479	0	15.7052				Spink10					Spink10				Zmat4
					X	100739691	100873784	-	NM_175358	Zdhhc15	0	0.605545	80.9571	chrX	100872973	100873975	1003	27	0.000538479	0	15.7033				Cblb					Cblb				Gng7
					15	88983315	89001617	-	NM_001159521	Plxnb2	6326	4.86259	100	chr15	88994402	88995291	890	25	0.000547307	0	15.7008				Cdc16					Cdc16				Brd9
					15	88983315	89008555	-	NM_138749	Plxnb2	13264	3.52601	100	chr15	88994402	88995291	890	25	0.000547307	0	15.7008				4933426M11Rik					4933426M11Rik				Lpp
					7	120773658	120805937	+	NM_028955	4933427G17Rik	4696	1.89591	100	chr7	120778354	120778965	612	14	0.000556134	0	15.6893				Khdrbs3					Khdrbs3				Zc3h4
					4	120427774	120449337	-	NM_001005788	Zfp69	2102	3.9974	100	chr4	120446374	120447235	862	23	0.000556134	0	15.6887				Fam38a					Fam38a				Morc3
					2	83785345	83788655	+	NM_001177432.5	Gm13691	2985	9.84597	54.8822	chr2	83788330	83788923	594	16	0.000556134	0	15.6832				Lrrtm3					Lrrtm3				Slc16a10
					2	83785345	83788655	+	NM_001177422.4	Gm13693	2985	9.84597	54.8822	chr2	83788330	83788923	594	16	0.000556134	0	15.6832				Edem1					Edem1				Abca12
					2	83785345	83788655	+	NM_001177429.3	Gm13694	2985	9.84597	54.8822	chr2	83788330	83788923	594	16	0.000556134	0	15.6832				Caprin2					Caprin2				Bco2
					2	83785345	83788655	+	NM_001177434.2	Gm13695	2985	9.84597	54.8822	chr2	83788330	83788923	594	16	0.000556134	0	15.6832				2013-03-04					2013-03-04				Zmat3
					2	83785345	83788655	+	NM_001177424.2	Gm13696	2985	9.84597	54.8822	chr2	83788330	83788923	594	16	0.000556134	0	15.6832				Nmnat1					Nmnat1				Olfr702
					2	83785345	83788655	+	NM_001177430.2	Gm13697	2985	9.84597	54.8822	chr2	83788330	83788923	594	16	0.000556134	0	15.6832				9930012K11Rik					9930012K11Rik				Gm5177
					2	83785345	83788655	+	NM_001177418.3	Gm13698	2985	9.84597	54.8822	chr2	83788330	83788923	594	16	0.000556134	0	15.6832				Cryba2					Cryba2				Surf1
					16	91510256	91535832	-	NM_010256	Gart	23817	2.50225	100	chr16	91511376	91512015	640	17	0.000556134	0	15.6828				H1fx					H1fx				Vmn1r9
					12	59961104	59979474	-	NM_030057	Trappc6b	245	5.72097	100	chr12	59978179	59979229	1051	23	0.000564962	0	15.6667				Ppfibp1					Ppfibp1				Anxa1
					15	35316135	35875819	+	NM_177151	Vps13b	363752	0.126142	100	chr15	35679887	35680592	706	17	0.000564962	0	15.6553				Tab3					Tab3				Usmg5
					17	26700768	26703793	+	NM_001005916	Zbtb9	1026	37.5744	100	chr17	26701794	26702930	1137	32	0.000564962	0	15.6518				Ppat					Ppat				BC017647
					2	180654747	180671687	+	NM_183161	Slc17a9	5642	7.18376	100	chr2	180660389	180661605	1217	34	0.000564962	0	15.6432				Lass3					Lass3				Wasf3
					15	90973638	91019575	-	NM_011994	Abcd2	1315	2.22474	100	chr15	91017239	91018260	1022	27	0.000564962	0	15.6402				Adarb2					Adarb2				Vti1a
					4	146019666	146357221	+	NM_001039209	Gm13152	320175	0.205003	100	chr4	146339841	146340532	692	20	0.000564962	0	15.6339				Olfr568					Olfr568				Ppfibp1
					11	54822385	54876895	-	NM_001110211	Anxa6	0	0.95577	49.619	chr11	54876375	54877424	1050	24	0.000591444	0	15.6206				Eif2ak4					Eif2ak4				Pip4k2c
					11	54822385	54876895	-	NM_013472	Anxa6	0	0.95577	49.619	chr11	54876375	54877424	1050	24	0.000591444	0	15.6206				Bclaf1					Bclaf1				Kat2a
					17	12525764	12613065	-	NM_010515	Igf2r	346	0.910632	100	chr17	12611925	12612719	795	21	0.000591444	0	15.6196				Camta2					Camta2				Lin9
					17	12584669	12658490	+	NR_002853	Airn	27256	1.07691	100	chr17	12611925	12612719	795	21	0.000591444	0	15.6196				Adra2b					Adra2b				Tln2
					17	12584669	12658490	+	NR_027784	Airn	27256	1.07691	100	chr17	12611925	12612719	795	21	0.000591444	0	15.6196				Nt5dc3					Nt5dc3				Tgfbrap1
					17	12584669	12673056	+	NR_027772	Airn	27256	0.899443	100	chr17	12611925	12612719	795	21	0.000591444	0	15.6196				H2-Ab1					H2-Ab1				Zfp551
					17	12584669	12702817	+	NR_027773	Airn	27256	0.672879	100	chr17	12611925	12612719	795	21	0.000591444	0	15.6196				5133401N09Rik					5133401N09Rik				Ntrk2
					5	118506257	118524145	+	NM_001081236	2410131K14Rik	0	3.63352	60.5214	chr5	118505833	118506906	1074	23	0.000591444	0	15.6172				Tox2					Tox2				Tgm6
					5	118451766	118506056	-	NM_001109902	Rnft2	0	0.412591	20.8566	chr5	118505833	118506906	1074	23	0.000591444	0	15.6172				Speer2					Speer2				Golga7b
					5	118451766	118505892	-	NM_172998	Rnft2	0	0.11085	5.58659	chr5	118505833	118506906	1074	23	0.000591444	0	15.6172				3300002I08Rik					3300002I08Rik				Tmprss11bnl
					19	5758427	5771402	-	NM_023912	Scyl1	0	5.8955	75.8176	chr19	5770638	5771646	1009	24	0.000600272	0	15.608				Nckap5l					Nckap5l				Jakmip2
					7	122080273	122425550	+	NM_008855	Prkcb	341884	0.276589	100	chr7	122422157	122423111	955	23	0.000600272	0	15.6077				Sin3b					Sin3b				Glb1l
					7	101786810	101807679	-	NM_001162973	Lrrc51	12039	4.89698	100	chr7	101794619	101795640	1022	21	0.000600272	0	15.6046				F8					F8				Sycp2
					7	101786810	101807679	-	NM_027053	Lrrc51	12039	4.89698	100	chr7	101794619	101795640	1022	21	0.000600272	0	15.6046				Zdhhc6					Zdhhc6				Amy2a5
					17	43264906	43502572	+	NM_207649	Rcan2	145778	0.323983	100	chr17	43410684	43411453	770	21	0.000600272	0	15.6031				Phc3					Phc3				Klk1b22
					9	105714170	105818745	-	NM_001167923	Col6a5	20334	0.926599	100	chr9	105797443	105798411	969	22	0.000600272	0	15.6012				Zfp507					Zfp507				Colec12
					18	24722891	24746828	-	NM_139143	Slc39a6	0	1.60832	45.7245	chr18	24746444	24747285	842	23	0.000600272	0	15.5918				Lamb1					Lamb1				Cd69
					18	24746971	24781841	+	NM_021448	Elp2	0	0.903329	37.4109	chr18	24746444	24747285	842	23	0.000600272	0	15.5918				Lrrc40					Lrrc40				Sh3rf1
					13	32972978	32986503	+	NM_011454	Serpinb6b	0	6.60949	78.9056	chr13	32972739	32973871	1133	32	0.000600272	0	15.5851				0610010K14Rik					0610010K14Rik				Srbd1
					9	121965964	122018399	+	NM_001164572	Snrk	10570	2.96933	100	chr9	121976534	121978090	1557	44	0.000600272	0.785714	15.5778				Rnasek					Rnasek				Taar7e
					9	121965964	122018399	+	NM_133741	Snrk	10570	2.96933	100	chr9	121976534	121978090	1557	44	0.000600272	0.785714	15.5778				Met					Met				Plekhf2
					15	101259048	101319338	-	NM_016879	Krt85	24874	1.61716	100	chr15	101293490	101294464	975	27	0.000609099	0	15.5737				Dynlrb2					Dynlrb2				Pkhd1
					1	83915319	84163671	-	NM_001003948	Pid1	583	0.473117	100	chr1	84161914	84163088	1175	31	0.000609099	0	15.5731				1110021J02Rik					1110021J02Rik				Tktl2
					16	23029282	23043065	-	NM_145480	Rfc4	226	8.41555	100	chr16	23041680	23042839	1160	26	0.000609099	0	15.5648				Mageb18					Mageb18				Zdhhc6
					19	34658885	34665425	-	NM_001110517	Gm14446	5042	14.799	100	chr19	34659416	34660383	968	26	0.000609099	0	15.5626				Rorc					Rorc				Creb3l2
					19	34658885	34667966	-	NM_001101605	Gm14446	7583	10.6584	100	chr19	34659416	34660383	968	26	0.000609099	0	15.5626				Prpf39					Prpf39				Pir
					4	11118856	11131927	+	NM_009830	Ccne2	424	8.89688	100	chr4	11119280	11120442	1163	32	0.000609099	0	15.559				Serpina1d					Serpina1d				Usp12
					4	11118501	11131830	+	NM_001037134	Ccne2	779	8.72468	100	chr4	11119280	11120442	1163	32	0.000609099	0	15.559				Pip					Pip				Znrf2
					7	5648248	5708237	+	NM_031389	Nlrp4c	176	1.52359	100	chr7	5648424	5649337	914	20	0.000609099	0	15.5557				Cdc7					Cdc7				Camk2g
					1	117512684	118408222	+	NM_001077425	Cntnap5a	375095	0.0933516	100	chr1	117887779	117888614	836	17	0.000609099	0	15.5539				Arhgef17					Arhgef17				Ss18l1
					12	66051340	66091186	-	NM_172578	Mis18bp1	1037	2.13567	100	chr12	66089299	66090149	851	20	0.000609099	0	15.5503				D430042O09Rik					D430042O09Rik				Cat
					2	150523956	150596173	-	NM_024465	Abhd12	0	0.804509	55.9192	chr2	150595593	150596631	1039	29	0.000609099	0	15.5474				Zic2					Zic2				Gm572
					2	164288418	164304832	-	NM_001080550	Wfdc8	14061	4.24002	100	chr2	164290076	164290771	696	13	0.000609099	0	15.544				Sh3glb1					Sh3glb1				Prss52
					2	65471284	65568287	+	NM_001099298	Scn2a1	79521	0.866975	100	chr2	65550805	65551645	841	23	0.000609099	0	15.5428				Shd					Shd				Calml3
					X	7087081	7104849	-	NM_001130416	Hdac6	0	2.46497	49.2135	chrX	7104412	7105301	890	25	0.000609099	0	15.5307				Serpina3h					Serpina3h				Ccdc90b
					X	7087081	7104849	-	NM_010413	Hdac6	0	2.46497	49.2135	chrX	7104412	7105301	890	25	0.000609099	0	15.5307				Nsa2					Nsa2				Ccdc115
					2	175872586	177968182	+	NM_001177568	Gm14420	1814269	0.0306834	100	chr2	177686855	177687497	643	12	0.000609099	0	15.5281				Trim41					Trim41				Tbc1d1
					9	20716354	20727196	-	NM_010333	S1pr2	0	3.45845	33.5121	chr9	20726822	20727940	1119	24	0.000609099	0	15.528				Nnat					Nnat				Sema3c
					4	59565924	59643419	-	NM_144904	Rod1	435	1.24006	100	chr4	59642024	59642984	961	23	0.000609099	0	15.521				Blcap					Blcap				Cpsf3l
					4	59565924	59643419	-	NM_178164	Rod1	435	1.24006	100	chr4	59642024	59642984	961	23	0.000609099	0	15.521				Dub2a					Dub2a				Wnt5b
					15	8581341	8658023	-	NM_148938	Slc1a3	0	0.817652	59.6575	chr15	8657397	8658447	1051	30	0.000609099	0	15.5197				Tmem135					Tmem135				Snx5
					2	164389706	164393654	+	NM_030058	Spint4	1153	27.298	100	chr2	164390859	164391936	1078	23	0.000609099	0	15.5179				Sycn					Sycn				BC085271
					17	56247917	56269564	-	NM_001029979	Safb2	16236	4.69789	100	chr17	56252312	56253328	1017	21	0.000626754	0	15.5057				BC049635					BC049635				Plxdc2
					8	87597704	87664475	-	NM_001081981	Nfix	2424	1.73276	100	chr8	87660895	87662051	1157	31	0.000626754	0	15.5053				Cd101					Cd101				Mfsd6
					8	87597704	87690446	-	NM_001081982	Nfix	28395	1.24753	100	chr8	87660895	87662051	1157	31	0.000626754	0	15.5053				1110028C15Rik					1110028C15Rik				C1ql4
					8	87597704	87690446	-	NM_010906	Nfix	28395	1.24753	100	chr8	87660895	87662051	1157	31	0.000626754	0	15.5053				Gpr111					Gpr111				Tep1
					5	140957497	140971807	+	NM_172724	Baat1	816	6.57536	100	chr5	140958313	140959253	941	22	0.000626754	0	15.5035				Tmed10					Tmed10				B3galt2
					5	140957497	140971809	+	NM_181066	Baat1	816	6.57444	100	chr5	140958313	140959253	941	22	0.000626754	0	15.5035				Mtmr9					Mtmr9				Cdc73
					16	50646099	50652122	-	NR_028300	5330426P16Rik	0	21.6135	81.5279	chr16	50650821	50652417	1597	44	0.000626754	0	15.4987				Tnfaip8					Tnfaip8				Zfp105
					16	97575996	97659853	-	NM_020622	Fam3b	839	1.39164	100	chr16	97657848	97659014	1167	29	0.000626754	0	15.4959				Fam171b					Fam171b				Cr2
					12	119311927	119410524	-	NM_029961	Abcb5	39224	1.01219	100	chr12	119370303	119371300	998	27	0.000626754	0	15.4947				Raph1					Raph1				Arhgap29
					4	47490933	47495468	-	NM_019998	Alg2	2659	21.0979	100	chr4	47491853	47492809	957	26	0.000626754	0	15.4911				Plag1					Plag1				Brca1
					12	32240116	32522878	+	NM_001163126	Cog5	3191	0.274788	100	chr12	32243307	32244083	777	21	0.000626754	0	15.4905				Gtdc1					Gtdc1				Wnt7b
					6	47872761	47884136	+	NR_027963	Zfp783	5643	10.2321	100	chr6	47878404	47879567	1164	32	0.000626754	0	15.4865				Gabrg3					Gabrg3				Cnot4
					12	71856462	71883321	+	NM_019785	Actr10	0	4.01713	90.5961	chr12	71856350	71857540	1191	31	0.000626754	0	15.4846				Mtap6					Mtap6				Lmtk3
					5	100280296	100309067	+	NM_001163035	Enoph1	431	4.01432	100	chr5	100280727	100281881	1155	29	0.000626754	0	15.4813				Usp21					Usp21				Mib1
					5	100280296	100309067	+	NM_026421	Enoph1	431	4.01432	100	chr5	100280727	100281881	1155	29	0.000626754	0	15.4813				Tbc1d14					Tbc1d14				Prickle1
					5	100280296	100309067	+	NR_027990	Enoph1	431	4.01432	100	chr5	100280727	100281881	1155	29	0.000626754	0	15.4813				Lrrc46					Lrrc46				Mpp6
					6	125015546	125019813	+	NM_001127340	Acrbp	0	20.4311	82.1092	chr6	125015356	125016417	1062	28	0.000626754	0	15.4789				2610015P09Rik					2610015P09Rik				Nudt17
					6	125015546	125028885	+	NM_016845	Acrbp	0	6.53673	82.1092	chr6	125015356	125016417	1062	28	0.000626754	0	15.4789				Olfr996					Olfr996				Spdya
					5	5586988	5670239	-	NM_172447	A330021E22Rik	0	0.60419	20.6911	chr5	5669737	5672167	2431	63	0.000626754	0.366667	15.4712				Htr4					Htr4				Ndor1
					5	5670837	5700084	-	NM_001103156	Steap2	27917	4.55074	54.7511	chr5	5669737	5672167	2431	63	0.000626754	0.366667	15.4712				Myl1					Myl1				Lrrc15
					5	5670837	5700084	-	NM_001103157	Steap2	27917	4.55074	54.7511	chr5	5669737	5672167	2431	63	0.000626754	0.366667	15.4712				Atp13a5					Atp13a5				Rbl1
					5	5670837	5700575	-	NM_028734	Steap2	28408	4.4756	54.7511	chr5	5669737	5672167	2431	63	0.000626754	0.366667	15.4712				Jmjd8					Jmjd8				Tra2b
					7	81473995	81566479	-	NM_001164087	Homer2	86441	1.14397	100	chr7	81478981	81480038	1058	29	0.000626754	0	15.4705				Stub1					Stub1				Tecta
					7	81473995	81580439	-	NM_001164086	Homer2	100401	0.993941	100	chr7	81478981	81480038	1058	29	0.000626754	0	15.4705				Helb					Helb				Evx1
					7	81473995	81580439	-	NM_011983	Homer2	100401	0.993941	100	chr7	81478981	81480038	1058	29	0.000626754	0	15.4705				Cdk14					Cdk14				Zbtb22
					15	76439638	76444108	-	NM_028064	Slc39a4	3389	19.9284	100	chr15	76439829	76440719	891	25	0.000626754	0	15.4503				Pank3					Pank3				Hk1
					18	61680951	61713669	+	NM_146087	Csnk1a1	0	1.26838	26.5515	chr18	61679803	61681365	1563	41	0.000626754	0.071429	15.4479				Thoc7					Thoc7				Nalcn
					17	78105306	78281650	+	NM_015800	Crim1	761	0.657234	100	chr17	78106067	78107225	1159	32	0.000626754	0	15.4436				Grik4					Grik4				Fry
					19	34616691	34642532	+	NM_008332	Ifit2	13409	2.12445	100	chr19	34630100	34630648	549	16	0.000626754	0	15.4416				Ubl3					Ubl3				Rai14
					8	125727668	125728364	+	NM_001100618	Gm16378	0	100	96.8056	chr8	125727654	125728373	720	14	0.000626754	0	15.4393				Zfp184					Zfp184				Commd3
					12	112947992	112958969	-	NM_178915	Tmem179	832	9.59191	100	chr12	112957085	112958137	1053	20	0.000626754	0	15.4367				Dctn5					Dctn5				Socs2
					7	75329047	75628123	+	NM_029332	Akap13	268119	0.234388	100	chr7	75597166	75597866	701	20	0.00064441	0	15.4148				Mylk					Mylk				Fam193b
					11	102701259	102702822	+	NM_025766	Fam187a	0	4.34783	4.85714	chr11	102699927	102701326	1400	33	0.00064441	0	15.4052				Bnc1					Bnc1				Csn1s2b
					11	102697334	102701306	+	NM_028492	Ccdc103	2593	34.7345	98.5714	chr11	102699927	102701326	1400	33	0.00064441	0	15.4052				Pgk2					Pgk2				Rarb
					4	88745704	88765851	-	NM_009877	Cdkn2a	6470	5.18166	100	chr4	88758338	88759381	1044	22	0.00064441	0	15.4048				Qsox2					Qsox2				Adam19
					11	106079261	106089063	-	NM_001130187	Smarcd2	3946	7.59971	100	chr11	106084373	106085117	745	21	0.00064441	0	15.3914				8030462N17Rik					8030462N17Rik				Gnptab
					8	44793884	44805827	-	NM_009556	Zfp42	0	1.77495	20.8661	chr8	44805616	44806631	1016	27	0.000653237	0	15.3872				Tmem114					Tmem114				Tg
					6	101740347	101768081	+	NR_027989	Gm9871	292	3.71372	100	chr6	101740639	101741668	1030	21	0.000653237	0	15.385				Tmem28					Tmem28				Dync1h1
					11	115278563	115290489	+	NM_001080934	Slc16a5	10818	9.29823	95.1115	chr11	115289381	115290546	1166	28	0.000653237	0	15.3805				Sag					Sag				1700006A11Rik
					5	100318175	100400111	-	NM_182841	Tmem150c	71911	0.94829	100	chr5	100327424	100328200	777	18	0.000653237	0	15.3774				Cd86					Cd86				Hfm1
					16	14108105	14204987	-	NM_001161775	Myh11	219	1.03424	100	chr16	14203767	14204768	1002	26	0.000653237	0	15.377				Nbr1					Nbr1				Zfp180
					16	14108105	14204987	-	NM_013607	Myh11	219	1.03424	100	chr16	14203767	14204768	1002	26	0.000653237	0	15.377				Muc1					Muc1				Olfr153
					1	109189861	109208023	+	NM_025867	Serpinb11	6598	4.47613	100	chr1	109196459	109197271	813	22	0.000653237	0	15.3741				Apoa1					Apoa1				2400003C14Rik
					6	67352510	67421434	-	NM_144548	Il23r	0	1.27675	85.1064	chr6	67420555	67421588	1034	29	0.000653237	0	15.3694				Cul3					Cul3				Pip4k2a
					4	124993135	125216478	+	NM_001081097	Grik3	164685	0.501021	100	chr4	125157820	125158938	1119	28	0.000653237	0	15.3649				Esx1					Esx1				Senp3
					18	37800309	37967847	+	NM_033586	Pcdhga3	0	0.247704	43.0498	chr18	37799760	37800723	964	27	0.000653237	0	15.3561				Kbtbd10					Kbtbd10				AI848100
					18	37795079	37967845	+	NM_033585	Pcdhga2	4681	0.557977	100	chr18	37799760	37800723	964	27	0.000653237	0	15.3561				Trpm3					Trpm3				Gm5089
					18	37787919	37967845	+	NM_033584	Pcdhga1	11841	0.535773	100	chr18	37799760	37800723	964	27	0.000653237	0	15.3561				Dnajc2					Dnajc2				Pkd2
					18	37078715	37966175	+	NM_001174154	Pcdha4-g	721045	0.108624	100	chr18	37799760	37800723	964	27	0.000653237	0	15.3561				Frem1					Frem1				Ppp4r4
					1	16627979	16642080	-	NM_026456	Tceb1	8585	7.31102	100	chr1	16632465	16633495	1031	25	0.000653237	0	15.3541				Pex11a					Pex11a				Olfr881
					17	46113529	46127556	+	NM_025611	Cul7	2149	7.7274	100	chr17	46115678	46116761	1084	26	0.000653237	0	15.3511				Wdr93					Wdr93				Olfr60
					11	3031853	3093467	-	NM_030207	Sfi1	44595	0.905624	100	chr11	3048315	3048872	558	16	0.000653237	0	15.3449				Snrpd2					Snrpd2				Ptcd3
					4	11631594	11642141	+	NM_010276	Gem	0	6.00114	71.0438	chr4	11631336	11632226	891	24	0.000653237	0	15.3432				Slc25a11					Slc25a11				Sf3b3
					10	76701491	76702940	-	NR_026944	Gm10941	1240	14.4828	22.8509	chr10	76700782	76701700	919	21	0.000653237	0	15.3423				Stard3					Stard3				Robo3
					9	53569672	53616299	+	NM_028060	Slc35f2	1524	2.03311	100	chr9	53571196	53572143	948	19	0.000653237	0	15.3375				Npas2					Npas2				Txnl4a
					5	74281734	74350109	-	NM_177561	Usp46	0	0.544051	31.5254	chr5	74349738	74350917	1180	30	0.000653237	0	15.3316				BC002230					BC002230				Fscb
					15	94179612	94232531	-	NM_001164786	Adamts20	0	2.11262	93.7919	chr15	94231414	94232605	1192	33	0.000653237	0	15.3311				Ubr2					Ubr2				6330503K22Rik
					15	94148514	94232531	-	NM_001164785	Adamts20	0	1.33067	93.7919	chr15	94231414	94232605	1192	33	0.000653237	0	15.3311				Eif4b					Eif4b				Zcchc8
					15	94098344	94232531	-	NM_177431	Adamts20	0	0.833159	93.7919	chr15	94231414	94232605	1192	33	0.000653237	0	15.3311				Vps37b					Vps37b				Erich1
					2	165764294	165846862	-	NM_028072	Sulf2	68245	1.87601	100	chr2	165777069	165778617	1549	44	0.000653237	0	15.33				Dab2					Dab2				Olfr1015
					9	74824337	74846919	+	NM_021548	Arpp19	10650	4.35726	100	chr9	74834987	74835970	984	25	0.000653237	0	15.3292				Zfp354b					Zfp354b				Tnpo3
					9	74824219	74846917	+	NM_001142655	Arpp19	10768	4.33499	100	chr9	74834987	74835970	984	25	0.000653237	0	15.3292				Mrpl23					Mrpl23				Spag11b
					17	65822609	65850731	-	NM_023053	Twsg1	0	1.65701	46.8342	chr17	65850266	65851260	995	28	0.000653237	0	15.327				Fgf16					Fgf16				1700026L06Rik
					9	14104387	14131640	-	NM_028013	Endod1	0	0.803552	20.2216	chr9	14131422	14132504	1083	23	0.000662065	0	15.325				Nfia					Nfia				Klf8
					2	88993939	88994872	-	NM_146967	Olfr1226	503	46.1456	41.0476	chr2	88993320	88994369	1050	28	0.000662065	0	15.3222				Clmn					Clmn				Dhx32
					9	20388189	20393209	-	NM_013911	Fbxl12	137	13.802	100	chr9	20392380	20393072	693	16	0.000662065	0	15.317				Phf20l1					Phf20l1				Anln
					9	20388189	20395170	-	NM_001002846	Fbxl12	2098	9.92552	100	chr9	20392380	20393072	693	16	0.000662065	0	15.317				Erbb4					Erbb4				Cul4a
					1	181581579	181640691	-	NM_026375	Ahctf1	49589	1.79994	100	chr1	181590039	181591102	1064	29	0.000662065	0	15.3104				Tecpr2					Tecpr2				Csrp1
					1	9586481	9612357	+	NM_178399	3110035E14Rik	0	1.4453	38.837	chr1	9585892	9586854	963	26	0.000662065	0	15.3077				Oxct2a					Oxct2a				Ghrhr
					1	9546049	9616307	-	NR_015470	2610203C22Rik	29453	1.37064	100	chr1	9585892	9586854	963	26	0.000662065	0	15.3077				Bmp8a					Bmp8a				Eif5a
					3	61452436	61456633	+	NM_028712	Rap2b	1857	23.1062	100	chr3	61454293	61455262	970	25	0.000662065	0	15.304				Mrpl50					Mrpl50				Kcnma1
					1	75268758	75315453	+	NM_001085370	Speg	6052	2.043	100	chr1	75274810	75275763	954	21	0.000662065	0	15.3028				Stat5b					Stat5b				Sp1
					1	75265262	75287714	+	NM_001085371	Speg	9548	4.24888	100	chr1	75274810	75275763	954	21	0.000662065	0	15.3028				Sult1b1					Sult1b1				Nova2
					1	75258445	75315455	+	NM_007463	Speg	16365	1.67336	100	chr1	75274810	75275763	954	21	0.000662065	0	15.3028				Pisd-ps1					Pisd-ps1				Map4k5
					2	26204809	26211326	-	NM_001085407	Sdccag3	2795	17.4747	100	chr2	26207393	26208531	1139	28	0.000662065	0	15.2879				Vmn1r11					Vmn1r11				Zranb1
					2	26204809	26211326	-	NM_001085408	Sdccag3	2795	17.4747	100	chr2	26207393	26208531	1139	28	0.000662065	0	15.2879				Taok2					Taok2				Synpr
					2	26204809	26211326	-	NM_026563	Sdccag3	2795	17.4747	100	chr2	26207393	26208531	1139	28	0.000662065	0	15.2879				Stx8					Stx8				Ralgapa2
					10	113802931	114205481	-	NM_146241	Trhde	1673	0.202707	100	chr10	114202993	114203808	816	19	0.000662065	0	15.2828				Phf21b					Phf21b				Cxcl9
					11	46168573	46232939	-	NM_010583	Itk	0	1.56291	92.976	chr11	46231934	46233015	1082	30	0.000662065	0	15.2814				Card11					Card11				Nol8
					4	120643008	120686170	-	NM_001081013	Rlf	40657	2.48593	100	chr4	120644441	120645513	1073	28	0.00067972	0	15.2646				Zfp872					Zfp872				Csnk1g3
					X	70476181	70499255	-	NM_010227	Flna	56	4.58505	100	chrX	70498142	70499199	1058	30	0.00067972	0	15.2643				Zfp167					Zfp167				Exosc9
					8	70618071	70747285	-	NM_027626	Psd3	937	0.831947	100	chr8	70745274	70746348	1075	29	0.00067972	0	15.2629				Olfr248					Olfr248				Plekhj1
					8	70618071	70839936	-	NM_030263	Psd3	93588	0.484527	100	chr8	70745274	70746348	1075	29	0.00067972	0	15.2629				Olfr915					Olfr915				Sf3a2
					8	70618071	70903564	-	NM_177698	Psd3	157216	0.37654	100	chr8	70745274	70746348	1075	29	0.00067972	0	15.2629				Vmn1r65					Vmn1r65				Spred1
					1	39316045	39423294	-	NM_018775	Tbc1d8	70199	1.06294	100	chr1	39351956	39353095	1140	28	0.00067972	0	15.2625				Caln1					Caln1				Gnrhr
					11	106596446	106604585	-	NM_007840	Ddx5	7103	12.7396	80.0154	chr11	106596187	106597482	1296	32	0.00067972	0	15.2619				Rdh16					Rdh16				Lpcat1
					18	46857748	46866911	-	NM_026217	Atg12	7263	7.86774	100	chr18	46858928	46859648	721	20	0.00067972	0	15.2604				Enah					Enah				2810008M24Rik
					19	53998188	54086591	+	NM_019658	Shoc2	38633	1.43319	100	chr19	54036821	54038087	1267	23	0.00067972	0	15.2562				Ccdc148					Ccdc148				Serpini1
					19	53997618	54086591	+	NM_001168505	Shoc2	39203	1.42401	100	chr19	54036821	54038087	1267	23	0.00067972	0	15.2562				Nkd2					Nkd2				Cks2
					4	5571326	5727092	+	NM_173426	Fam110b	80973	0.636207	100	chr4	5652299	5653289	991	27	0.00067972	0	15.2553				Tbl1xr1					Tbl1xr1				Ksr2
					18	24746971	24781841	+	NM_021448	Elp2	1465	3.23191	100	chr18	24748436	24749562	1127	21	0.00067972	0	15.2551				1700010M22Rik					1700010M22Rik				Olfr554
					3	108054390	108059802	-	NM_026672	Gstm7	1236	15.7953	100	chr3	108057712	108058566	855	21	0.000688547	0	15.251				Olfr99					Olfr99				Pdgfb
					3	132621450	132775813	+	NM_001163455	Tbck	146466	0.493638	100	chr3	132767916	132768677	762	22	0.000688547	0	15.2489				Necab1					Necab1				Agap3
					2	87790952	87791894	+	NM_146645	Olfr1158	0	60.6575	84.7407	chr2	87790849	87791523	675	19	0.000688547	0	15.2482				Bfsp2					Bfsp2				Mrpl46
					17	65682898	65741470	+	NM_001114131	Ppp4r1	37746	1.99068	100	chr17	65720644	65721809	1166	26	0.000688547	0	15.2474				Dmrtc2					Dmrtc2				Susd1
					17	65682898	65741470	+	NM_146081	Ppp4r1	37746	1.99068	100	chr17	65720644	65721809	1166	26	0.000688547	0	15.2474				Lrp10					Lrp10				Eml5
					X	148838948	148842275	+	NM_018798	Ubqln2	0	30.3486	93.779	chrX	148838881	148839957	1077	27	0.000688547	0	15.2433				Hars2					Hars2				Trp73
					6	58401546	58402457	-	NM_001166729	Vmn1r31	0	100	73.6672	chr6	58401458	58402695	1238	34	0.000688547	0	15.2392				Vsnl1					Vsnl1				B3galt5
					1	43067620	43108508	-	NM_010212	Fhl2	5028	2.722	100	chr1	43102368	43103480	1113	25	0.000688547	0	15.234				Sstr3					Sstr3				Olfr715
					11	94593307	94648093	-	NM_001163172	Tmem92-ps	34148	1.71209	100	chr11	94613008	94613945	938	27	0.000688547	0	15.2261				Tcf20					Tcf20				Mrfap1
					2	163314714	163336585	-	NM_012032	Serinc3	2520	3.97312	100	chr2	163333197	163334065	869	17	0.000688547	0	15.2258				Krt16					Krt16				Stag1
					2	83762105	83765415	+	NM_001177432.1	Gm13691	2723	17.759	68.6916	chr2	83764828	83765683	856	23	0.000688547	0.222222	15.2236				Fchsd2					Fchsd2				Isg20l2
					2	83762105	83765415	+	NM_001177422.6	Gm13693	2723	17.759	68.6916	chr2	83764828	83765683	856	23	0.000688547	0.222222	15.2236				T2					T2				Gm12695
					2	83762105	83765415	+	NM_001177429.6	Gm13694	2723	17.759	68.6916	chr2	83764828	83765683	856	23	0.000688547	0.222222	15.2236				Ubr1					Ubr1				Olfr994
					2	83762105	83765415	+	NM_001177434.5	Gm13695	2723	17.759	68.6916	chr2	83764828	83765683	856	23	0.000688547	0.222222	15.2236				Ubxn2b					Ubxn2b				Ttc28
					2	83762105	83765415	+	NM_001177424.4	Gm13696	2723	17.759	68.6916	chr2	83764828	83765683	856	23	0.000688547	0.222222	15.2236				Crls1					Crls1				Arhgap9
					2	83762105	83765415	+	NM_001177430.6	Gm13697	2723	17.759	68.6916	chr2	83764828	83765683	856	23	0.000688547	0.222222	15.2236				Il1r2					Il1r2				Kdsr
					2	83762105	83765415	+	NM_001177418	Gm13698	2723	17.759	68.6916	chr2	83764828	83765683	856	23	0.000688547	0.222222	15.2236				Ttc1					Ttc1				Sar1a
					13	52609314	52661225	+	NM_011518	Sykb	0	0.383341	19.8603	chr13	52608511	52609512	1002	28	0.000688547	0	15.2207				Hmgb1-rs17					Hmgb1-rs17				Prdm11
					13	52595869	52661225	+	NM_001198977	Sykb	12642	1.53312	100	chr13	52608511	52609512	1002	28	0.000688547	0	15.2207				Col9a1					Col9a1				Cep152
					19	16022792	16052009	-	NM_198019	Cep78	0	2.56349	87.9108	chr19	16051261	16052112	852	24	0.000688547	0	15.2196				Zbtb1					Zbtb1				Slain2
					14	103363213	103408346	-	NM_026047	Rnf219	40181	2.33527	100	chr14	103367112	103368165	1054	29	0.000688547	0	15.2186				Cenpj					Cenpj				Lrrc57
					4	102811778	102864361	+	NM_025909	Oma1	0	2.97429	91.2485	chr4	102811628	102813341	1714	45	0.000688547	0	15.2153				Zfp292					Zfp292				Spen
					17	31673479	31763612	-	NM_028902	Hsf2bp	942	1.13941	100	chr17	31761644	31762670	1027	23	0.000697375	0	15.2135				Usp19					Usp19				Svil
					9	62936170	62946968	-	NM_001163758	Skor1	0	3.18548	58.0101	chr9	62946625	62947217	593	14	0.000697375	0	15.2124				Olfr506					Olfr506				Sprr1a
					1	175357986	175372633	-	NM_001024721	BC094916	0	6.33534	79.5883	chr1	175371706	175372871	1166	29	0.000697375	0	15.2046				Tprn					Tprn				Olfr820
					7	42676404	42706943	-	NM_001105060	Vmn2r63	4883	3.76883	100	chr7	42700910	42702060	1151	32	0.000697375	0	15.2045				Tnfrsf23					Tnfrsf23				Olfr1279
					2	175872586	177968182	+	NM_001177568	Gm14420	1038853	0.0569289	100	chr2	176911439	176912631	1193	27	0.000697375	0	15.203				Cenph					Cenph				Cdk14
					7	139795176	139796433	+	NM_009482	Utf1	0	57.9491	78.4715	chr7	139794976	139795904	929	26	0.000697375	0	15.2003				Tmem57					Tmem57				AW146020
					3	57374993	57389849	-	NM_008536	Tm4sf1	7518	12.0751	100	chr3	57380538	57382331	1794	45	0.000697375	0.3	15.1984				Ndufa7					Ndufa7				Clk3
					16	45575649	45612991	-	NM_172455	Tmprss7	5091	2.82248	100	chr16	45606847	45607900	1054	27	0.000697375	0	15.194				Pldi					Pldi				Pms1
					7	105484291	105507321	-	NM_018880	Trim3	753	4.26382	100	chr7	105505587	105506568	982	25	0.000697375	0	15.1906				Litaf					Litaf				Stox2
					7	28252357	28256015	-	NM_001081115	Nccrp1	1396	32.0306	100	chr7	28253448	28254619	1172	26	0.000697375	0	15.1894				Ddhd1					Ddhd1				Ptpn11
					3	95326699	95336598	-	NM_001168356	Bnipl	7426	10.3939	100	chr3	95328144	95329172	1029	22	0.000697375	0	15.1886				Adam1a					Adam1a				Itsn2
					3	95326699	95336598	-	NM_134253	Bnipl	7426	10.3939	100	chr3	95328144	95329172	1029	22	0.000697375	0	15.1886				Msra					Msra				Pcdha10
					11	103035854	103083492	-	NM_016896	Map3k14	423	2.1453	100	chr11	103082048	103083069	1022	28	0.000697375	0	15.1846				Erbb3					Erbb3				Mapre2
					2	180654747	180671687	+	NM_183161	Slc17a9	0	0.365976	5.88235	chr2	180653755	180654808	1054	28	0.000697375	0	15.1818				Cryzl1					Cryzl1				Golph3l
					11	84727150	84732552	-	NM_001005223	Znhit3	1736	14.3994	100	chr11	84730039	84730816	778	18	0.000697375	0	15.1817				Serac1					Serac1				R3hdm2
					4	87241156	87504639	-	NM_027326	Mllt3	224067	0.502877	100	chr4	87279248	87280572	1325	31	0.000697375	0.166667	15.1793				Tceal5					Tceal5				Mgat5b
					12	11116545	11176717	-	NM_173417	Kcns3	54020	1.51397	100	chr12	11121787	11122697	911	25	0.000697375	0	15.1769				2210009G21Rik					2210009G21Rik				4921511H03Rik
					12	11116545	11177186	-	NM_001168564	Kcns3	54489	1.50226	100	chr12	11121787	11122697	911	25	0.000697375	0	15.1769				Adh7					Adh7				P2rx4
					10	110884727	110902255	+	NM_001146707	Nap1l1	15208	6.8515	100	chr10	110899935	110901135	1201	33	0.000697375	0	15.1736				Olfr816					Olfr816				Ankrd17
					10	110877302	110900997	+	NM_015781	Nap1l1	22633	4.48599	88.5096	chr10	110899935	110901135	1201	33	0.000697375	0	15.1736				B230208H17Rik					B230208H17Rik				Gm11711
					1	152155056	152212153	+	NM_133780	Tpr	31098	1.37133	100	chr1	152186154	152186936	783	18	0.000697375	0	15.1691				Lrp2					Lrp2				Herpud2
					4	150964676	150980126	-	NM_207688	Espn	3796	5.52715	100	chr4	150975477	150976330	854	24	0.000697375	0	15.1669				Mapk10					Mapk10				1500009C09Rik
					4	150964676	150980126	-	NM_207689	Espn	3796	5.52715	100	chr4	150975477	150976330	854	24	0.000697375	0	15.1669				Eapp					Eapp				Setd8
					4	150964676	150980126	-	NM_207690	Espn	3796	5.52715	100	chr4	150975477	150976330	854	24	0.000697375	0	15.1669				Olfr948					Olfr948				Tmem171
					4	150964676	150980126	-	NM_207691	Espn	3796	5.52715	100	chr4	150975477	150976330	854	24	0.000697375	0	15.1669				Aars					Aars				Itgb6
					4	150964676	150996008	-	NM_207687	Espn	19678	2.72556	100	chr4	150975477	150976330	854	24	0.000697375	0	15.1669				Prss46					Prss46				Pmpcb
					19	8996739	9008628	+	NM_144872	Eml3	7594	9.22624	100	chr19	9004333	9005429	1097	25	0.000697375	0	15.1467				Gabbr2					Gabbr2				Fam5c
					17	25199190	25204195	+	NM_027951	Tekt4	0	16.8997	93.2745	chr17	25199129	25200035	907	26	0.000697375	0	15.1455				Zfyve19					Zfyve19				Bre
					11	93702309	93763075	+	NM_134012	Mbtd1	26716	1.89083	100	chr11	93729025	93730173	1149	31	0.000697375	0	15.1429				Dnajc17					Dnajc17				Fam38b
					15	73407549	73452001	-	NM_001033219	Slc45a4	15153	2.49702	100	chr15	73435739	73436848	1110	26	0.000697375	0	15.1416				Zfp518b					Zfp518b				Rbm34
					2	175872586	177968182	+	NM_001177568	Gm14420	885570	0.0556882	100	chr2	176758156	176759322	1167	26	0.000697375	0	15.1383				A430093F15Rik					A430093F15Rik				Herc1
					2	160055118	160058507	-	NM_010658	Mafb	2592	23.5398	75.5682	chr2	160054860	160055915	1056	28	0.000697375	0	15.1378				Tcte1					Tcte1				Mospd1
					15	96115556	96233498	+	NM_175251	Arid2	80619	0.831758	100	chr15	96196175	96197155	981	26	0.000697375	0	15.1248				Prps1					Prps1				Adck1
					2	146875524	147023123	+	NR_030769	Nkx2-2as	0	0.463415	82.9091	chr2	146875383	146876207	825	24	0.000697375	0	15.1234				Bcas1					Bcas1				Olfr836
					2	146874593	146877844	-	NM_010919	Nkx2-2	1637	25.369	100	chr2	146875383	146876207	825	24	0.000697375	0	15.1234				Me3					Me3				Fnbp1l
					2	146868987	146877844	-	NM_001077632	Nkx2-2	1637	9.31361	100	chr2	146875383	146876207	825	24	0.000697375	0	15.1234				Fgf15					Fgf15				Tnks
					7	85282561	85291862	-	NM_001105182	Vmn2r69	2321	12.4274	100	chr7	85288386	85289541	1156	30	0.000697375	0	15.1184				Rpl15					Rpl15				Ndp
					7	103471139	103472095	+	NM_147047	Olfr618	89	90.7001	83.7838	chr7	103471228	103472263	1036	29	0.000697375	0	15.1162				Arhgap33					Arhgap33				Clk4
					5	29560589	29709178	-	NM_020295	Lmbr1	143381	1.07073	100	chr5	29564207	29565797	1591	43	0.000697375	0	15.1102				Usp17l5					Usp17l5				Nf1
					11	96262989	96280638	-	NR_033524	Gm11529	0	4.53824	75.1407	chr11	96279838	96280903	1066	27	0.000697375	0	15.1096				Atp6v1h					Atp6v1h				Cirh1a
					11	96280681	96575713	+	NM_001033186	Skap1	0	0.0755848	20.9193	chr11	96279838	96280903	1066	27	0.000697375	0	15.1096				Crygn					Crygn				Ttn
					11	96280681	96575713	+	NM_001177898	Skap1	0	0.0755848	20.9193	chr11	96279838	96280903	1066	27	0.000697375	0	15.1096				2510039O18Rik					2510039O18Rik				Tex10
					11	96280681	96575713	+	NM_001177899	Skap1	0	0.0755848	20.9193	chr11	96279838	96280903	1066	27	0.000697375	0	15.1096				Srgap1					Srgap1				Dnm1
					5	121921203	121947865	+	NM_028227	Brap	1163	4.03931	100	chr5	121922366	121923442	1077	25	0.000697375	0	15.109				Gm5820					Gm5820				Gm9766
					1	172710863	172722216	-	NM_023173	Dusp12	0	6.93148	90.4598	chr1	172721430	172722299	870	23	0.000697375	0	15.1089				Il7					Il7				Tacr3
					17	18758111	18785930	+	NM_001104550	Vmn2r98	11383	3.41481	100	chr17	18769494	18770443	950	27	0.000697375	0	15.1082				Kit					Kit				Qars
					11	69639318	69651045	-	NM_198862	Nlgn2	7230	9.1661	100	chr11	69642741	69643815	1075	30	0.000697375	0	15.1079				Hspd1					Hspd1				Ptpn21
					14	32418362	32469847	+	NM_008978	Ptpn20	227	2.18312	100	chr14	32418589	32419712	1124	26	0.000697375	0	15.1064				Lpar1					Lpar1				Map3k4
					6	41535089	41550115	+	NM_001146351	Ephb6	9537	4.39875	100	chr6	41544626	41545286	661	19	0.000697375	0	15.1058				Mn1					Mn1				Ndufa5
					6	41535089	41550115	+	NM_007680	Ephb6	9537	4.39875	100	chr6	41544626	41545286	661	19	0.000697375	0	15.1058				Neb					Neb				Zfp174
					9	70342034	70391397	+	NM_025690	Sltm	31460	2.47346	100	chr9	70373494	70374714	1221	33	0.000697375	0	15.095				Ints9					Ints9				Pcbp2
					9	70341942	70391237	+	NM_026337	Sltm	31552	2.47687	100	chr9	70373494	70374714	1221	33	0.000697375	0	15.095				Pramef8					Pramef8				Aspm
					12	82116763	82252029	-	NM_001167920	Slc8a3	1685	0.811728	100	chr12	82249247	82250344	1098	24	0.000697375	0	15.0942				Pxmp2					Pxmp2				Sin3a
					12	82116763	82252029	-	NM_080440	Slc8a3	1685	0.811728	100	chr12	82249247	82250344	1098	24	0.000697375	0	15.0942				1810030O07Rik					1810030O07Rik				Eif2c4
					4	115098870	115120299	+	NM_001100181	Cyp4a32	8250	3.4811	100	chr4	115107120	115107865	746	21	0.000697375	0	15.0939				Bet1l					Bet1l				Dlg5
					10	10296135	10306504	+	NR_033630	Gm5177	7000	12.1987	100	chr10	10303135	10304399	1265	33	0.000697375	0	15.0936				Stx3					Stx3				Cdkl5
					7	99685522	99702501	-	NM_016720	Neu3	0	5.57126	91.6667	chr7	99701556	99702587	1032	29	0.000697375	0	15.0905				Atl1					Atl1				Snip1
					6	17231341	17239012	+	NM_016900	Cav2	628	13.999	100	chr6	17231969	17233042	1074	30	0.000697375	0	15.0901				Hmbox1					Hmbox1				Nek10
					8	46835532	46881109	-	NM_153535	Fam149a	43213	2.18526	100	chr8	46836901	46837896	996	28	0.000697375	0	15.0848				Cd200r1					Cd200r1				Rod1
					1	127741182	128320474	-	NM_172484	Nckap5	1377	0.185744	100	chr1	128318022	128319097	1076	29	0.000697375	0	15.0845				Slc5a6					Slc5a6				Dtwd2
					1	127741182	128658179	-	NM_001081756	Nckap5	339082	0.117339	100	chr1	128318022	128319097	1076	29	0.000697375	0	15.0845				Myh1					Myh1				Clec10a
					1	127741182	128658179	-	NM_176957	Nckap5	339082	0.117339	100	chr1	128318022	128319097	1076	29	0.000697375	0	15.0845				Dennd2c					Dennd2c				Setd6
					13	91409588	91698227	-	NM_025770	Atg10	10251	0.256721	100	chr13	91687236	91687976	741	17	0.000697375	0	15.0838				Cacna1f					Cacna1f				Ahsa1
					7	11082057	11082976	+	NM_001166835	Vmn1r79	0	100	54.2133	chr7	11081310	11083006	1697	40	0.000697375	0.277778	15.0831				Tnnt2					Tnnt2				Ltbr
					2	167671991	167701799	-	NM_001080708	Fam65c	26279	2.49925	100	chr2	167674776	167675520	745	21	0.000697375	0	15.0828				Gm5803					Gm5803				Tyw3
					5	23874884	23894540	+	NM_008713	Nos3	1587	3.79	100	chr5	23876471	23877215	745	21	0.000697375	0	15.077				Inpp4a					Inpp4a				Cenpk
					17	80035797	80093359	+	NM_176963	Galm	1207	2.19238	100	chr17	80037004	80038265	1262	34	0.000697375	0	15.0761				Cd226					Cd226				Npffr2
					14	51331840	51332879	-	NM_146431	Olfr1510	155	85.0962	76.1618	chr14	51331563	51332724	1162	31	0.000697375	0	15.0758				Olfr1301					Olfr1301				Tor1aip2
					15	74553899	74555282	-	NM_020519	Slurp1	267	74.711	100	chr15	74553982	74555015	1034	29	0.000697375	0	15.0758				Snx27					Snx27				Cdc42
					1	30746888	30807803	-	NM_001081080	Phf3	33257	1.92396	100	chr1	30773375	30774546	1172	31	0.000706202	0	15.0714				Fstl4					Fstl4				C1qtnf1
					3	153844675	153848354	-	NM_001163479	Rabggtb	1037	26.413	100	chr3	153846346	153847317	972	27	0.00071503	0	15.067				Hoxa9					Hoxa9				Ift88
					3	153844675	153848354	-	NR_028097	Rabggtb	1037	26.413	100	chr3	153846346	153847317	972	27	0.00071503	0	15.067				Pex5l					Pex5l				Lelp1
					3	153844675	153848354	-	NR_028098	Rabggtb	1037	26.413	100	chr3	153846346	153847317	972	27	0.00071503	0	15.067				Cacna2d3					Cacna2d3				Bmpr1a
					3	153844675	153849590	-	NM_011231	Rabggtb	2273	19.7722	100	chr3	153846346	153847317	972	27	0.00071503	0	15.067				Mrps15					Mrps15				Btn1a1
					3	153844675	153849590	-	NR_028095	Rabggtb	2273	19.7722	100	chr3	153846346	153847317	972	27	0.00071503	0	15.067				Negr1					Negr1				Ncl
					3	153844675	153849590	-	NR_028096	Rabggtb	2273	19.7722	100	chr3	153846346	153847317	972	27	0.00071503	0	15.067				Pccb					Pccb				Tbc1d24
					3	153844675	153850353	-	NM_001163478	Rabggtb	3036	17.1157	100	chr3	153846346	153847317	972	27	0.00071503	0	15.067				Angel2					Angel2				Ntn3
					3	153844675	153850353	-	NR_028094	Rabggtb	3036	17.1157	100	chr3	153846346	153847317	972	27	0.00071503	0	15.067				Snap29					Snap29				Med26
					15	90315248	90507156	-	NM_025815	Cpne8	123144	0.477831	100	chr15	90383096	90384012	917	18	0.00071503	0	15.0657				Prdx5					Prdx5				Ascc1
					7	18049406	18068927	-	NM_001033314	Ccdc61	5161	3.96476	100	chr7	18062993	18063766	774	14	0.00071503	0	15.0652				Cryab					Cryab				Rtn4
					2	164279548	164284777	-	NM_029325	Spinlw1	2002	17.304	100	chr2	164281871	164282775	905	21	0.00071503	0	15.0646				Tex2					Tex2				Il12b
					9	37151717	37163694	+	NM_028783	Robo4	3986	8.39038	100	chr9	37155703	37156707	1005	28	0.00071503	0	15.0582				Fabp6					Fabp6				Jak2
					4	60050860	60054720	-	NM_008648	Mup4	0	44.9106	81.8697	chr4	60052987	60055104	2118	57	0.00071503	0.72	15.0579				Olfr884					Olfr884				Prkab2
					2	10290289	10513107	+	NM_177386	Sfmbt2	170440	0.263891	100	chr2	10460729	10461316	588	13	0.00071503	0	15.0579				Ott					Ott				Anks6
					2	10288304	10513107	+	NM_001198808	Sfmbt2	172425	0.261561	100	chr2	10460729	10461316	588	13	0.00071503	0	15.0579				Grrp1					Grrp1				Mysm1
					1	133112797	133354908	-	NM_001081011	Srgap2	1047	0.468791	100	chr1	133352727	133353861	1135	29	0.000723857	0	15.0559				Dmbx1					Dmbx1				Exph5
					2	29067126	29075003	-	NR_029460	6530402F18Rik	188	12.8586	100	chr2	29073803	29074815	1013	28	0.000723857	0	15.0538				Hist1h2ab					Hist1h2ab				Dock4
					17	89941969	91001122	-	NM_020252	Nrxn1	384711	0.0991357	100	chr17	90615362	90616411	1050	16	0.000723857	0	15.0532				Tceal6					Tceal6				Rala
					17	89941969	91001122	-	NM_177284	Nrxn1	384711	0.0991357	100	chr17	90615362	90616411	1050	16	0.000723857	0	15.0532				Alg12					Alg12				Olfr466
					11	3031853	3093467	-	NM_030207	Sfi1	50218	2.84022	100	chr11	3041500	3043249	1750	49	0.000723857	0	15.053				Zfand5					Zfand5				Rffl
					5	64372085	64407294	+	NM_025700	Pgm1	154	3.01051	100	chr5	64372239	64373298	1060	23	0.000723857	0	15.0523				Tmem144					Tmem144				Camta1
					3	108586125	108664579	-	NM_001033304	5330417C22Rik	40800	1.13313	100	chr3	108622891	108623779	889	23	0.000723857	0	15.0498				Pura					Pura				Hspa4l
					9	123970342	123975983	+	NM_009917	Ccr5	0	7.01879	34.5248	chr9	123969591	123970737	1147	32	0.000723857	0	15.0493				1700007I08Rik					1700007I08Rik				1700003M02Rik
					1	153646742	153852539	-	NM_197990	1700025G04Rik	198956	0.551998	100	chr1	153652448	153653583	1136	32	0.000723857	0	15.0454				Necab3					Necab3				Ap4e1
					5	110350394	110370097	+	NM_001163996	Zfp605	127	4.6285	100	chr5	110350521	110351432	912	20	0.000723857	0	15.0447				Stard5					Stard5				Lsp1
					12	103809026	103826831	-	NM_001159502	Ddx24	16583	6.30125	100	chr12	103809127	103810248	1122	31	0.000723857	0	15.0434				Mgat3					Mgat3				Cdc6
					12	103809026	103826918	-	NM_020494	Ddx24	16670	6.27061	100	chr12	103809127	103810248	1122	31	0.000723857	0	15.0434				Dock9					Dock9				Olfr1018
					7	140696885	140698090	+	NM_001099742	Scgb1c1	0	39.7181	51.896	chr7	140696441	140697363	923	26	0.000723857	0	15.0422				Foxk2					Foxk2				Prkd1
					16	20586292	20606427	+	NM_001005331	Eif4g1	1278	4.70799	100	chr16	20587570	20588517	948	26	0.000723857	0	15.0421				Prl7a2					Prl7a2				Slc33a1
					16	20586292	20606427	+	NM_145941	Eif4g1	1278	4.70799	100	chr16	20587570	20588517	948	26	0.000723857	0	15.0421				Mnat1					Mnat1				Xpr1
					17	80215733	80297015	+	NM_001145452	Arhgef33	39672	0.95838	100	chr17	80255405	80256183	779	22	0.000723857	0	15.0382				Grid1					Grid1				Ccdc67
					10	129874770	129900329	-	NM_001103366	Vmn2r87	0	1.26369	29.7148	chr10	129900007	129901093	1087	31	0.000723857	0	15.038				Lsm14a					Lsm14a				Poc1b
					2	175872586	177968182	+	NM_001177568	Gm14420	794742	0.0331648	100	chr2	176667328	176668022	695	27	0.000723857	0	15.037				Sp2					Sp2				Snord35b
					16	97946383	98006144	-	NM_144789	Prdm15	33311	1.74526	100	chr16	97971791	97972833	1043	22	0.000723857	0	15.0354				Olfr346					Olfr346				Rps11
					2	74512832	74549111	+	NM_010468	Hoxd3	31187	2.23815	100	chr2	74544019	74544830	812	19	0.000723857	0	15.0349				Ubn1					Ubn1				Crisp1
					17	32731557	32743876	+	NM_001045559	Zfp952	690	9.50487	100	chr17	32732247	32733417	1171	29	0.000723857	0	15.0328				Agap2					Agap2				Atrx
					19	13596694	13597642	+	NM_207575	Olfr1480	0	100	50.6674	chr19	13596564	13598436	1873	45	0.000723857	0.576923	15.0298				Neurod6					Neurod6				Kcnj13
					13	64067496	64098424	-	NM_008291	Hsd17b3	92	3.19441	100	chr13	64097345	64098332	988	27	0.000723857	0	15.0272				Dennd1c					Dennd1c				Gigyf2
					1	58392179	58406823	+	NM_022988	Nif3l1	2126	5.35336	100	chr1	58394305	58395088	784	16	0.000723857	0	15.0265				Agtr2					Agtr2				Ifi202b
					13	55424310	55424855	-	NM_029303	Pfn3	0	100	70.0899	chr13	55424199	55424977	779	22	0.000723857	0	15.0263				Ankrd2					Ankrd2				Sass6
					13	55409270	55424318	+	NM_011392	Slc34a1	14929	0.797395	15.4044	chr13	55424199	55424977	779	22	0.000723857	0	15.0263				Pld1					Pld1				Ndufs6
					9	30780209	30825451	+	NM_001115130	Zbtb44	36434	2.41584	100	chr9	30816643	30817735	1093	26	0.000732685	0	15.0245				Gm12250					Gm12250				Lphn2
					9	30780209	30825451	+	NM_172765	Zbtb44	36434	2.41584	100	chr9	30816643	30817735	1093	26	0.000732685	0	15.0245				Znrf3					Znrf3				2310061I04Rik
					15	102749165	102756849	+	NM_010464	Hoxc13	167	12.8822	100	chr15	102749332	102750321	990	26	0.000732685	0	15.0233				Gm98					Gm98				Itih4
					4	82996776	83335902	+	NM_001081012	4930473A06Rik	130148	0.315811	100	chr4	83126924	83127994	1071	29	0.000732685	0	15.0231				Glcci1					Glcci1				Ppp3r2
					1	90090030	90108751	-	NM_198652	Hjurp	2987	6.29206	100	chr1	90104587	90105764	1178	31	0.000732685	0	15.02				Pnliprp2					Pnliprp2				Grin3a
					2	151407503	151432735	-	NM_212446	Psmf1	311	6.60643	100	chr2	151430758	151432424	1667	45	0.000732685	0	15.0171				Kcna3					Kcna3				Arhgef9
					X	34664136	34701083	-	NM_010685	Lamp2	0	1.81877	59.7865	chrX	34700412	34701535	1124	28	0.000732685	0	15.0155				Zfp367					Zfp367				Olfr1085
					X	34649691	34701083	-	NM_001017959	Lamp2	0	1.30757	59.7865	chrX	34700412	34701535	1124	28	0.000732685	0	15.0155				2010111I01Rik					2010111I01Rik				C530005A16Rik
					5	100318175	100400111	-	NM_182841	Tmem150c	1722	1.22655	100	chr5	100397385	100398389	1005	22	0.000741512	0	15.0103				Pcnxl2					Pcnxl2				Gm6588
					7	35394261	35463215	-	NM_178704	Dpy19l3	298	2.66261	100	chr7	35461082	35462917	1836	51	0.000741512	0	15.01				Pou4f2					Pou4f2				Sez6l
					6	47383910	47455726	+	NM_012042	Cul1	2662	1.57484	100	chr6	47386572	47387702	1131	31	0.000741512	0	15.0093				Slco4c1					Slco4c1				Eaf1
					3	33009175	33126807	+	NM_001013024	Usp13	889	0.736188	100	chr3	33010064	33010929	866	22	0.000741512	0	15.0068				Rab5a					Rab5a				Olfr403
					18	37603742	37609012	+	NM_053141	Pcdhb16	2760	20.774	100	chr18	37606502	37607596	1095	29	0.000741512	0	15.0055				Notum					Notum				Tm9sf4
					18	37078715	37966175	+	NM_001174154	Pcdha4-g	527787	0.123386	100	chr18	37606502	37607596	1095	29	0.000741512	0	15.0055				Mrpl46					Mrpl46				Olfr1006
					6	94465777	94570114	+	NM_026255	Slc25a26	0	0.0766739	11.5942	chr6	94465167	94465856	690	17	0.000741512	0	15.0021				Nup50					Nup50				Tgtp1
					11	80696360	80969099	-	NM_007384	Accn1	0	0.430813	99.492	chr11	80967925	80969105	1181	33	0.000741512	0	14.9794				Uros					Uros				Gm597
					11	80696360	81784592	-	NM_001034013	Accn1	815487	0.108525	100	chr11	80967925	80969105	1181	33	0.000741512	0	14.9794				Prdm4					Prdm4				Ssh2
					19	42808507	42833288	-	NM_019424	Hps1	22429	4.55573	100	chr19	42809731	42810859	1129	30	0.00075034	0	14.9724				Wdr48					Wdr48				Zfp874a
					1	182163644	182167225	-	NR_003623	Gm5069	2309	35.5388	97.1014	chr1	182163606	182164916	1311	37	0.00075034	0	14.9695				Sec16a					Sec16a				Grrp1
					13	32708292	32789245	-	NM_001166030	Mylk4	56866	1.32421	100	chr13	32731308	32732379	1072	23	0.00075034	0	14.9693				Prorsd1					Prorsd1				Cyp2d10
					3	87992248	88002060	+	NM_008231	Hdgf	9029	7.9894	83.5821	chr3	88001277	88002214	938	23	0.00075034	0	14.9689				Tsc22d2					Tsc22d2				Gltpd1
					18	59300709	59536706	+	NM_001081328	Chsy3	1104	0.463987	100	chr18	59301813	59302907	1095	30	0.00075034	0	14.9677				Zfp868					Zfp868				Mitf
					3	92935352	92936690	-	NM_028628	Lce1l	60	84.242	100	chr3	92935503	92936630	1128	27	0.00075034	0	14.9576				Immp2l					Immp2l				Pcdhb18
					2	174918069	174927495	+	NM_001199307	Gm14435	1057	14.9252	100	chr2	174919126	174920532	1407	33	0.00075034	0.545455	14.9555				Stk38l					Stk38l				Fam108b
					12	77711175	77714395	-	NM_030677	Gpx2	34	22.0118	100	chr12	77713653	77714361	709	20	0.00075034	0	14.9426				A930018P22Rik					A930018P22Rik				Tmed10
					12	72228489	72238713	+	NM_001190466	Dact1	431	7.2176	100	chr12	72228920	72229657	738	21	0.00075034	0	14.9362				Olfr58					Olfr58				Atrnl1
					12	72228489	72238713	+	NM_021532	Dact1	431	7.2176	100	chr12	72228920	72229657	738	21	0.00075034	0	14.9362				Zcchc5					Zcchc5				Nupr1
					16	3824237	3856376	+	NM_029738	Cluap1	3002	1.97884	100	chr16	3827239	3827874	636	13	0.00075034	0	14.9344				Bbx					Bbx				Trim40
					6	43096667	43097600	+	NM_146296	Olfr437	0	100	52.8879	chr6	43096463	43098228	1766	44	0.00075034	0	14.9152				AI314180					AI314180				Srsf9
					X	136253972	136285837	+	NM_030181	Vsig1	1878	1.87347	100	chrX	136255850	136256446	597	17	0.00075034	0	14.913				Nt5c1a					Nt5c1a				Gm5887
					12	55567000	55578199	-	NM_134054	1110002B05Rik	1089	6.66964	100	chr12	55576364	55577110	747	15	0.000759167	0	14.9026				Olfr1413					Olfr1413				Nlrp5
					14	3584469	4155327	-	NM_001177714	Gm2897	428774	0.136286	100	chr14	3725776	3726553	778	15	0.000759167	0	14.8985				A2ld1					A2ld1				Tpr
					14	3584469	4155346	-	NM_001177715	Gm2897	428793	0.136281	100	chr14	3725776	3726553	778	15	0.000759167	0	14.8985				Nova2					Nova2				Vmn2r16
					18	80456603	80526314	-	NM_001190373	Kcng2	40993	1.30824	100	chr18	80484410	80485321	912	25	0.000776822	0	14.8903				Myo9a					Myo9a				Pik3cb
					5	24372800	24418575	-	NM_001170555	Prkag2	1064	2.4598	100	chr5	24416386	24417511	1126	32	0.000776822	0	14.8856				Lrrk1					Lrrk1				Lcp2
					5	24372800	24418575	-	NM_001170556	Prkag2	1064	2.4598	100	chr5	24416386	24417511	1126	32	0.000776822	0	14.8856				1700007B14Rik					1700007B14Rik				Olfr1160
					5	24372800	24610708	-	NM_145401	Prkag2	193197	0.47329	100	chr5	24416386	24417511	1126	32	0.000776822	0	14.8856				4931406P16Rik					4931406P16Rik				Zcchc14
					17	45635574	45666207	-	NM_030715	Polh	2686	1.93249	100	chr17	45662930	45663521	592	11	0.000776822	0	14.8792				Bend7					Bend7				Ccdc46
					7	19296647	19297611	-	NM_001167573.1	Gm10666	0	31.7098	20.8447	chr7	19297306	19298773	1468	40	0.000776822	0.357143	14.879				Cidea					Cidea				D10Bwg1379e
					7	19296647	19297611	-	NM_207547	Vmn1r93	0	31.7098	20.8447	chr7	19297306	19298773	1468	40	0.000776822	0.357143	14.879				Alppl2					Alppl2				Idh1
					5	3602072	3643108	+	NM_027777	Pex1	4678	1.73015	100	chr5	3606750	3607459	710	18	0.000776822	0	14.8768				Brpf3					Brpf3				Ermp1
					8	108455827	108457428	-	NM_007427	Agrp	1088	32.0849	50.4416	chr8	108455322	108456340	1019	29	0.00078565	0	14.8636				Dnmt3l					Dnmt3l				Ms4a7
					14	119613641	119642373	+	NM_029519	Rap2a	320	3.06616	100	chr14	119613961	119614841	881	23	0.00078565	0	14.8632				Cebpa					Cebpa				Fxyd6
					9	66315887	66390987	-	NM_144937	Usp3	1092	1.61383	100	chr9	66388684	66389895	1212	30	0.00078565	0	14.8161				Olfr558					Olfr558				Tmem167
					6	51788748	51942133	-	NM_018773	Skap2	366	0.584147	100	chr6	51940872	51941767	896	24	0.00078565	0	14.8135				Dedd					Dedd				Dusp26
					4	144937384	144971123	+	NM_001103158	Gm13242	30011	1.639	100	chr4	144967395	144967947	553	15	0.00078565	0	14.8063				Efr3b					Efr3b				Zbtb26
					1	162055851	162188249	-	NM_001038621	Rabgap1l	44444	0.538524	100	chr1	162143093	162143805	713	18	0.00078565	0	14.8062				Grtp1					Grtp1				Wdr17
					1	162093251	162629616	-	NM_013862	Rabgap1l	485811	0.132932	100	chr1	162143093	162143805	713	18	0.00078565	0	14.8062				Spag16					Spag16				Kcnip2
					7	28316397	28339776	-	NM_175319	C330005M16Rik	0	3.26775	65.411	chr7	28339013	28340180	1168	30	0.00078565	0	14.7931				Fndc1					Fndc1				Hpse2
					3	62617892	62693070	-	NM_177346	Gpr149	2045	1.77842	100	chr3	62689689	62691025	1337	37	0.00078565	0	14.7928				Reg3g					Reg3g				Fuca1
					7	8962091	8980553	-	NM_001105179	Vmn2r51	0	1.16991	14.654	chr7	8980338	8981811	1474	41	0.00078565	0	14.7817				Olfr1495					Olfr1495				Vmn2r111
					19	47908300	47918100	+	NM_010362	Gsto1	5638	12.5395	100	chr19	47913938	47915166	1229	34	0.00078565	0	14.776				Lrp11					Lrp11				Glcci1
					9	95561995	95654632	-	NM_001033210	Pls1	91292	1.15072	100	chr9	95562275	95563340	1066	30	0.00078565	0	14.7755				Ext1					Ext1				Gm14137
					2	175089001	175102939	+	NM_001164689	Gm6710	4214	10.5818	100	chr2	175093215	175094689	1475	41	0.00078565	0.1	14.7742				Mobp					Mobp				Fam188a
					2	175088994	175101639	+	NM_001099308	Gm14391	4221	11.6638	100	chr2	175093215	175094689	1475	41	0.00078565	0.1	14.7742				Tm7sf4					Tm7sf4				Dnajc17
					2	175088994	175208331	+	NM_001177480	Gm14391	4221	1.23599	100	chr2	175093215	175094689	1475	41	0.00078565	0.1	14.7742				Spata6					Spata6				Rgs17
					10	5987070	6080213	-	NM_031185	Akap12	83717	0.713948	100	chr10	5995832	5996496	665	15	0.000803305	0	14.7621				Gtf2h4					Gtf2h4				Samd10
					6	47725727	47743099	-	NM_009787	Pdia4	1916	3.94866	100	chr6	47740498	47741183	686	13	0.000803305	0	14.7615				Bcl2l10					Bcl2l10				Olfr485
					1	82603942	82631414	+	NM_029409	Mff	0	1.19754	35.1872	chr1	82603336	82604270	935	26	0.000803305	0	14.759				Kcna6					Kcna6				Rps6
					14	64873505	64907855	-	NM_172604	Scara3	16751	2.12803	100	chr14	64890374	64891104	731	21	0.000803305	0	14.7581				Gm14492					Gm14492				Irf5
					4	82352982	82356383	-	NM_009887	Cer1	1606	27.3663	100	chr4	82353847	82354777	931	26	0.000803305	0	14.7574				Tnnt3					Tnnt3				Rps6kc1
					14	33503020	33575310	+	NM_001004436	Wapal	0	0.0954476	11.129	chr14	33502469	33503088	620	16	0.000803305	0	14.7521				Ttn					Ttn				Gtf3c4
					6	50496229	50524452	+	NR_015581	5430402O13Rik	4197	3.67418	100	chr6	50500426	50501462	1037	19	0.000812133	0	14.7464				Dnajb13					Dnajb13				Ggnbp2
					6	50496229	50524452	+	NR_027892	5430402O13Rik	4197	3.67418	100	chr6	50500426	50501462	1037	19	0.000812133	0	14.7464				Txndc5					Txndc5				Eef1e1
					11	82727448	82759601	+	NM_178680	Unc45b	23199	2.84879	100	chr11	82750647	82751562	916	20	0.00082096	0	14.7386				Ttc37					Ttc37				Pou4f1
					13	109775041	111076848	+	NM_011056	Pde4d	92770	0.045552	100	chr13	109867811	109868403	593	15	0.00082096	0	14.7374				Rasl10b					Rasl10b				Lonrf1
					8	49323299	49324293	+	NM_029383	Cldn22	0	45.9296	43.9001	chr8	49322715	49323755	1041	28	0.00082096	0	14.737				Ptchd2					Ptchd2				Olfr1054
					4	109895723	111155443	+	NM_001048189	Agbl4	115142	0.0856539	100	chr4	110010865	110011943	1079	26	0.000829788	0	14.7215				Rgmb					Rgmb				Zfat
					4	109895723	111155443	+	NM_030231	Agbl4	115142	0.0856539	100	chr4	110010865	110011943	1079	26	0.000829788	0	14.7215				Tor1aip2					Tor1aip2				Pwp1
					3	84581991	84668553	-	NM_001081093	Arfip1	28615	2.17298	100	chr3	84638058	84639938	1881	47	0.000829788	0.352941	14.7187				Sorbs1					Sorbs1				Olfr1033
					7	141344457	141391178	-	NM_001142681	Chid1	1193	1.52391	100	chr7	141389274	141389985	712	17	0.000829788	0	14.7174				Lmo2					Lmo2				Arsb
					7	141344457	141391178	-	NM_026522	Chid1	1193	1.52391	100	chr7	141389274	141389985	712	17	0.000829788	0	14.7174				Smcr8					Smcr8				Gtf2e1
					X	134563530	134584700	+	NM_001164631	Mum1l1	19305	4.65731	100	chrX	134582835	134583820	986	27	0.000829788	0	14.7048				Top3a					Top3a				Ppp2r2a
					X	134563530	134584700	+	NM_001164632	Mum1l1	19305	4.65731	100	chrX	134582835	134583820	986	27	0.000829788	0	14.7048				Rhot2					Rhot2				H2-M10.2
					X	134563530	134584700	+	NM_001164633	Mum1l1	19305	4.65731	100	chrX	134582835	134583820	986	27	0.000829788	0	14.7048				Tmem54					Tmem54				Abcg2
					X	134556408	134584700	+	NM_001164630	Mum1l1	26427	3.48496	100	chrX	134582835	134583820	986	27	0.000829788	0	14.7048				Tlr3					Tlr3				Olfr126
					X	134556408	134584700	+	NM_175541	Mum1l1	26427	3.48496	100	chrX	134582835	134583820	986	27	0.000829788	0	14.7048				Ptpn13					Ptpn13				Olfr128
					14	67561064	67609173	-	NM_183366	Adam28	557	2.08481	100	chr14	67607614	67608616	1003	22	0.000838615	0	14.6905				Olfr113					Olfr113				Folh1
					14	67560209	67609173	-	NM_010082	Adam28	557	2.0484	100	chr14	67607614	67608616	1003	22	0.000838615	0	14.6905				Itgbl1					Itgbl1				Slco6c1
					14	67559357	67609173	-	NM_001048175	Adam28	557	2.01337	100	chr14	67607614	67608616	1003	22	0.000838615	0	14.6905				Dem1					Dem1				Zc3h13
					5	66577860	66616801	-	NM_001201416	Apbb2	31476	2.23152	100	chr5	66584457	66585325	869	24	0.000838615	0	14.6875				Riok1					Riok1				Syngr4
					5	66581023	66897807	-	NM_009686	Apbb2	312482	0.274319	100	chr5	66584457	66585325	869	24	0.000838615	0	14.6875				Nxf3					Nxf3				Lats2
					5	66577860	66897953	-	NM_001201413	Apbb2	312628	0.271483	100	chr5	66584457	66585325	869	24	0.000838615	0	14.6875				Gstp1					Gstp1				Kctd1
					5	66577860	66897953	-	NM_001201414	Apbb2	312628	0.271483	100	chr5	66584457	66585325	869	24	0.000838615	0	14.6875				Vps13a					Vps13a				Cd101
					5	66577860	66897953	-	NM_001201415	Apbb2	312628	0.271483	100	chr5	66584457	66585325	869	24	0.000838615	0	14.6875				Tmem196					Tmem196				Ccdc22
					3	125396113	125717009	+	NM_022565	Ndst4	31938	0.338738	100	chr3	125428051	125429137	1087	30	0.000838615	0	14.6825				Ralgapa2					Ralgapa2				Il31ra
					10	88378793	88687590	-	NM_178773	Ano4	110	0.338409	100	chr10	88686436	88687480	1045	29	0.000838615	0	14.6779				Dzip1					Dzip1				Ell3
					1	45964961	45974984	-	NR_037690	Gm4776	62	12.2406	100	chr1	45973696	45974922	1227	34	0.000847443	0	14.6774				Vangl1					Vangl1				Olfr786
					1	45964961	45974984	-	NR_037691	Gm4776	62	12.2406	100	chr1	45973696	45974922	1227	34	0.000847443	0	14.6774				Clec1b					Clec1b				Nr2f2
					18	37970799	38061386	-	NM_007858	Diap1	0	0.874288	77.571	chr18	38060595	38061615	1021	28	0.00085627	0	14.6734				Ankrd44					Ankrd44				Poli
					2	71344247	71347594	-	NM_010054	Dlx2	160	25.0597	100	chr2	71346596	71347434	839	21	0.00085627	0	14.6686				Rasl11a					Rasl11a				Lyrm4
					11	48894156	48978811	+	NM_010999	Olfr56	0	0.478407	43.7365	chr11	48893635	48894560	926	21	0.00085627	0	14.6634				Chst13					Chst13				Tmem90b
					11	48881083	48894666	-	NM_173434.1	9930111J21Rik2	106	6.81684	100	chr11	48893635	48894560	926	21	0.00085627	0	14.6634				Nhlrc3					Nhlrc3				Khdrbs2
					12	85999936	86023195	+	NM_030225	Dlst	11989	4.4626	100	chr12	86011925	86012962	1038	27	0.000865098	0	14.6569				Epha4					Epha4				Olfr1216
					15	102794830	102799932	+	NM_010462	Hoxc10	1816	14.1289	100	chr15	102796646	102797366	721	20	0.000865098	0	14.6542				Naip6					Naip6				Pramel7
					17	86076111	86566245	+	NM_011104	Prkce	335249	0.265029	100	chr17	86411360	86412658	1299	33	0.000865098	0	14.6528				Tmed2					Tmed2				Olfr749
					19	13001759	13002704	+	NM_146303	Olfr1449	0	9.83087	6.2249	chr19	13000358	13001851	1494	36	0.000865098	0	14.6452				BC018507					BC018507				Map2k4
					X	20090354	20107560	-	NM_007922	Elk1	14227	5.55588	100	chrX	20092378	20093333	956	27	0.000873925	0	14.6401				Myl6					Myl6				9830001H06Rik
					1	64664834	64672027	-	NM_001042659	Fzd5	1747	10.1612	100	chr1	64669550	64670280	731	21	0.000882753	0	14.6245				Glul					Glul				3110001D03Rik
					1	64664834	64672027	-	NM_022721	Fzd5	1747	10.1612	100	chr1	64669550	64670280	731	21	0.000882753	0	14.6245				Adamts9					Adamts9				Sri
					4	22577629	22578967	-	NM_008899	Pou3f2	74	66.2435	100	chr4	22578007	22578893	887	19	0.00089158	0	14.6039				Il12a					Il12a				Thoc1
					9	37866369	37867299	+	NM_146482	Olfr889	0	100	56.3218	chr9	37865851	37867503	1653	46	0.00089158	0	14.5985				Gsg2					Gsg2				Traf3ip2
					7	90110953	90140625	-	NM_029256	Ccdc83	0	2.34557	76.3158	chr7	90139930	90140841	912	25	0.000900408	0	14.5943				Itgae					Itgae				Rxfp3
					7	90099070	90140625	-	NM_183293	Ccdc83	0	1.67485	76.3158	chr7	90139930	90140841	912	25	0.000900408	0	14.5943				Sipa1l2					Sipa1l2				Tcam1
					2	18131507	18310585	-	NM_007869	Dnajc1	0	0.394239	93.2629	chr2	18309880	18310636	757	21	0.000909235	0	14.5833				Gm8096					Gm8096				Dock8
					2	18124088	18310585	-	NM_001190817	Dnajc1	0	0.378556	93.2629	chr2	18309880	18310636	757	21	0.000909235	0	14.5833				Omg					Omg				Clec4a4
					17	3591722	3652744	-	NM_198958	Nox3	0	1.1848	72.5904	chr17	3652022	3653017	996	28	0.000909235	0	14.5818				Nf1					Nf1				Olfr31
					15	57852355	57864378	-	NM_029418	9130401M01Rik	1975	4.96507	100	chr15	57861807	57862403	597	17	0.000909235	0	14.5808				Dnmt3a					Dnmt3a				Recql
					14	91896835	92771867	-	NM_001081377	Pcdh9	558192	0.131081	100	chr14	92212529	92213675	1147	30	0.000909235	0	14.5753				Gm11818					Gm11818				Cd244
					2	177996286	178007834	-	NM_001162922	Zfp931	7195	10.5723	100	chr2	177999419	178000639	1221	34	0.000909235	0	14.5735				Btbd2					Btbd2				Fasl
					13	46429272	46442072	+	NM_001081425	Rbm24	0	0.789001	10.1101	chr13	46428374	46429372	999	27	0.000909235	0	14.5713				Pdcd7					Pdcd7				Gata4
					16	33888821	34433775	-	NM_177357	Kalrn	415326	0.126065	100	chr16	34017763	34018449	687	12	0.000909235	0	14.5698				Olfr1173					Olfr1173				Acvr1c
					X	33480290	33481864	+	NM_173779	Ankrd58	0	20	29.3569	chrX	33479532	33480604	1073	30	0.000909235	0	14.5674				Ece2					Ece2				Cdk13
					2	87985718	87986655	+	NM_146531	Olfr1168	0	92.6439	91.3775	chr2	87985636	87986586	951	27	0.000909235	0	14.5656				AI593442					AI593442				Olfr589
					1	10978679	11288897	+	NM_029525	Prex2	105189	0.341372	100	chr1	11083868	11084926	1059	24	0.000918063	0	14.5598				1200011M11Rik					1200011M11Rik				Cadm1
					3	96189932	96246535	+	NM_001025613	Otud7b	52212	1.0335	100	chr3	96242144	96242728	585	15	0.000918063	0	14.5531				Clcn3					Clcn3				Gpld1
					3	96189932	96246535	+	NM_001025614	Otud7b	52212	1.0335	100	chr3	96242144	96242728	585	15	0.000918063	0	14.5531				Patl2					Patl2				Ppp1r3g
					7	26867419	26875563	-	NM_053208	Egln2	1131	18.1707	100	chr7	26872953	26874432	1480	40	0.000918063	0.166667	14.5529				Srp68					Srp68				Pex13
					3	106813043	106864633	+	NM_001039478	4933421E11Rik	34210	1.91119	100	chr3	106847253	106848238	986	22	0.000918063	0	14.5525				Zfp61					Zfp61				Slc4a1ap
					11	82768297	82781046	+	NM_183201	Slfn5	3519	6.5098	100	chr11	82771816	82772645	830	19	0.000918063	0	14.5485				Tbc1d22b					Tbc1d22b				Lrba
					4	131195505	131344174	-	NM_183428	Epb4.1	0	0.0659178	12.25	chr4	131344077	131344876	800	16	0.000918063	0	14.547				Cabin1					Cabin1				Epb4.1l5
					4	131195503	131347390	-	NM_001128607	Epb4.1	2514	0.526704	100	chr4	131344077	131344876	800	16	0.000918063	0	14.547				Dnahc9					Dnahc9				Olfr802
					1	160548408	160794116	-	NM_001085376	Pappa2	142450	0.332914	100	chr1	160650849	160651666	818	23	0.000918063	0	14.546				Vmn1r14					Vmn1r14				Kctd4
					19	13020610	13021588	+	NM_146371	Olfr1450	551	43.7181	45.6777	chr19	13021161	13022097	937	26	0.000918063	0	14.5439				Rchy1					Rchy1				Gtf2f2
					7	19352232	19353155	+	NM_001166750.1	Vmn1r143	290	68.6147	55.3229	chr7	19352522	19353667	1146	30	0.000918063	0	14.5428				Thap6					Thap6				Abpa
					7	19352232	19353155	+	NM_001167538	Vmn1r95	290	68.6147	55.3229	chr7	19352522	19353667	1146	30	0.000918063	0	14.5428				Fam100b					Fam100b				Fkbp15
					4	43716100	43721908	-	NM_019485	Olfr70	0	4.21759	30.8176	chr4	43721664	43722458	795	22	0.000918063	0	14.5351				Gna11					Gna11				Nkain3
					7	126720027	126736758	+	NM_172747	Kctd13	0	0.041836	0.61296	chr7	126718892	126720033	1142	20	0.000918063	0	14.5214				Cyba					Cyba				5830418K08Rik
					7	30685803	30698484	+	NM_175240	Fam187b	69	7.97193	100	chr7	30685872	30686882	1011	29	0.000918063	0	14.5209				Mvd					Mvd				1700012P22Rik
					12	72749655	72910945	+	NM_026102	Daam1	16624	0.705557	100	chr12	72766279	72767416	1138	26	0.000918063	0	14.5089				Uggt1					Uggt1				Efnb2
					12	72749655	72910945	+	NM_172464	Daam1	16624	0.705557	100	chr12	72766279	72767416	1138	26	0.000918063	0	14.5089				Zfml					Zfml				Gpsm2
					7	35202370	35246505	-	NM_028034	Tdrd12	0	1.81258	74.4186	chr7	35245706	35246780	1075	27	0.000918063	0	14.5088				Myo9b					Myo9b				Usp4
					19	29588279	29671919	+	NM_001081319	C030046E11Rik	1203	1.2721	100	chr19	29589482	29590545	1064	28	0.00092689	0	14.4979				Syne2					Syne2				Zfp746
					15	90315248	90507156	-	NM_025815	Cpne8	120513	0.330365	100	chr15	90386010	90386643	634	17	0.00092689	0	14.4757				Htr5b					Htr5b				Pmp2
					13	76433741	76464971	+	NM_029343	Spata9	0	2.56156	80.4829	chr13	76433547	76434540	994	27	0.00092689	0	14.4727				Gpr12					Gpr12				Ndufa10
					11	16401641	16408488	-	NM_001109971	Sec61g	2998	10.8207	100	chr11	16404750	16405490	741	20	0.00092689	0	14.4726				Orm3					Orm3				4933405O20Rik
					11	16401641	16408488	-	NM_001109972	Sec61g	2998	10.8207	100	chr11	16404750	16405490	741	20	0.00092689	0	14.4726				Ddr1					Ddr1				Nell1
					11	16401641	16408488	-	NM_011343	Sec61g	2998	10.8207	100	chr11	16404750	16405490	741	20	0.00092689	0	14.4726				Mdp1					Mdp1				Epb4.1l2
					2	164659193	164690937	+	NM_020333	Slc12a5	0	1.4648	53.9443	chr2	164658796	164659657	862	21	0.00092689	0	14.4645				Slc24a3					Slc24a3				Slfn4
					5	34955393	34977006	-	NM_029278	Nop14	18528	5.09855	100	chr5	34957377	34958478	1102	31	0.00092689	0	14.4558				Mcm3					Mcm3				Myl6b
					2	148386098	148423862	-	NM_019632	Napb	337	2.2693	100	chr2	148422669	148423525	857	24	0.00092689	0	14.4535				Olfr913					Olfr913				Ar
					4	8618068	8793957	+	NM_001081417	Chd7	164532	0.581613	100	chr4	8782600	8783622	1023	19	0.00092689	0	14.45				Ssxb1					Ssxb1				Mobkl1a
					7	51379048	51466729	+	NM_177694	Ano5	82675	1.11425	100	chr7	51461723	51462699	977	27	0.00092689	0	14.4487				Tshr					Tshr				Zfp84
					8	41102269	41141496	-	NM_031195	Msr1	6841	1.7564	100	chr8	41133967	41134655	689	16	0.00092689	0	14.4486				Scamp3					Scamp3				Sh3bgrl2
					8	41080517	41141496	-	NM_001113326	Msr1	6841	1.12988	100	chr8	41133967	41134655	689	16	0.00092689	0	14.4486				Grm3					Grm3				Tex12
					3	90086215	90138403	-	NM_001165983	Ubap2l	49319	2.26293	100	chr3	90087904	90089084	1181	24	0.00092689	0	14.4456				Mtmr7					Mtmr7				Dnahc2
					3	90085516	90138403	-	NM_028475	Ubap2l	49319	2.23302	100	chr3	90087904	90089084	1181	24	0.00092689	0	14.4456				Tmem19					Tmem19				Pcgf2
					3	90085516	90138403	-	NM_153489	Ubap2l	49319	2.23302	100	chr3	90087904	90089084	1181	24	0.00092689	0	14.4456				Loxhd1					Loxhd1				E130114P18Rik
					3	90086215	90138443	-	NM_001165984	Ubap2l	49359	2.2612	100	chr3	90087904	90089084	1181	24	0.00092689	0	14.4456				Ppp1r3b					Ppp1r3b				Omt2b
					16	16784454	16806550	+	NM_011624	Top3b	7925	4.88302	100	chr16	16792379	16793457	1079	24	0.00092689	0	14.4399				Larp1					Larp1				Neu2
					10	24559402	24602946	+	NM_001166416	Med23	26636	2.50775	100	chr10	24586038	24587129	1092	22	0.00092689	0	14.4396				Sema4g					Sema4g				Grinl1a
					10	24559402	24602946	+	NM_027347	Med23	26636	2.50775	100	chr10	24586038	24587129	1092	22	0.00092689	0	14.4396				Pkd2					Pkd2				Vmn1r222
					4	150964676	150996008	-	NM_207687	Espn	9992	1.86066	100	chr4	150985434	150986016	583	17	0.00092689	0	14.4368				Ssfa2					Ssfa2				Svs3a
					7	113106825	113160521	-	NM_133700	Btbd10	1415	1.36507	100	chr7	113158374	113159106	733	21	0.000935718	0	14.426				C2cd4c					C2cd4c				Mapk8ip1
					10	80304492	80321375	-	NM_010722	Lmnb2	13563	6.46766	100	chr10	80306721	80307812	1092	31	0.000935718	0	14.4257				Sdcbp					Sdcbp				Cnst
					13	49048239	49159952	-	NM_029361	Wnk2	55610	0.729541	100	chr13	49103528	49104342	815	23	0.000935718	0	14.4181				Mtl5					Mtl5				Thrap3
					9	106080699	106084978	+	NM_031178	Tlr9	1145	20.2103	100	chr9	106081844	106082708	865	24	0.000935718	0	14.417				9130019O22Rik					9130019O22Rik				Rbmy1a1
					1	131100850	132046823	+	NM_172485	Thsd7b	527861	0.0683951	100	chr1	131628711	131629357	647	14	0.000935718	0	14.4158				1500011K16Rik					1500011K16Rik				2310022A10Rik
					19	60891940	60916094	-	NM_053198	Sfxn4	842	2.66611	100	chr19	60914609	60915252	644	18	0.000935718	0	14.4147				E130304F04Rik					E130304F04Rik				Ccnl2
					2	13194191	13409730	-	NM_001081084	Cubn	170032	0.34286	100	chr2	13238960	13239698	739	21	0.000935718	0	14.414				Dcun1d1					Dcun1d1				Ptpn13
					17	65978338	66001035	-	NM_028388	Ndufv2	20749	5.278	100	chr17	65979089	65980286	1198	25	0.000935718	0	14.4137				Tmc7					Tmc7				Cd28
					4	87884161	87910158	-	NM_025760	Ptplad2	445	4.35033	100	chr4	87908583	87909713	1131	31	0.000944545	0	14.4048				Cpeb4					Cpeb4				Nlrp10
					2	134188802	134245794	-	NM_010403	Hao1	48481	1.83707	100	chr2	134196267	134197313	1047	28	0.000944545	0	14.4026				Olfr818					Olfr818				Olfr1036
					18	44505831	44550301	+	NM_027490	Dcp2	15262	1.63252	100	chr18	44521093	44521818	726	17	0.000944545	0	14.4025				Mmp25					Mmp25				Olfr458
					12	104295976	104306001	-	NM_009245	Serpina1c	5824	7.60024	100	chr12	104299416	104300177	762	22	0.000944545	0	14.4017				Tmem232					Tmem232				Qrsl1
					4	41693680	41696436	-	NM_028624	1110017D15Rik	2058	25.3536	72.8884	chr4	41693420	41694378	959	24	0.000944545	0	14.3964				Msh2					Msh2				6720463M24Rik
					4	41693680	41706005	-	NM_001048005	1110017D15Rik	11627	5.67094	72.8884	chr4	41693420	41694378	959	24	0.000944545	0	14.3964				6430527G18Rik					6430527G18Rik				Ccdc64
					15	102837596	102839916	+	NM_010465	Hoxc6	669	42.6971	100	chr15	102838265	102839255	991	26	0.000944545	0	14.3959				Appbp2					Appbp2				Rnf24
					19	5728088	5729667	-	NM_023166	Fam89b	17	65.8861	100	chr19	5728610	5729650	1041	29	0.000944545	0	14.3956				Zbtb39					Zbtb39				Srpx
					19	5728088	5729667	-	NM_181452	Fam89b	17	65.8861	100	chr19	5728610	5729650	1041	29	0.000944545	0	14.3956				Tmem161b					Tmem161b				Amy1
					5	135691148	135829750	-	NM_146001	Hip1	1058	0.676753	100	chr5	135827755	135828692	938	20	0.000944545	0	14.3956				Fbxw21					Fbxw21				Olfr1131
					11	121172212	121204342	-	NM_139147	Rab40b	917	3.31144	100	chr11	121202362	121203425	1064	23	0.000944545	0	14.394				9130019P16Rik					9130019P16Rik				Rbmxrt
					4	133769054	133780887	+	NM_027995	Paqr7	10306	9.65861	100	chr4	133779360	133780502	1143	33	0.000944545	0	14.3889				Zmpste24					Zmpste24				Rfc3
					11	33529343	33893194	-	NM_001190886	Kcnip1	31683	0.223717	100	chr11	33860698	33861511	814	23	0.000944545	0	14.3878				Abcb7					Abcb7				Gcfc1
					12	56198944	56221131	-	NM_021529	Ppp2r3c	0	4.95763	99.8185	chr12	56220032	56221133	1102	25	0.000944545	0	14.3863				Cadm2					Cadm2				Prtg
					12	56220767	56300622	+	NM_025373	1110008L16Rik	0	0.459577	33.3031	chr12	56220032	56221133	1102	25	0.000944545	0	14.3863				Srsf11					Srsf11				Ankrd16
					3	59295825	59298812	-	NM_028808	P2ry13	528	27.1084	100	chr3	59297475	59298284	810	23	0.000944545	0	14.386				Pcdh1					Pcdh1				Vmn2r50
					3	59094907	59406340	+	NM_177855	Med12l	202568	0.260087	100	chr3	59297475	59298284	810	23	0.000944545	0	14.386				Gm5148					Gm5148				Zfp704
					6	122519428	122529800	+	NM_009645	Aicda	1520	7.33635	100	chr6	122520948	122521708	761	21	0.000953373	0	14.3838				Cbr3					Cbr3				Napepld
					15	101259048	101319338	-	NM_016879	Krt85	45175	1.443	100	chr15	101273294	101274163	870	17	0.000962201	0	14.3617				Ctdsp2					Ctdsp2				Ppapdc2
					14	56229144	56352594	-	NM_030004	Cryl1	39451	0.605908	100	chr14	56312396	56313143	748	19	0.000962201	0	14.3615				Olfr843					Olfr843				Snrpn
					16	8604043	8653664	-	NM_001003918	Usp7	17010	2.24094	100	chr16	8635543	8636654	1112	26	0.000962201	0	14.3613				Haus8					Haus8				Nphp3
					2	83767915	83771225	+	NM_001177432.2	Gm13691	142	48.0821	100	chr2	83768057	83769648	1592	42	0.000962201	0	14.3607				Defb42					Defb42				Jak1
					2	83767915	83771225	+	NM_001177422	Gm13693	142	48.0821	100	chr2	83768057	83769648	1592	42	0.000962201	0	14.3607				4931440F15Rik					4931440F15Rik				Rapgef5
					2	83767915	83771225	+	NM_001177429	Gm13694	142	48.0821	100	chr2	83768057	83769648	1592	42	0.000962201	0	14.3607				Eml6					Eml6				2410066E13Rik
					2	83767915	83771225	+	NM_001177434.6	Gm13695	142	48.0821	100	chr2	83768057	83769648	1592	42	0.000962201	0	14.3607				Copz2					Copz2				Sap30bp
					2	83767915	83771225	+	NM_001177424.5	Gm13696	142	48.0821	100	chr2	83768057	83769648	1592	42	0.000962201	0	14.3607				Mir152					Mir152				Arhgap21
					2	83767915	83771225	+	NM_001177430.4	Gm13697	142	48.0821	100	chr2	83768057	83769648	1592	42	0.000962201	0	14.3607				Olfr693					Olfr693				Gramd1c
					2	83767915	83771225	+	NM_001177418.6	Gm13698	142	48.0821	100	chr2	83768057	83769648	1592	42	0.000962201	0	14.3607				Cldn5					Cldn5				Vmn1r214
					2	146547330	146661531	+	NM_001033298	Plk1s1	9438	0.710145	100	chr2	146556768	146557578	811	23	0.000962201	0	14.3604				Ick					Ick				Npat
					4	115098870	115120299	+	NM_001100181	Cyp4a32	1688	2.92114	100	chr4	115100558	115101183	626	16	0.000971028	0	14.3591				Mak					Mak				Kbtbd8
					2	90741297	90817893	+	NM_017368	Celf1	1324	1.25462	100	chr2	90742621	90743581	961	24	0.000971028	0	14.3587				Kbtbd7					Kbtbd7				Dock1
					2	90741297	90817893	+	NM_198683	Celf1	1324	1.25462	100	chr2	90742621	90743581	961	24	0.000971028	0	14.3587				Map1lc3b					Map1lc3b				Rfwd2
					17	44240226	44582866	+	NM_178652	Supt3h	106769	0.311696	100	chr17	44346995	44348062	1068	26	0.000979856	0	14.3534				Vmn2r120					Vmn2r120				Clip1
					1	158264785	158311006	-	NM_009230	Soat1	3736	1.60313	100	chr1	158306530	158307270	741	19	0.000979856	0	14.3498				0610012G03Rik					0610012G03Rik				Ptp4a2
					14	53568325	53572201	-	NM_011186	Psmb5	0	14.1088	51.2172	chr14	53571655	53572722	1068	32	0.000979856	0	14.349				Ncbp2					Ncbp2				2310021P13Rik
					12	103789732	103807401	+	NM_001177841	Otub2	122	4.36333	100	chr12	103789854	103790624	771	22	0.000979856	0	14.3469				Ptpn18					Ptpn18				Mr1
					12	103789731	103807401	+	NM_026580	Otub2	123	4.36308	100	chr12	103789854	103790624	771	22	0.000979856	0	14.3469				Mll2					Mll2				Vmn2r93
					12	103777944	103807401	+	NR_033587	Otub2	11910	2.61729	100	chr12	103789854	103790624	771	22	0.000979856	0	14.3469				Zfhx4					Zfhx4				Gm13051
					19	56883962	56923263	+	NM_001002241	Tdrd1	5915	2.9515	100	chr19	56889877	56891036	1160	29	0.000979856	0	14.345				Tarsl2					Tarsl2				Tapbp
					19	56879536	56923263	+	NM_031387	Tdrd1	10341	2.65276	100	chr19	56889877	56891036	1160	29	0.000979856	0	14.345				Adamts16					Adamts16				Atp5g1
					19	56879525	56923263	+	NM_001002240	Tdrd1	10352	2.6521	100	chr19	56889877	56891036	1160	29	0.000979856	0	14.345				B020018G12Rik					B020018G12Rik				Olfr1260
					19	56879459	56923263	+	NM_001002238	Tdrd1	10418	2.6481	100	chr19	56889877	56891036	1160	29	0.000979856	0	14.345				Sft2d2					Sft2d2				Dennd1a
					10	11033635	11147668	+	NM_010146	Epm2a	580	0.8515	100	chr10	11034215	11035185	971	23	0.000979856	0	14.3427				Heatr5a					Heatr5a				Nsun6
					12	32181115	32219906	-	NM_001164090	Bcap29	0	1.1523	41.3124	chr12	32219460	32220541	1082	29	0.000988683	0	14.3409				Tm9sf1					Tm9sf1				Krt9
					12	32181115	32219845	-	NM_007530	Bcap29	0	0.996618	35.6747	chr12	32219460	32220541	1082	29	0.000988683	0	14.3409				Ttll12					Ttll12				Pik3ap1
					8	81405407	81630078	+	NM_029736	Slc10a7	804	0.35741	100	chr8	81406211	81407013	803	21	0.000988683	0	14.3379				Amy1					Amy1				Fyn
					7	128230925	128252662	-	NM_009383	Tial1	0	1.02125	17.8888	chr7	128252441	128253681	1241	32	0.000988683	0	14.3354				Cntn4					Cntn4				Sec14l1
					17	8639919	8824823	+	NM_011866	Pde10a	183561	0.552175	100	chr17	8823480	8824500	1021	29	0.000988683	0	14.3323				Lzts2					Lzts2				Btaf1
					7	45700525	45734724	-	NM_008172	Grin2d	31787	3.04094	100	chr7	45701898	45702937	1040	29	0.000988683	0	14.3316				Ttc21b					Ttc21b				Zfp35
					8	18932706	18950951	-	NM_001113350	Xkr5	1467	5.667	100	chr8	18948451	18949484	1034	25	0.000988683	0	14.3303				Tmem110					Tmem110				Dnaic1
					8	18932706	18950951	-	NM_176951	Xkr5	1467	5.667	100	chr8	18948451	18949484	1034	25	0.000988683	0	14.3303				Zw10					Zw10				Zfp677
					8	94107135	94203328	-	NM_173431	Rpgrip1l	4003	1.08011	100	chr8	94198287	94199325	1039	18	0.000988683	0	14.3295				Zfp735					Zfp735				C430048L16Rik
					5	93407041	93489828	+	NM_181728	Art3	21375	0.893849	100	chr5	93428416	93429155	740	20	0.000988683	0	14.3276				Slc30a4					Slc30a4				Larp4b
					14	49069852	49070824	-	NM_146278	Olfr729	76	92.1891	77.7971	chr14	49069596	49070748	1153	31	0.000988683	0	14.3256				Gm5168					Gm5168				Gpr98
					19	4164326	4175480	-	NM_134148	Carns1	4904	7.9247	100	chr19	4169693	4170576	884	24	0.000997511	0	14.3201				Igsf1					Igsf1				Gm4951
					19	36619783	36686280	+	NM_001163471	Hectd2	1208	1.20304	100	chr19	36620991	36621790	800	20	0.000997511	0	14.3195				Tmem202					Tmem202				Prex2
					19	36619783	36686280	+	NM_172637	Hectd2	1208	1.20304	100	chr19	36620991	36621790	800	20	0.000997511	0	14.3195				Stag3					Stag3				Abi2
					4	144043891	144053271	-	NM_001126316	Gm438	7108	11.2035	100	chr4	144045113	144046163	1051	29	0.000997511	0	14.3126				Tlk2					Tlk2				1110012D08Rik
					4	153014513	153119522	+	NM_001162977	Megf6	91977	1.13037	100	chr4	153106490	153107676	1187	32	0.00100634	0	14.3109				Thap11					Thap11				Osbpl3
					14	12464143	12476416	+	NM_177624	Sntn	1843	4.9943	100	chr14	12465986	12466598	613	17	0.00101517	0	14.3072				Mrps18b					Mrps18b				Ppp1r3f
					4	34900220	34919094	-	NM_027041	1700003M02Rik	8055	3.96291	100	chr4	34910292	34911039	748	17	0.00101517	0	14.3051				Rffl					Rffl				Cds1
					4	100994580	101140726	+	NM_198412	Dnajc6	0	0.114269	19.9046	chr4	100993908	100994746	839	23	0.00101517	0	14.3048				Noc4l					Noc4l				Plcxd3
					9	74648524	74676252	+	NM_008262	Onecut1	282	4.1545	100	chr9	74648806	74649957	1152	31	0.00101517	0	14.296				2810030E01Rik					2810030E01Rik				Spata5
					5	125821879	126082040	+	NM_001190352	Tmem132b	87789	0.453948	100	chr5	125909668	125910848	1181	27	0.00101517	0	14.2913				Adcy2					Adcy2				Lrpap1
					3	146789753	146920137	+	NM_027594	Ttll7	88753	0.608199	100	chr3	146878506	146879298	793	21	0.00101517	0	14.2909				Coq5					Coq5				4921509C19Rik
					3	31046788	31088071	+	NM_001134385	Gpr160	1726	1.32255	100	chr3	31048514	31049059	546	15	0.00101517	0	14.2906				Fam134c					Fam134c				Sox6
					3	31046788	31088071	+	NM_001134386	Gpr160	1726	1.32255	100	chr3	31048514	31049059	546	15	0.00101517	0	14.2906				Ntrk3					Ntrk3				Lrguk
					3	31046788	31088071	+	NM_027965	Gpr160	1726	1.32255	100	chr3	31048514	31049059	546	15	0.00101517	0	14.2906				Rln1					Rln1				Slc10a7
					10	55702709	55917105	-	NM_001033385	D630037F22Rik	50743	0.415584	100	chr10	55865472	55866362	891	25	0.00103282	0	14.2819				Tbx22					Tbx22				Klhl9
					2	119664140	119718844	+	NM_011941	Mapkbp1	0	0.0109679	0.650759	chr2	119663224	119664145	922	25	0.00103282	0	14.2753				Lypd6b					Lypd6b				Mycs
					11	66987222	67013712	+	NM_001039545	Myh2	26092	1.50617	38.7755	chr11	67013314	67014342	1029	29	0.00103282	0	14.2748				Ccdc102a					Ccdc102a				9230110F15Rik
					15	82083788	82088519	+	NR_037698	1500009C09Rik	177	18.6179	100	chr15	82083965	82084845	881	22	0.00104165	0	14.2691				Zfyve16					Zfyve16				Nup205
					15	82080162	82088517	+	NR_037697	1500009C09Rik	3803	10.5433	100	chr15	82083965	82084845	881	22	0.00104165	0	14.2691				Arhgap29					Arhgap29				Nlrp4c
					13	12241152	12312334	-	NM_001081128	Mtr	46596	1.43293	100	chr13	12264719	12265738	1020	24	0.00104165	0	14.2648				Myl6b					Myl6b				Pabpc6
					16	27222874	27266443	+	NM_198112	Ostn	1424	1.6112	100	chr16	27224298	27224999	702	18	0.00104165	0	14.2644				Kcnn1					Kcnn1				Tmprss11d
					9	67639560	67794799	+	NM_177184	Vps13c	113604	0.711801	100	chr9	67753164	67754268	1105	27	0.00104165	0	14.264				Csgalnact1					Csgalnact1				3110082D06Rik
					5	143581631	143594367	-	NM_028379	Zdhhc4	447	7.77263	100	chr5	143592931	143593920	990	21	0.00105048	0	14.2607				Hmx3					Hmx3				Larp1
					15	61867653	62080642	+	NR_003368	Pvt1	185826	0.500023	100	chr15	62053479	62054543	1065	30	0.00105048	0	14.2605				0610010B08Rik					0610010B08Rik				G6pdx
					6	86043718	86085190	+	NM_013458	Add2	5500	2.31958	100	chr6	86049218	86050179	962	22	0.00105048	0	14.26				Gm14430					Gm14430				Ikbkg
					6	52084950	52087901	-	NM_010449	Hoxa1	931	34.519	100	chr6	52085952	52086970	1019	28	0.00105048	0	14.2584				Tead1					Tead1				Osbpl9
					8	9969992	9976296	-	NM_176953	Lig4	3075	18.6994	100	chr8	9972043	9973221	1179	33	0.00105048	0	14.2576				Slc4a1ap					Slc4a1ap				Vmn1r89
					2	101751040	101987217	-	NM_178886	Ldlrad3	16040	0.44331	100	chr2	101970131	101971177	1047	26	0.00105048	0	14.2571				Gnb1					Gnb1				Clvs1
					X	29634390	29657275	-	NM_001099919.6	Gm10147	433	5.98619	100	chrX	29655473	29656842	1370	45	0.00105048	0.538462	14.251				Alk					Alk				Diap2
					X	29634394	29657304	-	NM_001109969.4	Gm10058	462	5.97966	100	chrX	29655473	29656842	1370	45	0.00105048	0.538462	14.251				Avpr1a					Avpr1a				Arrdc3
					X	29634390	29657307	-	NM_001099347.3	Gm10230	465	5.97783	100	chrX	29655473	29656842	1370	45	0.00105048	0.538462	14.251				Ndufb10					Ndufb10				Prim2
					X	29634390	29657307	-	NM_001100610.1	Gm14632	465	5.97783	100	chrX	29655473	29656842	1370	45	0.00105048	0.538462	14.251				Olfr38					Olfr38				Coq4
					X	29634390	29657307	-	NM_001110250.3	Gm14819	465	5.97783	100	chrX	29655473	29656842	1370	45	0.00105048	0.538462	14.251				Ppcdc					Ppcdc				Vmn1r220
					X	29634408	29657335	-	NM_009529	Gm4836	493	5.97523	100	chrX	29655473	29656842	1370	45	0.00105048	0.538462	14.251				Usp25					Usp25				St6galnac6
					X	29634407	29657335	-	NM_001102678.6	Gm10096	493	5.97497	100	chrX	29655473	29656842	1370	45	0.00105048	0.538462	14.251				Galnt7					Galnt7				Sgk2
					X	29634407	29657335	-	NM_001100609.8	Gm10487	493	5.97497	100	chrX	29655473	29656842	1370	45	0.00105048	0.538462	14.251				Cyp51					Cyp51				Gbe1
					X	29634390	29657335	-	NM_001109970.3	Gm10486	493	5.97054	100	chrX	29655473	29656842	1370	45	0.00105048	0.538462	14.251				Mpl					Mpl				Lpar1
					11	48894156	48978811	+	NM_010999	Olfr56	32784	0.796163	100	chr11	48926940	48927613	674	19	0.00105048	0	14.2506				Flrt2					Flrt2				Uimc1
					6	125133626	125157206	-	NM_146171	Ncapd2	22858	3.06603	70.1261	chr6	125133318	125134348	1031	25	0.0010593	0	14.2471				Mfsd11					Mfsd11				Gkn3
					16	38417146	38441967	-	NM_024273	4930455C21Rik	10719	3.31561	100	chr16	38430426	38431248	823	19	0.0010593	0	14.2387				Peg3					Peg3				3110043O21Rik
					4	96119450	96156138	-	NM_010007	Cyp2j5	0	0.53422	27.8805	chr4	96155943	96156645	703	19	0.0010593	0	14.2385				Dpp10					Dpp10				Slc37a1
					2	62134062	62213071	-	NM_001159543	Dpp4	0	0.137957	12.261	chr2	62212963	62213851	889	23	0.0010593	0	14.2346				Izumo1					Izumo1				Slc7a15
					2	62130916	62213071	-	NM_010074	Dpp4	0	0.132674	12.261	chr2	62212963	62213851	889	23	0.0010593	0	14.2346				Lrrc29					Lrrc29				Best3
					6	54524689	54575399	+	NM_001164361	Plekha8	868	2.61087	100	chr6	54525557	54526880	1324	35	0.0010593	0	14.2337				Havcr1					Havcr1				Olfr385
					13	9093151	9172337	+	NM_172585	Larp4b	73814	1.14918	100	chr13	9166965	9167874	910	24	0.0010593	0	14.233				Xpnpep3					Xpnpep3				Spire1
					3	132621450	132734141	+	NM_173032	Tbck	4743	0.819047	100	chr3	132626193	132627115	923	25	0.0010593	0	14.2329				Ankra2					Ankra2				Slco6b1
					3	132621450	132775813	+	NM_001163455	Tbck	4743	0.597937	100	chr3	132626193	132627115	923	25	0.0010593	0	14.2329				Fibin					Fibin				Grlf1
					12	104254509	104264670	-	NM_009243	Serpina1a	5862	7.16394	100	chr12	104258081	104258808	728	21	0.0010593	0	14.2264				Steap3					Steap3				Nek9
					3	141402951	141772310	+	NM_009472	Unc5c	199041	0.160548	100	chr3	141601992	141602584	593	17	0.0010593	0	14.2235				Vwa5b2					Vwa5b2				Trpm1
					4	108117888	108132055	+	NM_177045	Cc2d1b	0	3.21146	46.334	chr4	108117361	108118342	982	27	0.0010593	0	14.2227				Thsd7a					Thsd7a				Idua
					2	90233729	90381487	-	NM_008982	Ptprj	248	0.749193	100	chr2	90380133	90381239	1107	29	0.0010593	0	14.2226				Alas2					Alas2				Slc26a1
					16	3894351	3916909	-	NM_177472	Slx4	20142	7.16344	100	chr16	3895152	3896767	1616	45	0.0010593	0	14.2223				Papln					Papln				Lrrc50
					7	22078882	22079800	-	NM_001166713.1	Gm5728	247	73.123	71.7949	chr7	22078618	22079553	936	19	0.0010593	0	14.2215				2010317E24Rik					2010317E24Rik				Olfr1228
					7	22078882	22079800	-	NM_001166751.1	Gm8660	247	73.123	71.7949	chr7	22078618	22079553	936	19	0.0010593	0	14.2215				Psma5					Psma5				Pank1
					2	87345446	87346382	-	NM_146349	Olfr1128	0	83.2444	76.9231	chr2	87345603	87346616	1014	29	0.0010593	0	14.2181				Brf1					Brf1				Prss35
					16	11717299	11823002	-	NM_146067	Cpped1	477	1.4077	100	chr16	11821038	11822525	1488	42	0.0010593	0	14.2171				Slc7a5					Slc7a5				Rasal2
					16	11814942	11844173	+	NR_033509	Gm9961	6096	5.09031	100	chr16	11821038	11822525	1488	42	0.0010593	0	14.2171				Dmrta2					Dmrta2				Sstr4
					13	105408255	105615146	+	NM_001081020	Adamts6	6823	0.417126	100	chr13	105415078	105415940	863	23	0.0010593	0	14.2164				Gtf2a1l					Gtf2a1l				Pcdh8
					12	99187654	99302535	-	NM_001081191	Eml5	98632	0.75904	100	chr12	99203032	99203903	872	23	0.0010593	0	14.2154				Helq					Helq				Vps13c
					9	7628240	7674980	+	NM_013903	Mmp20	0	0.706018	32.6733	chr9	7627560	7628569	1010	20	0.0010593	0	14.2153				Mrps18c					Mrps18c				Rab43
					7	43081958	43094762	+	NM_001177525	EU599041	3686	5.9508	100	chr7	43085644	43086405	762	21	0.00106813	0	14.2135				Fam160b2					Fam160b2				Tmed6
					18	89435328	89903335	-	NM_001039173	Dok6	233686	0.21474	100	chr18	89668645	89669649	1005	24	0.00106813	0	14.2125				Tsen54					Tsen54				BC027231
					18	15111704	15294465	-	NM_134112	Kctd1	83931	0.529651	100	chr18	15209567	15210534	968	25	0.00106813	0	14.2123				Camta1					Camta1				1110008L16Rik
					11	21456695	21471938	-	NM_008618	Mdh1	871	8.08843	100	chr11	21469835	21471067	1233	27	0.00107696	0	14.2069				Clic6					Clic6				Son
					2	111581152	111582098	+	NM_146889	Olfr1302	0	50.5808	51.7838	chr2	111580706	111581630	925	26	0.00107696	0	14.2036				Ttc38					Ttc38				Olfr482
[truncated: 9,346 more rows]

## Sheet: PJ34B MND vs Con (Fig 2)
Overlap region >0	transcript stop	strand	Transcript ID	Gene Symbol	Distance to TSS	Percent overlap with gene	Percent overlap with region	chromosome	region start	region end	length(bps)	probes in region	p-value(region)	Fraction of negatively enriched windows in region	MAT-score on T(PJ34 vs. WTNuc)				PJ34B vs Wt con in matrix (5171 genes)					PJ34B MAT+ in Matrix (1919 genes)				PJ34B MAT- in Matrix (3774 genes)
	11767900	+	NM_001160144.1	LOC100039810	74277	6.29282	75.9209	chrY_random	11762913	11769482	6570	269	8.82753e-06	0	73.4925				ENSMUSG00000068790					ENSMUSG00000068790				Dph3
	11767898	+	NM_001160142.1	LOC100041256	74277	6.29045	75.8904	chrY_random	11762913	11769482	6570	269	8.82753e-06	0	73.4925				Gm2897					Gm2897				Efha2
	11617180	+	NM_001017394.5	LOC100039753	1285	55.7049	61.3516	chrY_random	11615565	11618198	2634	127	8.82753e-06	0	64.9743				LOC380994					LOC380994				Mapre3
	11616607	+	NM_001017393	MGC107098	1267	45.1515	39.5976	chrY_random	11615565	11618198	2634	127	8.82753e-06	0	64.9743				2610305D13Rik					2610305D13Rik				Armc7
	11616601	+	NM_001160136.2	LOC100042428	0	100	37.6614	chrY_random	11615565	11618198	2634	127	8.82753e-06	0	64.9743				Gm14420					Gm14420				Vmn2r23
	4291250	+	NM_001029930.1	ENSMUSG00000068790	81630	3.32794	100	chr14	4283216	4286199	2984	83	8.82753e-06	0	59.4056				LOC100041256					LOC100041256				Hectd3
	22552366	-	NM_001166758	Vmn1r159	0	100	53.0329	chr7	22551238	22552968	1731	41	8.82753e-06	0	58.0854				Gm13242					Gm13242				Rbm4b
	12136085	+	NM_001160144.2	LOC100039810	0	100	35.2242	chrY_random	12131034	12137679	6646	276	8.82753e-06	0	56.985				Dpp6					Dpp6				Inpp5f
	12136083	+	NM_001160142.2	LOC100041256	0	100	35.1941	chrY_random	12131034	12137679	6646	276	8.82753e-06	0	56.985				Sp100					Sp100				2610109H07Rik
	12136001	+	NM_001160141	LOC100041223	0	100	12.9251	chrY_random	12131034	12137679	6646	276	8.82753e-06	0	56.985				Arhgef12					Arhgef12				Isoc1
	11617180	+	NM_001017394.5	LOC100039753	0	32.3681	26.6156	chrY_random	11611691	11615218	3528	141	8.82753e-06	0	55.973				Sfi1					Sfi1				Tmed5
	11616607	+	NM_001017393	MGC107098	0	39.8701	26.1054	chrY_random	11611691	11615218	3528	141	8.82753e-06	0	55.973				Zfp600					Zfp600				Prx
	4155327	-	NM_001177714	Gm2897	370790	0.506955	100	chr14	3781644	3784537	2894	80	8.82753e-06	0	55.8715				Rex2					Rex2				Cdca8
	4155346	-	NM_001177715	Gm2897	370809	0.506938	100	chr14	3781644	3784537	2894	80	8.82753e-06	0	55.8715				Pisd-ps2					Pisd-ps2				Vps25
	12068192	+	NM_001017394.6	LOC100039753	0	24.5542	21.697	chrY_random	12062693	12065992	3300	176	8.82753e-06	0	55.4821				Ott					Ott				Fermt2
	12067620	+	NM_023546.1	Ssty2	0	30.3082	21.4545	chrY_random	12062693	12065992	3300	176	8.82753e-06	0	55.4821				Txndc2					Txndc2				Ckap5
	12067619	+	NM_001017393.1	MGC107098	0	30.0215	21.1515	chrY_random	12062693	12065992	3300	176	8.82753e-06	0	55.4821				St6galnac5					St6galnac5				Ncoa3
	19326900	-	NM_001166749.1	Vmn1r142	0	100	41.8223	chr7	19325739	19327933	2195	60	8.82753e-06	0	54.1995				Adarb2					Adarb2				Cables1
	19326900	-	NM_001166723.1	Vmn1r94	0	100	41.8223	chr7	19325739	19327933	2195	60	8.82753e-06	0	54.1995				Pld5					Pld5				E230016K23Rik
	60636720	-	NM_001199995	Mup12	319737	0.97085	100	chr4	60313838	60316983	3146	83	8.82753e-06	0	53.3672				Tcfap2d					Tcfap2d				Aars
	60316654	-	NM_001134676	Mup8	0	70.8145	89.5423	chr4	60313838	60316983	3146	83	8.82753e-06	0	53.3672				Pdzd2					Pdzd2				1700037H04Rik
	60316589	-	NM_001134644.1	LOC100048885	0	3.17779	87.4762	chr4	60313838	60316983	3146	83	8.82753e-06	0	53.3672				Gm14391					Gm14391				Rnft2
	22123427	+	NM_030736	Vmn1r148	846	65.2852	98.575	chr7	22121837	22123450	1614	32	8.82753e-06	0	52.413				Dgkh					Dgkh				Ltbp1
	22123266	+	NM_001166844.1	Vmn1r100	0	100	57.2491	chr7	22121837	22123450	1614	32	8.82753e-06	0	52.413				Fam171b					Fam171b				Osbp
	13089152	+	NM_001037748.3	LOC380994	165	6.36836	100	chrY_random	13063126	13064793	1668	40	8.82753e-06	0	50.5232				Luzp4					Luzp4				4732456N10Rik
	2544163	-	NM_001017394.1	LOC100039753	1331	54.2297	60.1908	chrY_random	2540213	2542832	2620	68	8.82753e-06	0	49.3378				Gpr111					Gpr111				Hp1bp3
	2542825	-	NM_001160135	LOC100039574	0	100	37.8244	chrY_random	2540213	2542832	2620	68	8.82753e-06	0	49.3378				2610005L07Rik					2610005L07Rik				4931406C07Rik
	4155327	-	NM_001177714	Gm2897	351462	0.278177	100	chr14	3802278	3803865	1588	44	8.82753e-06	0	49.1725				Ints4					Ints4				Sh3gl2
	4155346	-	NM_001177715	Gm2897	351481	0.278168	100	chr14	3802278	3803865	1588	44	8.82753e-06	0	49.1725				Vmn2r14					Vmn2r14				Hacl1
	4155327	-	NM_001177714	Gm2897	353564	0.765513	100	chr14	3797394	3801763	4370	83	8.82753e-06	0	48.7494				Vmn2r50					Vmn2r50				Ildr2
	4155346	-	NM_001177715	Gm2897	353583	0.765488	100	chr14	3797394	3801763	4370	83	8.82753e-06	0	48.7494				Zfp605					Zfp605				Tnfrsf1b
	146486309	-	NM_145078	2610305D13Rik	26640	4.03611	100	chr4	146458436	146459669	1234	29	8.82753e-06	0	48.3361				Aff2					Aff2				Slc26a2
	60636720	-	NM_001199995	Mup12	317651	0.160471	100	chr4	60318550	60319069	520	14	8.82753e-06	0	48.2947				Pisd-ps1					Pisd-ps1				Stau1
	6222492	-	NM_009220	Ssty1	0	17.7703	55.2083	chrY_random	6222069	6222836	768	17	8.82753e-06	0	46.4277				Lpp					Lpp				Synm
	177968182	+	NM_001177568	Gm14420	294753	0.0504868	100	chr2	176167339	176168396	1058	25	8.82753e-06	0	46.0123				Ces2c					Ces2c				Ctbp1
	13603846	+	NR_002860	A130040M12Rik	293046	1.27891	100	chrY_random	13495926	13501053	5128	176	8.82753e-06	0	45.7622				D5Ertd577e					D5Ertd577e				Ntf3
	144977338	+	NM_001037716	Gm10439	101	5.12351	100	chrX	144935418	144937570	2153	50	8.82753e-06	0	45.2574				D430041D05Rik					D430041D05Rik				Glb1l3
	60636720	-	NM_001199995	Mup12	146979	0.15183	100	chr4	60489250	60489741	492	11	8.82753e-06	0	45.1567				Speer4a					Speer4a				Sh3bp1
	60865823	-	NM_001199995.1	Mup12	376082	0.125045	100	chr4	60489250	60489741	492	11	8.82753e-06	0	45.1567				Tph2					Tph2				Daam2
	12068192	+	NM_001017394.6	LOC100039753	1224	58.0247	62.4354	chrY_random	12066501	12069210	2710	101	8.82753e-06	0	45.0477				Gm13051					Gm13051				Fam49a
	12067620	+	NM_023546.1	Ssty2	1216	47.9452	41.3284	chrY_random	12066501	12069210	2710	101	8.82753e-06	0	45.0477				Cd163					Cd163				Sepn1
	12067619	+	NM_001017393.1	MGC107098	1206	48.129	41.2915	chrY_random	12066501	12069210	2710	101	8.82753e-06	0	45.0477				Zfp872					Zfp872				Asb9
	12067613	+	NM_001160136.3	LOC100042428	0	100	36.7528	chrY_random	12066501	12069210	2710	101	8.82753e-06	0	45.0477				Gm13691					Gm13691				Adam22
	12067612	+	NM_001160131	LOC100040911	0	100	36.7159	chrY_random	12066501	12069210	2710	101	8.82753e-06	0	45.0477				Jakmip2					Jakmip2				Fgf5
	438102	-	NM_001160137	LOC100039614	70730	6.60117	75.5592	chrY_random	360757	367372	6616	184	8.82753e-06	0	44.4186				Acap3					Acap3				Mppe1
	29657335	-	NM_001109970.3	Gm10486	0	8.87301	87.5322	chrX	29655300	29657625	2326	80	8.82753e-06	0	44.0825				Ppp2r5a					Ppp2r5a				Pitx2
	29657335	-	NM_001102678.6	Gm10096	0	8.87959	87.5322	chrX	29655300	29657625	2326	80	8.82753e-06	0	44.0825				Ccdc30					Ccdc30				Cenpp
	29657335	-	NM_001100609.8	Gm10487	0	8.87959	87.5322	chrX	29655300	29657625	2326	80	8.82753e-06	0	44.0825				Gm5177					Gm5177				Ogn
	29657335	-	NM_009529	Gm4836	0	8.87997	87.5322	chrX	29655300	29657625	2326	80	8.82753e-06	0	44.0825				Gm14326					Gm14326				Atp6v0d2
	29657307	-	NM_001099347.3	Gm10230	0	8.76167	86.3285	chrX	29655300	29657625	2326	80	8.82753e-06	0	44.0825				Gstm7					Gstm7				Lct
	29657307	-	NM_001100610.1	Gm14632	0	8.76167	86.3285	chrX	29655300	29657625	2326	80	8.82753e-06	0	44.0825				Spata6					Spata6				Mgst3
	29657307	-	NM_001110250.3	Gm14819	0	8.76167	86.3285	chrX	29655300	29657625	2326	80	8.82753e-06	0	44.0825				Mup2					Mup2				Naa30
	29657304	-	NM_001109969.4	Gm10058	0	8.75126	86.1995	chrX	29655300	29657625	2326	80	8.82753e-06	0	44.0825				Prl2c3					Prl2c3				Mdfic
	29657275	-	NM_001099919.6	Gm10147	0	8.6341	84.9527	chrX	29655300	29657625	2326	80	8.82753e-06	0	44.0825				Sppl3					Sppl3				Srsf3
	61268586	-	NM_001135127	Mup19	0	62.6475	85.9557	chr4	61266145	61268985	2841	75	8.82753e-06	0	43.2817				Tcea1					Tcea1				Srp68
	61268585	-	NM_001134644	LOC100048885	0	62.6219	85.9204	chr4	61266145	61268985	2841	75	8.82753e-06	0	43.2817				Gnaq					Gnaq				Myst3
	4155327	-	NM_001177714	Gm2897	375563	0.180605	100	chr14	3778734	3779764	1031	22	8.82753e-06	0	43.2488				Hdlbp					Hdlbp				Srrm4
	4155346	-	NM_001177715	Gm2897	375582	0.180599	100	chr14	3778734	3779764	1031	22	8.82753e-06	0	43.2488				Ptpn4					Ptpn4				Furin
	146357221	+	NM_001039209	Gm13152	104853	0.375938	100	chr4	146124519	146125787	1269	34	8.82753e-06	0	43.1426				Gng12					Gng12				Ccndbp1
	3243630	-	NM_001085545	Gm14345	0	100	62.3529	chrX	3241326	3244470	3145	82	8.82753e-06	0	42.9171				Tspan5					Tspan5				Nudt2
	3243630	-	NM_001085551	Gm14346	0	100	62.3529	chrX	3241326	3244470	3145	82	8.82753e-06	0	42.9171				Csprs					Csprs				Nbn
	3243630	-	NM_027955.1	Gmcl1l	0	100	62.194	chrX	3241326	3244470	3145	82	8.82753e-06	0	42.9171				Gsto1					Gsto1				Pik3r3
	3243630	-	NM_001085552	Gm14351	0	100	62.0668	chrX	3241326	3244470	3145	82	8.82753e-06	0	42.9171				Rnf219					Rnf219				Xirp2
	3243630	-	NM_001099333	Gm2863	0	100	62.0668	chrX	3241326	3244470	3145	82	8.82753e-06	0	42.9171				4921539E11Rik					4921539E11Rik				Zfp3
	3243630	-	NM_001168337.1	Gm2825	0	100	62.0032	chrX	3241326	3244470	3145	82	8.82753e-06	0	42.9171				Fgf14					Fgf14				Dync2h1
	3243598	-	NM_001145038.2	Gm2933	0	100	54.1176	chrX	3241326	3244470	3145	82	8.82753e-06	0	42.9171				Ephb2					Ephb2				Mcoln2
	3243545	-	NM_001099643.2	Gm3750	0	100	47.6312	chrX	3241326	3244470	3145	82	8.82753e-06	0	42.9171				Zfp184					Zfp184				Pea15a
	15226421	+	NR_001585	Speer7-ps1	31025	8.44842	85.9244	chr5	15223559	15226890	3332	76	8.82753e-06	0	42.9153				Foxp1					Foxp1				Mgat2
	11928811	+	NM_001177510	4933402N22Rik	3710	22.1079	42.0359	chr5	11927759	11930263	2505	63	8.82753e-06	0	42.6417				Atl1					Atl1				Rab43
	61082192	-	NM_001200006	Mup17	0	64.1045	85.9203	chr4	61079691	61082602	2912	77	8.82753e-06	0	42.2859				Rab11b					Rab11b				Cdnf
	61082185	-	NM_001134644.4	LOC100048885	0	64.0565	85.6799	chr4	61079691	61082602	2912	77	8.82753e-06	0	42.2859				Gm12070					Gm12070				Zfat
	60233913	-	NM_001200004	Mup15	67008	0.708534	100	chr4	60166386	60166905	520	14	8.82753e-06	0	42.095				4930402F06Rik					4930402F06Rik				Eif2b3
	23764452	+	NM_203489	Vmn1r183	0	100	64.4912	chr7	23763164	23764588	1425	40	8.82753e-06	0	41.5161				Sdk1					Sdk1				Camkv
	22693434	-	NM_001167165.2	Gm4175	0	100	34.1781	chr7	22691513	22694274	2762	75	8.82753e-06	0	41.4759				Gprc2a-rs5					Gprc2a-rs5				Zfp462
	22693434	-	NM_001167164	Gm4214	0	100	34.1781	chr7	22691513	22694274	2762	75	8.82753e-06	0	41.4759				Mtmr3					Mtmr3				Tcf20
	11767900	+	NM_001160144.1	LOC100039810	73004	0.968902	100	chrY_random	11761640	11762407	768	23	8.82753e-06	0	41.4432				Bckdhb					Bckdhb				Tbrg3
	11767898	+	NM_001160142.1	LOC100041256	73004	0.968926	100	chrY_random	11761640	11762407	768	23	8.82753e-06	0	41.4432				Slit3					Slit3				Sec23ip
	7808086	+	NM_001105071	Vmn2r39	0	15.0056	71.055	chr7	7791179	7794543	3365	92	8.82753e-06	0	40.655				Vmn2r85					Vmn2r85				Ranbp17
	4291250	+	NM_001029930.1	ENSMUSG00000068790	70215	6.98043	100	chr14	4271801	4278059	6259	157	8.82753e-06	0	40.487				Tm9sf4					Tm9sf4				Dcx
	18393284	-	NM_001024706	Gm5458	0	30.3041	89.6395	chr14	18390724	18393580	2857	66	8.82753e-06	0	40.0424				Smc1b					Smc1b				Fndc1
	144971123	+	NM_001103158	Gm13242	27874	4.25904	100	chr4	144965258	144966694	1437	32	8.82753e-06	0	39.7817				Hnrnpa0					Hnrnpa0				Smc6
	438102	-	NM_001160137	LOC100039614	0	3.40424	97.0633	chrY_random	435525	438180	2656	64	8.82753e-06	0	39.5164				Zfp68					Zfp68				C330019G07Rik
	439443	-	NM_001017394	LOC100039753	1263	56.6128	62.0482	chrY_random	435525	438180	2656	64	8.82753e-06	0	39.5164				Vmn2r52					Vmn2r52				6720463M24Rik
	28058288	+	NM_010075	Dpp6	681581	0.355658	100	chr5	27829725	27832961	3237	87	8.82753e-06	0	39.4335				Ttn					Ttn				P2ry6
	28058288	+	NM_001198886	Dpp6	594160	0.393449	100	chr5	27829725	27832961	3237	87	8.82753e-06	0	39.4335				Tulp2					Tulp2				Ank3
	28058288	+	NM_207282	Dpp6	449739	0.47722	100	chr5	27829725	27832961	3237	87	8.82753e-06	0	39.4335				Adcy8					Adcy8				P4ha2
	28058288	+	NM_001136060	Dpp6	237003	0.695281	100	chr5	27829725	27832961	3237	87	8.82753e-06	0	39.4335				Rhox3h					Rhox3h				2013-03-04
	27832180	-	NM_028561	Speer4b	0	43.9828	75.8727	chr5	27829725	27832961	3237	87	8.82753e-06	0	39.4335				Epb4.1l4b					Epb4.1l4b				Rps23
	146546354	-	NM_001127188	Zfp534	0	8.2163	69.1884	chr4	146543968	146547417	3450	81	8.82753e-06	0	39.2769				Msh3					Msh3				Rassf5
	144971123	+	NM_001103158	Gm13242	30011	1.639	100	chr4	144967395	144967947	553	15	8.82753e-06	0	39.2168				Nkd2					Nkd2				2700050L05Rik
	13603846	+	NR_002860	A130040M12Rik	73215	0.196026	100	chrY_random	13276095	13276880	786	16	8.82753e-06	0	39.1624				Olfr869					Olfr869				Lpar3
	5728718	-	NM_001199332	LOC100041550	0	100	36.793	chrY_random	5726245	5731707	5463	124	8.82753e-06	0	38.9314				2013-03-04					2013-03-04				Cpsf2
	3031948	+	NR_003517	Pisd-ps1	5466	31.0284	82.6555	chr11	3029490	3032464	2975	100	8.82753e-06	0	38.9267				Dpp10					Dpp10				Ncam2
	3031946	+	NR_003518	Pisd-ps3	5460	31.0345	82.5882	chr11	3029490	3032464	2975	100	8.82753e-06	0	38.9267				Cnnm3					Cnnm3				BC003331
	3093467	-	NM_030207	Sfi1	61003	0.993265	20.5714	chr11	3029490	3032464	2975	100	8.82753e-06	0	38.9267				Ddx47					Ddx47				Nckap5
	439443	-	NM_001017394	LOC100039753	0	25.6613	56.1654	chrY_random	438697	440026	1330	39	8.82753e-06	0	38.4662				Med1					Med1				Zc3h18
	19281102	-	NM_001167148	Gm16442	0	100	24.7921	chr7	19278681	19282407	3727	101	8.82753e-06	0	38.4642				Srsf4					Srsf4				Rbpj
	19281102	-	NM_001167149.1	Gm16451	0	100	24.7921	chr7	19278681	19282407	3727	101	8.82753e-06	0	38.4642				Bet3l					Bet3l				Rab37
	22232650	+	NM_001166738.1	Vmn1r104	0	100	49.359	chr7	22231001	22232872	1872	47	8.82753e-06	0	38.3183				Actl6a					Actl6a				Pde6g
	22232650	+	NM_001166752	Vmn1r152	0	100	49.359	chr7	22231001	22232872	1872	47	8.82753e-06	0	38.3183				Banp					Banp				Cntn1
	4155327	-	NM_001177714	Gm2897	444067	0.383632	100	chr14	3709071	3711260	2190	51	8.82753e-06	0	38.2673				Fam38b					Fam38b				Fhit
	4155346	-	NM_001177715	Gm2897	444086	0.38362	100	chr14	3709071	3711260	2190	51	8.82753e-06	0	38.2673				Col24a1					Col24a1				Thap4
	4291250	+	NM_001029930.1	ENSMUSG00000068790	66718	3.32348	100	chr14	4268304	4271283	2980	80	8.82753e-06	0	38.176				Ola1					Ola1				Prl8a6
	87540620	+	NM_013673	Sp100	9294	0.986532	100	chr1	87490515	87491100	586	13	8.82753e-06	0	37.7587				Gsdmc2					Gsdmc2				Rnf144b
	8139898	-	NM_009493	Vmn2r42	0	14.625	75.944	chr7	8137405	8140688	3284	88	8.82753e-06	0	37.6061				Krt33b					Krt33b				Pacsin2
	11353375	-	NM_001160129	LOC100040786	0	33.2632	27.4878	chrY_random	11352586	11355459	2874	85	8.82753e-06	0	37.3595				Zfp787					Zfp787				Ppp2r3a
	11353328	-	NM_001017394.4	LOC100039753	0	25.5502	25.8525	chrY_random	11352586	11355459	2874	85	8.82753e-06	0	37.3595				Ngef					Ngef				Il4ra
	11353320	-	NM_023546	Ssty2	0	31.5722	25.5741	chrY_random	11352586	11355459	2874	85	8.82753e-06	0	37.3595				4931406P16Rik					4931406P16Rik				Pura
	146357221	+	NM_001039209	Gm13152	53196	1.02798	100	chr4	146072862	146076331	3470	84	8.82753e-06	0	36.8434				Spdya					Spdya				1600021P15Rik
	146357221	+	NM_001039209	Gm13152	315268	1.01435	100	chr4	146334934	146338357	3424	85	8.82753e-06	0	36.8346				Eml5					Eml5				Dip2b
	12866558	+	NM_001037748.4	LOC380994	0	7.00977	66.934	chrY_random	12839460	12842202	2743	110	8.82753e-06	0	36.553				Gm5800					Gm5800				Grin1
	12866556	+	NM_201530.2	Sly	0	6.96768	66.4965	chrY_random	12839460	12842202	2743	110	8.82753e-06	0	36.553				Trim54					Trim54				Xrcc4
	42856714	-	NM_027144	Arhgef12	138933	1.73036	100	chr9	42715327	42717781	2455	63	8.82753e-06	0	36.4755				Rhox2e					Rhox2e				Arl3
	2544163	-	NM_001017394.1	LOC100039753	0	33.4594	62.6933	chrY_random	2543191	2544742	1552	40	8.82753e-06	0	36.3529				1700042B14Rik					1700042B14Rik				Pot1a
	145563714	+	NM_001037926	Gm13051	0	8.72028	65.1708	chr4	145533038	145536959	3922	85	8.82753e-06	0	36.3413				Nalcn					Nalcn				Sema3e
	60316589	-	NM_001134644.1	LOC100048885	82278	3.35331	100	chr4	60231408	60234311	2904	77	8.82753e-06	0	36.2989				Gm15107					Gm15107				Pth2r
	60233913	-	NM_001200004	Mup15	0	3.41459	86.2948	chr4	60231408	60234311	2904	77	8.82753e-06	0	36.2989				Zfp804a					Zfp804a				Olfr1079
	60233912	-	NM_008647.1	Mup2	0	63.8054	86.2603	chr4	60231408	60234311	2904	77	8.82753e-06	0	36.2989				Pramef12					Pramef12				Arid4b
	60233912	-	NM_001045550	Mup2	0	83.195	86.2603	chr4	60231408	60234311	2904	77	8.82753e-06	0	36.2989				Speer2					Speer2				Chd5
	11353328	-	NM_001017394.4	LOC100039753	1259	56.7056	61.1193	chrY_random	11349372	11352069	2698	84	8.82753e-06	0	36.0654				Ccr10					Ccr10				Intu
	11353320	-	NM_023546	Ssty2	1251	46.2629	39.9185	chrY_random	11349372	11352069	2698	84	8.82753e-06	0	36.0654				Tmem108					Tmem108				Dsn1
	11353375	-	NM_001160129	LOC100040786	1306	45.0105	39.6219	chrY_random	11349372	11352069	2698	84	8.82753e-06	0	36.0654				Cfl1					Cfl1				E330034G19Rik
	11351991	-	NM_001160136.1	LOC100042428	0	100	36.768	chrY_random	11349372	11352069	2698	84	8.82753e-06	0	36.0654				Rap1b					Rap1b				Mbd5
	8828479	-	NM_001105152	Vmn2r48	0	9.27859	56.6824	chr7	8826071	8830320	4250	111	8.82753e-06	0.024096	36.0467				Trpm3					Trpm3				Trim41
	22208439	-	NM_001166712	Vmn1r151	0	100	52.9717	chr7	22207354	22209086	1733	32	8.82753e-06	0	36.0016				Pcx					Pcx				Pja2
	1434905	+	NM_001037748.2	LOC380994	0	6.99212	78.1624	chrY_random	1408237	1410576	2340	64	8.82753e-06	0	35.7132				Lrfn4					Lrfn4				Eea1
	1434903	+	NM_201530.1	Sly	0	6.94997	77.6496	chrY_random	1408237	1410576	2340	64	8.82753e-06	0	35.7132				Nfe2l2					Nfe2l2				4933411G11Rik
	23731855	-	NM_001100446	Gm4297	0	8.76054	98.4615	chrX	23729872	23731886	2015	49	8.82753e-06	0	35.3071				Dll1					Dll1				Zfp317
	146357221	+	NM_001039209	Gm13152	155099	0.193153	100	chr4	146174765	146175416	652	17	8.82753e-06	0	35.2979				Pdzrn3					Pdzrn3				Mll5
	146357221	+	NM_001039209	Gm13152	76551	0.357274	100	chr4	146096217	146097422	1206	31	8.82753e-06	0	35.2861				Ostf1					Ostf1				Pelp1
	144971123	+	NM_001103158	Gm13242	23890	6.79312	100	chr4	144961274	144963565	2292	63	8.82753e-06	0	35.2519				Ces2d-ps					Ces2d-ps				Slc4a11
	13603846	+	NR_002860	A130040M12Rik	76890	0.854684	100	chrY_random	13279770	13283196	3427	95	8.82753e-06	0	35.2479				Myo3a					Myo3a				Rbmy1a1
	23657720	-	NM_001100444	Gm5934	7215	4.83859	100	chrX	23649226	23650505	1280	29	8.82753e-06	0	35.1867				Zc3h6					Zc3h6				Hnrpdl
	22728684	-	NM_001167167.1	Gm4177	0	100	42.6184	chr7	22727189	22729342	2154	60	8.82753e-06	0	35.1244				Il16					Il16				Drd2
	22728684	-	NM_001167166.1	Gm4216	0	100	42.6184	chr7	22727189	22729342	2154	60	8.82753e-06	0	35.1244				Adcy2					Adcy2				Dnm3
	146357221	+	NM_001039209	Gm13152	147783	0.505101	100	chr4	146167449	146169153	1705	39	8.82753e-06	0	34.8286				Ghr					Ghr				Msl1
	4291250	+	NM_001029930.1	ENSMUSG00000068790	78865	2.16138	100	chr14	4280451	4282388	1938	45	8.82753e-06	0	34.4544				D10Wsu52e					D10Wsu52e				Cks2
	177968182	+	NM_001177568	Gm14420	2018359	0.0577878	100	chr2	177890945	177892155	1211	26	8.82753e-06	0	34.4285				Gm14430					Gm14430				5033414D02Rik
	26452213	-	NM_001134299	Gm10220	0	38.181	77.0442	chr5	26449670	26452971	3302	85	8.82753e-06	0	34.3775				Csgalnact2					Csgalnact2				Helz
	178007834	-	NM_001162922	Zfp931	7023	12.0617	100	chr2	177999419	178000811	1393	39	8.82753e-06	0	34.3509				Nudcd3					Nudcd3				Dcst1
	23731855	-	NM_001100446	Gm4297	7199	5.67846	100	chrX	23723371	23724656	1286	31	8.82753e-06	0	34.1227				Acvr1c					Acvr1c				Ces1e
	60865823	-	NM_001199995.1	Mup12	226781	0.138261	100	chr4	60638499	60639042	544	15	8.82753e-06	0	33.8937				Usp42					Usp42				Tmeff1
	3093467	-	NM_030207	Sfi1	46754	8.46222	100	chr11	3041500	3046713	5214	150	8.82753e-06	0	33.8549				Oxgr1					Oxgr1				Lias
	26413850	-	NM_001114754	Gm6121	541110	0.375295	100	chrX	25870623	25872740	2118	50	8.82753e-06	0	33.8093				Ankrd12					Ankrd12				Pde9a
	22079800	-	NM_001166713.1	Gm5728	0	100	39.4082	chr7	22078175	22080506	2332	41	8.82753e-06	0	33.5593				Shank1					Shank1				Pnmal2
	22079800	-	NM_001166751.1	Gm8660	0	100	39.4082	chr7	22078175	22080506	2332	41	8.82753e-06	0	33.5593				Tulp4					Tulp4				1110034A24Rik
	3459735	+	NM_001199331.1	LOC100040022	0	100	48.3486	chrY_random	3458755	3460177	1423	26	8.82753e-06	0	33.4342				Rpl17					Rpl17				Slc26a9
	145635842	+	NM_001177546	Zfp600	32775	6.57572	100	chr4	145626691	145629447	2757	76	8.82753e-06	0	33.3972				Fbxw19					Fbxw19				Sfmbt2
	145635842	+	NM_001177545	Zfp600	31909	6.7144	100	chr4	145626691	145629447	2757	76	8.82753e-06	0	33.3972				Ltb4r2					Ltb4r2				Fam135b
	145904595	+	NM_009051	Rex2	28872	5.71649	100	chr4	145894493	145896720	2228	56	8.82753e-06	0.030303	33.2791				Tdrd3					Tdrd3				Ucp1
	145904599	+	NM_001177767	Gm13138	28843	5.72015	100	chr4	145894493	145896720	2228	56	8.82753e-06	0.030303	33.2791				Rai1					Rai1				Klhdc1
	22274104	-	NM_001167163	Gm4141	0	100	65.1805	chr7	22272952	22274364	1413	33	8.82753e-06	0	33.1447				Myo5a					Myo5a				Rad9
	22274104	-	NM_001167162	Gm4201	0	100	65.1805	chr7	22272952	22274364	1413	33	8.82753e-06	0	33.1447				3000002C10Rik					3000002C10Rik				Anp32e
	177968182	+	NM_001177568	Gm14420	799008	0.076112	100	chr2	176671594	176673188	1595	87	8.82753e-06	0	33.0951				Zmym1					Zmym1				C230081A13Rik
	22038478	-	NM_001167158.1	Gm4133	0	100	18.0398	chr7	22036036	22041157	5122	123	8.82753e-06	0.014493	32.9669				Stxbp5					Stxbp5				Tk2
	22038478	-	NM_001167159.1	Gm4187	0	100	18.0398	chr7	22036036	22041157	5122	123	8.82753e-06	0.014493	32.9669				Arhgap17					Arhgap17				Rhbdl2
	4155327	-	NM_001177714	Gm2897	374470	0.163613	100	chr14	3779924	3780857	934	22	8.82753e-06	0	32.3766				Pde12					Pde12				Serpinb1a
	4155346	-	NM_001177715	Gm2897	374489	0.163608	100	chr14	3779924	3780857	934	22	8.82753e-06	0	32.3766				Gm5643					Gm5643				Trpv4
	3040666	-	NR_003519	Pisd-ps2	2935	10.3488	100	chr17	3035676	3037731	2056	57	8.82753e-06	0	32.3423				Fndc1					Fndc1				Skil
	146357221	+	NM_001039209	Gm13152	12173	0.632784	100	chr4	146031839	146033974	2136	59	8.82753e-06	0	32.309				E230019M04Rik					E230019M04Rik				Piwil2
	3093467	-	NM_030207	Sfi1	29600	4.64822	100	chr11	3061004	3063867	2864	55	8.82753e-06	0	32.2914				0610010B08Rik					0610010B08Rik				Lrrfip2
	177968182	+	NM_001177568	Gm14420	331023	0.0700039	100	chr2	176203609	176205075	1467	41	8.82753e-06	0	32.2893				Tnks					Tnks				Gpsm2
	144551372	+	NM_001122734	Gm15085	9447	1.16387	100	chrX	144344130	144346651	2522	56	8.82753e-06	0	32.2643				Nt5dc3					Nt5dc3				Wiz
	144551372	+	NM_011022.3	Ott	9447	1.16387	100	chrX	144344130	144346651	2522	56	8.82753e-06	0	32.2643				Veph1					Veph1				Bysl
	144384521	+	NM_001122734.3	Gm15085	0	5.80071	92.4663	chrX	144344130	144346651	2522	56	8.82753e-06	0	32.2643				Nbea					Nbea				Psd4
	144384521	+	NM_011022.4	Ott	0	5.80071	92.4663	chrX	144344130	144346651	2522	56	8.82753e-06	0	32.2643				Mab21l1					Mab21l1				Wsb1
	144971123	+	NM_001103158	Gm13242	0	6.56787	67.9338	chr4	144936338	144939599	3262	80	8.82753e-06	0	32.2269				Arl4c					Arl4c				Rims1
	23657720	-	NM_001100444	Gm5934	9310	4.77055	100	chrX	23647149	23648410	1262	27	8.82753e-06	0	32.1021				Lmo7					Lmo7				Eaf1
	65541748	-	NM_001146002	Txndc2	2528	26.6326	100	chr17	65537969	65539220	1252	29	8.82753e-06	0	31.8601				Rapgef5					Rapgef5				Gnas
	65539300	-	NM_153519	Txndc2	80	55.5704	100	chr17	65537969	65539220	1252	29	8.82753e-06	0	31.8601				Tmem150c					Tmem150c				Dnmt3a
	4155327	-	NM_001177714	Gm2897	344038	0.482431	100	chr14	3808536	3811289	2754	53	8.82753e-06	0	31.7773				Heca					Heca				Best2
	4155346	-	NM_001177715	Gm2897	344057	0.482415	100	chr14	3808536	3811289	2754	53	8.82753e-06	0	31.7773				Thsd7b					Thsd7b				Heatr3
	8928072	-	NM_001105178	Vmn2r50	0	30.0031	83.8269	chr7	8923289	8928995	5707	156	8.82753e-06	0	31.5649				Rbm15					Rbm15				Peg3
	152919594	-	NM_012028	St6galnac5	65115	1.14118	100	chr3	152852637	152854479	1843	45	8.82753e-06	0.086957	31.499				Flna					Flna				Gpm6a
	20637502	-	NM_001166847	Vmn1r112	0	45.8613	16.446	chr7	20637093	20639585	2493	63	8.82753e-06	0.222222	31.3596				Cryzl1					Cryzl1				Guk1
	147023123	+	NR_030769	Nkx2-2as	96519	0.668022	100	chr2	146972043	146973028	986	28	8.82753e-06	0	31.1931				Fnbp1l					Fnbp1l				Grb10
	15039014	-	NM_182957	Gm17019	0	61.2712	77.4766	chr5	15036528	15039737	3210	79	8.82753e-06	0	31.1082				Mgam					Mgam				Mtmr6
	8759555	+	NM_052977	Adarb2	86123	0.194295	100	chr13	8288278	8289360	1083	29	8.82753e-06	0	31.0613				Phxr4					Phxr4				Pan3
	8828479	-	NM_001105152	Vmn2r48	9765	19.4546	100	chr7	8813664	8818714	5051	127	8.82753e-06	0	31.0339				Dock9					Dock9				Dlg5
	14715148	-	NM_001123368	Gm3417	207	19.0446	100	chr17	14712199	14714941	2743	76	8.82753e-06	0	30.9373				Mpp7					Mpp7				Sarm1
	14715148	-	NM_001123367.1	Gm3448	207	19.0446	100	chr17	14712199	14714941	2743	76	8.82753e-06	0	30.9373				Lingo2					Lingo2				Sh2d4a
	14727413	+	NM_001123372	Gm3435	0	1.10221	5.06744	chr17	14712199	14714941	2743	76	8.82753e-06	0	30.9373				Bai3					Bai3				Rars
	8101127	-	NM_001105073	Vmn2r41	9756	14.1365	100	chr7	8088029	8091371	3343	86	8.82753e-06	0	30.7764				Fam189a2					Fam189a2				Ddx41
	177968182	+	NM_001177568	Gm14420	1028158	0.159477	100	chr2	176900744	176904085	3342	91	8.82753e-06	0	30.7393				Serpinb6a					Serpinb6a				Sap130
	60316589	-	NM_001134644.1	LOC100048885	80339	0.625859	100	chr4	60235709	60236250	542	15	8.82753e-06	0	30.7145				Nqo2					Nqo2				Lrig3
	178050618	-	NM_001195816	Pld5	233339	0.344145	100	chr1	177816414	177817279	866	24	8.82753e-06	0	30.5677				C1qtnf9					C1qtnf9				A830018L16Rik
	178111988	-	NM_176916	Pld5	294709	0.27667	100	chr1	177816414	177817279	866	24	8.82753e-06	0	30.5677				Cit					Cit				Lrrc66
	23603204	+	NM_206868	Vmn1r178	0	100	76.143	chr7	23602108	23603310	1203	34	8.82753e-06	0	30.4386				1700028P14Rik					1700028P14Rik				Olfr329-ps
	57632018	-	NM_001034869	Gm4981	1295	28.6108	34.7157	chr10	57629229	57630723	1495	37	8.82753e-06	0	30.32				Sec61g					Sec61g				Gm10516
	8021698	+	NM_001105151	Vmn2r47	0	9.46678	69.6225	chr7	7996136	7999473	3338	91	8.82753e-06	0	30.2433				2210009G21Rik					2210009G21Rik				Sytl5
	20311815	-	NR_030708	6820431F20Rik	28813	1.14931	62.3836	chr8	20282466	20283002	537	15	8.82753e-06	0	30.1957				Cenpp					Cenpp				Gramd1c
	4291250	+	NM_001029930.1	ENSMUSG00000068790	61760	4.83132	100	chr14	4263346	4267677	4332	84	8.82753e-06	0	30.0314				Aspn					Aspn				Ephb3
	177968182	+	NM_001177568	Gm14420	279821	0.0747281	100	chr2	176152407	176153972	1566	43	8.82753e-06	0	29.7362				Tgm4					Tgm4				Mum1l1
	176162935	-	NM_001099349	Gm14308	8963	11.6189	100	chr2	176152407	176153972	1566	43	8.82753e-06	0	29.7362				Pcdh9					Pcdh9				Fam134c
	26370293	-	NM_029376	Speer4a	0	31.0101	66.9139	chr5	26368670	26371096	2427	66	8.82753e-06	0	29.6284				Naip6					Naip6				Armc9
	19353155	+	NM_001166750.1	Vmn1r143	0	100	30.1665	chr7	19351647	19354709	3063	69	8.82753e-06	0	29.4834				Sqrdl					Sqrdl				Gas2
	19353155	+	NM_001167538	Vmn1r95	0	100	30.1665	chr7	19351647	19354709	3063	69	8.82753e-06	0	29.4834				Gm5346					Gm5346				Serpina7
	146357221	+	NM_001039209	Gm13152	319167	0.50362	100	chr4	146338833	146340532	1700	41	8.82753e-06	0	29.4236				Helz					Helz				Rnf122
	177968182	+	NM_001177568	Gm14420	1577997	0.0498665	100	chr2	177450583	177451627	1045	29	8.82753e-06	0	29.2592				Rragc					Rragc				Fbxl17
	177458601	+	NM_001177568.1	Gm14420	6433	7.23083	100	chr2	177450583	177451627	1045	29	8.82753e-06	0	29.2592				Hoxc13					Hoxc13				Zfp658
	113419506	-	NM_001160152	Amy2a2	0	8.3362	85.4369	chr3	113418539	113419671	1133	32	8.82753e-06	0	29.0434				Sell					Sell				Evl
	113419506	-	NM_001160151.1	Amy2a3	0	8.3362	85.4369	chr3	113418539	113419671	1133	32	8.82753e-06	0	29.0434				Ubqln1					Ubqln1				Jph4
	113419506	-	NM_001160150.1	Amy2a4	0	8.3362	85.4369	chr3	113418539	113419671	1133	32	8.82753e-06	0	29.0434				Accn1					Accn1				Vmn2r15
	113419368	-	NM_001042711.2	Amy2a5	0	8.76637	73.2568	chr3	113418539	113419671	1133	32	8.82753e-06	0	29.0434				Ift88					Ift88				Thumpd1
	3007118	-	NR_033692	V1rg10	0	95.9486	77.1247	chr5	3006148	3007406	1259	34	8.82753e-06	0	29.0187				Faah					Faah				Egfl7
	61160456	-	NM_001199333	LOC100048884	0	62.8892	86.3047	chr4	61157993	61160847	2855	75	8.82753e-06	0	28.8077				Dlx2					Dlx2				Gramd4
	61160453	-	NM_001126319.1	Mup9	0	87.8615	86.1996	chr4	61157993	61160847	2855	75	8.82753e-06	0	28.8077				Cyfip1					Cyfip1				1810031K17Rik
	61160452	-	NM_001134644.2	LOC100048885	0	62.8834	86.1646	chr4	61157993	61160847	2855	75	8.82753e-06	0	28.8077				D17H6S56E-3					D17H6S56E-3				Usp33
	8867033	-	NM_001105156	Vmn2r49	0	12.2735	78.1651	chr7	8865083	8867578	2496	66	8.82753e-06	0	28.6354				Eml6					Eml6				2610015P09Rik
	60636720	-	NM_001199995	Mup12	142090	0.973936	100	chr4	60491475	60494630	3156	85	8.82753e-06	0	28.6249				4931440F15Rik					4931440F15Rik				Clrn1
	60865823	-	NM_001199995.1	Mup12	371193	0.802119	100	chr4	60491475	60494630	3156	85	8.82753e-06	0	28.6249				Prkdc					Prkdc				1700109F18Rik
	146357221	+	NM_001039209	Gm13152	81065	0.193746	100	chr4	146100731	146101384	654	18	8.82753e-06	0	28.483				Sf3a2					Sf3a2				Abhd15
	11767900	+	NM_001160144.1	LOC100039810	70955	2.18381	100	chrY_random	11759591	11761321	1731	44	8.82753e-06	0	28.1773				Kcng2					Kcng2				Ranbp6
	11767898	+	NM_001160142.1	LOC100041256	70955	2.18387	100	chrY_random	11759591	11761321	1731	44	8.82753e-06	0	28.1773				Oprk1					Oprk1				Ddx43
	19151540	+	NM_153154	Tcfap2d	49699	2.40739	100	chr1	19137935	19139458	1524	37	8.82753e-06	0	28.1468				Tbc1d9b					Tbc1d9b				Commd1
	12537282	-	NM_001081064	Pdzd2	16548	0.652643	100	chr15	12519198	12520734	1537	31	8.82753e-06	0	28.0985				Krt42					Krt42				Gsto1
	26420052	-	NM_001177579	Gm10471	0	73.4282	86.9616	chr5	26414844	26420833	5990	154	8.82753e-06	0	28.0938				Hspa2					Hspa2				S100a10
	144551372	+	NM_001122734	Gm15085	5348	1.42369	100	chrX	144340031	144343115	3085	63	8.82753e-06	0	28.0884				Pde4d					Pde4d				Prkce
	144551372	+	NM_011022.3	Ott	5348	1.42369	100	chrX	144340031	144343115	3085	63	8.82753e-06	0	28.0884				Gbx2					Gbx2				Notch2
	60233913	-	NM_001200004	Mup15	69117	3.86423	100	chr4	60161961	60164796	2836	74	8.82753e-06	0	28.0306				Dact1					Dact1				Grin2b
	60164530	-	NM_001134675	Mup7	0	64.1218	90.6206	chr4	60161961	60164796	2836	74	8.82753e-06	0	28.0306				Cyp2e1					Cyp2e1				Mrps35
	60164420	-	NM_001134644.5	LOC100048885	0	63.1741	86.7419	chr4	60161961	60164796	2836	74	8.82753e-06	0	28.0306				Vax1					Vax1				2310047M10Rik
	175101639	+	NM_001099308	Gm14391	5491	26.8543	100	chr2	175094485	175097880	3396	87	8.82753e-06	0	27.9614				Camta2					Camta2				Mcm10
	175208331	+	NM_001177480	Gm14391	5491	2.8457	100	chr2	175094485	175097880	3396	87	8.82753e-06	0	27.9614				Cyp4a32					Cyp4a32				Gm5615
	175102939	+	NM_001164689	Gm6710	5484	24.3633	100	chr2	175094485	175097880	3396	87	8.82753e-06	0	27.9614				Dcun1d3					Dcun1d3				Fbxo4
	145904595	+	NM_009051	Rex2	2895	6.12444	100	chr4	145868516	145870902	2387	64	8.82753e-06	0	27.9539				Pan3					Pan3				Srsf11
	145904599	+	NM_001177767	Gm13138	2866	6.12837	100	chr4	145868516	145870902	2387	64	8.82753e-06	0	27.9539				Lrrfip1					Lrrfip1				Stag1
	145635842	+	NM_001177546	Zfp600	36006	2.88835	100	chr4	145629922	145631132	1211	28	8.82753e-06	0	27.7639				Rfx4					Rfx4				A330021E22Rik
	145635842	+	NM_001177545	Zfp600	35140	2.94927	100	chr4	145629922	145631132	1211	28	8.82753e-06	0	27.7639				Med12l					Med12l				BC049762
	146486309	-	NM_145078	2610305D13Rik	24658	5.31824	100	chr4	146460026	146461651	1626	45	8.82753e-06	0	27.6678				P2ry13					P2ry13				Wdr53
	8322816	-	NM_001105074	Vmn2r44	0	14.5437	70.2694	chr7	8320522	8323787	3266	88	8.82753e-06	0	27.2837				E2f3					E2f3				Ebag9
	144551372	+	NM_001122734	Gm15085	1489	0.208131	100	chrX	144336172	144336622	451	10	8.82753e-06	0	27.1273				Fam65c					Fam65c				Impdh2
	144551372	+	NM_011022.3	Ott	1489	0.208131	100	chrX	144336172	144336622	451	10	8.82753e-06	0	27.1273				Nup205					Nup205				Rbbp6
	77459245	-	NM_001081336	Dgkh	1494	0.680465	100	chr14	77456694	77457751	1058	27	8.82753e-06	0	27.1271				Daam1					Daam1				Smarcd3
	83682198	+	NM_175514	Fam171b	1375	1.60566	100	chr2	83614942	83616043	1102	30	8.82753e-06	0	27.0728				Ptprj					Ptprj				Arpc2
	2081095	-	NM_001166384	Rbmy1a1	0	4.36709	26.9231	chrY	2080613	2082406	1794	33	8.82753e-06	0	26.9909				Onecut1					Onecut1				Rrp36
	2081095	-	NM_011253	Rbmy1a1	0	4.36709	26.9231	chrY	2080613	2082406	1794	33	8.82753e-06	0	26.9909				Mettl7a1					Mettl7a1				Eif3f
	144170508	+	NM_001114383	Luzp4	24565	3.65692	100	chrX	144153509	144155028	1520	35	8.82753e-06	0	26.7976				Pdzd11					Pdzd11				Mta1
	28058288	+	NM_010075	Dpp6	685392	0.117564	100	chr5	27833536	27834605	1070	28	8.82753e-06	0	26.7027				Hnmt					Hnmt				Gm13051
	28058288	+	NM_001198886	Dpp6	597971	0.130056	100	chr5	27833536	27834605	1070	28	8.82753e-06	0	26.7027				BC018473					BC018473				H13
	28058288	+	NM_207282	Dpp6	453550	0.157747	100	chr5	27833536	27834605	1070	28	8.82753e-06	0	26.7027				LOC100039753					LOC100039753				Mgam
	28058288	+	NM_001136060	Dpp6	240814	0.229827	100	chr5	27833536	27834605	1070	28	8.82753e-06	0	26.7027				Hoxa1					Hoxa1				Atxn7l3
	24987878	-	NM_001025607	Gm5168	0	8.71698	96.6958	chrX	24985889	24987946	2058	50	8.82753e-06	0	26.6783				Astn2					Astn2				Usp9y
	42205664	-	NM_001033493	Gpr111	13714	3.76609	100	chr17	42190699	42191950	1252	30	8.82753e-06	0	26.6623				5830417I10Rik					5830417I10Rik				Fam5c
	74825144	-	NM_010738	Ly6a	0	0.431464	0.911002	chr15	74825132	74826558	1427	30	8.82753e-06	0	26.5958				Inhbb					Inhbb				Pth1r
	19297611	-	NM_001167573.1	Gm10666	0	100	29.5197	chr7	19296416	19299684	3269	88	8.82753e-06	0	26.5858				Ptcd3					Ptcd3				Bace1
	19297611	-	NM_207547	Vmn1r93	0	100	29.5197	chr7	19296416	19299684	3269	88	8.82753e-06	0	26.5858				Asrgl1					Asrgl1				Moxd1
	20439198	-	NR_028428	2610005L07Rik	24165	5.77701	100	chr8	20412779	20415033	2255	44	8.82753e-06	0	26.5764				Nkx2-2					Nkx2-2				Tacc2
	177968182	+	NM_001177568	Gm14420	1038818	0.0585991	100	chr2	176911404	176912631	1228	28	8.82753e-06	0	26.5167				Hdac9					Hdac9				Kcnj8
	143279543	+	NM_001198988	Gm15080	468	4.55168	100	chrX	143239829	143241657	1829	38	8.82753e-06	0	26.3903				Pde10a					Pde10a				Ppp1r2
	143279543	+	NM_001122734.4	Gm15085	468	4.55168	100	chrX	143239829	143241657	1829	38	8.82753e-06	0	26.3903				Fam3b					Fam3b				Ift140
	143279543	+	NM_011022	Ott	468	4.55168	100	chrX	143239829	143241657	1829	38	8.82753e-06	0	26.3903				Dok6					Dok6				Tmem204
	146486309	-	NM_145078	2610305D13Rik	0	5.62897	95.6643	chr4	146484589	146486387	1799	43	8.82753e-06	0	26.3116				Obscn					Obscn				Mtus1
	145904595	+	NM_009051	Rex2	0	4.42078	49.2849	chr4	145863848	145867343	3496	83	8.82753e-06	0	26.2892				Rps8					Rps8				Atr
	145904599	+	NM_001177767	Gm13138	0	4.34917	48.4554	chr4	145863848	145867343	3496	83	8.82753e-06	0	26.2892				Pigr					Pigr				Adamts13
	20048318	+	NM_001166725	Vmn1r129	0	91.7749	59.4254	chr7	20046816	20048242	1427	28	8.82753e-06	0	26.2157				Cntn4					Cntn4				Muc2
	19392351	-	NM_001167151.1	Gm4498	0	100	60.4331	chr7	19391334	19392857	1524	43	8.82753e-06	0	26.1407				Mtap6					Mtap6				Pik3ip1
	19392351	-	NM_001167150.2	Gm8453	0	100	60.4331	chr7	19391334	19392857	1524	43	8.82753e-06	0	26.1407				Lrrc16a					Lrrc16a				Tdrd7
	19392351	-	NM_001166742	Vmn1r118	0	100	60.4331	chr7	19391334	19392857	1524	43	8.82753e-06	0	26.1407				Serpina4-ps1					Serpina4-ps1				C1galt1
	175101639	+	NM_001099308	Gm14391	3832	11.6084	100	chr2	175092826	175094293	1468	41	1.7655e-05	0	26.1258				Vmn1r63					Vmn1r63				Tmem136
	175208331	+	NM_001177480	Gm14391	3832	1.23012	100	chr2	175092826	175094293	1468	41	1.7655e-05	0	26.1258				Purb					Purb				P2rx6
	175102939	+	NM_001164689	Gm6710	3825	10.5316	100	chr2	175092826	175094293	1468	41	1.7655e-05	0	26.1258				Galk2					Galk2				Scap
	177968182	+	NM_001177568	Gm14420	1025943	0.0753962	100	chr2	176898529	176900108	1580	44	1.7655e-05	0	26.0732				Mgmt					Mgmt				Frmd5
	78757603	-	NR_003363	Gm6548	994	51.2984	72.5572	chr17	78755167	78756609	1443	39	1.7655e-05	0	25.9481				Lypd6b					Lypd6b				Pcmt1
	22765223	+	NM_001166747.1	Vmn1r135	0	100	38.8072	chr7	22763465	22765845	2381	66	1.7655e-05	0	25.8519				Dvl3					Dvl3				Olfm3
	22765223	+	NM_001166755.1	Vmn1r163	0	100	38.8072	chr7	22763465	22765845	2381	66	1.7655e-05	0	25.8519				Zbtb7a					Zbtb7a				Mreg
	97416590	+	NM_027256	Ints4	35453	2.0631	100	chr7	97391601	97392847	1247	30	1.7655e-05	0	25.8198				2013-09-05					2013-09-05				Ypel5
	109464925	-	NM_001104625	Vmn2r14	3647	12.5192	100	chr5	109460137	109461278	1142	29	1.7655e-05	0	25.6565				Gpbp1					Gpbp1				Slc7a6
	146653589	-	NM_001127189	Gm13157	47583	3.80357	100	chr4	146603884	146606006	2123	57	1.7655e-05	0	25.5486				BC031353					BC031353				0610012H03Rik
	8980553	-	NM_001105179	Vmn2r51	17325	6.16368	68.8445	chr7	8961576	8963228	1653	46	1.7655e-05	0	25.5298				Dbt					Dbt				Atp11b
	87540620	+	NM_013673	Sp100	7496	1.27778	100	chr1	87488717	87489475	759	21	1.7655e-05	0	25.5155				Ccdc88c					Ccdc88c				Trhde
	8928072	-	NM_001105178	Vmn2r50	5124	13.672	100	chr7	8920769	8922948	2180	59	1.7655e-05	0	25.4846				Ttc21b					Ttc21b				Ttc23l
	3093467	-	NM_030207	Sfi1	1341	1.7512	100	chr11	3091048	3092126	1079	18	1.7655e-05	0	25.4733				Nrg3					Nrg3				Mobkl2c
	51590521	+	NM_029181	Slxl1	0	8.73562	84.3643	chrX	51573387	51575132	1746	41	1.7655e-05	0	25.3661				Gm4340					Gm4340				Ttn
	110370097	+	NM_001163996	Zfp605	7634	7.62789	100	chr5	110358028	110359530	1503	37	1.7655e-05	0	25.2252				Npr1					Npr1				Ublcp1
	66128703	+	NM_008032	Aff2	244889	0.267674	100	chrX	65865885	65867243	1359	35	1.7655e-05	0	25.1979				Mkl1					Mkl1				Bnc1
	177968182	+	NM_001177568	Gm14420	328106	0.129366	100	chr2	176200692	176203402	2711	57	1.7655e-05	0	25.1964				Ranbp17					Ranbp17				Pex11c
	13603846	+	NR_002860	A130040M12Rik	75243	0.251392	100	chrY_random	13278123	13279130	1008	24	1.7655e-05	0	25.1946				Alg12					Alg12				Zdhhc6
	3031948	+	NR_003517	Pisd-ps1	3287	26.8391	100	chr11	3027311	3029437	2127	59	1.7655e-05	0	25.1778				Lmnb2					Lmnb2				Adamtsl4
	3031946	+	NR_003518	Pisd-ps3	3281	26.8662	100	chr11	3027311	3029437	2127	59	1.7655e-05	0	25.1778				Usp24					Usp24				Wdr69
	24907926	+	NM_178665	Lpp	136278	0.292877	100	chr16	24444977	24446731	1755	47	1.7655e-05	0.1	25.1078				Cul7					Cul7				Ppfibp1
	24907926	+	NM_001145952	Lpp	81537	0.322322	100	chr16	24444977	24446731	1755	47	1.7655e-05	0.1	25.1078				Dnaja4					Dnaja4				Cdc37l1
	24449822	+	NR_038091	A730098P11Rik	314	34.0116	100	chr16	24444977	24446731	1755	47	1.7655e-05	0.1	25.1078				Gm14288					Gm14288				Obscn
	60865823	-	NM_001199995.1	Mup12	226047	0.098867	100	chr4	60639388	60639776	389	10	1.7655e-05	0	25.0941				Gm839					Gm839				Zdhhc7
	10571384	-	NM_001037748.1	LOC380994	0	2.14972	62.7364	chrY_random	10570821	10571719	899	23	1.7655e-05	0	24.9576				Arhgap21					Arhgap21				Slc25a23
	10571372	-	NM_201530.3	Sly	0	2.1051	61.4016	chrY_random	10570821	10571719	899	23	1.7655e-05	0	24.9576				Mbp					Mbp				Arhgap12
	95725892	+	NM_177187	D5Ertd577e	0	0.830294	34.6377	chr5	95696657	95697346	690	13	1.7655e-05	0	24.8777				Strbp					Strbp				Nthl1
	177968182	+	NM_001177568	Gm14420	1502662	0.0538749	100	chr2	177375248	177376376	1129	25	1.7655e-05	0	24.868				Grm6					Grm6				Esam
	107743610	+	NM_145603	Ces2c	4324	24.0491	100	chr8	107740521	107742303	1783	47	1.7655e-05	0	24.8653				Grm8					Grm8				Phf3
	95725892	+	NM_177187	D5Ertd577e	22684	3.45319	100	chr5	95719792	95720785	994	24	1.7655e-05	0	24.6838				9930021J03Rik					9930021J03Rik				Mpp5
	95725408	+	NM_001122678	Gm3286	5949	8.59416	100	chr5	95719792	95720785	994	24	1.7655e-05	0	24.6838				Ick					Ick				Cdadc1
	95725408	+	NM_001167792	Gm3286	5949	8.59416	100	chr5	95719792	95720785	994	24	1.7655e-05	0	24.6838				Dmrta2					Dmrta2				Insrr
	95725408	+	NM_001167793.3	Gm3286	5949	8.59416	100	chr5	95719792	95720785	994	24	1.7655e-05	0	24.6838				Chi3l3					Chi3l3				Stt3b
	177968182	+	NM_001177568	Gm14420	1509396	0.0577878	100	chr2	177381982	177383192	1211	28	1.7655e-05	0	24.5427				Nfxl1					Nfxl1				Gm4871
	25168160	-	NM_001104946	Gm2012	28924	4.98965	85.2892	chrX	25137456	25139236	1781	44	1.7655e-05	0	24.5017				4933402N22Rik					4933402N22Rik				Zmiz1
	104211174	-	NM_001033347	D430041D05Rik	117248	0.671254	100	chr2	104092133	104093926	1794	45	1.7655e-05	0	24.3396				Brd2					Brd2				Camk4
	3093467	-	NM_030207	Sfi1	44595	1.30812	100	chr11	3048067	3048872	806	18	1.7655e-05	0	24.2806				Klhl32					Klhl32				Dsp
	146486309	-	NM_145078	2610305D13Rik	22209	6.68215	100	chr4	146462058	146464100	2043	52	1.7655e-05	0	24.2578				Gm5592					Gm5592				Wipf1
	43428219	+	NM_198677	BC061237	0	23.5663	84.3588	chr14	43421723	43423461	1739	47	1.7655e-05	0	24.2456				Hscb					Hscb				Plagl1
	26413850	-	NM_001114754	Gm6121	241903	0.314341	100	chrX	26170174	26171947	1774	35	1.7655e-05	0.076923	24.1993				Nf1					Nf1				Jmjd5
	146429002	+	NM_001014397	Gm13154	0	6.96611	63.7615	chr4	146395813	146399300	3488	87	1.7655e-05	0	24.1716				Ephx2					Ephx2				Sgk1
	50991320	+	NR_028552	Snord58b	0	100	3.45912	chr14	50990697	50992286	1590	40	1.7655e-05	0	24.131				Smg6					Smg6				Fam117b
	438102	-	NM_001160137	LOC100039614	69745	0.620634	100	chrY_random	367888	368357	470	11	1.7655e-05	0	24.066				Cdk5rap2					Cdk5rap2				5830433M19Rik
	26370293	-	NM_029376	Speer4a	1675	17.0136	100	chr5	26367728	26368618	891	18	1.7655e-05	0	23.9186				Fitm2					Fitm2				Rabl2
	114589133	-	NM_173391	Tph2	1664	0.775514	100	chr10	114586645	114587469	825	23	1.7655e-05	0	23.9159				Wdr20a					Wdr20a				Olfr292
	4155327	-	NM_001177714	Gm2897	378055	0.211961	100	chr14	3776063	3777272	1210	31	1.7655e-05	0	23.871				Snx14					Snx14				Rbfox2
	4155346	-	NM_001177715	Gm2897	378074	0.211954	100	chr14	3776063	3777272	1210	31	1.7655e-05	0	23.871				Ptprg					Ptprg				Adamtsl3
	25639475	-	NM_001040669	Gm5169	0	0.47586	73.6313	chrX	25637499	25640183	2685	61	1.7655e-05	0	23.7861				Zfp804b					Zfp804b				Sgsm3
	25639475	-	NM_001162364	Gm14525	0	6.6209	73.6313	chrX	25637499	25640183	2685	61	1.7655e-05	0	23.7861				Runx2					Runx2				Acad10
	145563714	+	NM_001037926	Gm13051	19750	6.57774	100	chr4	145554154	145556081	1928	49	1.7655e-05	0	23.7826				Kdm1a					Kdm1a				Araf
	124296145	+	NM_001170395	Cd163	394	5.36018	100	chr6	124270664	124272050	1387	36	1.7655e-05	0	23.7191				Hoxd3					Hoxd3				Polr2j
	124296145	+	NM_053094	Cd163	394	5.36018	100	chr6	124270664	124272050	1387	36	1.7655e-05	0	23.7191				Gm5478					Gm5478				Usp47
	21952526	+	NM_001033813	Zfp872	5020	6.87728	100	chr9	21943588	21944547	960	18	1.7655e-05	0	23.7183				Slc14a2					Slc14a2				Kcne3
	177968182	+	NM_001177568	Gm14420	2039582	0.0641822	100	chr2	177912168	177913512	1345	37	1.7655e-05	0	23.6665				Flrt2					Flrt2				Accn4
	146357221	+	NM_001039209	Gm13152	84543	0.293877	100	chr4	146104209	146105200	992	28	1.7655e-05	0	23.5568				Dock8					Dock8				Gm4371
	83782845	+	NM_001177432.4	Gm13691	1339	35.9408	100	chr2	83780874	83782063	1190	31	1.7655e-05	0	23.5493				Car11					Car11				Serinc5
	83782845	+	NM_001177422.3	Gm13693	1339	35.9408	100	chr2	83780874	83782063	1190	31	1.7655e-05	0	23.5493				Rpl39l					Rpl39l				Ccdc91
	83782845	+	NM_001177429.2	Gm13694	1339	35.9408	100	chr2	83780874	83782063	1190	31	1.7655e-05	0	23.5493				Vmn1r90					Vmn1r90				Zfp639
	83782845	+	NM_001177434.1	Gm13695	1339	35.9408	100	chr2	83780874	83782063	1190	31	1.7655e-05	0	23.5493				Sgpp1					Sgpp1				Slc40a1
	83782845	+	NM_001177424.1	Gm13696	1339	35.9408	100	chr2	83780874	83782063	1190	31	1.7655e-05	0	23.5493				Igf1r					Igf1r				Sptlc1
	83782845	+	NM_001177430.1	Gm13697	1339	35.9408	100	chr2	83780874	83782063	1190	31	1.7655e-05	0	23.5493				Rdh18-ps					Rdh18-ps				Ptpro
	83782845	+	NM_001177418.4	Gm13698	1339	35.9408	100	chr2	83780874	83782063	1190	31	1.7655e-05	0	23.5493				Zfp74					Zfp74				Rsf1
	4846503	+	NM_001085523	Gm14374	0	100	61.5505	chrX	4843693	4846878	3186	84	1.7655e-05	0	23.5129				Mettl9					Mettl9				Tns1
	130346502	-	NM_053152	Klra22	310578	0.291881	100	chr6	130034732	130035924	1193	27	1.7655e-05	0	23.4105				Tbl1xr1					Tbl1xr1				Cpeb1
	130346356	-	NM_013793	Klra15	310432	0.291993	100	chr6	130034732	130035924	1193	27	1.7655e-05	0	23.4105				Mtr					Mtr				Ablim1
	130272175	-	NM_010646	Klra12	236251	0.454547	100	chr6	130034732	130035924	1193	27	1.7655e-05	0	23.4105				Gipc2					Gipc2				Btaf1
	177968182	+	NM_001177568	Gm14420	284022	0.0797863	100	chr2	176156608	176158279	1672	45	1.7655e-05	0	23.3764				Pappa2					Pappa2				Cib1
	176162935	-	NM_001099349	Gm14308	4656	12.4054	100	chr2	176156608	176158279	1672	45	1.7655e-05	0	23.3764				Senp3					Senp3				Dpp6
	43813105	-	NM_001163637	Jakmip2	133096	0.457258	100	chr18	43679295	43680009	715	13	1.7655e-05	0	23.3567				Rora					Rora				Nsf
	154751052	+	NM_207223	Acap3	4569	7.99194	100	chr4	154740244	154741472	1229	34	1.7655e-05	0	23.3129				Rsbn1					Rsbn1				C130026L21Rik
	193097657	-	NM_144880	Ppp2r5a	24017	2.60086	100	chr1	193072469	193073640	1172	28	1.7655e-05	0	23.3001				Trnp1					Trnp1				Wdr25
	118913454	-	NM_029286	Ccdc30	80857	1.15505	100	chr4	118831539	118832597	1059	29	1.7655e-05	0	23.2649				Arid5b					Arid5b				Fam159a
	4155327	-	NM_001177714	Gm2897	377201	0.0604352	100	chr14	3777782	3778126	345	10	1.7655e-05	0	23.2579				Kcnd3					Kcnd3				Ntm
	4155346	-	NM_001177715	Gm2897	377220	0.0604332	100	chr14	3777782	3778126	345	10	1.7655e-05	0	23.2579				Asph					Asph				Lrrc16b
	8200177	-	NM_198961	Vmn2r43	0	15.377	60.077	chr7	8197680	8201837	4158	115	1.7655e-05	0	23.223				Otud7b					Otud7b				0610009O20Rik
	108214695	+	NM_146738	Olfr497	0	100	74.3126	chr7	108213557	108214829	1273	36	1.7655e-05	0	23.1995				Espn					Espn				Ccdc115
	129900329	-	NM_001103366	Vmn2r87	17724	5.29343	100	chr10	129881253	129882605	1353	33	1.7655e-05	0	23.173				Pik3r2					Pik3r2				2610034M16Rik
	20311117	+	NM_001166741	Vmn1r121	0	100	57.9853	chr7	20309933	20311560	1628	31	2.64826e-05	0	23.1402				Rimklb					Rimklb				Cwc27
	10306504	+	NR_033630	Gm5177	7000	13.9441	100	chr10	10303135	10304580	1446	38	2.64826e-05	0	23.0563				Esx1					Esx1				Maz
	177968182	+	NM_001177568	Gm14420	2011574	0.0773049	100	chr2	177884160	177885779	1620	35	2.64826e-05	0	22.9783				Zfand6					Zfand6				Baz2b
	177886698	-	NM_001190302	Gm14326	919	11.0354	100	chr2	177884160	177885779	1620	35	2.64826e-05	0	22.9783				Ppp4r1l-ps					Ppp4r1l-ps				Svip
	108059802	-	NM_026672	Gstm7	1057	21.7994	100	chr3	108057566	108058745	1180	30	2.64826e-05	0	22.9695				Ppp2r3a					Ppp2r3a				Il12a
	26413850	-	NM_001114754	Gm6121	464649	0.0783194	100	chrX	25948760	25949201	442	11	2.64826e-05	0	22.8912				Osbpl8					Osbpl8				Syn2
	27788270	-	NM_026206	Prl7c1	0	18.862	86.8388	chr13	27786892	27788479	1588	42	2.64826e-05	0.105263	22.8894				1700025G04Rik					1700025G04Rik				Bok
	20136509	-	NM_001166740	Vmn1r125	0	100	37.9466	chr7	20134739	20137173	2435	61	2.64826e-05	0	22.8883				Eaf2					Eaf2				5930412G12Rik
	11082976	+	NM_001166835	Vmn1r79	0	100	75.7202	chr7	11081899	11083113	1215	34	2.64826e-05	0.166667	22.7488				Iqcb1					Iqcb1				Pir
	111327074	+	NM_026470	Spata6	87727	0.761456	100	chr4	111305669	111306499	831	23	2.64826e-05	0	22.6953				Cebpz					Cebpz				Cldn8
	23731855	-	NM_001100446	Gm4297	10391	7.06495	100	chrX	23719865	23721464	1600	37	2.64826e-05	0	22.5938				Lipa					Lipa				4831426I19Rik
	50748311	+	NM_194347	AY358078	0	5.58237	75.9959	chr14	50721533	50723465	1933	49	2.64826e-05	0	22.5695				AI317395					AI317395				Nkain2
	4155327	-	NM_001177714	Gm2897	439050	0.110185	100	chr14	3715649	3716277	629	11	2.64826e-05	0	22.5684				Gp49a					Gp49a				B3galnt1
	4155346	-	NM_001177715	Gm2897	439069	0.110181	100	chr14	3715649	3716277	629	11	2.64826e-05	0	22.5684				Ankrd45					Ankrd45				Slc25a27
	22172836	-	NM_001167160.1	Gm10665	0	77.4093	55.4978	chr7	22172090	22173435	1346	23	2.64826e-05	0	22.559				Med26					Med26				Eif3g
	22172836	-	NM_001167161	Gm10670	0	77.4093	55.4978	chr7	22172090	22173435	1346	23	2.64826e-05	0	22.559				Fzd5					Fzd5				Peg10
	60636720	-	NM_001199995	Mup12	79871	0.881048	100	chr4	60553995	60556849	2855	59	2.64826e-05	0	22.5282				Olfr292					Olfr292				B3galnt2
	60865823	-	NM_001199995.1	Mup12	308974	0.725617	100	chr4	60553995	60556849	2855	59	2.64826e-05	0	22.5282				AW146154					AW146154				Mettl3
	60636725	-	NM_008647	Mup2	79876	3.39428	100	chr4	60553995	60556849	2855	59	2.64826e-05	0	22.5282				Kcnk13					Kcnk13				Mei4
	60636720	-	NM_001126319	Mup9	79871	3.43997	100	chr4	60553995	60556849	2855	59	2.64826e-05	0	22.5282				Gm5607					Gm5607				Slc44a1
	60556509	-	NM_001122647	Mup10	0	64.5534	88.0911	chr4	60553995	60556849	2855	59	2.64826e-05	0	22.5282				Bcl11a					Bcl11a				Suv39h1
	12855183	-	NM_011954	Prl2c4	6445	15.7866	100	chr13	12847280	12848738	1459	40	2.64826e-05	0	22.4475				Zfhx4					Zfhx4				Mrps21
	12855141	-	NM_031191	Prl2c2	6403	15.8621	100	chr13	12847280	12848738	1459	40	2.64826e-05	0	22.4475				Cep192					Cep192				Fbxl20
	12855204	-	NM_011118	Prl2c3	6466	15.7645	100	chr13	12847280	12848738	1459	40	2.64826e-05	0	22.4475				Mfsd11					Mfsd11				Ccdc111
	146357221	+	NM_001039209	Gm13152	75126	0.294766	100	chr4	146094792	146095786	995	28	2.64826e-05	0.166667	22.4226				Chst14					Chst14				Ormdl1
	5488337	-	NM_027877	Mus81	0	13.4776	71.6634	chr19	5487597	5488630	1034	29	2.64826e-05	0	22.3931				Bicc1					Bicc1				Lmnb2
	145904595	+	NM_009051	Rex2	31703	3.02758	100	chr4	145897324	145898503	1180	32	2.64826e-05	0	22.3877				Dab2					Dab2				Zfc3h1
	145904599	+	NM_001177767	Gm13138	31674	3.02953	100	chr4	145897324	145898503	1180	32	2.64826e-05	0	22.3877				Sp2					Sp2				Nrg3
	163816314	-	NM_001204904	4930558K02Rik	10768	3.11593	100	chr1	163804377	163805546	1170	25	2.64826e-05	0	22.3801				Vmn1r62					Vmn1r62				Oosp1
	163805826	-	NM_001204905	4930558K02Rik	280	4.32357	100	chr1	163804377	163805546	1170	25	2.64826e-05	0	22.3801				Upb1					Upb1				Ints1
	115359790	+	NM_029012	Sppl3	41725	0.933905	100	chr5	115314248	115315062	815	21	2.64826e-05	0	22.2932				Cab39l					Cab39l				Zfp59
	70269922	+	NM_025397	Med11	0	23.3166	37.7138	chr11	70267434	70268544	1111	28	2.64826e-05	0	22.2781				Ryr2					Ryr2				Zfp652
	4887988	+	NM_001159750	Tcea1	21527	1.89486	100	chr1	4869302	4870063	762	18	2.64826e-05	0	22.2534				ORF61					ORF61				Amy1
	4887988	+	NM_011541	Tcea1	21527	1.89486	100	chr1	4869302	4870063	762	18	2.64826e-05	0	22.2534				Nae1					Nae1				Boll
	4887988	+	NM_001159751	Tcea1	20893	1.92521	100	chr1	4869302	4870063	762	18	2.64826e-05	0	22.2534				Spsb4					Spsb4				Irx1
	22659710	-	NM_001165971	Gm5803	645	44.6352	46.7206	chr15	22657953	22659065	1113	23	2.64826e-05	0	22.2433				Insm2					Insm2				A3galt2
	16454473	+	NM_008139	Gnaq	31141	0.371921	100	chr19	16230991	16231937	947	19	2.64826e-05	0	22.2281				Rhox4b					Rhox4b				Nfkb2
	16237478	+	NR_033228	E030024N20Rik	0	12.9047	86.6948	chr19	16230991	16231937	947	19	2.64826e-05	0	22.2281				Carns1					Carns1				Fscb
	95309215	-	NM_133808	Hdlbp	55929	1.74283	100	chr1	95252017	95253286	1270	34	2.64826e-05	0	22.2043				Mmp25					Mmp25				1700013H16Rik
	13169161	+	NM_009340.1	Tcp10a	216136	0.651225	100	chr17	13120259	13121984	1726	42	2.64826e-05	0.086957	22.2033				Nsa2					Nsa2				Wdr17
	145104680	+	NR_033612	Gm13238	9	98.8387	27.5045	chr4	145103915	145106699	2785	77	2.64826e-05	0	22.1459				Ubtd1					Ubtd1				Epha3
	121664618	-	NM_019933	Ptpn4	48208	0.936976	100	chr1	121614734	121616410	1677	36	2.64826e-05	0	22.1234				Fzd1					Fzd1				Dync1h1
	178007834	-	NM_001162922	Zfp931	504	35.9685	100	chr2	178003177	178007330	4154	106	2.64826e-05	0.094595	22.1231				Adrb1					Adrb1				Tmprss11d
	13603846	+	NR_002860	A130040M12Rik	74352	0.129437	100	chrY_random	13277232	13277750	519	16	2.64826e-05	0	22.1112				Spata20					Spata20				Ptprm
	177968182	+	NM_001177568	Gm14420	796072	0.0140771	100	chr2	176668658	176668952	295	16	2.64826e-05	0	22.0927				Arhgef17					Arhgef17				Fam120b
	26436102	-	NM_207657	5031410I06Rik	0	37.7557	75.6024	chr5	26433593	26436912	3320	85	2.64826e-05	0	22.0517				Dlst					Dlst				Art3
	66950940	+	NM_001177556	Gng12	5153	0.615367	100	chr6	66831128	66831896	769	22	2.64826e-05	0	22.04				Kank1					Kank1				Hdac3
	66950940	+	NM_001177557	Gng12	5153	0.615367	100	chr6	66831128	66831896	769	22	2.64826e-05	0	22.04				Cldn5					Cldn5				Gm5128
	66950940	+	NM_001177559	Gng12	5153	0.615367	100	chr6	66831128	66831896	769	22	2.64826e-05	0	22.04				Rbm25					Rbm25				F13a1
	66950940	+	NM_001177560	Gng12	5153	0.615367	100	chr6	66831128	66831896	769	22	2.64826e-05	0	22.04				Slc1a1					Slc1a1				Hey1
	66950940	+	NM_025278	Gng12	5153	0.615367	100	chr6	66831128	66831896	769	22	2.64826e-05	0	22.04				Ccr6					Ccr6				Guca2b
	66950940	+	NM_001177558	Gng12	4659	0.61781	100	chr6	66831128	66831896	769	22	2.64826e-05	0	22.04				C5ar1					C5ar1				D19Bwg1357e
	138841812	+	NM_019571	Tspan5	86227	0.462304	100	chr3	138765809	138766558	750	19	2.64826e-05	0	22.0361				Csrnp2					Csrnp2				Plcxd3
	14727413	+	NM_001123372	Gm3435	1959	9.11902	100	chr17	14716762	14717911	1150	31	2.64826e-05	0	22.0265				Ehd4					Ehd4				Nrxn1
	14727909	+	NM_001123370	9030025P20Rik	1563	9.04728	100	chr17	14716762	14717911	1150	31	2.64826e-05	0	22.0265				AI848100					AI848100				Ralyl
	163012	-	NM_033616	Csprs	28976	2.04701	100	chr8_random	132984	134036	1053	29	2.64826e-05	0	21.9314				Ribc2					Ribc2				Ip6k1
	100582077	+	NM_016723	Uchl3	0	2.00134	69.3962	chr14	100539786	100540994	1209	32	2.64826e-05	0	21.7445				Sf3b4					Sf3b4				Bai3
	77459245	-	NM_001081336	Dgkh	327	0.553762	100	chr14	77458058	77458918	861	24	3.53101e-05	0	21.6753				Fbxl12					Fbxl12				Slc4a1ap
	47918100	+	NM_010362	Gsto1	5462	14.3353	100	chr19	47913762	47915166	1405	39	3.53101e-05	0	21.6218				Fermt1					Fermt1				Rhobtb1
	4155327	-	NM_001177714	Gm2897	423879	0.243843	100	chr14	3730057	3731448	1392	33	3.53101e-05	0	21.6042				Tsc1					Tsc1				Acvr1c
	4155346	-	NM_001177715	Gm2897	423898	0.243835	100	chr14	3730057	3731448	1392	33	3.53101e-05	0	21.6042				Gm4975					Gm4975				Tle1
	103408346	-	NM_026047	Rnf219	40145	2.90468	100	chr14	103366891	103368201	1311	35	3.53101e-05	0	21.5787				Samd12					Samd12				Dap3
	102788796	-	NM_001163494	4921539E11Rik	19962	0.897098	100	chr4	102768293	102768834	542	10	4.41376e-05	0	21.5734				Zdhhc17					Zdhhc17				Dnajb9
	102788796	-	NM_027612	4921539E11Rik	19962	0.897098	100	chr4	102768293	102768834	542	10	4.41376e-05	0	21.5734				2410066E13Rik					2410066E13Rik				Zc3h3
	123860356	-	NM_207667	Fgf14	527685	0.13322	100	chr14	123331677	123332671	995	27	5.29652e-05	0	21.4629				Slc35c1					Slc35c1				Adcyap1r1
	145635842	+	NM_001177546	Zfp600	37974	1.25695	100	chr4	145631890	145632416	527	15	5.29652e-05	0	21.4629				Pde11a					Pde11a				Wdr19
	145635842	+	NM_001177545	Zfp600	37108	1.28346	100	chr4	145631890	145632416	527	15	5.29652e-05	0	21.4629				Klf4					Klf4				Jarid2
	177968182	+	NM_001177568	Gm14420	1814269	0.0306834	100	chr2	177686855	177687497	643	12	5.29652e-05	0	21.4522				Rpl34					Rpl34				Ednra
	438102	-	NM_001160137	LOC100039614	67362	0.551968	100	chrY_random	370323	370740	418	12	5.29652e-05	0	21.4069				Cox7a2					Cox7a2				Supt3h
	136108012	-	NM_010142	Ephb2	504	0.626347	100	chr4	136106367	136107508	1142	31	5.29652e-05	0	21.3913				Gm10440					Gm10440				Wdr70
	60865823	-	NM_001199995.1	Mup12	228687	0.746204	100	chr4	60634201	60637136	2936	77	5.29652e-05	0	21.3214				Ercc8					Ercc8				Kctd20
	60636749	-	NM_001164526	Mup11	0	64.8931	86.8188	chr4	60634201	60637136	2936	77	5.29652e-05	0	21.3214				Kctd16					Kctd16				Stx11
	60636725	-	NM_008647	Mup2	0	3.00195	86.0014	chr4	60634201	60637136	2936	77	5.29652e-05	0	21.3214				Mbd5					Mbd5				Mpv17l
	60636725	-	NM_001045550.1	Mup2	0	84.3917	86.0014	chr4	60634201	60637136	2936	77	5.29652e-05	0	21.3214				Hs6st1					Hs6st1				Ephb1
	60636720	-	NM_001199995	Mup12	0	0.777667	85.8311	chr4	60634201	60637136	2936	77	5.29652e-05	0	21.3214				Fbxo28					Fbxo28				Mbtps2
	60636720	-	NM_001126319	Mup9	0	3.03633	85.8311	chr4	60634201	60637136	2936	77	5.29652e-05	0	21.3214				Capn5					Capn5				Polr2b
	60636719	-	NM_001134644.3	LOC100048885	0	64.6229	85.797	chr4	60634201	60637136	2936	77	5.29652e-05	0	21.3214				Mobkl1a					Mobkl1a				Tshz1
	83759605	+	NM_001177432	Gm13691	1339	34.7025	100	chr2	83757634	83758782	1149	30	5.29652e-05	0	21.2808				Cdk8					Cdk8				Arhgap6
	83759605	+	NM_001177422.5	Gm13693	1339	34.7025	100	chr2	83757634	83758782	1149	30	5.29652e-05	0	21.2808				Adat2					Adat2				Amelx
	83759605	+	NM_001177429.5	Gm13694	1339	34.7025	100	chr2	83757634	83758782	1149	30	5.29652e-05	0	21.2808				Atxn2					Atxn2				Adcy8
	83759605	+	NM_001177434.4	Gm13695	1339	34.7025	100	chr2	83757634	83758782	1149	30	5.29652e-05	0	21.2808				Ints8					Ints8				Cdhr3
	83759605	+	NM_001177424.6	Gm13696	1339	34.7025	100	chr2	83757634	83758782	1149	30	5.29652e-05	0	21.2808				Kcnj5					Kcnj5				Mapk4
	83759605	+	NM_001177430.5	Gm13697	1339	34.7025	100	chr2	83757634	83758782	1149	30	5.29652e-05	0	21.2808				Lrfn3					Lrfn3				Fam168a
	83759605	+	NM_001177418.1	Gm13698	1339	34.7025	100	chr2	83757634	83758782	1149	30	5.29652e-05	0	21.2808				5830405N20Rik					5830405N20Rik				Ppp2r5a
	39187365	-	NM_177890	Gm5114	0	14.8432	29.9725	chr7	39186495	39189400	2906	75	5.29652e-05	0	21.235				Cyp2b23					Cyp2b23				Rfx3
	14727413	+	NM_001123372	Gm3435	8412	12.2909	100	chr17	14723215	14724764	1550	39	5.29652e-05	0	21.1679				Tmprss2					Tmprss2				Sltm
	14727909	+	NM_001123370	9030025P20Rik	8016	12.1942	100	chr17	14723215	14724764	1550	39	5.29652e-05	0	21.1679				2810432L12Rik					2810432L12Rik				Lhfpl5
	21967951	+	NM_183014	Zfp184	7801	5.56097	100	chr13	21960360	21961215	856	19	5.29652e-05	0	21.1245				Fam167a					Fam167a				Xkrx
	8980553	-	NM_001105179	Vmn2r51	0	4.05676	35.9578	chr7	8979805	8981887	2083	58	5.29652e-05	0	21.1224				Ubn1					Ubn1				Gdpd3
	67560267	-	NM_001166218	Zfp712	74290	0.448095	100	chr13	67485589	67485977	389	11	5.29652e-05	0	21.1121				Sri					Sri				Brwd3
	99231979	-	NM_001197321	Foxp1	258569	0.338243	100	chr6	98972257	98973410	1154	33	5.29652e-05	0	21.0887				Arl5b					Arl5b				Rnf145
	98993762	-	NM_001197322	Foxp1	20352	1.12085	100	chr6	98972257	98973410	1154	33	5.29652e-05	0	21.0887				Pura					Pura				Nt5dc1
	99400809	-	NM_053202	Foxp1	427399	0.226272	100	chr6	98972257	98973410	1154	33	5.29652e-05	0	21.0887				Tspyl4					Tspyl4				Chd3
	70882691	+	NM_178628	Atl1	27160	1.95824	100	chr12	70838870	70840259	1390	32	5.29652e-05	0	21.0516				Grik4					Grik4				Gabarapl2
	33367367	-	NM_008997	Rab11b	10945	6.5989	100	chr17	33355235	33356422	1188	34	5.29652e-05	0	21.0476				Eef1a1					Eef1a1				Slc9a3
	3093467	-	NM_030207	Sfi1	43084	1.47204	100	chr11	3049477	3050383	907	33	5.29652e-05	0	21.0062				Ldha					Ldha				BC051019
	26687860	+	NR_002890	Gm12070	1401	46.0225	100	chr11	26686509	26687775	1267	23	5.29652e-05	0	21.0018				Tnfrsf22					Tnfrsf22				Sntg1
	35219185	-	NM_001080709	4930402F06Rik	1060	4.67731	100	chr2	35217115	35218125	1011	22	5.29652e-05	0	20.9446				Pard3					Pard3				Ppip5k2
	3093467	-	NM_030207	Sfi1	0	0.399253	22.5895	chr11	3093222	3094310	1089	38	5.29652e-05	0	20.9217				Nrxn3					Nrxn3				Apbb1
	142466266	+	NM_177879	Sdk1	25872	0.123424	100	chr5	141519880	141521079	1200	26	5.29652e-05	0	20.7491				Rnf13					Rnf13				Smg5
	41500347	+	NR_004441	Gprc2a-rs5	50462	2.11216	100	chr7	41491629	41492878	1250	35	5.29652e-05	0	20.7471				Kif13b					Kif13b				Spop
	60636720	-	NM_001199995	Mup12	145684	0.238546	100	chr4	60490264	60491036	773	15	5.29652e-05	0	20.6931				Pnrc1					Pnrc1				Ap4e1
	60865823	-	NM_001199995.1	Mup12	374787	0.196463	100	chr4	60490264	60491036	773	15	5.29652e-05	0	20.6931				Kif6					Kif6				Heg1
	4494819	-	NM_028860	Mtmr3	29885	1.20931	100	chr11	4463557	4464934	1378	29	5.29652e-05	0	20.6766				Pcdhb2					Pcdhb2				Cplx2
	146357221	+	NM_001039209	Gm13152	153174	0.216853	100	chr4	146172840	146173571	732	20	5.29652e-05	0	20.655				Rhox3a					Rhox3a				Snx9
	135244671	-	NM_011942	Lypla2	0	12.3313	49.359	chr4	135244133	135245224	1092	30	5.29652e-05	0	20.6339				Rpl23					Rpl23				Nup37
	36715235	-	NM_030889	Sorcs2	0	0.142447	46.8103	chr5	36714693	36715852	1160	28	5.29652e-05	0	20.5469				Sorbs2					Sorbs2				Sntn
	83920959	+	NM_199195	Bckdhb	16684	0.890226	100	chr9	83762183	83763744	1562	33	5.29652e-05	0	20.4598				Ublcp1					Ublcp1				4430402I18Rik
	175208331	+	NM_001177480	Gm14391	59441	1.29883	100	chr2	175148435	175149984	1550	40	5.29652e-05	0	20.4512				5830418K08Rik					5830418K08Rik				Pnpla7
	175150857	-	NM_001177404	Gm14431	873	12.0914	100	chr2	175148435	175149984	1550	40	5.29652e-05	0	20.4512				Nccrp1					Nccrp1				Angel1
	175150857	-	NM_001177406	Gm14431	873	12.0914	100	chr2	175148435	175149984	1550	40	5.29652e-05	0	20.4512				Rgs5					Rgs5				Grlf1
	175150857	-	NM_001177405.2	Gm8898	873	12.0914	100	chr2	175148435	175149984	1550	40	5.29652e-05	0	20.4512				Rere					Rere				Larp1
	175150857	-	NM_001177407	Gm8898	873	12.0914	100	chr2	175148435	175149984	1550	40	5.29652e-05	0	20.4512				Slc6a11					Slc6a11				Jak1
	4155327	-	NM_001177714	Gm2897	349796	0.212837	100	chr14	3804317	3805531	1215	31	5.29652e-05	0	20.4221				Rpl21					Rpl21				Rara
	4155346	-	NM_001177715	Gm2897	349815	0.21283	100	chr14	3804317	3805531	1215	31	5.29652e-05	0	20.4221				Ankrd34c					Ankrd34c				Szt2
	23657720	-	NM_001100444	Gm5934	10589	5.46231	100	chrX	23645687	23647131	1445	38	5.29652e-05	0	20.4125				Lca5					Lca5				Luzp4
	35551927	+	NM_011412	Slit3	201512	0.179372	100	chr11	35166391	35167443	1053	30	5.29652e-05	0	20.3563				Dnajc13					Dnajc13				Shc2
	129832562	-	NM_001102602	Vmn2r85	2641	16.4098	100	chr10	129828059	129829921	1863	50	5.29652e-05	0	20.3362				Bcl11b					Bcl11b				Mapk9
	152901905	+	NM_133847	Tm9sf4	35385	3.27272	100	chr2	152888127	152889735	1609	40	5.29652e-05	0.588235	20.2987				Gcc1					Gcc1				Vps29
	182167225	-	NR_003623	Gm5069	2309	35.5388	84.8667	chr1	182163417	182164916	1500	42	5.29652e-05	0	20.2727				Hsf5					Hsf5				Fam57a
	20439198	-	NR_028428	2610005L07Rik	26893	3.44059	100	chr8	20410963	20412305	1343	30	5.29652e-05	0	20.2722				Adad1					Adad1				Idua
	48913739	-	NM_001110017	Dzip3	0	0.71402	47.5691	chr16	48913241	48914289	1049	27	6.17927e-05	0	20.2259				Cdh6					Cdh6				Slc26a1
	48913739	-	NM_027341	Dzip3	0	0.71402	47.5691	chr16	48913241	48914289	1049	27	6.17927e-05	0	20.2259				Scn9a					Scn9a				Trpm1
	48939332	+	NM_172616	C330027C09Rik	0	1.86528	45.3765	chr16	48913241	48914289	1049	27	6.17927e-05	0	20.2259				Olfr1506					Olfr1506				Itgbl1
	4155327	-	NM_001177714	Gm2897	428774	0.136286	100	chr14	3725776	3726553	778	15	6.17927e-05	0	20.2118				Usp5					Usp5				2810055G20Rik
	4155346	-	NM_001177715	Gm2897	428793	0.136281	100	chr14	3725776	3726553	778	15	6.17927e-05	0	20.2118				Gm10638					Gm10638				Erp44
	83765415	+	NM_001177432.1	Gm13691	614	81.4558	90.9612	chr2	83762719	83765683	2965	79	6.17927e-05	0.45	20.1754				Prok2					Prok2				Scn10a
	83765415	+	NM_001177422.6	Gm13693	614	81.4558	90.9612	chr2	83762719	83765683	2965	79	6.17927e-05	0.45	20.1754				Atg2b					Atg2b				Schip1
	83765415	+	NM_001177429.6	Gm13694	614	81.4558	90.9612	chr2	83762719	83765683	2965	79	6.17927e-05	0.45	20.1754				Fert2					Fert2				1300010F03Rik
	83765415	+	NM_001177434.5	Gm13695	614	81.4558	90.9612	chr2	83762719	83765683	2965	79	6.17927e-05	0.45	20.1754				Peg3					Peg3				Cwc15
	83765415	+	NM_001177424.4	Gm13696	614	81.4558	90.9612	chr2	83762719	83765683	2965	79	6.17927e-05	0.45	20.1754				Raf1					Raf1				Dpysl3
	83765415	+	NM_001177430.6	Gm13697	614	81.4558	90.9612	chr2	83762719	83765683	2965	79	6.17927e-05	0.45	20.1754				Brwd1					Brwd1				Dnahc6
	83765415	+	NM_001177418	Gm13698	614	81.4558	90.9612	chr2	83762719	83765683	2965	79	6.17927e-05	0.45	20.1754				Mobp					Mobp				Anapc1
	84959724	-	NM_080470	Smc1b	14150	1.85818	100	chr15	84944325	84945574	1250	31	6.17927e-05	0	20.064				Masp1					Masp1				Smad9
	58138180	-	NM_029872	Hnrnpa0	106	35.997	100	chr13	58137111	58138074	964	19	6.17927e-05	0	20.0581				Wdr83					Wdr83				Papss2
	138849532	-	NM_001044747	Zfp68	8387	9.83036	100	chr5	138839564	138841145	1582	43	6.17927e-05	0	20.0271				Nanos1					Nanos1				Rpl29
	138849532	-	NM_001163797	Zfp68	8387	9.83036	100	chr5	138839564	138841145	1582	43	6.17927e-05	0	20.0271				Smc4					Smc4				Ppid
	138849532	-	NM_013844	Zfp68	8387	9.83036	100	chr5	138839564	138841145	1582	43	6.17927e-05	0	20.0271				Nxph1					Nxph1				Tram1
	9051180	-	NM_001105191	Vmn2r52	1361	8.13677	100	chr7	9048385	9049819	1435	38	6.17927e-05	0	20.0097				Tmed7					Tmed7				Abl1
	76783387	-	NM_011652	Ttn	262782	0.432215	100	chr2	76519402	76520605	1204	30	6.17927e-05	0	19.9603				Txnl4b					Txnl4b				Utp18
	76783387	-	NM_028004	Ttn	262782	0.432215	100	chr2	76519402	76520605	1204	30	6.17927e-05	0	19.9603				Cast					Cast				Rab2b
	120805937	+	NM_028955	4933427G17Rik	32188	0.285006	8.82071	chr7	120805846	120806888	1043	25	6.17927e-05	0	19.9303				Vwa5b2					Vwa5b2				Fryl
	132428864	+	NM_146261	Fam199x	0	2.34904	76.992	chrX	132395727	132396730	1004	27	7.06202e-05	0	19.9123				Mks1					Mks1				Mdga2
	19260603	+	NM_001166736	Vmn1r91	402	56.4935	49.2918	chr7	19260082	19261140	1059	19	7.06202e-05	0	19.8956				2900011O08Rik					2900011O08Rik				Gadd45a
	83788655	+	NM_001177432.5	Gm13691	1266	34.8837	100	chr2	83786611	83787765	1155	30	7.06202e-05	0	19.8649				Plk1s1					Plk1s1				Mgp
	83788655	+	NM_001177422.4	Gm13693	1266	34.8837	100	chr2	83786611	83787765	1155	30	7.06202e-05	0	19.8649				Rad51ap1					Rad51ap1				Rbmxrt
	83788655	+	NM_001177429.3	Gm13694	1266	34.8837	100	chr2	83786611	83787765	1155	30	7.06202e-05	0	19.8649				Eif1					Eif1				Glt25d2
	83788655	+	NM_001177434.2	Gm13695	1266	34.8837	100	chr2	83786611	83787765	1155	30	7.06202e-05	0	19.8649				Clnk					Clnk				Ar
	83788655	+	NM_001177424.2	Gm13696	1266	34.8837	100	chr2	83786611	83787765	1155	30	7.06202e-05	0	19.8649				Gpr158					Gpr158				2013-03-07
	83788655	+	NM_001177430.2	Gm13697	1266	34.8837	100	chr2	83786611	83787765	1155	30	7.06202e-05	0	19.8649				Zswim6					Zswim6				Nfxl1
	83788655	+	NM_001177418.3	Gm13698	1266	34.8837	100	chr2	83786611	83787765	1155	30	7.06202e-05	0	19.8649				Rhobtb1					Rhobtb1				Skap1
	113452109	-	NM_001160152.1	Amy2a2	0	8.34267	59.7162	chr3	113451142	113452762	1621	45	7.06202e-05	0.285714	19.8628				Iqgap2					Iqgap2				Pcdh1
	113452109	-	NM_001160151.2	Amy2a3	0	8.34267	59.7162	chr3	113451142	113452762	1621	45	7.06202e-05	0.285714	19.8628				Plxna4					Plxna4				Ankrd26
	113452109	-	NM_001160150.2	Amy2a4	0	8.34267	59.7162	chr3	113451142	113452762	1621	45	7.06202e-05	0.285714	19.8628				Cpne1					Cpne1				Olfr153
	113451971	-	NM_001042711.3	Amy2a5	0	8.77471	51.203	chr3	113451142	113452762	1621	45	7.06202e-05	0.285714	19.8628				Rps6ka2					Rps6ka2				Brwd1
	23657720	-	NM_001100444	Gm5934	0	7.68504	88.5067	chrX	23655688	23657984	2297	57	7.06202e-05	0	19.676				Osbp					Osbp				Larp6
	49324293	+	NM_029383	Cldn22	0	49.7487	41.7722	chr8	49322609	49323793	1185	32	7.06202e-05	0	19.6651				Ube3c					Ube3c				Atp8b2
	45390646	+	NM_001045555	Tulp2	3683	11.3608	100	chr7	45385431	45386441	1011	23	7.06202e-05	0	19.5959				Kbtbd11					Kbtbd11				Cacna1c
	45390423	+	NM_008807	Tulp2	3683	11.6528	100	chr7	45385431	45386441	1011	23	7.06202e-05	0	19.5959				Olfr722					Olfr722				Kank4
	64751970	-	NM_009623	Adcy8	1539	0.434913	100	chr15	64749461	64750431	971	28	7.94478e-05	0	19.5543				Slmap					Slmap				Coro7
	33974722	-	NM_001114157	Rhox3h	3463	12.8092	100	chrX	33969841	33971259	1419	31	7.94478e-05	0	19.4891				1700040I03Rik					1700040I03Rik				Slc6a19
	111933632	-	NM_001033248	Gm266	0	62.1087	69.1743	chr12	111932879	111933968	1090	31	7.94478e-05	0	19.4776				Poc1b					Poc1b				Bet3l
	11139133	-	NM_080433	Fezf2	0	8.50314	29.0878	chr14	11138796	11139957	1162	31	8.82753e-05	0	19.4492				Cebpa					Cebpa				Kbtbd2
	57237211	-	NM_019427	Epb4.1l4b	563	1.18135	100	chr4	57235687	57236648	962	27	8.82753e-05	0	19.4429				Lrrc16b					Lrrc16b				Cad
	93455757	-	NM_010829	Msh3	87485	0.679131	100	chr13	93367301	93368272	972	21	8.82753e-05	0	19.4323				Dctn4					Dctn4				Slc14a2
	175435950	-	NM_001177349	Pydc4	1406	25.7139	100	chr1	175432663	175434544	1882	48	8.82753e-05	0	19.4275				Hoxb1					Hoxb1				Spire2
	175435950	-	NM_001177350	Pydc4	1406	25.7139	100	chr1	175432663	175434544	1882	48	8.82753e-05	0	19.4275				Fgf15					Fgf15				Kif2a
	23693809	+	NM_207546	Vmn1r181	0	100	86.9114	chr7	23692640	23693892	1253	35	8.82753e-05	0	19.3249				Srcin1					Srcin1				1700007B14Rik
	3093467	-	NM_030207	Sfi1	33068	0.916984	100	chr11	3059835	3060399	565	10	8.82753e-05	0	19.2635				Ttll3					Ttll3				Fam189a1
	104522947	+	NM_001167705	Serpina3a	0	1.41705	14.5903	chr12	104513013	104513903	891	17	8.82753e-05	0	19.2634				1110017D15Rik					1110017D15Rik				Arid3a
	20397155	+	NM_001166708	Vmn1r119	133	85.3896	100	chr7	20396365	20397153	789	16	8.82753e-05	0	19.2366				Rsf1					Rsf1				Taf11
	74313634	-	NM_028186	Nkd2	17014	4.39852	100	chr13	74295376	74296620	1245	26	8.82753e-05	0	19.2076				Ephb6					Ephb6				Pik3c2a
	143767815	+	NM_001122734.5	Gm15085	188271	0.409824	100	chrX	143749169	143750016	848	22	8.82753e-05	0	19.1925				Nkx2-1					Nkx2-1				5730494M16Rik
	143767815	+	NM_011022.2	Ott	188271	0.409824	100	chrX	143749169	143750016	848	22	8.82753e-05	0	19.1925				Luc7l2					Luc7l2				Gpld1
	143767815	+	NM_001082966	Gm15114	13852	2.60931	100	chrX	143749169	143750016	848	22	8.82753e-05	0	19.1925				Fam71e1					Fam71e1				Avpr1a
	113556958	-	NM_001164677	Pdcd6ip	0	1.1395	66.5977	chr9	113556315	113557281	967	19	8.82753e-05	0	19.1915				Acap1					Acap1				Dopey1
	113556958	-	NM_001164678	Pdcd6ip	0	1.1395	66.5977	chr9	113556315	113557281	967	19	8.82753e-05	0	19.1915				2510039O18Rik					2510039O18Rik				Prlr
	113556958	-	NM_011052	Pdcd6ip	0	1.1395	66.5977	chr9	113556315	113557281	967	19	8.82753e-05	0	19.1915				Btnl7					Btnl7				Hnrpll
	19888490	+	NM_146557	Olfr869	7384	12.0415	100	chr9	19886906	19887985	1080	23	8.82753e-05	0	19.1901				Cacna2d2					Cacna2d2				Rev1
	72469773	-	NM_001045533	2012-03-04	76146	1.03331	100	chr1	72392497	72393627	1131	24	8.82753e-05	0	19.1805				Vmn2r15					Vmn2r15				Repin1
	14917964	+	NM_145709	Obox5	0	5.31103	77.541	chr7	14908922	14909531	610	17	8.82753e-05	0	19.1714				Cep110					Cep110				Mapre2
	111107982	+	NM_146393	Olfr1279	330	65.0053	52.2592	chr2	111107370	111108542	1173	33	8.82753e-05	0	19.1575				Refbp2					Refbp2				Pank2
	129906125	+	NM_009811	Casp6	0	8.55746	87.9254	chr3	129893298	129894531	1234	34	8.82753e-05	0	19.1539				Tarbp1					Tarbp1				Txk
	61540479	-	NM_001012323	Mup20	0	34.5263	77.3356	chr4	61539139	61540872	1734	46	8.82753e-05	0	19.1279				Ppp2r2b					Ppp2r2b				Prkg1
	192809559	+	NM_030060	Batf3	0	0.085462	0.779896	chr1	192797884	192799037	1154	27	8.82753e-05	0	19.1275				E130304F04Rik					E130304F04Rik				BC030307
	125873106	-	NM_199021	Dpp10	287519	0.14101	100	chr1	125584582	125585587	1006	23	8.82753e-05	0	19.1251				Slc12a4					Slc12a4				Klf15
	23662115	+	NM_206869	Vmn1r180	0	98.7616	80.0167	chr7	23660908	23662103	1196	34	8.82753e-05	0	19.0893				Tmtc1					Tmtc1				Kif16b
	36472784	+	NM_001039551	Cnnm3	592	6.28858	100	chr1	36457014	36458042	1029	26	9.71028e-05	0	19.0875				Elp3					Elp3				Fgf2
	36472784	+	NM_053186	Cnnm3	592	6.28858	100	chr1	36457014	36458042	1029	26	9.71028e-05	0	19.0875				Cyp3a57					Cyp3a57				Man1a
	134989470	+	NM_026360	Ddx47	3419	17.327	100	chr6	134980724	134982831	2108	51	9.71028e-05	0	19.0854				Il17rb					Il17rb				Gpr98
	98009384	-	NM_134027	Med1	7155	2.13661	100	chr11	98001351	98002229	879	25	9.71028e-05	0	19.0668				Chat					Chat				Mrpl24
	98009384	-	NM_001080118	Med1	7155	2.21779	100	chr11	98001351	98002229	879	25	9.71028e-05	0	19.0668				Slc18a3					Slc18a3				Fam83e
	98008997	-	NM_013634	Med1	6768	2.23966	100	chr11	98001351	98002229	879	25	9.71028e-05	0	19.0668				Fam179b					Fam179b				Eng
	62946968	-	NM_001163758	Skor1	0	3.18548	58.0101	chr9	62946625	62947217	593	14	9.71028e-05	0	19.0579				Xrn2					Xrn2				Aggf1
	33979235	-	NM_001100465	Rhox2h	1155	31.4573	100	chrX	33976734	33978080	1347	36	9.71028e-05	0	19.047				Map3k1					Map3k1				Ltbp3
	131173802	+	NM_020587	Srsf4	6094	2.17531	100	chr4	131151809	131152419	611	11	9.71028e-05	0	19.0436				Phc3					Phc3				Mocs2
	33799230	+	NM_001162937	Bet3l	11497	1.60902	100	chr10	33738510	33739671	1162	27	9.71028e-05	0	19.0414				Sltm					Sltm				Smg7
	150783792	-	NM_001097977	Gm14151	2309	25.4222	100	chr2	150780069	150781483	1415	39	9.71028e-05	0	19.0336				Zscan20					Zscan20				AV320801
	32918521	+	NM_019673	Actl6a	25	5.88267	100	chr3	32900120	32901203	1084	29	9.71028e-05	0	19.008				Ndufb10					Ndufb10				Bnc2
	124915349	+	NM_001110100	Banp	21107	1.87864	100	chr8	124857730	124859208	1479	40	9.71028e-05	0.315789	18.9635				Olfr470					Olfr470				Dhtkd1
	124915349	+	NM_016812	Banp	21107	1.87864	100	chr8	124857730	124859208	1479	40	9.71028e-05	0.315789	18.9635				Prss46					Prss46				Zfp503
	177968182	+	NM_001177568	Gm14420	1815450	0.0350735	100	chr2	177688036	177688770	735	21	9.71028e-05	0	18.9599				Cnot6					Cnot6				Cd160
	63512553	-	NM_001039485	Fam38b	231220	0.250152	100	chr18	63280391	63281333	943	25	9.71028e-05	0	18.9103				Nck1					Nck1				Rfc3
	177968182	+	NM_001177568	Gm14420	326697	0.0576924	100	chr2	176199283	176200491	1209	34	9.71028e-05	0	18.9064				Oog1					Oog1				Smg1
	145489392	+	NM_027770	Col24a1	245568	0.441174	100	chr3	145475426	145476570	1145	32	9.71028e-05	0	18.9009				Grid2					Grid2				Ppp4r1
	144170508	+	NM_001114383	Luzp4	23443	2.50451	100	chrX	144152387	144153427	1041	24	9.71028e-05	0	18.8612				Ivns1abp					Ivns1abp				Ptpn6
	73015287	-	NM_025942	Ola1	96979	0.821222	100	chr2	72917310	72918308	999	24	0.00010593	0	18.7606				Nck2					Nck2				Surf1
	5057847	-	NM_207543	Vmn1r59	0	100	63.8851	chr7	5056831	5058292	1462	38	0.00010593	0	18.7237				Sin3b					Sin3b				2610039C10Rik
	124615247	-	NM_013812	Cdk2ap1	0	6.65869	51.7329	chr5	124614636	124615818	1183	19	0.00010593	0	18.6939				Acsl3					Acsl3				Odz4
	35177743	+	NM_027513	Nup205	0	2.26363	73.2655	chr6	35107190	35109351	2162	50	0.000114758	0.384615	18.6524				Rabggtb					Rabggtb				Cgrrf1
	63674843	-	NM_001168274	Gsdmc2	14197	5.50115	100	chr15	63659501	63660646	1146	30	0.000114758	0	18.6345				Cxcl9					Cxcl9				Wars2
	63674843	-	NM_177912	Gsdmc2	14197	5.50115	100	chr15	63659501	63660646	1146	30	0.000114758	0	18.6345				Col13a1					Col13a1				Ctdsp1
	99845959	-	NM_013570	Krt33b	211	16.0276	100	chr11	99844750	99845748	999	21	0.000114758	0	18.6318				Serpina1c					Serpina1c				Slc19a2
	49992324	-	NM_011725	Xlr	0	10.2509	66.1731	chrX	49990895	49993055	2161	50	0.000114758	0	18.6072				Grik3					Grik3				Lin7c
	80477411	+	NM_001081240	Prmt10	0	2.51698	43.1099	chr8	80444408	80446272	1865	47	0.000114758	0.222222	18.5664				Stambpl1					Stambpl1				Tmx3
	52543269	-	NM_001024474	Diras2	0	2.86816	86.0544	chr13	52542511	52543392	882	24	0.000114758	0	18.5631				Eif3d					Eif3d				Bre
	175101639	+	NM_001099308	Gm14391	0	1.02799	17.6152	chr2	175088386	175089123	738	21	0.000132413	0	18.4386				Vps13b					Vps13b				Reg4
	175208331	+	NM_001177480	Gm14391	0	0.108934	17.6152	chr2	175088386	175089123	738	21	0.000132413	0	18.4386				Glra3					Glra3				Itga9
	175102939	+	NM_001164689	Gm6710	0	0.882416	16.6667	chr2	175088386	175089123	738	21	0.000132413	0	18.4386				LOC668917					LOC668917				Gpr101
	5759059	-	NM_001013012	Zfp787	72	5.22382	100	chr7	5757709	5758987	1279	27	0.000132413	0	18.4306				Ankrd50					Ankrd50				Dnajc28
	129068789	+	NR_030454.1	Mir684-1	0	100	6.94669	chr10	129067797	129069034	1238	33	0.000132413	0	18.3363				Prrg4					Prrg4				Ano2
	89405042	-	NM_001111314	Ngef	91124	0.773884	100	chr1	89313168	89313918	751	21	0.000132413	0	18.3339				Ppip5k2					Ppip5k2				4932438A13Rik
	89341534	-	NM_019867	Ngef	27616	2.23945	100	chr1	89313168	89313918	751	21	0.000132413	0	18.3339				Micalcl					Micalcl				Arvcf
	33994370	-	NM_172741	4931406P16Rik	172	2.40301	100	chr7	33993024	33994198	1175	33	0.000132413	0	18.3035				Atp5f1					Atp5f1				Rpusd4
	71483558	+	NM_001142631	Spdya	4168	3.48711	100	chr17	71461086	71462014	929	22	0.000132413	0	18.2931				Ift140					Ift140				C030046E11Rik
	71494391	+	NM_029254	Spdya	4168	2.47905	100	chr17	71461086	71462014	929	22	0.000132413	0	18.2931				Btbd3					Btbd3				Huwe1
[truncated: 8,758 more rows]

## Sheet: PJ34C MND vs Con (Fig 2)
Overlap region >0	transcript chromosome	transcript start	transcript stop	strand	Transcript ID	Gene Symbol	Distance to TSS	Percent overlap with gene	Percent overlap with region	chromosome	region start	region end	length(bps)	probes in region	p-value(region)	Fraction of negatively enriched windows in region	MAT-score on T(PJ34 vs. WTNuc)				PJ34C vs Wt con in matrix (5945 genes)					PJ34C MAT+ in Matrix (2567 genes)				PJ34C MAT- in Matrix (4077 genes)
[truncated: 10,919 more rows]

[truncated: 10 more sheets: PJ34 all vs Con (Fig. 3D), PJ34A vs PJ34A1-4 2CEDE, PJ34B vs PJ34B1-4 2CEDE, PJ34C, B, A vs con MND (Fig5) , Embryo vs Mat Sperm (Fig 5EF), DAVID 2CEDEMND (Fig 5D), Chi2 2CEDE MND (Fig 4B), PJ34 A 2CEDE primary data, PJ34 B 2CEDE primary data, PJ34 C 2CEDE primary data]
