# Supplementary material for: Paternal Poly (ADP-ribose) Metabolism Modulates Retention of Inheritable Sperm Histones and Early Embryonic Gene Expression
Source: PLoS Genet. 2014 May 8;10(5):e1004317. doi: 10.1371/journal.pgen.1004317 (PMC4014456; doi:10.1371/journal.pgen.1004317)
Supplement: Dataset S3 — Parg(110)−/− mouse model high throughput sequencing data. Similar to Dataset S1, differentially nucleosome associated sperm genes in Parg(110)−/− sire sperm samples are compared with differentially expressed genes in 2-cell embryos, as determined by high throughput sequencing of single 2-cell embryo complete cDNA profiles obtained from these sires and overlaps are shown. This MS Excel file contains also the complete genome-wide sequencing data. (XLSX) [file pgen.1004317.s003.xlsx]

## Sheet: Gene matrix (20018 genes)
Gene matrix (20,018 genes)
0610007C21Rik
0610007L01Rik			This is the group of genes commonly detected by both, tiling arrays and RNA seq.
0610007P08Rik
0610007P14Rik
0610007P22Rik
0610008F07Rik
0610009B22Rik
0610009D07Rik
0610009O20Rik
0610010B08Rik
0610010F05Rik
0610010K14Rik
0610010O12Rik
0610011F06Rik
0610011L14Rik
0610012G03Rik
0610012H03Rik
0610030E20Rik
0610031J06Rik
0610037L13Rik
0610037P05Rik
0610039K10Rik
0610040B10Rik
0610040J01Rik
0910001L09Rik
1100001G20Rik
1110001A16Rik
1110001J03Rik
1110002B05Rik
1110002L01Rik
1110002N22Rik
1110003E01Rik
1110004E09Rik
1110004F10Rik
1110005A03Rik
1110006O24Rik
1110007C09Rik
1110008F13Rik
1110008J03Rik
1110008L16Rik
1110008P14Rik
1110012D08Rik
1110012J17Rik
1110012L19Rik
1110014N23Rik
1110017D15Rik
1110018G07Rik
1110018J18Rik
1110020A21Rik
1110020G09Rik
1110021J02Rik
1110021L09Rik
1110028C15Rik
1110031I02Rik
1110032A03Rik
1110032A04Rik
1110032F04Rik
1110034A24Rik
1110034B05Rik
1110034G24Rik
1110037F02Rik
1110038D17Rik
1110038F14Rik
1110049F12Rik
1110051M20Rik
1110054O05Rik
1110057K04Rik
1110058L19Rik
1110059E24Rik
1110059G10Rik
1110059M19Rik
1110065P20Rik
1110067D22Rik
1190002H23Rik
1190002N15Rik
1190003J15Rik
1190005F20Rik
1190005I06Rik
1190007F08Rik
1190007I07Rik
1200009I06Rik
1200011I18Rik
1200011M11Rik
1200014J11Rik
1200016B10Rik
1300001I01Rik
1300002K09Rik
1300010F03Rik
1300014I06Rik
1300017J02Rik
1300018I17Rik
1300018J18Rik
1500001M20Rik
1500002O20Rik
1500003O03Rik
1500004A13Rik
1500010J02Rik
1500011H22Rik
1500011K16Rik
1500012F01Rik
1500015A07Rik
1500015O10Rik
1500031L02Rik
1500032L24Rik
1520402A15Rik
1600002H07Rik
1600002K03Rik
1600012H06Rik
1600014C10Rik
1600014K23Rik
1600015I10Rik
1600021P15Rik
1600027N09Rik
1600029D21Rik
1600029I14Rik
1600029O15Rik
1700001C02Rik
1700001C19Rik
1700001G17Rik
1700001J03Rik
1700001J11Rik
1700001K19Rik
1700001L05Rik
1700001L19Rik
1700001O22Rik
1700001P01Rik
1700003E16Rik
1700003F12Rik
1700003G18Rik
1700003H04Rik
1700003M02Rik
1700006A11Rik
1700006E09Rik
1700007B14Rik
1700007G11Rik
1700007I08Rik
1700007K09Rik
1700007K13Rik
1700008A04Rik
1700008F21Rik
1700008I05Rik
1700008J07Rik
1700008O03Rik
1700008P02Rik
1700008P20Rik
1700009J07Rik
1700009N14Rik
1700009P17Rik
1700010D01Rik
1700010I14Rik
1700010M22Rik
1700011A15Rik
1700011E24Rik
1700011F03Rik
1700011F14Rik
1700011H14Rik
1700011I03Rik
1700011L22Rik
1700012A03Rik
1700012A16Rik
1700012B07Rik
1700012B09Rik
1700012B15Rik
1700012P22Rik
1700013D24Rik
1700013F07Rik
1700013G24Rik
1700013N18Rik
1700014N06Rik
1700015E13Rik
1700016C15Rik
1700016D06Rik
1700016H13Rik
1700016K19Rik
1700016M24Rik
1700017B05Rik
1700017D01Rik
1700017N19Rik
1700018A04Rik
1700018A14Rik
1700018B08Rik
1700018B24Rik
1700018C11Rik
1700018F24Rik
1700018L02Rik
1700018L24Rik
1700019A02Rik
1700019B03Rik
1700019D03Rik
1700019E19Rik
1700019G17Rik
1700019L03Rik
1700019M22Rik
1700019N12Rik
1700019N19Rik
1700019O17Rik
1700020A23Rik
1700020C07Rik
1700020D05Rik
1700020L24Rik
1700020N01Rik
1700020N18Rik
1700020O03Rik
1700021C14Rik
1700021F05Rik
1700021F07Rik
1700021K19Rik
1700022A21Rik
1700022I11Rik
1700022P22Rik
1700023A16Rik
1700023E05Rik
1700023I07Rik
1700024P04Rik
1700024P16Rik
1700025E21Rik
1700025F22Rik
1700025G04Rik
1700025K23Rik
1700026D08Rik
1700026D11Rik
1700026J04Rik
1700026L06Rik
1700027A23Rik
1700027D21Rik
1700028J19Rik
1700028K03Rik
1700028P14Rik
1700029F09Rik
1700029F12Rik
1700029G01Rik
1700029H14Rik
1700029I01Rik
1700029I15Rik
1700029J07Rik
1700029J11Rik
1700029M20Rik
1700030F18Rik
1700030J22Rik
1700030K09Rik
1700031F05Rik
1700034E13Rik
1700034F02Rik
1700034H14Rik
1700034H15Rik
1700034I23Rik
1700034J05Rik
1700034O15Rik
1700037C18Rik
1700037H04Rik
1700039E15Rik
1700040I03Rik
1700040L02Rik
1700042B14Rik
1700042G07Rik
1700045I19Rik
1700047I17Rik2
1700049G17Rik
1700049L16Rik
1700052I22Rik
1700052K11Rik
1700052N19Rik
1700054N08Rik
1700054O13Rik
1700056E22Rik
1700057G04Rik
1700057K13Rik
1700058C13Rik
1700058G18Rik
1700061G19Rik
1700061J05Rik
1700065D16Rik
1700065I17Rik
1700066M21Rik
1700066O22Rik
1700067K01Rik
1700067P10Rik
1700069L16Rik
1700072E05Rik
1700073E17Rik
1700074P13Rik
1700080E11Rik
1700080O16Rik
1700084C01Rik
1700084E18Rik
1700084J12Rik
1700086L19Rik
1700086O06Rik
1700088E04Rik
1700090G07Rik
1700092M07Rik
1700093K21Rik
1700094D03Rik
1700101E01Rik
1700102P08Rik
1700106J16Rik
1700106N22Rik
1700108F19Rik
1700108M19Rik
1700109F18Rik
1700109G14Rik
1700109H08Rik
1700110M21Rik
1700111N16Rik
1700112E06Rik
1700113H08Rik
1700113I22Rik
1700120K04Rik
1700123I01Rik
1700123K08Rik
1700123L14Rik
1700123O20Rik
1700125D06Rik
1700125H20Rik
1700128F08Rik
1700129C05Rik
1810006K21Rik
1810008A18Rik
1810009A15Rik
1810009J06Rik
1810010D01Rik
1810011H11Rik
1810011O10Rik
1810012P15Rik
1810013D10Rik
1810013L24Rik
1810014B01Rik
1810014F10Rik
1810019J16Rik
1810020D17Rik
1810024B03Rik
1810026J23Rik
1810027O10Rik
1810029B16Rik
1810030J14Rik
1810030N24Rik
1810030O07Rik
1810031K17Rik
1810032O08Rik
1810033B17Rik
1810035L17Rik
1810037I17Rik
1810041L15Rik
1810043G02Rik
1810043H04Rik
1810046J19Rik
1810046K07Rik
1810048J11Rik
1810049H13Rik
1810055G02Rik
1810062O18Rik
1810063B05Rik
1810063B07Rik
1810065E05Rik
1810074P20Rik
2010001E11Rik
2010001M06Rik
2010001M09Rik
2010002M12Rik
2010002N04Rik
2010003K11Rik
2010005H15Rik
2010007H12Rik
2010011I20Rik
2010012O05Rik
2010015L04Rik
2010016I18Rik
2010106E10Rik
2010106G01Rik
2010107E04Rik
2010107G12Rik
2010107G23Rik
2010107H07Rik
2010109I03Rik
2010109K11Rik
2010110P09Rik
2010111I01Rik
2010204K13Rik
2010300C02Rik
2010305A19Rik
2010317E24Rik
2010320M18Rik
2010321M09Rik
2200002D01Rik
2200002J24Rik
2200002K05Rik
2210009G21Rik
2210010C04Rik
2210012G02Rik
2210013O21Rik
2210015D19Rik
2210016F16Rik
2210016L21Rik
2210018M11Rik
2210020M01Rik
2210021J22Rik
2210403K04Rik
2210404O07Rik
2210407C18Rik
2210408I21Rik
2210409E12Rik
2210411K11Rik
2210415F13Rik
2210417A02Rik
2300002M23Rik
2300005B03Rik
2300009A05Rik
2310001A20Rik
2310001K24Rik
2310002J15Rik
2310002L09Rik
2310003C23Rik
2310003F16Rik
2310003H01Rik
2310003L22Rik
2310004I24Rik
2310004N24Rik
2310005G13Rik
2310007B03Rik
2310008H04Rik
2310008H09Rik
2310010M20Rik
2310011J03Rik
2310014H01Rik
2310014L17Rik
2310016C08Rik
2310016M24Rik
2310021H06Rik
2310021P13Rik
2310022A10Rik
2310022B05Rik
2310028H24Rik
2310028O11Rik
2310030G06Rik
2310030N02Rik
2310033E01Rik
2310033P09Rik
2310034C09Rik
2310035C23Rik
2310035K24Rik
2310036O22Rik
2310037I24Rik
2310039H08Rik
2310042E22Rik
2310043J07Rik
2310044G17Rik
2310044H10Rik
2310045N01Rik
2310046A06Rik
2310046K01Rik
2310046O06Rik
2310047B19Rik
2310047M10Rik
2310050B05Rik
2310057J16Rik
2310057J18Rik
2310057M21Rik
2310057N15Rik
2310061C15Rik
2310061I04Rik
2310061J03Rik
2310061N02Rik
2310067B10Rik
2310068J16Rik
2310079F23Rik
2310079G19Rik
2400001E08Rik
2400003C14Rik
2410001C21Rik
2410002F23Rik
2410002I01Rik
2410002O22Rik
2410003K15Rik
2410004A20Rik
2410004B18Rik
2410012M07Rik
2410015M20Rik
2410016O06Rik
2410017I17Rik
2410022L05Rik
2410042D21Rik
2410066E13Rik
2410075B13Rik
2410076I21Rik
2410089E03Rik
2410091C18Rik
2410127L17Rik
2410131K14Rik
2410137F16Rik
2410137M14Rik
2500003M10Rik
2510002D24Rik
2510003E04Rik
2510006D16Rik
2510009E07Rik
2510012J08Rik
2510039O18Rik
2510049J12Rik
2610001J05Rik
2610002D18Rik
2610002I17Rik
2610002J02Rik
2610002M06Rik
2610005L07Rik
2610008E11Rik
2610015P09Rik
2610017I09Rik
2610018G03Rik
2610019F03Rik
2610020H08Rik
2610021K21Rik
2610024G14Rik
2610027L16Rik
2610028H24Rik
2610029G23Rik
2610029I01Rik
2610034B18Rik
2610034M16Rik
2610039C10Rik
2610044O15Rik
2610100L16Rik
2610101N10Rik
2610109H07Rik
2610203C22Rik
2610204G22Rik
2610301B20Rik
2610301G19Rik
2610305D13Rik
2610306M01Rik
2610318N02Rik
2610507B11Rik
2610524H06Rik
2610528E23Rik
2610528J11Rik
2700007P21Rik
2700023E23Rik
2700029M09Rik
2700046G09Rik
2700049A03Rik
2700050L05Rik
2700060E02Rik
2700062C07Rik
2700078E11Rik
2700078K21Rik
2700081O15Rik
2700086A05Rik
2700089E24Rik
2700094K13Rik
2700097O09Rik
2700099C18Rik
2810001G20Rik
2810002D19Rik
2810002N01Rik
2810004N23Rik
2810006K23Rik
2810007J24Rik
2810008M24Rik
2810021B07Rik
2810021J22Rik
2810025M15Rik
2810030E01Rik
2810032G03Rik
2810046L04Rik
2810047C21Rik1
2810055F11Rik
2810055G20Rik
2810403A07Rik
2810403D21Rik
2810405K02Rik
2810407C02Rik
2810408A11Rik
2810408M09Rik
2810410L24Rik
2810417H13Rik
2810422J05Rik
2810422O20Rik
2810428I15Rik
2810432D09Rik
2810432L12Rik
2810442I21Rik
2810453I06Rik
2810454H06Rik
2810459M11Rik
2810474O19Rik
2900002K06Rik
2900005J15Rik
2900006K08Rik
2900010J23Rik
2900010M23Rik
2900011O08Rik
2900026A02Rik
2900041M22Rik
2900052N01Rik
2900064A13Rik
2900073G15Rik
2900079G21Rik
2900092C05Rik
2900092D14Rik
2900092E17Rik
3000002C10Rik
3010026O09Rik
3110001D03Rik
3110001I22Rik
3110002H16Rik
3110003A17Rik
3110009E18Rik
3110021A11Rik
3110035E14Rik
3110039M20Rik
3110040N11Rik
3110043O21Rik
3110047P20Rik
3110052M02Rik
3110056O03Rik
3110057O12Rik
3110062M04Rik
3110070M22Rik
3110079O15Rik
3110082D06Rik
3110082I17Rik
3200002M19Rik
3230401D17Rik
3300002I08Rik
3632451O06Rik
3830403N18Rik
3830406C13Rik
3830408C21Rik
3830417A13Rik
3830431G21Rik
3930402G23Rik
4430402I18Rik
4632411B12Rik
4632415K11Rik
4632415L05Rik
4632427E13Rik
4632428N05Rik
4632434I11Rik
4732415M23Rik
4732416N19Rik
4732418C07Rik
4732456N10Rik
4732471D19Rik
4732471J01Rik
4831426I19Rik
4831440E17Rik
4832428D23Rik
4833403I15Rik
4833413D08Rik
4833418N02Rik
4833420G17Rik
4833422C13Rik
4833422F24Rik
4833423E24Rik
4833424O15Rik
4833427G06Rik
4833439L19Rik
4833442J19Rik
4921501E09Rik
4921504E06Rik
4921506M07Rik
4921507P07Rik
4921509C19Rik
4921510H08Rik
4921511C20Rik
4921511H03Rik
4921513D23Rik
4921515J06Rik
4921517D21Rik
4921517D22Rik
4921517L17Rik
4921523A10Rik
4921524J17Rik
4921524L21Rik
4921528I01Rik
4921528O07Rik
4921530D09Rik
4921530L21Rik
4921531C22Rik
4921536K21Rik
4921539E11Rik
4922501C03Rik
4922501L14Rik
4922502D21Rik
4922505E12Rik
4922505G16Rik
4930402F06Rik
4930402H24Rik
4930403L05Rik
4930403N07Rik
4930404A10Rik
4930404H21Rik
4930404I05Rik
4930404N11Rik
4930407I10Rik
4930412C18Rik
4930412F15Rik
4930412O13Rik
4930415F15Rik
4930415L06Rik
4930417G10Rik
4930422G04Rik
4930426L09Rik
4930427A07Rik
4930428E23Rik
4930429B21Rik
4930430A15Rik
4930430D24Rik
4930430F08Rik
4930432K09Rik
4930432K21Rik
4930433I11Rik
4930433N12Rik
4930435E12Rik
4930441O14Rik
4930442L01Rik
4930443G12Rik
4930444A02Rik
4930444G20Rik
4930447C04Rik
4930449I24Rik
4930451C15Rik
4930451I11Rik
4930452B06Rik
4930453N24Rik
4930455C21Rik
4930455F23Rik
4930458L03Rik
4930465K10Rik
4930467E23Rik
4930470P17Rik
4930471G03Rik
4930471M23Rik
4930473A06Rik
4930474M22Rik
4930474N05Rik
4930479M11Rik
4930480E11Rik
4930483J18Rik
4930486L24Rik
4930488L21Rik
4930502E18Rik
4930503B20Rik
4930503E24Rik
4930503L19Rik
4930504O13Rik
4930505A04Rik
4930506M07Rik
4930507D05Rik
4930511I11Rik
4930511M11Rik
4930512B01Rik
4930513N10Rik
4930515G01Rik
4930519F16Rik
4930519G04Rik
4930521A18Rik
4930522H14Rik
4930523C07Rik
4930524B15Rik
4930524E20Rik
4930524L23Rik
4930525F21Rik
4930526D03Rik
4930528A17Rik
4930528F23Rik
4930529F22Rik
4930529M08Rik
4930534B04Rik
4930538K18Rik
4930539E08Rik
4930539J05Rik
4930542N07Rik
4930544G11Rik
4930544O15Rik
4930547C10Rik
4930547N16Rik
4930548H24Rik
4930549C01Rik
4930550C14Rik
4930550L24Rik
4930555I21Rik
4930562C15Rik
4930563D23Rik
4930563E22Rik
4930572J05Rik
4930578C19Rik
4930578I06Rik
4930578N16Rik
4930579C15Rik
4930579F01Rik
4930579G22Rik
4930579G24Rik
4930579J09Rik
4930579K19Rik
4930581F22Rik
4930583H14Rik
4930583K01Rik
4930584F24Rik
4930588N13Rik
4930590J08Rik
4930595M18Rik
4930596D02Rik
4931406B18Rik
4931406C07Rik
4931406H21Rik
4931406P16Rik
4931407G18Rik
4931408A02Rik
4931408C20Rik
4931409K22Rik
4931414P19Rik
4931417E11Rik
4931417G12Rik
4931423N10Rik
4931428F04Rik
4931428L18Rik
4931429I11Rik
4931429L15Rik
4931440F15Rik
4931440L10Rik
4931440P22Rik
4932411E22Rik
4932411G14Rik
4932411N23Rik
4932412H11Rik
4932414J04Rik
4932414N04Rik
4932415G12Rik
4932415M13Rik
4932416H05Rik
4932418E24Rik
4932425I24Rik
4932429P05Rik
4932435O22Rik
4932438A13Rik
4932438H23Rik
4932441B19Rik
4932441J04Rik
4933400A11Rik
4933400C05Rik
4933401B06Rik
4933402J07Rik
4933402N03Rik
4933402N22Rik
4933402P03Rik
4933403F05Rik
4933403G14Rik
4933403O03Rik
4933404M02Rik
4933405L10Rik
4933405O20Rik
4933406I18Rik
4933406J08Rik
4933406M09Rik
4933407C03Rik
4933407H18Rik
4933407P14Rik
4933408B17Rik
4933409G03Rik
4933411G11Rik
4933411K16Rik
4933411K20Rik
4933412E24Rik
4933415F23Rik
4933416C03Rik
4933417A18Rik
4933417G07Rik
4933421E11Rik
4933421I07Rik
4933422H20Rik
4933424B01Rik
4933425L06Rik
4933425O20Rik
4933426M11Rik
4933427D06Rik
4933427D14Rik
4933429O19Rik
4933430H15Rik
4933430I17Rik
4933431E20Rik
4933432B09Rik
4933432I09Rik
4933433C11Rik
4933433P14Rik
4933434E20Rik
4933434I20Rik
4933436C20Rik
4933436I01Rik
4933437F05Rik
4933439F18Rik
5031410I06Rik
5031414D18Rik
5031434O11Rik
5031439G07Rik
5033411D12Rik
5033414D02Rik
5133401N09Rik
5330417C22Rik
5330426P16Rik
5330437I02Rik
5330439B14Rik
5430402E10Rik
5430402O13Rik
5430405G05Rik
5430405H02Rik
5430407P10Rik
5430413K10Rik
5430416N02Rik
5430416O09Rik
5430419D17Rik
5430427O19Rik
5430435G22Rik
5430437P03Rik
5530601H04Rik
5730403B10Rik
5730408K05Rik
5730409E04Rik
5730419I09Rik
5730422E09Rik
5730437N04Rik
5730455O13Rik
5730455P16Rik
5730469M10Rik
5730494M16Rik
5730494N06Rik
5730508B09Rik
5730522E02Rik
5730528L13Rik
5730559C18Rik
5730577I03Rik
5730590G19Rik
5830403L16Rik
5830405N20Rik
5830411N06Rik
5830415F09Rik
5830416P10Rik
5830417I10Rik
5830418K08Rik
5830432E09Rik
5830433M19Rik
5930412G12Rik
5930416I19Rik
5930434B04Rik
6030405A18Rik
6030419C18Rik
6030422M02Rik
6030446N20Rik
6030458C11Rik
6030468B19Rik
6030498E09Rik
6230400D17Rik
6230409E13Rik
6230427J02Rik
6330403A02Rik
6330403K07Rik
6330406I15Rik
6330407J23Rik
6330408A02Rik
6330409N04Rik
6330416G13Rik
6330439K17Rik
6330503K22Rik
6330512M04Rik
6330527O06Rik
6330545A04Rik
6330549D23Rik
6330577E15Rik
6330578E17Rik
6430527G18Rik
6430548M08Rik
6430550D23Rik
6430571L13Rik
6430573F11Rik
6430598A04Rik
6430704M03Rik
6530401N04Rik
6530411M01Rik
6530418L21Rik
6720456B07Rik
6720456H20Rik
6720463M24Rik
6820408C15Rik
6820431F20Rik
7530420F21Rik
8030411F24Rik
8030462N17Rik
8430406I07Rik
8430408G22Rik
8430410A17Rik
8430410K20Rik
8430419L09Rik
8430427H17Rik
8430429K09Rik
8430431K14Rik
9030025P20Rik
9030224M15Rik
9030409G11Rik
9030418K01Rik
9030425E11Rik
9030612E09Rik
9030617O03Rik
9030619P08Rik
9030624J02Rik
9030625A04Rik
9130008F23Rik
9130011E15Rik
9130011J15Rik
9130017N09Rik
9130019O22Rik
9130019P16Rik
9130023H24Rik
9130204L05Rik
9130206I24Rik
9130230L23Rik
9130401M01Rik
9130404H23Rik
9130409I23Rik
9230104L09Rik
9230110C19Rik
9230110F15Rik
9230114K14Rik
9230116N13Rik
9330020H09Rik
9330111N05Rik
9330133O14Rik
9330151L19Rik
9330159F19Rik
9330175E14Rik
9330176C04Rik
9330182L06Rik
9430007A20Rik
9430015G10Rik
9430016H08Rik
9430020K01Rik
9430021M05Rik
9430023L20Rik
9430031J16Rik
9430038I01Rik
9430041J12Rik
9430060I03Rik
9430070O13Rik
9430076C15Rik
9430083A17Rik
9530002B09Rik
9530003J23Rik
9530008L14Rik
9530026P05Rik
9530036O11Rik
9530053A07Rik
9530068E07Rik
9530077C05Rik
9530082P21Rik
9530091C08Rik
9630033F20Rik
9830001H06Rik
9830107B12Rik
9930012K11Rik
9930013L23Rik
9930014A18Rik
9930021J03Rik
9930023K05Rik
9930032O22Rik
9930104L06Rik
9930111J21Rik1
9930111J21Rik2
a
A030009H04Rik
A130010J15Rik
A130022J15Rik
A130040M12Rik
A130049A11Rik
A1bg
A1cf
A230020J21Rik
A230046K03Rik
A230050P20Rik
A230051G13Rik
A230056P14Rik
A230065H16Rik
A230072C01Rik
A230072E10Rik
A2ld1
A2m
A330021E22Rik
A330023F24Rik
A330035P11Rik
A330040F15Rik
A330049M08Rik
A330050B17Rik
A330069E16Rik
A3galt2
A430005L14Rik
A430033K04Rik
A430078G23Rik
A430084P05Rik
A430093F15Rik
A430105I19Rik
A430107O13Rik
A430110N23Rik
A4galt
A4gnt
A530013C23Rik
A530016L24Rik
A530053G22Rik
A530054K11Rik
A530058N18Rik
A530064D06Rik
A530088E08Rik
A530098C11Rik
A530099J19Rik
A630001G21Rik
A630007B06Rik
A630033H20Rik
A630055G03Rik
A630066F11Rik
A630072M18Rik
A630089N07Rik
A730008H23Rik
A730011L01Rik
A730017C20Rik
A730017L22Rik
A730018C14Rik
A730020M07Rik
A730037C10Rik
A730069N07Rik
A830007P12Rik
A830010M20Rik
A830018L16Rik
A830080D01Rik
A830093I24Rik
A930001N09Rik
A930003O13Rik
A930004D18Rik
A930005H10Rik
A930005I04Rik
A930007I19Rik
A930011G23Rik
A930012L18Rik
A930018P22Rik
A930038C07Rik
AA388235
AA415398
AA465934
AA467197
AA543186
AA960436
AA986860
Aaas
Aacs
Aadac
Aadacl2
Aadacl3
Aadat
Aagab
Aak1
Aamp
Aanat
Aard
Aars
Aars2
Aarsd1
Aasdh
Aasdhppt
Aass
Aatf
Aatk
AB056442
AB124611
Abat
Abca1
Abca12
Abca13
Abca14
Abca15
Abca16
Abca17
Abca2
Abca3
Abca4
Abca5
Abca6
Abca7
Abca8a
Abca8b
Abca9
Abcb10
Abcb11
Abcb1a
Abcb1b
Abcb4
Abcb5
Abcb6
Abcb7
Abcb8
Abcb9
Abcc1
Abcc10
Abcc12
Abcc2
Abcc3
Abcc4
Abcc5
Abcc6
Abcc8
Abcc9
Abcd1
Abcd2
Abcd3
Abcd4
Abce1
Abcf1
Abcf2
Abcf3
Abcg1
Abcg2
Abcg3
Abcg4
Abcg5
Abcg8
Abhd1
Abhd10
Abhd11
Abhd12
Abhd13
Abhd14a
Abhd14b
Abhd15
Abhd2
Abhd3
Abhd4
Abhd5
Abhd6
Abhd8
Abi1
Abi2
Abi3
Abi3bp
Abl1
Abl2
Ablim1
Ablim2
Ablim3
Abo
Abp1
Abpa
Abpb
Abpd
Abpe
Abpg
Abpz
Abr
Abra
Abt1
Abtb1
Abtb2
Acaa1a
Acaa1b
Acaa2
Acaca
Acacb
Acad10
Acad11
Acad8
Acad9
Acadl
Acadm
Acads
Acadsb
Acadvl
Acan
Acap1
Acap2
Acap3
Acat1
Acat2
Acat3
Acbd3
Acbd4
Acbd5
Acbd6
Acbd7
Accn1
Accn2
Accn3
Accn4
Accn5
Accs
Accsl
Acd
Ace
Ace2
Acer1
Acer2
Acer3
Ache
Acin1
Acly
Acmsd
Acn9
Acnat1
Acnat2
Aco1
Aco2
Acot1
Acot10
Acot11
Acot12
Acot13
Acot2
Acot3
Acot4
Acot5
Acot6
Acot7
Acot8
Acot9
Acox1
Acox2
Acox3
Acoxl
Acp1
Acp2
Acp5
Acp6
Acpl2
Acpp
Acr
Acrbp
Acrv1
Acsbg1
Acsbg2
Acsf2
Acsf3
Acsl1
Acsl3
Acsl4
Acsl5
Acsl6
Acsm1
Acsm2
Acsm3
Acsm4
Acsm5
Acss1
Acss2
Acss3
Acta1
Acta2
Actb
Actbl2
Actc1
Actg1
Actg2
Actl6a
Actl6b
Actl7a
Actl7b
Actl9
Actn1
Actn2
Actn3
Actn4
Actr10
Actr1a
Actr1b
Actr2
Actr3
Actr3b
Actr5
Actr6
Actr8
Actrt1
Actrt2
Acvr1
Acvr1b
Acvr1c
Acvr2a
Acvr2b
Acvrl1
Acy1
Acy3
Acyp1
Acyp2
Ada
Adad1
Adad2
Adal
Adam10
Adam11
Adam12
Adam15
Adam17
Adam18
Adam19
Adam1a
Adam1b
Adam2
Adam21
Adam22
Adam23
Adam24
Adam25
Adam26a
Adam26b
Adam28
Adam29
Adam3
Adam30
Adam32
Adam33
Adam39
Adam4
Adam5
Adam6a
Adam6b
Adam7
Adam8
Adam9
Adamdec1
Adamts1
Adamts10
Adamts12
Adamts13
Adamts14
Adamts15
Adamts16
Adamts17
Adamts18
Adamts19
Adamts2
Adamts20
Adamts3
Adamts4
Adamts5
Adamts6
Adamts7
Adamts8
Adamts9
Adamtsl1
Adamtsl2
Adamtsl3
Adamtsl4
Adamtsl5
Adap1
Adap2
Adar
Adarb1
Adarb2
Adat1
Adat2
Adat3
Adc
Adck1
Adck2
Adck4
Adck5
Adcy1
Adcy10
Adcy2
Adcy3
Adcy4
Adcy5
Adcy6
Adcy7
Adcy8
Adcy9
Adcyap1
Adcyap1r1
Add1
Add2
Add3
Adh1
Adh4
Adh5
Adh6a
Adh6-ps1
Adh7
Adhfe1
Adi1
Adig
Adipoq
Adipor1
Adipor2
Adk
Adm
Adm2
Adnp
Adnp2
Ado
Adora1
Adora2a
Adora2b
Adora3
Adpgk
Adprh
Adprhl1
Adprhl2
Adra1a
Adra1b
Adra1d
Adra2a
Adra2b
Adra2c
Adrb1
Adrb2
Adrb3
Adrbk1
Adrbk2
Adrm1
Adsl
Adss
Adssl1
Aebp1
Aebp2
Aen
Aes
AF067063
AF251705
AF366264
AF529169
Afap1
Afap1l1
Afap1l2
Aff1
Aff2
Aff3
Aff4
Afg3l1
Afg3l2
Afm
Afmid
Afp
Aftph
Aga
Agap1
Agap2
Agap3
Agbl2
Agbl3
Agbl4
Agbl5
Ager
Agfg1
Agfg2
Aggf1
Agk
Agl
Agmat
Agpat1
Agpat2
Agpat3
Agpat4
Agpat5
Agpat6
Agpat9
Agphd1
Agps
Agr2
Agr3
Agrn
Agrp
Agt
Agtpbp1
Agtr1a
Agtr1b
Agtr2
Agtrap
Agxt
Agxt2
Agxt2l1
Agxt2l2
Ahctf1
Ahcy
Ahcyl1
Ahcyl2
Ahdc1
Ahi1
Ahnak
Ahr
Ahrr
Ahsa1
Ahsa2
Ahsg
AI118078
AI182371
AI314180
AI314831
AI314976
AI316807
AI317395
AI413582
AI428936
AI450353
AI462493
AI464131
AI467606
AI480653
AI504432
AI593442
AI597468
AI597479
AI646023
AI661453
AI747448
AI836003
AI837181
AI846148
AI848100
AI854703
AI987944
Aicda
Aida
Aif1
Aif1l
Aifm1
Aifm2
Aifm3
Aig1
Aim1
Aim1l
Aim2
Aimp1
Aimp2
Aip
Aipl1
Aire
Airn
Ajap1
Ak1
AK129341
Ak2
Ak3
Ak4
Ak5
Ak7
Akap1
Akap10
Akap11
Akap12
Akap13
Akap14
Akap2
Akap3
Akap4
Akap5
Akap6
Akap7
Akap8
Akap8l
Akap9
Akirin1
Akirin2
Akna
Aknad1
Akp3
Akr1a4
Akr1b10
Akr1b3
Akr1b7
Akr1b8
Akr1c12
Akr1c13
Akr1c14
Akr1c18
Akr1c19
Akr1c20
Akr1c21
Akr1c6
Akr1d1
Akr1e1
Akr7a5
Akt1
Akt1s1
Akt2
Akt3
Aktip
Alad
Alas1
Alas2
Alb
Alcam
Aldh16a1
Aldh18a1
Aldh1a1
Aldh1a2
Aldh1a3
Aldh1a7
Aldh1b1
Aldh1l1
Aldh1l2
Aldh2
Aldh3a1
Aldh3a2
Aldh3b1
Aldh3b2
Aldh4a1
Aldh5a1
Aldh6a1
Aldh7a1
Aldh8a1
Aldh9a1
Aldoa
Aldoart2
Aldob
Aldoc
Alg1
Alg11
Alg12
Alg13
Alg14
Alg2
Alg3
Alg5
Alg6
Alg8
Alg9
Alk
Alkbh1
Alkbh2
Alkbh3
Alkbh4
Alkbh5
Alkbh6
Alkbh7
Alkbh8
Allc
Alms1
Alox12
Alox12b
Alox12e
Alox15
Alox5
Alox5ap
Alox8
Aloxe3
Alpi
Alpk1
Alpk2
Alpk3
Alpl
Alppl2
Als2
Als2cl
Als2cr11
Als2cr12
Als2cr4
Alx1
Alx3
Alx4
Amac1
Amacr
Ambn
Ambp
Ambra1
Amd1
Amd2
Amdhd1
Amdhd2
Amelx
Amfr
Amh
Amhr2
Amica1
Amigo1
Amigo2
Amigo3
Ammecr1
Ammecr1l
Amn
Amn1
Amot
Amotl1
Amotl2
Ampd1
Ampd2
Ampd3
Amph
Amt
Amtn
Amy1
Amy2a2
Amy2a3
Amy2a4
Amy2a5
Amy2b
Amz1
Amz2
Anapc1
Anapc10
Anapc11
Anapc13
Anapc16
Anapc2
Anapc4
Anapc5
Anapc7
Ang
Ang2
Ang3
Ang4
Ang5
Angel1
Angel2
Angpt1
Angpt2
Angpt4
Angptl1
Angptl2
Angptl3
Angptl4
Angptl6
Angptl7
Ank
Ank1
Ank2
Ank3
Ankar
Ankdd1b
Ankfn1
Ankfy1
Ankhd1
Ankib1
Ankk1
Ankle1
Ankle2
Ankmy1
Ankmy2
Ankra2
Ankrd1
Ankrd10
Ankrd11
Ankrd12
Ankrd13a
Ankrd13b
Ankrd13c
Ankrd13d
Ankrd16
Ankrd17
Ankrd2
Ankrd22
Ankrd23
Ankrd24
Ankrd26
Ankrd27
Ankrd28
Ankrd29
Ankrd32
Ankrd33
Ankrd33b
Ankrd34a
Ankrd34b
Ankrd34c
Ankrd35
Ankrd36
Ankrd37
Ankrd39
Ankrd40
Ankrd42
Ankrd43
Ankrd44
Ankrd45
Ankrd46
Ankrd49
Ankrd5
Ankrd50
Ankrd52
Ankrd53
Ankrd54
Ankrd55
Ankrd56
Ankrd57
Ankrd58
Ankrd6
Ankrd61
Ankrd7
Ankrd9
Anks1
Anks1b
Anks3
Anks4b
Anks6
Ankzf1
Anln
Ano1
Ano10
Ano2
Ano3
Ano4
Ano5
Ano6
Ano7
Ano8
Ano9
Anp32a
Anp32b
Anp32e
Anpep
Antxr1
Antxr2
Antxrl
Anubl1
Anxa1
Anxa10
Anxa11
Anxa13
Anxa2
Anxa3
Anxa4
Anxa5
Anxa6
Anxa7
Anxa8
Anxa9
Aoah
Aoc2
Aoc3
Aox1
Aox3
Aox3l1
Aox4
Ap1ar
Ap1b1
Ap1g1
Ap1g2
Ap1m1
Ap1m2
Ap1s1
Ap1s2
Ap1s3
Ap2a1
Ap2a2
Ap2b1
Ap2m1
Ap2s1
Ap3b1
Ap3b2
Ap3d1
Ap3m1
Ap3m2
Ap3s1
Ap3s2
Ap4b1
Ap4e1
Ap4m1
Ap4s1
Apaf1
Apba1
Apba2
Apba3
Apbb1
Apbb1ip
Apbb2
Apbb3
Apbh
Apc
Apc2
Apcdd1
Apcs
Apeh
Apex1
Apex2
Aph1a
Aph1b
Aph1c
Api5
Apip
Apitd1
Aplf
Apln
Aplnr
Aplp1
Aplp2
Apoa1
Apoa1bp
Apoa2
Apoa4
Apoa5
Apob
Apobec1
Apobec2
Apobec3
Apobec4
Apoc1
Apoc2
Apoc3
Apoc4
Apod
Apoe
Apof
Apoh
Apol10a
Apol10b
Apol11b
Apol6
Apol7a
Apol7b
Apol7c
Apol7e
Apol8
[truncated: 18,018 more rows]

## Sheet: PargA MND vs wildtype (WT)
		transcript chromosome	transcript start	transcript stop	strand	Transcript ID	Gene Symbol	Distance to TSS	Percent overlap with gene	Percent overlap with region	chromosome	region start	region end	length(bps)	probes in region	p-value(region)	Fraction of negatively enriched windows in region	MAT-score on T(D23Nuc vs. WTNuc)	Overlapping Features	Nearest Feature	Distance to Nearest Feature (bps)				PargA MND MAT(-) insufficient sperm histone retention					PargA MND MAT(+) excessive sperm histone retention
		7	37892875	37906654	+	NM_028166	1600014C10Rik	4918	14.5718	100	chr7	37897793	37899800	2008	39	8.82753e-06	0	15.771	contained within 1600014C10Rik (+)	1600014C10Rik (+)	0				0610007P08Rik		2356 genes			0610007C21Rik		1837 genes
Percent overlap with region		7	37892305	37906654	+	NM_001085385	1600014C10Rik	5488	13.993	100	chr7	37897793	37899800	2008	39	8.82753e-06	0	15.771	contained within 1600014C10Rik (+)	1600014C10Rik (+)	0				0610010B08Rik					0610007P08Rik
equals 100%		13	114048671	114090066	+	NM_172594	Dhx29	1754	1.84559	100	chr13	114050425	114051188	764	14	2.64826e-05	0	12.5074	contained within Dhx29 (+)	Dhx29 (+)	0				1110004F10Rik					0610009D07Rik
		2	72737270	72780121	-	NM_001098425	Sp3	947	3.12237	100	chr2	72777837	72779174	1338	35	4.41376e-05	0	11.7156	intron of Sp3 (-)	Sp3 (-)	0				1110005A03Rik					0610012H03Rik
		2	72737270	72781286	-	NM_001018042	Sp3	2112	3.03973	100	chr2	72777837	72779174	1338	35	4.41376e-05	0	11.7156	intron of Sp3 (-)	Sp3 (-)	0				1110028C15Rik					0610030E20Rik
		2	38838512	38887416	-	NM_029793	Golga1	1459	1.79532	100	chr2	38885080	38885957	878	23	4.41376e-05	0	11.5085	contained within Golga1 (-)	Golga1 (-)	0				1110058L19Rik					1110002L01Rik
		12	25161366	25206469	+	NM_001161406	Grhl1	484	3.16602	100	chr12	25161850	25163277	1428	37	4.41376e-05	0	11.2178	intron of Grhl1 (+)	Grhl1 (+)	0				1110059E24Rik					1110017D15Rik
		7	64635046	65035479	-	NM_183087	Fam189a1	284312	0.31291	100	chr7	64749915	64751167	1253	33	4.41376e-05	0	11.0328	intron of Fam189a1 (-), region overlaps with 45.331205107741418% of Ndnl2 (-)	Ndnl2 (-)	0				1110067D22Rik					1110018G07Rik
		5	104766037	104794513	+	NR_030673	D930016D06Rik	23228	2.8444	100	chr5	104789265	104790074	810	23	4.41376e-05	0	11.0294	intron of D930016D06Rik (+)	D930016D06Rik (+)	0				1300010F03Rik					1110020G09Rik
		17	3020800	3040666	-	NR_003519	Pisd-ps2	6152	4.65093	100	chr17	3033591	3034514	924	26	4.41376e-05	0	10.8438	contained within Pisd-ps2 (-)	Pisd-ps2 (-)	0				1500010J02Rik					1110031I02Rik
		7	103123160	103128722	-	NR_033576	Usp-ps	3679	21.3734	100	chr7	103123855	103125043	1189	33	7.06202e-05	0	10.3872	contained within Usp-ps (-) , region overlaps with 95.626576955424724% of Dub2a (-)	Dub2a (-)	0				1500012F01Rik					1190002N15Rik
		12	70811710	70882691	+	NM_178628	Atl1	32118	1.32428	100	chr12	70843828	70844767	940	20	7.06202e-05	0	10.3403	contained within Atl1 (+)	Atl1 (+)	0				1700018C11Rik					1500011H22Rik
		14	49848021	49852801	-	NM_001033271	Tmem55b	1561	12.4451	100	chr14	49850646	49851240	595	17	7.06202e-05	0	10.2054	contained within Tmem55b (-)	Tmem55b (-)	0				1700019A02Rik					1600014C10Rik
		13	55702746	55713123	+	NM_181278	B230219D22Rik	8108	11.5244	100	chr13	55710854	55712049	1196	33	7.06202e-05	0	10.1766	contained within B230219D22Rik (+)	B230219D22Rik (+)	0				1700025G04Rik					1600021P15Rik
		4	154735675	154751052	+	NM_207223	Acap3	4639	7.10105	100	chr4	154740314	154741405	1092	30	7.06202e-05	0	10.1113	contained within Acap3 (+)	Acap3 (+)	0				1700031F05Rik					1700001C02Rik
		18	9278605	9282808	-	NM_153086	Gjd4	865	26.0704	100	chr18	9280848	9281943	1096	29	7.06202e-05	0	10.0582	contained within Gjd4 (-)	Gjd4 (-)	0				1700034F02Rik					1700007B14Rik
		13	60852235	60874040	-	NM_178098	4930486L24Rik	10310	4.62717	100	chr13	60862722	60863730	1009	28	7.06202e-05	0	10.0508	contained within 4930486L24Rik (-)	4930486L24Rik (-)	0				1700037H04Rik					1700009P17Rik
		8	94107135	94203328	-	NM_173431	Rpgrip1l	3855	0.949124	100	chr8	94198561	94199473	913	19	8.82753e-05	0	9.86463	intron of Rpgrip1l (-)	Rpgrip1l (-)	0				1700066O22Rik					1700011F14Rik
		7	45765111	45785456	+	NM_144801	Tmem143	3007	4.32026	100	chr7	45768118	45768996	879	17	0.000123585	0	9.62828	intron of Tmem143 (+)	Tmem143 (+)	0				1700109F18Rik					1700019N12Rik
		17	45123758	45149800	-	NM_198167	Tmem63b	13407	4.13931	100	chr17	45135316	45136393	1078	21	0.000123585	0	9.61947	intron of Tmem63b (-)	Tmem63b (-)	0				1700112E06Rik					1700021K19Rik
		11	23206895	23390561	+	NM_001190401	Usp34	159655	0.400181	100	chr11	23366550	23367284	735	15	0.000132413	0	9.50082	contained within Usp34 (+)	Usp34 (+)	0				1700113H08Rik					1700026J04Rik
		6	29490837	29559618	-	NM_177296	Tnpo3	346	1.38699	100	chr6	29558319	29559272	954	27	0.00014124	0	9.38122	intron of Tnpo3 (-)	Tnpo3 (-)	0				1810009J06Rik					1700028P14Rik
		19	9178764	9202612	-	NM_025610	Asrgl1	240	4.62913	100	chr19	9201269	9202372	1104	27	0.00014124	0	9.37363	contained within Asrgl1 (-)	Asrgl1 (-)	0				1810019J16Rik					1700030K09Rik
		4	146019666	146357221	+	NM_001039209	Gm13152	103453	0.195523	100	chr4	146123119	146123778	660	18	0.000150068	0	9.29606	intron of Gm13152 (+)	Gm13152 (+)	0				1810055G02Rik					1700037H04Rik
		7	37892875	37906654	+	NM_028166	1600014C10Rik	92	7.85196	100	chr7	37892967	37894048	1082	27	0.000150068	0	9.28101	contained within 1600014C10Rik (+) , intron of 1600014C10Rik (+)	1600014C10Rik (+)	0				1810063B07Rik					1700047I17Rik2
		7	37892305	37906654	+	NM_001085385	1600014C10Rik	662	7.54007	100	chr7	37892967	37894048	1082	27	0.000150068	0	9.28101	contained within 1600014C10Rik (+) , intron of 1600014C10Rik (+)	1600014C10Rik (+)	0				1810065E05Rik					1700109F18Rik
		3	123068543	123228172	-	NM_080451	Synpo2	118155	0.741715	100	chr3	123108834	123110017	1184	32	0.000150068	0	9.27544	contained within Synpo2 (-)	Synpo2 (-)	0				2010106G01Rik					1810011O10Rik
		4	11259185	11313931	-	NM_194055	Esrp1	2839	1.85216	100	chr4	11310079	11311092	1014	25	0.000150068	0	9.25538	intron of Esrp1 (-)	Esrp1 (-)	0				2210018M11Rik					1810031K17Rik
		5	97622511	97632633	-	NM_001033191	Naa11	3644	11.0442	100	chr5	97627872	97628989	1118	31	0.000150068	0	9.2402	intron of Naa11 (-)	Naa11 (-)	0				2210408I21Rik					1810035L17Rik
		12	82389552	82403959	-	NM_025461	Cox16	538	6.89894	100	chr12	82402428	82403421	994	26	0.000167723	0	9.14029	intron of Cox16 (-)	Cox16 (-)	0				2310001A20Rik					1810037I17Rik
		1	182639243	182650279	-	NM_008210	H3f3a	869	10.1205	100	chr1	182648294	182649410	1117	28	0.000176551	0	9.11742	contained within H3f3a (-)	H3f3a (-)	0				2310003L22Rik					2010001E11Rik
		10	12839842	12868222	-	NM_029172	Fam164b	1435	3.35788	100	chr10	12865835	12866787	953	23	0.000176551	0	9.09908	intron of Fam164b (-)	Fam164b (-)	0				2310008H04Rik					2010015L04Rik
		7	80222610	80244889	-	NM_172903	Man2a2	3327	5.65081	100	chr7	80240304	80241562	1259	35	0.000194206	0	9.06748	contained within Man2a2 (-)	Man2a2 (-)	0				2310008H09Rik					2010106E10Rik
		8	13176846	13200602	-	NM_025768	Grtp1	19	4.63863	100	chr8	13199482	13200583	1102	29	0.000194206	0	9.0629	contained within Grtp1 (-)	Grtp1 (-)	0				2310021P13Rik					2010300C02Rik
		11	79317177	79320278	-	NM_019409	Omg	748	33.8814	100	chr11	79318480	79319530	1051	27	0.000194206	0	9.04546	contained within Omg (-) , intron of Nf1 (+)	Omg (-)	0				2310057J18Rik					2210018M11Rik
		11	79156087	79397805	+	NM_010897	Nf1	162393	0.434802	100	chr11	79318480	79319530	1051	27	0.000194206	0	9.04546	contained within Omg (-) , intron of Nf1 (+)	Omg (-)	0				2410042D21Rik					2310004N24Rik
		4	97269644	97610895	+	NM_001122953	Nfia	338721	0.307984	100	chr4	97608365	97609415	1051	27	0.000194206	0	9.02864	contained within Nfia (+)	Nfia (+)	0				2500003M10Rik					2310008H04Rik
		4	97269644	97610895	+	NM_010905	Nfia	338721	0.307984	100	chr4	97608365	97609415	1051	27	0.000194206	0	9.02864	contained within Nfia (+)	Nfia (+)	0				2510002D24Rik					2310047B19Rik
		4	97073961	97610895	+	NM_001122952	Nfia	534404	0.195741	100	chr4	97608365	97609415	1051	27	0.000194206	0	9.02864	contained within Nfia (+)	Nfia (+)	0				2510006D16Rik					2410016O06Rik
		7	46628510	46663924	-	NM_001005247	Hps5	4575	3.04956	100	chr7	46658270	46659349	1080	24	0.000194206	0	9.02355	contained within Hps5 (-)	Hps5 (-)	0				2610001J05Rik					2410022L05Rik
		7	46628510	46663924	-	NM_001005248	Hps5	4575	3.04956	100	chr7	46658270	46659349	1080	24	0.000194206	0	9.02355	contained within Hps5 (-)	Hps5 (-)	0				2610024G14Rik					2410137F16Rik
		7	46628510	46663924	-	NM_001167864	Hps5	4575	3.04956	100	chr7	46658270	46659349	1080	24	0.000194206	0	9.02355	contained within Hps5 (-)	Hps5 (-)	0				2610034M16Rik					2610005L07Rik
		1	90031782	90051174	+	NM_013701	Ugt1a2	8172	6.70345	100	chr1	90039954	90041253	1300	36	0.000203033	0.166667	9.00731	intron of Ugt1a10 (+), intron of Ugt1a2 (+), intron of Ugt1a5 (+), intron of Ugt1a6a (+), intron of Ugt1a6b (+), intron of Ugt1a7c (+), intron of Ugt1a9 (+)	Ugt1a2 (+)	0				2610305D13Rik					2610024G14Rik
		1	89997183	90051174	+	NM_201643	Ugt1a5	42771	2.40776	100	chr1	90039954	90041253	1300	36	0.000203033	0.166667	9.00731	intron of Ugt1a10 (+), intron of Ugt1a2 (+), intron of Ugt1a5 (+), intron of Ugt1a6a (+), intron of Ugt1a6b (+), intron of Ugt1a7c (+), intron of Ugt1a9 (+)	Ugt1a2 (+)	0				2700049A03Rik					2610203C22Rik
		1	89965980	90051174	+	NM_145079	Ugt1a6a	73974	1.52591	100	chr1	90039954	90041253	1300	36	0.000203033	0.166667	9.00731	intron of Ugt1a10 (+), intron of Ugt1a2 (+), intron of Ugt1a5 (+), intron of Ugt1a6a (+), intron of Ugt1a6b (+), intron of Ugt1a7c (+), intron of Ugt1a9 (+)	Ugt1a2 (+)	0				2700050L05Rik					2610528E23Rik
		1	89934428	90050169	+	NM_201410	Ugt1a6b	105526	1.12319	100	chr1	90039954	90041253	1300	36	0.000203033	0.166667	9.00731	intron of Ugt1a10 (+), intron of Ugt1a2 (+), intron of Ugt1a5 (+), intron of Ugt1a6a (+), intron of Ugt1a6b (+), intron of Ugt1a7c (+), intron of Ugt1a9 (+)	Ugt1a2 (+)	0				2700097O09Rik					2700049A03Rik
		1	89926172	90051174	+	NM_201642	Ugt1a7c	113782	1.03998	100	chr1	90039954	90041253	1300	36	0.000203033	0.166667	9.00731	intron of Ugt1a10 (+), intron of Ugt1a2 (+), intron of Ugt1a5 (+), intron of Ugt1a6a (+), intron of Ugt1a6b (+), intron of Ugt1a7c (+), intron of Ugt1a9 (+)	Ugt1a2 (+)	0				2700099C18Rik					2700086A05Rik
		1	89901950	90051174	+	NM_201644	Ugt1a9	138004	0.871168	100	chr1	90039954	90041253	1300	36	0.000203033	0.166667	9.00731	intron of Ugt1a10 (+), intron of Ugt1a2 (+), intron of Ugt1a5 (+), intron of Ugt1a6a (+), intron of Ugt1a6b (+), intron of Ugt1a7c (+), intron of Ugt1a9 (+)	Ugt1a2 (+)	0				2810006K23Rik					2810002N01Rik
		1	89886582	90051174	+	NM_201641	Ugt1a10	153372	0.789827	100	chr1	90039954	90041253	1300	36	0.000203033	0.166667	9.00731	intron of Ugt1a10 (+), intron of Ugt1a2 (+), intron of Ugt1a5 (+), intron of Ugt1a6a (+), intron of Ugt1a6b (+), intron of Ugt1a7c (+), intron of Ugt1a9 (+)	Ugt1a2 (+)	0				2810008M24Rik					2810055G20Rik
		2	21098485	21123120	-	NM_027728	Enkur	121	3.10115	100	chr2	21122236	21122999	764	21	0.000211861	0	8.96742	contained within Enkur (-)	Enkur (-)	0				2810025M15Rik					2810442I21Rik
		9	71276998	71284544	-	NM_178602	Grinl1a	304	9.71247	100	chr9	71283508	71284240	733	20	0.000238343	0	8.84121	intron of Grinl1a (-), region overlaps with 1.6371077762619373% of Grinl1a (-)	Grinl1a (-)	0				2810032G03Rik					2810459M11Rik
		13	105937621	105959042	+	NM_026075	Srek1ip1	4116	4.65409	100	chr13	105941737	105942733	997	27	0.000247171	0	8.81106	intron of Srek1ip1 (+)	Srek1ip1 (+)	0				2810047C21Rik1					2810474O19Rik
		8	117304011	117314111	+	NM_001007223	Clec3a	2058	4.4748	100	chr8	117306069	117306520	452	13	0.000247171	0	8.78631	intron of Clec3a (+)	Clec3a (+)	0				2810403A07Rik					2900011O08Rik
		7	37892875	37906654	+	NM_028166	1600014C10Rik	3504	6.71263	100	chr7	37896379	37897303	925	21	0.000273653	0	8.64244	intron of 1600014C10Rik (+)	1600014C10Rik (+)	0				2810474O19Rik					2900073G15Rik
		7	37892305	37906654	+	NM_001085385	1600014C10Rik	4074	6.44599	100	chr7	37896379	37897303	925	21	0.000273653	0	8.64244	intron of 1600014C10Rik (+)	1600014C10Rik (+)	0				2900073G15Rik					3110039M20Rik
		12	55998626	56033498	+	NM_011899.1	Srp54a	287	5.0813	100	chr12	55998913	56000684	1772	39	0.000273653	0	8.63252	intron of Srp54a (+)	Srp54a (+)	0				2900079G21Rik					3110082D06Rik
		5	113316143	113321888	-	NM_001159650	Crybb3	994	13.4876	100	chr5	113320120	113320894	775	17	0.000282481	0	8.57327	contained within Crybb3 (-)	Crybb3 (-)	0				3110039M20Rik					3110082I17Rik
		5	113316143	113321888	-	NM_021352	Crybb3	994	13.4876	100	chr5	113320120	113320894	775	17	0.000282481	0	8.57327	contained within Crybb3 (-)	Crybb3 (-)	0				3110082D06Rik					4732471J01Rik
		16	33604213	33687943	+	NM_175256	Heg1	36178	0.818096	100	chr16	33640391	33641075	685	18	0.000291308	0	8.51583	intron of Heg1 (+)	Heg1 (+)	0				3230401D17Rik					4831440E17Rik
		7	37892875	37906654	+	NM_028166	1600014C10Rik	1339	9.17271	100	chr7	37894214	37895477	1264	27	0.000291308	0	8.50749	intron of 1600014C10Rik (+)	1600014C10Rik (+)	0				4430402I18Rik					4833403I15Rik
		7	37892305	37906654	+	NM_001085385	1600014C10Rik	1909	8.80836	100	chr7	37894214	37895477	1264	27	0.000291308	0	8.50749	intron of 1600014C10Rik (+)	1600014C10Rik (+)	0				4632415L05Rik					4921513D23Rik
		19	5088538	5092880	+	NM_026553	Yif1a	352	26.1801	100	chr19	5088890	5090026	1137	32	0.000291308	0	8.50521	contained within Yif1a (+)	Yif1a (+)	0				4732416N19Rik					4930404I05Rik
		8	108832722	108855169	-	NM_009195	Slc12a4	16765	4.16518	100	chr8	108837470	108838404	935	26	0.000291308	0	8.47738	contained within Slc12a4 (-)	Slc12a4 (-)	0				4732471J01Rik					4930441O14Rik
		9	48807513	48830706	+	NM_012039	Zw10	435	2.55238	100	chr9	48807948	48808539	592	11	0.000291308	0	8.47564	intron of Zw10 (+)	Zw10 (+)	0				4833420G17Rik					4930486L24Rik
		11	117980256	118064683	-	NM_001112699	Cyth1	308	0.977164	100	chr11	118063551	118064375	825	21	0.000308963	0	8.44028	intron of Cyth1 (-)	Cyth1 (-)	0				4921501E09Rik					4930504O13Rik
		11	117980256	118064683	-	NM_011180	Cyth1	308	0.977164	100	chr11	118063551	118064375	825	21	0.000308963	0	8.44028	intron of Cyth1 (-)	Cyth1 (-)	0				4921513D23Rik					4930507D05Rik
		2	74522817	74529999	+	NM_010469	Hoxd4	3161	19.6297	100	chr2	74525978	74527387	1410	37	0.000308963	0	8.44017	Mir10b (+), contained within Hoxd4 (+) , intron of Hoxd3 (+)	Mir10b (+)	0				4921515J06Rik					4930519G04Rik
		2	74512832	74549111	+	NM_010468	Hoxd3	13146	3.88644	100	chr2	74525978	74527387	1410	37	0.000308963	0	8.44017	Mir10b (+), contained within Hoxd4 (+) , intron of Hoxd3 (+)	Mir10b (+)	0				4921524J17Rik					4930525F21Rik
		2	25217883	25223333	+	NM_009849	Entpd2	4052	21.8492	100	chr2	25221935	25223125	1191	33	0.000308963	0	8.4091	contained within Entpd2 (+)	Entpd2 (+)	0				4921528O07Rik					4930578N16Rik
		8	56453426	56559576	+	NM_153581	Gpm6a	2193	0.689584	100	chr8	56455619	56456350	732	21	0.000308963	0	8.40589	intron of Gpm6a (+)	Gpm6a (+)	0				4930403N07Rik					4931406C07Rik
		17	23483047	23499214	-	NM_153791	Flywch1	2468	6.07991	100	chr17	23495764	23496746	983	16	0.000308963	0	8.39568	intron of Flywch1 (-)	Flywch1 (-)	0				4930415F15Rik					4932411N23Rik
		19	58565252	58606336	+	NM_029372	1700011F14Rik	662	2.65547	100	chr19	58565914	58567004	1091	29	0.000308963	0	8.38657	contained within 1700011F14Rik (+)	1700011F14Rik (+)	0				4930433I11Rik					4932418E24Rik
		4	142534109	142566195	-	NM_010329	Pdpn	382	3.3752	100	chr4	142564731	142565813	1083	25	0.000317791	0	8.36339	intron of Pdpn (-)	Pdpn (-)	0				4930435E12Rik					4932438H23Rik
		3	108586125	108664579	-	NM_001033304	5330417C22Rik	58823	0.850169	100	chr3	108605090	108605756	667	19	0.000317791	0	8.36282	intron of 5330417C22Rik (-)	5330417C22Rik (-)	0				4930441O14Rik					4933406I18Rik
		11	121020523	121038746	+	NM_001001333	Hexdc	3006	4.00571	100	chr11	121023529	121024258	730	17	0.000326618	0	8.33386	contained within Hexdc (+) , region overlaps with 72.054794520547944% of Hexdc (+)	Hexdc (+)	0				4930444G20Rik					4933407C03Rik
		4	32985732	33103831	+	NM_001081392	Mdn1	39023	0.795936	100	chr4	33024755	33025694	940	22	0.000326618	0	8.33358	contained within Mdn1 (+)	Mdn1 (+)	0				4930473A06Rik					4933430I17Rik
		3	145696078	145831664	+	NM_026993	Ddah1	1055	0.818663	100	chr3	145697133	145698242	1110	28	0.000326618	0	8.3219	intron of Ddah1 (+)	Ddah1 (+)	0				4930486L24Rik					5133401N09Rik
		17	33526630	33529780	+	NM_020625	Zbtb22	381	46.3345	100	chr17	33527011	33528470	1460	37	0.000326618	0	8.31935	contained within Zbtb22 (+)	Zbtb22 (+)	0				4930503L19Rik					5330417C22Rik
		15	71275347	71557508	-	NM_177819	Fam135b	265618	0.357596	100	chr15	71290882	71291890	1009	25	0.000335446	0	8.30357	contained within Fam135b (-)	Fam135b (-)	0				4930529M08Rik					5330426P16Rik
		11	77032620	77271744	+	NM_177710	Ssh2	77481	0.398536	100	chr11	77110101	77111053	953	24	0.000335446	0	8.29502	intron of Ssh2 (+)	Ssh2 (+)	0				4930547N16Rik					5430407P10Rik
		5	42075790	42132564	-	NM_001081422	Bod1l	22081	1.62395	100	chr5	42109562	42110483	922	26	0.000344274	0	8.27663	contained within Bod1l (-)	Bod1l (-)	0				4930578N16Rik					5430435G22Rik
		3	153844675	153848354	-	NM_001163479	Rabggtb	331	25.7065	100	chr3	153847078	153848023	946	26	0.000344274	0	8.26565	Snord45b (-), contained within Rabggtb (-)	Snord45b (-)	0				4931406P16Rik					5730419I09Rik
		3	153844675	153848354	-	NR_028097	Rabggtb	331	25.7065	100	chr3	153847078	153848023	946	26	0.000344274	0	8.26565	Snord45b (-), contained within Rabggtb (-)	Snord45b (-)	0				4931428L18Rik					5830417I10Rik
		3	153844675	153848354	-	NR_028098	Rabggtb	331	25.7065	100	chr3	153847078	153848023	946	26	0.000344274	0	8.26565	Snord45b (-), contained within Rabggtb (-)	Snord45b (-)	0				4932438A13Rik					6030405A18Rik
		3	153844675	153849590	-	NM_011231	Rabggtb	1567	19.2433	100	chr3	153847078	153848023	946	26	0.000344274	0	8.26565	Snord45b (-), contained within Rabggtb (-)	Snord45b (-)	0				4933402N22Rik					7530420F21Rik
		3	153844675	153849590	-	NR_028095	Rabggtb	1567	19.2433	100	chr3	153847078	153848023	946	26	0.000344274	0	8.26565	Snord45b (-), contained within Rabggtb (-)	Snord45b (-)	0				4933405O20Rik					8430427H17Rik
		3	153844675	153849590	-	NR_028096	Rabggtb	1567	19.2433	100	chr3	153847078	153848023	946	26	0.000344274	0	8.26565	Snord45b (-), contained within Rabggtb (-)	Snord45b (-)	0				4933421E11Rik					9030025P20Rik
		3	153844675	153850353	-	NM_001163478	Rabggtb	2330	16.6579	100	chr3	153847078	153848023	946	26	0.000344274	0	8.26565	Snord45b (-), contained within Rabggtb (-)	Snord45b (-)	0				4933431E20Rik					9230110C19Rik
		3	153844675	153850353	-	NR_028094	Rabggtb	2330	16.6579	100	chr3	153847078	153848023	946	26	0.000344274	0	8.26565	Snord45b (-), contained within Rabggtb (-)	Snord45b (-)	0				4933437F05Rik					9430016H08Rik
		10	69836267	69954032	+	NM_001143776	Fam13c	113597	0.69205	100	chr10	69949864	69950678	815	22	0.000344274	0	8.26287	contained within Fam13c (+)	Fam13c (+)	0				5033411D12Rik					9430031J16Rik
		10	69836267	69954032	+	NM_024244	Fam13c	113597	0.69205	100	chr10	69949864	69950678	815	22	0.000344274	0	8.26287	contained within Fam13c (+)	Fam13c (+)	0				5430407P10Rik					9530053A07Rik
		10	69836025	69954032	+	NM_001143777	Fam13c	113839	0.690631	100	chr10	69949864	69950678	815	22	0.000344274	0	8.26287	contained within Fam13c (+)	Fam13c (+)	0				5730422E09Rik					9530091C08Rik
		6	128574846	128588554	-	NM_001159902	Klrb1a	140	8.10417	100	chr6	128587304	128588414	1111	24	0.000361929	0	8.24875	contained within Klrb1a (-)	Klrb1a (-)	0				5730494M16Rik					9930021J03Rik
		6	128574846	128588554	-	NM_010737	Klrb1a	140	8.10417	100	chr6	128587304	128588414	1111	24	0.000361929	0	8.24875	contained within Klrb1a (-)	Klrb1a (-)	0				5730522E02Rik					9930023K05Rik
		14	53604716	53609306	+	NR_038053	4930579G18Rik	1624	21.7817	100	chr14	53606340	53607339	1000	27	0.000361929	0	8.2398	intron of 4930579G18Rik (+), intron of Acin1 (-)	4930579G18Rik (+)	0				5830417I10Rik					A130040M12Rik
		14	53596366	53607891	-	NM_019567	Acin1	552	8.67604	100	chr14	53606340	53607339	1000	27	0.000361929	0	8.2398	intron of 4930579G18Rik (+), intron of Acin1 (-)	4930579G18Rik (+)	0				5830418K08Rik					A430093F15Rik
		14	53596366	53607891	-	NR_024029	Acin1	552	8.67604	100	chr14	53606340	53607339	1000	27	0.000361929	0	8.2398	intron of 4930579G18Rik (+), intron of Acin1 (-)	4930579G18Rik (+)	0				5830433M19Rik					A430107O13Rik
		14	53596366	53607891	-	NR_024030	Acin1	552	8.67604	100	chr14	53606340	53607339	1000	27	0.000361929	0	8.2398	intron of 4930579G18Rik (+), intron of Acin1 (-)	4930579G18Rik (+)	0				5930412G12Rik					A630033H20Rik
		14	53596366	53607907	-	NM_001085472	Acin1	568	8.66401	100	chr14	53606340	53607339	1000	27	0.000361929	0	8.2398	intron of 4930579G18Rik (+), intron of Acin1 (-)	4930579G18Rik (+)	0				6030422M02Rik					A730069N07Rik
		14	53596366	53641137	-	NM_001085473	Acin1	33798	2.23354	100	chr14	53606340	53607339	1000	27	0.000361929	0	8.2398	intron of 4930579G18Rik (+), intron of Acin1 (-)	4930579G18Rik (+)	0				6330407J23Rik					Aagab
		14	53596366	53641137	-	NM_023190	Acin1	33798	2.23354	100	chr14	53606340	53607339	1000	27	0.000361929	0	8.2398	intron of 4930579G18Rik (+), intron of Acin1 (-)	4930579G18Rik (+)	0				8030462N17Rik					Aars
		16	11236470	11317414	+	NM_001163498	Rundc2a	19351	0.94138	100	chr16	11255821	11256582	762	17	0.000361929	0	8.23969	intron of Rundc2a (+)	Rundc2a (+)	0				9030025P20Rik					Abca1
		7	15096357	15104631	-	NM_133831	Gltscr2	1392	12.5438	100	chr7	15102202	15103239	1038	20	0.000361929	0	8.2326	intron of Gltscr2 (-)	Gltscr2 (-)	0				9030625A04Rik					Abca14
		19	7336808	7342270	+	NM_054048	Rcor2	1149	14.0582	100	chr19	7337957	7338724	768	21	0.000361929	0	8.23078	contained within Rcor2 (+)	Rcor2 (+)	0				9130204L05Rik					Abcc10
		1	93152481	93178710	+	NM_001033292	Espnl	3500	4.43385	100	chr1	93155981	93157143	1163	28	0.000370756	0	8.22359	intron of Espnl (+)	Espnl (+)	0				9330182L06Rik					Abce1
		12	77039259	77096100	-	NM_010157	Esr2	9771	1.70473	100	chr12	77085361	77086329	969	26	0.000370756	0	8.2225	contained within Esr2 (-)	Esr2 (-)	0				9430031J16Rik					Abcg2
		12	77039259	77096100	-	NM_207707	Esr2	9771	1.70473	100	chr12	77085361	77086329	969	26	0.000370756	0	8.2225	contained within Esr2 (-)	Esr2 (-)	0				9930023K05Rik					Abl2
		2	164437220	164459425	+	NM_133763	Dnttip1	18983	4.17905	100	chr2	164456203	164457130	928	20	0.000370756	0	8.22239	contained within Dnttip1 (+)	Dnttip1 (+)	0				9930032O22Rik					Abr
		18	46407482	46437260	-	NM_001160399	Ccdc112	15430	3.22711	100	chr18	46420870	46421830	961	27	0.000370756	0	8.22001	contained within Ccdc112 (-)	Ccdc112 (-)	0				A130049A11Rik					Abtb2
		2	164094399	164106654	+	NM_009036	Rbpjl	5249	6.48662	100	chr2	164099648	164100442	795	21	0.000388411	0	8.1612	contained within Rbpjl (+)	Rbpjl (+)	0				A430107O13Rik					Acad8
		3	145229858	145489392	+	NM_027770	Col24a1	252324	0.327894	100	chr3	145482182	145483032	851	19	0.000388411	0	8.16012	contained within Col24a1 (+)	Col24a1 (+)	0				A4gnt					Acadl
		2	91444527	91450631	-	NM_001033451	Zfp408	2661	16.1179	100	chr2	91446987	91447970	984	20	0.000406066	0	8.1417	contained within Zfp408 (-)	Zfp408 (-)	0				A530053G22Rik					Acap3
		2	22625974	22727301	+	NM_019456	Apbb1ip	14	0.990842	100	chr2	22625988	22626991	1004	26	0.000423721	0	8.13121	contained within Apbb1ip (+)	Apbb1ip (+)	0				A630089N07Rik					Accn2
		17	45711661	45716119	+	NM_145353	Yipf3	2652	26.3063	100	chr17	45714313	45715485	1173	33	0.000423721	0	8.11293	contained within Yipf3 (+)	Yipf3 (+)	0				A730008H23Rik					Ache
		9	63400661	63439896	+	NM_025857	Aagab	3277	2.66082	100	chr9	63403938	63404981	1044	16	0.000432549	0	8.09926	intron of Aagab (+)	Aagab (+)	0				A930004D18Rik					Acin1
		3	93527734	93534482	+	NM_001163098	Tchh	488	10.4015	100	chr3	93528222	93528923	702	14	0.000432549	0	8.09769	contained within Tchh (+)	Tchh (+)	0				A930011G23Rik					Acmsd
		14	122411821	122762325	-	NM_177393	Nalcn	18386	0.437369	100	chr14	122742407	122743939	1533	33	0.000441376	0	8.08952	intron of Nalcn (-)	Nalcn (-)	0				AA986860					Acot11
		4	141162927	141283714	-	NM_177868	Fhad1	88663	0.923105	100	chr4	141193937	141195051	1115	23	0.000441376	0	8.08876	contained within Fhad1 (-)	Fhad1 (-)	0				Aagab					Acr
		X	29634390	29657275	-	NM_001099919.6	Gm10147	1181	3.47374	100	chrX	29655300	29656094	795	26	0.000441376	0	8.08306	contained within Gm10058 (-) , contained within Gm10096 (-) , contained within Gm10147 (-) , contained within Gm10230 (-) , contained within Gm10486 (-) , contained within Gm10487 (-) , contained within Gm14632 (-) , contained within Gm14819 (-) , contained within Gm4836 (-)	Gm4836 (-)	0				AB056442					Actb
		X	29634394	29657304	-	NM_001109969.4	Gm10058	1210	3.46995	100	chrX	29655300	29656094	795	26	0.000441376	0	8.08306	contained within Gm10058 (-) , contained within Gm10096 (-) , contained within Gm10147 (-) , contained within Gm10230 (-) , contained within Gm10486 (-) , contained within Gm10487 (-) , contained within Gm14632 (-) , contained within Gm14819 (-) , contained within Gm4836 (-)	Gm4836 (-)	0				Abca12					Actr3
		X	29634390	29657307	-	NM_001099347.3	Gm10230	1213	3.46889	100	chrX	29655300	29656094	795	26	0.000441376	0	8.08306	contained within Gm10058 (-) , contained within Gm10096 (-) , contained within Gm10147 (-) , contained within Gm10230 (-) , contained within Gm10486 (-) , contained within Gm10487 (-) , contained within Gm14632 (-) , contained within Gm14819 (-) , contained within Gm4836 (-)	Gm4836 (-)	0				Abca13					Adam1b
		X	29634390	29657307	-	NM_001100610.1	Gm14632	1213	3.46889	100	chrX	29655300	29656094	795	26	0.000441376	0	8.08306	contained within Gm10058 (-) , contained within Gm10096 (-) , contained within Gm10147 (-) , contained within Gm10230 (-) , contained within Gm10486 (-) , contained within Gm10487 (-) , contained within Gm14632 (-) , contained within Gm14819 (-) , contained within Gm4836 (-)	Gm4836 (-)	0				Abca17					Adam24
		X	29634390	29657307	-	NM_001110250.3	Gm14819	1213	3.46889	100	chrX	29655300	29656094	795	26	0.000441376	0	8.08306	contained within Gm10058 (-) , contained within Gm10096 (-) , contained within Gm10147 (-) , contained within Gm10230 (-) , contained within Gm10486 (-) , contained within Gm10487 (-) , contained within Gm14632 (-) , contained within Gm14819 (-) , contained within Gm4836 (-)	Gm4836 (-)	0				Abca5					Adam9
		X	29634408	29657335	-	NM_009529	Gm4836	1241	3.46738	100	chrX	29655300	29656094	795	26	0.000441376	0	8.08306	contained within Gm10058 (-) , contained within Gm10096 (-) , contained within Gm10147 (-) , contained within Gm10230 (-) , contained within Gm10486 (-) , contained within Gm10487 (-) , contained within Gm14632 (-) , contained within Gm14819 (-) , contained within Gm4836 (-)	Gm4836 (-)	0				Abcc4					Adamts17
		X	29634407	29657335	-	NM_001102678.6	Gm10096	1241	3.46722	100	chrX	29655300	29656094	795	26	0.000441376	0	8.08306	contained within Gm10058 (-) , contained within Gm10096 (-) , contained within Gm10147 (-) , contained within Gm10230 (-) , contained within Gm10486 (-) , contained within Gm10487 (-) , contained within Gm14632 (-) , contained within Gm14819 (-) , contained within Gm4836 (-)	Gm4836 (-)	0				Abhd5					Adamts3
		X	29634407	29657335	-	NM_001100609.8	Gm10487	1241	3.46722	100	chrX	29655300	29656094	795	26	0.000441376	0	8.08306	contained within Gm10058 (-) , contained within Gm10096 (-) , contained within Gm10147 (-) , contained within Gm10230 (-) , contained within Gm10486 (-) , contained within Gm10487 (-) , contained within Gm14632 (-) , contained within Gm14819 (-) , contained within Gm4836 (-)	Gm4836 (-)	0				Abi1					Adamtsl3
		X	29634390	29657335	-	NM_001109970.3	Gm10486	1241	3.46466	100	chrX	29655300	29656094	795	26	0.000441376	0	8.08306	contained within Gm10058 (-) , contained within Gm10096 (-) , contained within Gm10147 (-) , contained within Gm10230 (-) , contained within Gm10486 (-) , contained within Gm10487 (-) , contained within Gm14632 (-) , contained within Gm14819 (-) , contained within Gm4836 (-)	Gm4836 (-)	0				Abi3bp					Adcy2
		9	68564510	68572487	+	NR_033299	9530091C08Rik	100	10.7796	100	chr9	68564610	68565469	860	19	0.000441376	0	8.07714	contained within 9530091C08Rik (+) , intron of Rora (+)	9530091C08Rik (+)	0				Ablim1					Adcy3
		9	68452966	69178193	+	NM_013646	Rora	111644	0.118583	100	chr9	68564610	68565469	860	19	0.000441376	0	8.07714	contained within 9530091C08Rik (+) , intron of Rora (+)	9530091C08Rik (+)	0				Abpe					Add1
		10	86135610	86206643	+	NM_001003910	BC030307	69596	1.267	100	chr10	86205206	86206105	900	24	0.000450204	0	8.07078	contained within BC030307 (+)	BC030307 (+)	0				Abpg					Adra2c
		5	45781622	45800940	+	NM_024434	Lap3	472	5.01579	100	chr5	45782094	45783062	969	27	0.000459031	0	8.06705	intron of Lap3 (+)	Lap3 (+)	0				Acaca					Afap1
		2	23975181	23982113	+	NM_027163	Il1f8	896	14.1497	100	chr2	23976077	23977057	981	22	0.000459031	0	8.03439	contained within Il1f8 (+)	Il1f8 (+)	0				Acad11					Aff4
		1	107817953	107861625	+	NM_001122675	Zcchc2	12745	1.84095	100	chr1	107830698	107831501	804	18	0.000459031	0	8.0336	intron of Zcchc2 (+)	Zcchc2 (+)	0				Acad9					Agbl4
		1	107817953	107861625	+	NM_001122676	Zcchc2	12745	1.84095	100	chr1	107830698	107831501	804	18	0.000459031	0	8.0336	intron of Zcchc2 (+)	Zcchc2 (+)	0				Acer3					Agbl5
		2	158101294	158190695	+	NM_177658	Ralgapb	1618	1.25501	100	chr2	158102912	158104033	1122	20	0.000459031	0	8.02321	intron of Ralgapb (+)	Ralgapb (+)	0				Acin1					Agpat3
		4	59097247	59117452	+	NM_001033165	Dnajc25	1640	4.50361	100	chr4	59098887	59099796	910	20	0.000459031	0	8.0142	intron of Dnajc25 (+)	Dnajc25 (+)	0				Acnat2					Agtr1a
		3	87704678	87823961	+	NM_001003912	Arhgef11	64105	0.678213	100	chr3	87768783	87769591	809	23	0.000459031	0	8.00082	contained within Arhgef11 (+)	Arhgef11 (+)	0				Acot10					Agtr2
		12	108358210	108451222	-	NM_001079883	Bcl11b	31498	1.35465	100	chr12	108418465	108419724	1260	34	0.000459031	0	8.00005	intron of Bcl11b (-)	Bcl11b (-)	0				Acot12					Agxt2
		12	108358210	108451222	-	NM_021399	Bcl11b	31498	1.35465	100	chr12	108418465	108419724	1260	34	0.000459031	0	8.00005	intron of Bcl11b (-)	Bcl11b (-)	0				Acox3					Ahdc1
		4	97073961	97610895	+	NM_001122952	Nfia	192430	0.215296	100	chr4	97266391	97267546	1156	30	0.000459031	0	7.98568	intron of Nfia (+)	Nfia (+)	0				Acoxl					AI118078
		4	84355558	84603150	+	NM_175275	Cntln	161893	0.255258	100	chr4	84517451	84518082	632	18	0.000459031	0	7.97427	contained within Cntln (+)	Cntln (+)	0				Acp2					AI182371
		10	41603406	41706798	-	NM_001034858	Armc2	3964	0.756337	100	chr10	41702053	41702834	782	20	0.000476686	0	7.91115	intron of Armc2 (-)	Armc2 (-)	0				Acsl3					AI314976
		14	44056325	44141272	-	NM_172597	Txndc16	4299	1.36907	100	chr14	44135811	44136973	1163	21	0.000494341	0	7.88667	intron of Txndc16 (-)	Txndc16 (-)	0				Acsl4					AI848100
		6	87425026	87498877	-	NM_001037727	Arhgap25	406	1.38927	100	chr6	87497446	87498471	1026	24	0.000564962	0	7.8243	contained within Arhgap25 (-)	Arhgap25 (-)	0				Acss3					Aifm1
		11	40544811	40576861	-	NM_013552	Hmmr	1181	3.02955	100	chr11	40574710	40575680	971	24	0.000564962	0	7.81772	intron of Hmmr (-)	Hmmr (-)	0				Acvr1					Aifm3
		1	66857504	66878265	-	NM_021285	Myl1	7125	5.5197	100	chr1	66869995	66871140	1146	32	0.000564962	0	7.81567	intron of Myl1 (-)	Myl1 (-)	0				Acvr1c					Aimp1
		X	12674041	13003501	-	NM_009806	Cask	189187	0.401261	100	chrX	12812993	12814314	1322	31	0.000573789	0	7.78294	intron of Cask (-)	Cask (-)	0				Adam17					Aimp2
		11	62341140	62355457	-	NM_028448	Cenpv	11918	4.2464	100	chr11	62342932	62343539	608	12	0.000573789	0	7.78243	intron of Cenpv (-)	Cenpv (-)	0				Adam19					Aip
		2	79133330	79229828	-	NM_001048176	Cerkl	18899	0.76892	100	chr2	79210188	79210929	742	20	0.000573789	0	7.78149	intron of Cerkl (-)	Cerkl (-)	0				Adam23					Ajap1
		5	115036139	115066820	+	NM_026718	Ankrd13a	4366	2.28799	100	chr5	115040505	115041206	702	19	0.000573789	0	7.78014	intron of Ankrd13a (+)	Ankrd13a (+)	0				Adam24					Ak3
		1	82218073	82324391	+	NM_001122685	Rhbdd1	98939	0.84839	100	chr1	82317012	82317913	902	19	0.000573789	0	7.77739	intron of Rhbdd1 (+)	Rhbdd1 (+)	0				Adamts18					Akap10
		1	82195603	82324391	+	NM_029777	Rhbdd1	121409	0.70037	100	chr1	82317012	82317913	902	19	0.000573789	0	7.77739	intron of Rhbdd1 (+)	Rhbdd1 (+)	0				Adamts3					Akap11
		3	113597071	113622154	-	NM_001038696	Rnpc3	7565	3.88694	100	chr3	113613615	113614589	975	24	0.000600272	0	7.73613	contained within Rnpc3 (-)	Rnpc3 (-)	0				Adamts6					Akap12
		3	113597071	113622154	-	NM_026043	Rnpc3	7565	3.88694	100	chr3	113613615	113614589	975	24	0.000600272	0	7.73613	contained within Rnpc3 (-)	Rnpc3 (-)	0				Adar					Akap13
		4	53461513	53571265	+	NM_001159633	Slc44a1	1467	1.06421	100	chr4	53462980	53464147	1168	32	0.000600272	0	7.72562	intron of Slc44a1 (+)	Slc44a1 (+)	0				Adcy8					Akap5
		4	53461513	53643579	+	NM_133891	Slc44a1	1467	0.641522	100	chr4	53462980	53464147	1168	32	0.000600272	0	7.72562	intron of Slc44a1 (+)	Slc44a1 (+)	0				Adh5					Akap7
		1	108873134	108879851	-	NM_009126	Serpinb3a	2227	11.5511	100	chr1	108876849	108877624	776	18	0.000600272	0	7.71334	contained within Serpinb3a (-)	Serpinb3a (-)	0				Adk					Akna
		11	97504913	97515475	-	NM_001163307	Pcgf2	1437	10.0066	100	chr11	97512982	97514038	1057	23	0.000617927	0	7.69239	intron of Pcgf2 (-)	Pcgf2 (-)	0				Adnp2					Aldh9a1
		11	97504913	97515739	-	NM_001163308	Pcgf2	1701	9.76263	100	chr11	97512982	97514038	1057	23	0.000617927	0	7.69239	intron of Pcgf2 (-)	Pcgf2 (-)	0				Ado					Aldob
		11	97504913	97516588	-	NM_009545	Pcgf2	2550	9.05276	100	chr11	97512982	97514038	1057	23	0.000617927	0	7.69239	intron of Pcgf2 (-)	Pcgf2 (-)	0				Adora3					Alkbh5
		5	106692825	106698469	-	NM_001005477	Barhl2	1462	20.3189	100	chr5	106695861	106697007	1147	32	0.000617927	0	7.69226	contained within Barhl2 (-)	Barhl2 (-)	0				Adra2b					Alkbh8
		7	8802517	8828479	-	NM_001105152	Vmn2r48	91	4.23295	100	chr7	8827290	8828388	1099	30	0.000626754	0	7.65019	contained within Vmn2r48 (-)	Vmn2r48 (-)	0				AF366264					Alox15
		10	86120640	86135244	-	NM_011631	Hsp90b1	4786	5.23109	100	chr10	86129695	86130458	764	20	0.000635582	0	7.64551	intron of Hsp90b1 (-)	Hsp90b1 (-)	0				Aff1					Aloxe3
		16	94679705	94804318	+	NM_001113389	Dyrk1a	40652	0.745502	100	chr16	94720357	94721285	929	25	0.000635582	0	7.64409	intron of Dyrk1a (+)	Dyrk1a (+)	0				Aff2					Amica1
		16	94679004	94804318	+	NM_007890	Dyrk1a	41353	0.741332	100	chr16	94720357	94721285	929	25	0.000635582	0	7.64409	intron of Dyrk1a (+)	Dyrk1a (+)	0				Agbl4					Anapc4
		12	89466869	90739958	+	NM_172544	Nrxn3	1020610	0.0652743	100	chr12	90487479	90488309	831	21	0.000635582	0	7.64226	intron of Nrxn3 (+)	Nrxn3 (+)	0				Aggf1					Angel2
		12	89236355	90739958	+	NM_001198587	Nrxn3	1251124	0.0552672	100	chr12	90487479	90488309	831	21	0.000635582	0	7.64226	intron of Nrxn3 (+)	Nrxn3 (+)	0				Agk					Ank
		12	91806550	91928099	+	NM_001113404	Tshr	1380	0.5471	100	chr12	91807930	91808594	665	14	0.000635582	0	7.64176	intron of Bc1 (-), intron of Tshr (+)	Tshr (+)	0				Agxt2					Ankrd11
		12	91806550	91946067	+	NM_011648	Tshr	1380	0.476641	100	chr12	91807930	91808594	665	14	0.000635582	0	7.64176	intron of Bc1 (-), intron of Tshr (+)	Tshr (+)	0				Ahnak					Ankrd13a
		12	91606946	91953403	-	NR_038088	Bc1	144809	0.191942	100	chr12	91807930	91808594	665	14	0.000635582	0	7.64176	intron of Bc1 (-), intron of Tshr (+)	Tshr (+)	0				AI314180					Ankrd13d
		12	85175062	85205581	+	NM_029880	Ptgr2	26800	3.33224	100	chr12	85201862	85202878	1017	18	0.00064441	0	7.62837	intron of Ptgr2 (+)	Ptgr2 (+)	0				AI597468					Ankrd28
		1	133790513	133809862	+	NM_001177628	Slc45a3	191	4.94057	100	chr1	133790704	133791659	956	27	0.00064441	0	7.62788	intron of Slc45a3 (+)	Slc45a3 (+)	0				AI848100					Ankrd36
		18	43656739	43813105	-	NM_001163637	Jakmip2	133096	0.741845	100	chr18	43678850	43680009	1160	25	0.000653237	0	7.61147	intron of Jakmip2 (-)	Jakmip2 (-)	0				Aida					Ankrd44
		7	43637142	43641524	+	NM_027097	Klk12	2850	23.979	100	chr7	43639992	43641042	1051	25	0.000653237	0	7.59843	contained within Klk12 (+)	Klk12 (+)	0				Aim1					Ankrd50
		13	101383372	101417946	-	NM_021545	Naip7	1107	3.40998	100	chr13	101415661	101416839	1179	33	0.000662065	0.416667	7.59108	contained within Naip6 (-) , contained within Naip7 (-)	Naip7 (-)	0				Airn					Anln
		13	101381378	101416874	-	NM_010871	Naip6	35	3.32141	100	chr13	101415661	101416839	1179	33	0.000662065	0.416667	7.59108	contained within Naip6 (-) , contained within Naip7 (-)	Naip7 (-)	0				Ak5					Ano2
		5	51742498	51842170	-	NM_008904	Ppargc1a	94403	0.851785	100	chr5	51746919	51747767	849	24	0.000670892	0	7.57497	intron of Ppargc1a (-)	Ppargc1a (-)	0				Akap11					Ano3
		5	51742498	51842170	-	NR_027710	Ppargc1a	94403	0.851785	100	chr5	51746919	51747767	849	24	0.000670892	0	7.57497	intron of Ppargc1a (-)	Ppargc1a (-)	0				Akap13					Ano5
		2	66241719	66348312	+	NR_033495	Gm13629	45262	0.948459	100	chr2	66286981	66287991	1011	25	0.000670892	0	7.57027	intron of Gm13629 (+), intron of Scn9a (-)	Scn9a (-)	0				Akap6					Ano9
		2	66280919	66435792	-	NM_018852	Scn9a	147801	0.652789	100	chr2	66286981	66287991	1011	25	0.000670892	0	7.57027	intron of Gm13629 (+), intron of Scn9a (-)	Scn9a (-)	0				Akap7					Anxa1
		5	29560589	29709178	-	NM_020295	Lmbr1	145882	0.642035	100	chr5	29562343	29563296	954	26	0.000670892	0	7.56501	contained within Lmbr1 (-)	Lmbr1 (-)	0				Akr1e1					Anxa11
		8	15041424	15046047	-	NM_001007591	BB014433	1172	23.2699	100	chr8	15043800	15044875	1076	28	0.00067972	0	7.55973	intron of BB014433 (-)	BB014433 (-)	0				Akt2					Anxa2
		8	15041423	15046056	-	NR_037972	BB014433	1181	23.2197	100	chr8	15043800	15044875	1076	28	0.00067972	0	7.55973	intron of BB014433 (-)	BB014433 (-)	0				Akt3					Ap1s3
		15	75722055	75736596	-	NM_023240	Eef1d	13625	4.84803	100	chr15	75722267	75722971	705	20	0.00067972	0	7.55828	contained within Eef1d (-)	Eef1d (-)	0				Aldh3a2					Apbb1
		15	75722055	75736596	-	NM_029663	Eef1d	13625	4.84803	100	chr15	75722267	75722971	705	20	0.00067972	0	7.55828	contained within Eef1d (-)	Eef1d (-)	0				Aldh6a1					Apbb1ip
		5	124376726	124378814	+	NM_144509	Arl6ip4	540	45.3806	100	chr5	124377266	124378213	948	25	0.00067972	0	7.55475	contained within Arl6ip4 (+)	Arl6ip4 (+)	0				Aldh7a1					Apc
		9	86263872	86352525	+	NM_177208	Dopey1	59384	1.09076	100	chr9	86323256	86324222	967	27	0.00067972	0	7.55301	contained within Dopey1 (+)	Dopey1 (+)	0				Aldoa					Apoh
		14	64484566	64547121	-	NM_028811	Elp3	1043	1.62414	100	chr14	64545063	64546078	1016	23	0.000697375	0	7.54025	intron of Elp3 (-)	Elp3 (-)	0				Aldob					Apool
		16	24308699	24907926	+	NM_178665	Lpp	52652	0.124494	100	chr16	24361351	24362096	746	21	0.000697375	0	7.53921	intron of Lpp (+)	Lpp (+)	0				Alg5					Appbp2
		9	122771776	122779727	+	NM_009544	Zfp105	1024	13.9839	100	chr9	122772800	122773911	1112	24	0.000697375	0	7.5332	contained within Zfp105 (+)	Zfp105 (+)	0				Alkbh8					Arfgap3
		X	67310812	67415274	+	NM_001081354	Mamld1	100297	0.840489	100	chrX	67411109	67411986	878	24	0.000697375	0	7.53034	intron of Mamld1 (+)	Mamld1 (+)	0				Alpk2					Arhgap23
		1	180024092	180089273	+	NM_024282	Pppde1	763	1.62008	100	chr1	180024855	180025910	1056	30	0.000697375	0	7.52243	intron of Pppde1 (+)	Pppde1 (+)	0				Alx1					Arhgap25
		7	41441167	41500347	+	NR_004441	Gprc2a-rs5	50815	1.32475	100	chr7	41491982	41492765	784	22	0.000697375	0	7.51854	contained within Gprc2a-rs5 (+)	Gprc2a-rs5 (+)	0				Amtn					Arhgap27
		8	73653053	73680166	+	NM_201607	Pde4c	25266	2.44892	100	chr8	73678319	73678982	664	12	0.000697375	0	7.5172	contained within Pde4c (+)	Pde4c (+)	0				Amy1					Arhgap32
		1	90058191	90093460	+	NM_001177364	Heatr7b1	29342	2.64531	100	chr1	90087533	90088465	933	21	0.000723857	0	7.50722	contained within Heatr7b1 (+)	Heatr7b1 (+)	0				Amy2a2					Arhgef11
		16	90627183	90638636	+	NM_029844	Mrap	1175	5.41296	100	chr16	90628358	90628977	620	10	0.000723857	0	7.50533	intron of Mrap (+)	Mrap (+)	0				Amy2a3					Arhgef6
		6	130080920	130095529	-	NM_010650	Klra8	219	8.63107	100	chr6	130094050	130095310	1261	27	0.000759167	0	7.48811	intron of Klra12 (-), intron of Klra14 (-), intron of Klra15 (-), intron of Klra21 (-), intron of Klra22 (-), intron of Klra8 (-)	Klra14 (-)	0				Amy2a4					Arid1b
		6	130080912	130095573	-	NM_053151	Klra21	263	8.60046	100	chr6	130094050	130095310	1261	27	0.000759167	0	7.48811	intron of Klra12 (-), intron of Klra14 (-), intron of Klra15 (-), intron of Klra21 (-), intron of Klra22 (-), intron of Klra8 (-)	Klra14 (-)	0				Amy2a5					Arid2
		6	130080919	130095592	-	NM_001101620	Klra8	282	8.59343	100	chr6	130094050	130095310	1261	27	0.000759167	0	7.48811	intron of Klra12 (-), intron of Klra14 (-), intron of Klra15 (-), intron of Klra21 (-), intron of Klra22 (-), intron of Klra8 (-)	Klra14 (-)	0				Amy2b					Arid3a
		6	130081229	130126442	-	NM_008461	Klra14	31132	2.78896	100	chr6	130094050	130095310	1261	27	0.000759167	0	7.48811	intron of Klra12 (-), intron of Klra14 (-), intron of Klra15 (-), intron of Klra21 (-), intron of Klra22 (-), intron of Klra8 (-)	Klra14 (-)	0				Anapc1					Arid3c
		6	130009717	130272175	-	NM_010646	Klra12	176865	0.480456	100	chr6	130094050	130095310	1261	27	0.000759167	0	7.48811	intron of Klra12 (-), intron of Klra14 (-), intron of Klra15 (-), intron of Klra21 (-), intron of Klra22 (-), intron of Klra8 (-)	Klra14 (-)	0				Ang					Arl6ip1
		6	129937786	130346356	-	NM_013793	Klra15	251046	0.308637	100	chr6	130094050	130095310	1261	27	0.000759167	0	7.48811	intron of Klra12 (-), intron of Klra14 (-), intron of Klra15 (-), intron of Klra21 (-), intron of Klra22 (-), intron of Klra8 (-)	Klra14 (-)	0				Ang3					Arl6ip4
		6	129937775	130346502	-	NM_053152	Klra22	251192	0.308518	100	chr6	130094050	130095310	1261	27	0.000759167	0	7.48811	intron of Klra12 (-), intron of Klra14 (-), intron of Klra15 (-), intron of Klra21 (-), intron of Klra22 (-), intron of Klra8 (-)	Klra14 (-)	0				Ang4					Arl6ip5
		5	117640175	117650054	-	NM_028128	Rfc5	576	10.5162	100	chr5	117648440	117649478	1039	17	0.000776822	0	7.48293	contained within Rfc5 (-)	Rfc5 (-)	0				Ang5					Armc2
		1	167712149	167839310	-	NM_011137	Pou2f1	1236	0.876834	100	chr1	167836960	167838074	1115	31	0.00078565	0	7.47844	intron of Pou2f1 (-)	Pou2f1 (-)	0				Ank1					Armc5
		1	167712149	167839310	-	NM_198932	Pou2f1	1236	0.876834	100	chr1	167836960	167838074	1115	31	0.00078565	0	7.47844	intron of Pou2f1 (-)	Pou2f1 (-)	0				Ank3					Arntl
		4	56843734	56896386	-	NM_026079	Ikbkap	40364	1.84035	100	chr4	56855054	56856022	969	23	0.00078565	0	7.4707	intron of Ikbkap (-)	Ikbkap (-)	0				Ankhd1					Arpc4
		1	54425251	54502228	-	NM_001163314	Pgap1	725	1.43677	100	chr1	54500398	54501503	1106	31	0.000794478	0	7.46489	intron of Pgap1 (-)	Pgap1 (-)	0				Ankra2					Arpc5l
		11	75257139	75270913	-	NM_138950	Wdr81	4088	7.19419	100	chr11	75265835	75266825	991	20	0.000794478	0	7.46247	contained within Wdr81 (-)	Wdr81 (-)	0				Ankrd17					Arpm1
		9	26723588	26748996	-	NM_025862	Acad8	5120	2.79429	100	chr9	26743167	26743876	710	20	0.000803305	0	7.45706	intron of Acad8 (-)	Acad8 (-)	0				Ankrd26					Arpp21
		18	78308220	78759029	-	NM_207651	Slc14a2	416143	0.208735	100	chr18	78341946	78342886	941	27	0.000812133	0	7.4492	intron of Slc14a2 (-)	Slc14a2 (-)	0				Ankrd28					Arr3
		9	55125086	55236482	+	NM_172923	AI118078	254	0.850113	100	chr9	55125340	55126286	947	27	0.000812133	0	7.44389	intron of AI118078 (+)	AI118078 (+)	0				Ankrd44					Arrb2
		2	84131473	84226106	-	NM_018782	Calcrl	1396	1.174	100	chr2	84223600	84224710	1111	30	0.000847443	0	7.41079	intron of Calcrl (-)	Calcrl (-)	0				Ankrd49					Arsg
		8	128637598	128784384	-	NM_175561	Pcnxl2	53954	0.408756	100	chr8	128729831	128730430	600	17	0.000847443	0	7.41033	intron of Pcnxl2 (-)	Pcnxl2 (-)	0				Ankrd57					Art3
		14	56378181	56472047	+	NM_009376	Ift88	15546	0.950281	100	chr14	56393727	56394618	892	20	0.000865098	0	7.39303	contained within Ift88 (+)	Ift88 (+)	0				Anks1b					Arvcf
		11	3024030	3031946	+	NR_003518	Pisd-ps3	5387	23.2285	100	chr11	3029417	3031255	1839	71	0.000873925	0	7.39054	contained within Pisd-ps1 (+) , contained within Pisd-ps3 (+)	Pisd-ps3 (+)	0				Anxa1					Asb8
		11	3024024	3031948	+	NR_003517	Pisd-ps1	5393	23.205	100	chr11	3029417	3031255	1839	71	0.000873925	0	7.39054	contained within Pisd-ps1 (+) , contained within Pisd-ps3 (+)	Pisd-ps3 (+)	0				Anxa5					Ascc3
		2	152230155	152231483	-	NM_001001444	Defb29	12	81.5651	100	chr2	152230388	152231471	1084	26	0.000873925	0	7.38723	contained within Defb29 (-)	Defb29 (-)	0				Aoc3					Ascl1
		1	30746888	30807803	-	NM_001081080	Phf3	32939	1.53162	100	chr1	30773932	30774864	933	25	0.000873925	0	7.38707	contained within Phf3 (-)	Phf3 (-)	0				Apbb1ip					Ash1l
		6	3322260	3349572	-	NM_010156	Samd9l	1610	3.17065	100	chr6	3347097	3347962	866	25	0.000873925	0	7.37351	intron of Samd9l (-)	Samd9l (-)	0				Apbb3					Ash2l
		11	60353878	60374708	+	NM_172943	Alkbh5	1676	5.14618	100	chr11	60355554	60356625	1072	23	0.000873925	0	7.36816	intron of Alkbh5 (+)	Alkbh5 (+)	0				Aplf					Aspscr1
		X	12437981	12450943	+	NM_010028	Ddx3x	10254	6.38741	100	chrX	12448235	12449062	828	23	0.000882753	0	7.3637	contained within Ddx3x (+)	Ddx3x (+)	0				Aplnr					Asrgl1
		19	12830547	12832652	-	NM_170786	Cntf	476	47.5309	100	chr19	12831176	12832176	1001	28	0.000882753	0	7.34759	contained within Cntf (-) , contained within U05342 (-)	U05342 (-)	0				Apol6					Astn1
		19	12830548	12863143	-	NR_024093	U05342	30967	3.07093	100	chr19	12831176	12832176	1001	28	0.000882753	0	7.34759	contained within Cntf (-) , contained within U05342 (-)	U05342 (-)	0				Aqr					Atad3a
		17	3020800	3040666	-	NR_003519	Pisd-ps2	3262	5.81869	100	chr17	3036249	3037404	1156	32	0.00089158	0	7.33014	contained within Pisd-ps2 (-)	Pisd-ps2 (-)	0				Arap1					Atf2
		16	4801480	4853525	+	NM_029657	Mgrn1	137	1.30269	100	chr16	4801617	4802294	678	19	0.00089158	0	7.32135	contained within Mgrn1 (+)	Mgrn1 (+)	0				Arap2					Atf7ip2
		17	25536685	25548864	+	NM_001164225	Fbxl16	3051	8.27586	100	chr17	25539736	25540743	1008	25	0.00089158	0	7.30807	intron of Fbxl16 (+)	Fbxl16 (+)	0				Arap3					Atg2b
		16	77211920	77441021	+	NR_015543	2810055G20Rik	70669	0.597987	100	chr16	77282589	77283958	1370	38	0.00089158	0	7.30754	intron of 2810055G20Rik (+)	2810055G20Rik (+)	0				Arfip1					Atg3
		15	36124119	36179767	+	NM_012031	Spag1	31490	1.65142	100	chr15	36155609	36156527	919	24	0.00089158	0	7.30702	contained within Spag1 (+)	Spag1 (+)	0				Arfip2					Atg4c
		9	50273847	50280872	-	NM_011220	Pts	4282	12.3114	100	chr9	50275726	50276590	865	18	0.00089158	0	7.30565	intron of Pts (-)	Pts (-)	0				Arhgap11a					Atl1
		1	55032693	55035863	+	NM_008303	Hspe1	2263	25.954	100	chr1	55034956	55035778	823	18	0.00089158	0	7.30262	contained within Hspe1 (+)	Hspe1 (+)	0				Arhgap17					Atl2
		1	37942556	38000126	+	NM_198303	Eif5b	45407	1.74741	100	chr1	37987963	37988968	1006	28	0.00089158	0	7.30254	intron of Eif5b (+)	Eif5b (+)	0				Arhgap21					Atp1a1
		13	76173486	76238361	+	NM_138953	Ell2	55606	1.99766	100	chr13	76229092	76230387	1296	32	0.00089158	0.333333	7.29775	contained within Ell2 (+)	Ell2 (+)	0				Arhgap24					Atp1b3
		13	76173486	76238361	+	NM_138953	Ell2	48462	0.941797	100	chr13	76221948	76222558	611	16	0.00089158	0	7.29649	contained within Ell2 (+)	Ell2 (+)	0				Arhgap29					Atp2b2
		11	65647519	65984747	-	NM_001099633	Dnahc9	213658	0.334194	100	chr11	65769963	65771089	1127	27	0.000909235	0	7.29046	contained within Dnahc9 (-)	Dnahc9 (-)	0				Arhgap39					Atp5f1
		17	65978338	66001035	-	NM_028388	Ndufv2	19385	2.7976	100	chr17	65981016	65981650	635	17	0.00092689	0	7.28546	intron of Ndufv2 (-)	Ndufv2 (-)	0				Arhgap40					Atp6v0a2
		3	100014478	100272384	+	NM_028892	Spag17	25702	0.407511	100	chr3	100040180	100041230	1051	23	0.00092689	0	7.28437	intron of Spag17 (+)	Spag17 (+)	0				Arhgap42					Atp6v0b
		8	97361892	97416402	+	NM_001033207	Nlrc5	1574	2.06564	100	chr8	97363466	97364591	1126	31	0.00092689	0	7.28337	contained within Nlrc5 (+)	Nlrc5 (+)	0				Arhgef12					Atp6v1b1
		5	30449091	30485768	-	NM_178878	Hadha	2235	1.60314	100	chr5	30482946	30483533	588	16	0.00092689	0	7.27914	intron of Hadha (-)	Hadha (-)	0				Arhgef3					Atp6v1e2
		12	111138843	111144203	-	NM_010480	Hsp90aa1	1869	13.9899	100	chr12	111141585	111142334	750	17	0.00092689	0	7.2779	contained within Hsp90aa1 (-)	Hsp90aa1 (-)	0				Arhgef33					Atp6v1g2
		5	95751044	95762705	+	NM_001122678.3	Gm3286	5661	4.23598	100	chr5	95756705	95757198	494	14	0.00092689	0	7.27609	intron of Gm3286 (+)	Gm3286 (+)	0				Arhgef38					Atp7a
		5	95751044	95762705	+	NM_001167792.1	Gm3286	5661	4.23598	100	chr5	95756705	95757198	494	14	0.00092689	0	7.27609	intron of Gm3286 (+)	Gm3286 (+)	0				Arhgef5					Atp8b4
		5	95751044	95762705	+	NM_001167793.1	Gm3286	5661	4.23598	100	chr5	95756705	95757198	494	14	0.00092689	0	7.27609	intron of Gm3286 (+)	Gm3286 (+)	0				Arhgef7					Atp9a
		19	17461062	17468367	+	NM_019437	Rfk	945	8.36299	100	chr19	17462007	17462617	611	15	0.000935718	0	7.27558	contained within Rfk (+)	Rfk (+)	0				Arl1					Atxn2
		Y_random	362374	438102	-	NM_001160137	LOC100039614	1360	1.18185	100	chrY_random	435848	436742	895	22	0.000935718	0	7.27002	intron of LOC100039614 (-), region overlaps with 23.463687150837988% of LOC100039753 (-)	LOC100039753 (-)	0				Arl5b					AU019823
		1	148259905	148664691	+	NM_001145807	Fam5c	16255	0.168978	100	chr1	148276160	148276843	684	15	0.000953373	0	7.25899	intron of Fam5c (+)	Fam5c (+)	0				Arl6ip1					AU022252
		1	148257884	148664691	+	NM_153539	Fam5c	18276	0.168138	100	chr1	148276160	148276843	684	15	0.000953373	0	7.25899	intron of Fam5c (+)	Fam5c (+)	0				Arl9					Aurka
		18	36090809	36140690	+	NM_028707	Psd2	13901	1.53562	100	chr18	36104710	36105475	766	20	0.000953373	0	7.24479	intron of Psd2 (+)	Psd2 (+)	0				Arpp19					AW554918
		5	20270488	20393949	-	NM_172992	Phtf2	1261	0.846414	100	chr5	20391644	20392688	1045	22	0.000962201	0	7.23665	intron of Phtf2 (-)	Phtf2 (-)	0				Arsb					B230118H07Rik
		11	3863978	3880008	+	NM_022889	Pes1	15043	4.86557	100	chr11	3879021	3879800	780	18	0.000962201	0	7.23548	contained within Pes1 (+)	Pes1 (+)	0				Art3					B230120H23Rik
		Y	2185859	2197080	+	NM_001166384.3	Rbmy1a1	3845	9.54375	100	chrY	2189704	2190774	1071	19	0.000962201	0	7.22849	intron of Rbmy1a1 (+)	Rbmy1a1 (+)	0				Asap1					B230206F22Rik
		Y	2185859	2197080	+	NM_011253.3	Rbmy1a1	3845	9.54375	100	chrY	2189704	2190774	1071	19	0.000962201	0	7.22849	intron of Rbmy1a1 (+)	Rbmy1a1 (+)	0				Asb15					B230219D22Rik
		2	32236497	32253161	-	NM_001164358	Slc25a25	7965	5.34653	100	chr2	32244306	32245196	891	19	0.000971028	0	7.22216	intron of Slc25a25 (-)	Slc25a25 (-)	0				Ascc3					B3galnt1
		2	32236497	32273480	-	NM_001164357	Slc25a25	28284	2.40915	100	chr2	32244306	32245196	891	19	0.000971028	0	7.22216	intron of Slc25a25 (-)	Slc25a25 (-)	0				Ash2l					B3galnt2
		2	32236497	32273480	-	NM_146118	Slc25a25	28284	2.40915	100	chr2	32244306	32245196	891	19	0.000971028	0	7.22216	intron of Slc25a25 (-)	Slc25a25 (-)	0				Asnsd1					B430319G15Rik
		11	116348001	116352766	+	NM_001172475	Sphk1	192	21.6324	100	chr11	116348193	116349223	1031	29	0.000971028	0	7.21663	intron of Sphk1 (+), region overlaps with 66.92531522793405% of Sphk1 (+)	Sphk1 (+)	0				Aspn					B830017H08Rik
		2	37598258	37621111	+	NM_001163566	Crb2	7679	4.67752	100	chr2	37605937	37607005	1069	30	0.000971028	0	7.21265	intron of Crb2 (+)	Crb2 (+)	0				Aste1					Bace2
		5	89391873	89403379	+	NM_008644	Prol1	1796	5.77909	100	chr5	89393669	89394333	665	18	0.000971028	0	7.21125	intron of Prol1 (+)	Prol1 (+)	0				Astn2					Bai3
		11	72612421	72743316	+	NM_001045536	Zzef1	79145	0.504217	100	chr11	72691566	72692225	660	13	0.000971028	0	7.20972	intron of Zzef1 (+)	Zzef1 (+)	0				Asxl3					Barhl2
		12	4832269	4849747	+	NM_025323	0610009D07Rik	1334	5.38932	100	chr12	4833603	4834544	942	19	0.000971028	0	7.20679	intron of 0610009D07Rik (+)	0610009D07Rik (+)	0				Atad2					Baz1b
		19	42841906	43441623	-	NM_001081257	Hpse2	105281	0.12039	100	chr19	43335621	43336342	722	20	0.000971028	0	7.20496	intron of Hpse2 (-)	Hpse2 (-)	0				Atad2b					BB014433
		Y_random	11688636	11767898	+	NM_001160142.1	LOC100041256	75565	1.31461	100	chrY_random	11764201	11765242	1042	45	0.000988683	0	7.18729	intron of LOC100039810 (+), intron of LOC100041256 (+)	LOC100041256 (+)	0				Atad5					Bbs1
		Y_random	11688636	11767900	+	NM_001160144.1	LOC100039810	75565	1.31458	100	chrY_random	11764201	11765242	1042	45	0.000988683	0	7.18729	intron of LOC100039810 (+), intron of LOC100041256 (+)	LOC100041256 (+)	0				Atf1					Bbx
		15	82382864	82387180	+	NM_201360	Cyp2d12	1700	14.0144	100	chr15	82384564	82385168	605	17	0.000997511	0	7.18402	contained within Cyp2d12 (+)	Cyp2d12 (+)	0				Atf2					BC005561
		8	126297654	126308101	+	NM_023279	Tubb3	158	8.43224	100	chr8	126297812	126298692	881	22	0.000997511	0	7.18279	intron of Tubb3 (+)	Tubb3 (+)	0				Atf7ip2					BC017647
		2	120046750	120095558	-	NM_001110496	Tmem87a	445	1.45465	100	chr2	120094404	120095113	710	20	0.000997511	0	7.18103	intron of Tmem87a (-)	Tmem87a (-)	0				Atg12					BC023829
		2	120046750	120095558	-	NM_001110497	Tmem87a	445	1.45465	100	chr2	120094404	120095113	710	20	0.000997511	0	7.18103	intron of Tmem87a (-)	Tmem87a (-)	0				Atg2b					BC024479
		2	120046750	120095558	-	NM_173734	Tmem87a	445	1.45465	100	chr2	120094404	120095113	710	20	0.000997511	0	7.18103	intron of Tmem87a (-)	Tmem87a (-)	0				Atg3					BC030307
		18	5591889	5774910	+	NM_011546	Zeb1	130515	0.489012	100	chr18	5722404	5723298	895	19	0.00100634	0	7.17574	intron of Zeb1 (+)	Zeb1 (+)	0				Atg7					BC031361
		10	33993028	34107945	-	NM_176968	Nt5dc1	27674	0.882368	100	chr10	34079258	34080271	1014	28	0.00100634	0	7.17289	intron of Nt5dc1 (-), region overlaps with 86.291913214990132% of Col10a1 (+)	Col10a1 (+)	0				Atg9a					BC049762
		16	28745923	28849446	-	NM_177718	1600021P15Rik	92437	1.01716	100	chr16	28755957	28757009	1053	30	0.00100634	0	7.16865	intron of 1600021P15Rik (-)	1600021P15Rik (-)	0				Atl1					BC055004
		6	122274629	122283297	+	NM_010749	M6pr	1005	9.08986	100	chr6	122275634	122276421	788	19	0.00100634	0	7.16728	intron of M6pr (+)	M6pr (+)	0				Atl2					BC057079
		10	24559402	24602946	+	NM_001166416	Med23	23221	1.70398	100	chr10	24582623	24583364	742	21	0.00101517	0	7.15519	contained within Med23 (+)	Med23 (+)	0				Atm					BC066135
		10	24559402	24602946	+	NM_027347	Med23	23221	1.70398	100	chr10	24582623	24583364	742	21	0.00101517	0	7.15519	contained within Med23 (+)	Med23 (+)	0				Atmin					BC067068
		10	29033592	29051859	-	NM_001110196	Rnf146	16390	6.29516	100	chr10	29034320	29035469	1150	30	0.00102399	0	7.15376	contained within Echdc1 (+) , contained within Rnf146 (-)	Rnf146 (-)	0				Atoh8					Bc1
		10	29033592	29051859	-	NM_001110197	Rnf146	16390	6.29516	100	chr10	29034320	29035469	1150	30	0.00102399	0	7.15376	contained within Echdc1 (+) , contained within Rnf146 (-)	Rnf146 (-)	0				Atp13a3					Bcl11a
		10	29033592	29051859	-	NM_001110198	Rnf146	16390	6.29516	100	chr10	29034320	29035469	1150	30	0.00102399	0	7.15376	contained within Echdc1 (+) , contained within Rnf146 (-)	Rnf146 (-)	0				Atp1a1					Bcl11b
		10	29033592	29051859	-	NM_026518	Rnf146	16390	6.29516	100	chr10	29034320	29035469	1150	30	0.00102399	0	7.15376	contained within Echdc1 (+) , contained within Rnf146 (-)	Rnf146 (-)	0				Atp2b1					Bcl7b
		10	29002916	29036078	+	NM_025855	Echdc1	31404	3.46772	100	chr10	29034320	29035469	1150	30	0.00102399	0	7.15376	contained within Echdc1 (+) , contained within Rnf146 (-)	Rnf146 (-)	0				Atp6v1b1					Bdp1
		10	29002582	29036078	+	NM_001110195	Echdc1	31738	3.43314	100	chr10	29034320	29035469	1150	30	0.00102399	0	7.15376	contained within Echdc1 (+) , contained within Rnf146 (-)	Rnf146 (-)	0				Atp6v1b2					Bend5
		17	71456918	71483558	+	NM_001142631	Spdya	4781	3.13802	100	chr17	71461699	71462534	836	19	0.00102399	0	7.15288	intron of Spdya (+), region overlaps with 77.870813397129197% of Trmt61b (-)	Trmt61b (-)	0				Atp8a2					Bend7
		17	71456918	71494391	+	NM_029254	Spdya	4781	2.23088	100	chr17	71461699	71462534	836	19	0.00102399	0	7.15288	intron of Spdya (+), region overlaps with 77.870813397129197% of Trmt61b (-)	Trmt61b (-)	0				Atr					Bet1l
		6	81923502	81931608	-	NM_026490	Mrpl19	337	9.31294	100	chr6	81930517	81931271	755	18	0.00104165	0	7.146	intron of Mrpl19 (-)	Mrpl19 (-)	0				Atxn7					Bet3l
		6	115910558	115915853	+	NM_138311	H1foo	894	16.8995	100	chr6	115911452	115912346	895	22	0.00105048	0	7.14315	intron of H1foo (+)	H1foo (+)	0				AU021092					Bicd2
		17	12759397	12768000	+	NM_013686	Tcp1	2255	9.47234	100	chr17	12761652	12762466	815	18	0.00105048	0	7.14256	contained within Tcp1 (+)	Tcp1 (+)	0				AV320801					Blnk
		7	44252168	44268073	+	NM_001114116	Syt3	909	5.95373	100	chr7	44253077	44254023	947	26	0.00105048	0	7.13888	contained within Syt3 (+)	Syt3 (+)	0				Avl9					Blzf1
		7	44252168	44268073	+	NM_016663	Syt3	909	5.95373	100	chr7	44253077	44254023	947	26	0.00105048	0	7.13888	contained within Syt3 (+)	Syt3 (+)	0				AW146154					Bmp2k
		4	145594782	145635842	+	NM_001177545	Zfp600	33454	3.79923	100	chr4	145628236	145629795	1560	38	0.00105048	0	7.1355	intron of Zfp600 (+)	Zfp600 (+)	0				AW549877					Bmx
		4	145593916	145635842	+	NM_001177546	Zfp600	34320	3.72075	100	chr4	145628236	145629795	1560	38	0.00105048	0	7.1355	intron of Zfp600 (+)	Zfp600 (+)	0				Azi2					Bnip1
		11	5469687	5589341	+	NM_023816	Ankrd36	57108	0.849944	100	chr11	5526795	5527811	1017	26	0.00105048	0	7.13489	intron of Ankrd36 (+)	Ankrd36 (+)	0				B020004J07Rik					Bod1l
		14	31428936	31478257	+	NM_001001796	Prrxl1	1710	2.08224	100	chr14	31430646	31431672	1027	29	0.00105048	0	7.12879	intron of Prrxl1 (+)	Prrxl1 (+)	0				B230118H07Rik					Bptf
		4	98428683	98612934	-	NM_026082	Dock7	91431	0.591581	100	chr4	98520414	98521503	1090	22	0.0010593	0	7.12124	intron of Dock7 (-)	Dock7 (-)	0				B230219D22Rik					Brd2
		13	25063469	25128987	+	NM_001195617	Dcdc2a	62	0.996657	100	chr13	25063531	25064183	653	18	0.00106813	0	7.11765	contained within Dcdc2a (+)	Dcdc2a (+)	0				B3galt2					Brd4
		13	25063469	25218172	+	NM_177577	Dcdc2a	62	0.422096	100	chr13	25063531	25064183	653	18	0.00106813	0	7.11765	contained within Dcdc2a (+)	Dcdc2a (+)	0				B3gnt3					Brd8
		2	180551367	180572100	-	NM_178254	Tcfl5	1659	3.77641	100	chr2	180569659	180570441	783	19	0.00109461	0	7.09309	contained within Tcfl5 (-)	Tcfl5 (-)	0				Bach1					Bst1
		15	81227443	81282144	+	NM_177310	Xpnpep3	770	1.17729	100	chr15	81228213	81228856	644	18	0.00109461	0	7.093	intron of Xpnpep3 (+)	Xpnpep3 (+)	0				Bag1					Btbd1
		1	193607396	193613863	+	NM_009579	Slc30a1	1075	12.9406	100	chr1	193608471	193609307	837	20	0.00109461	0	7.09217	intron of Slc30a1 (+)	Slc30a1 (+)	0				Bai3					C2
		7	104730837	104736490	+	NM_007887	Dub1	824	9.86912	100	chr7	104731661	104732218	558	13	0.00109461	0	7.09103	intron of Dub1 (+)	Dub1 (+)	0				Banp					C2cd2
		12	108870623	108987372	+	NM_001043335	Eml1	61818	0.554176	100	chr12	108932441	108933087	647	18	0.00111227	0	7.08755	intron of Eml1 (+)	Eml1 (+)	0				Bap1					C2cd3
		12	108858462	108987372	+	NM_001043336	Eml1	73979	0.501897	100	chr12	108932441	108933087	647	18	0.00111227	0	7.08755	intron of Eml1 (+)	Eml1 (+)	0				Bard1					C330019G07Rik
		11	11830502	11937424	-	NM_010345	Grb10	3522	0.848274	100	chr11	11932996	11933902	907	25	0.00111227	0	7.08626	intron of Grb10 (-)	Grb10 (-)	0				Basp1					C4b
		10	86920840	86923460	-	NM_008553	Ascl1	485	29.4544	100	chr10	86922204	86922975	772	21	0.00111227	0	7.07684	contained within Ascl1 (-)	Ascl1 (-)	0				Baz2a					C80913
		2	34715764	34735986	-	NM_028716	Phf19	3278	4.03995	100	chr2	34731892	34732708	817	23	0.00111227	0	7.07579	intron of Phf19 (-)	Phf19 (-)	0				Baz2b					C85492
		14	68290481	68320073	+	NM_026174	Entpd4	780	3.03112	100	chr14	68291261	68292157	897	26	0.0011211	0	7.05676	intron of Entpd4 (+)	Entpd4 (+)	0				Bbs5					Cab39l
		17	34522522	34538493	+	NM_023557	Slc44a4	1042	3.54996	100	chr17	34523564	34524130	567	16	0.0011211	0	7.0554	intron of Slc44a4 (+)	Slc44a4 (+)	0				Bbs9					Cabin1
		11	94052042	94058670	-	NM_181819	Wfikkn2	950	14.8439	100	chr11	94056737	94057720	984	27	0.00112992	0	7.04611	intron of Wfikkn2 (-)	Wfikkn2 (-)	0				BC002163					Cables2
		4	117048426	117172214	+	NM_080469	Eri3	1516	0.774705	100	chr4	117049942	117050900	959	22	0.00112992	0	7.04463	intron of Eri3 (+)	Eri3 (+)	0				BC005537					Cacna1h
		7	114145821	114206343	-	NR_029438	4933406I18Rik	1844	1.91002	100	chr7	114203344	114204499	1156	30	0.00114758	0	7.04323	intron of 4933406I18Rik (-)	4933406I18Rik (-)	0				BC013529					Cacna2d3
		7	114106660	114206343	-	NR_029437	4933406I18Rik	1844	1.15966	100	chr7	114203344	114204499	1156	30	0.00114758	0	7.04323	intron of 4933406I18Rik (-)	4933406I18Rik (-)	0				BC016423					Cacna2d4
		4	146019666	146357221	+	NM_001039209	Gm13152	321977	0.199967	100	chr4	146341643	146342317	675	19	0.00114758	0	7.04045	intron of Gm13152 (+)	Gm13152 (+)	0				BC018473					Cacnb2
		5	115767701	115816986	+	NM_011223	Pxn	38683	1.94781	100	chr5	115806384	115807343	960	22	0.00114758	0	7.03692	contained within Pxn (+)	Pxn (+)	0				BC021785					Cacnb4
		5	115767701	115816986	+	NM_133915	Pxn	38683	1.94781	100	chr5	115806384	115807343	960	22	0.00114758	0	7.03692	contained within Pxn (+)	Pxn (+)	0				BC030500					Cacng2
		19	5133685	5273120	-	NM_153129	Pacs1	126936	0.654064	100	chr19	5145273	5146184	912	19	0.00115641	0	7.03135	intron of Pacs1 (-)	Pacs1 (-)	0				BC051665					Cadm1
		4	87565861	87882243	+	NM_001081184	BC057079	248393	0.221567	100	chr4	87814254	87814954	701	17	0.00115641	0	7.02912	intron of BC057079 (+)	BC057079 (+)	0				BC055324					Calcrl
		4	135031791	135087641	+	NM_001085509	Myom3	14083	1.25333	100	chr4	135045874	135046573	700	14	0.00115641	0	7.02698	contained within Myom3 (+)	Myom3 (+)	0				Bche					Camkk1
		10	105167296	105245491	-	NM_207522	BC067068	3808	1.23664	100	chr10	105240717	105241683	967	25	0.00115641	0	7.02655	intron of BC067068 (-)	BC067068 (-)	0				Bckdhb					Camsap1l1
		7	45700525	45734724	-	NM_008172	Grin2d	31861	2.15497	100	chr7	45702127	45702863	737	21	0.00115641	0	7.02445	contained within Grin2d (-)	Grin2d (-)	0				Bcl11a					Capn1
		11	107023982	107286811	-	NM_145823	Pitpnc1	253249	0.329491	100	chr11	107032697	107033562	866	23	0.00115641	0	7.0234	contained within Pitpnc1 (-)	Pitpnc1 (-)	0				Bcl2					Capn12
		X	53558927	53570827	+	NM_011616	Cd40lg	1450	7.85648	100	chrX	53560377	53561311	935	20	0.00115641	0	7.01401	contained within Cd40lg (+)	Cd40lg (+)	0				Bcl2a1b					Cars
		2	162916895	163014544	+	NM_001098799	Tox2	17173	0.777266	100	chr2	162934068	162934826	759	19	0.00115641	0	7.01387	intron of Tox2 (+)	Tox2 (+)	0				Bcl9					Cask
		2	105186787	105200159	-	NM_009037	Rcn1	1292	7.41793	100	chr2	105197876	105198867	992	28	0.00117406	0	7.00955	intron of Rcn1 (-)	Rcn1 (-)	0				Bco2					Casr
		17	15248043	15268053	-	NM_144809	Prdm9	16564	3.17825	100	chr17	15250854	15251489	636	17	0.00120054	0	6.9953	intron of Prdm9 (-)	Prdm9 (-)	0				Bdp1					Casz1
		1	89425721	89429010	+	NM_015750	Neu2	1520	29.0578	100	chr1	89427241	89428196	956	22	0.0012182	0	6.98661	contained within Neu2 (+)	Neu2 (+)	0				Bend5					Cblb
		1	89415193	89429010	+	NM_001160165	Neu2	12048	6.91851	100	chr1	89427241	89428196	956	22	0.0012182	0	6.98661	contained within Neu2 (+)	Neu2 (+)	0				Bend7					Cbx6
		1	89405198	89429010	+	NM_001160163	Neu2	22043	4.01461	100	chr1	89427241	89428196	956	22	0.0012182	0	6.98661	contained within Neu2 (+)	Neu2 (+)	0				Best1					Cbx8
		1	89405198	89429010	+	NM_001160164	Neu2	22043	4.01461	100	chr1	89427241	89428196	956	22	0.0012182	0	6.98661	contained within Neu2 (+)	Neu2 (+)	0				Bet3l					Ccdc102a
		2	26093656	26116567	-	NM_177841	4932418E24Rik	1225	3.71858	100	chr2	26114491	26115342	852	20	0.00123585	0	6.97178	intron of 4932418E24Rik (-)	4932418E24Rik (-)	0				Bivm					Ccdc108
		11	102011837	102046263	-	NM_001077696	Hdac5	636	2.02167	100	chr11	102044932	102045627	696	18	0.00124468	0	6.96356	intron of Hdac5 (-)	Hdac5 (-)	0				Bnc2					Ccdc11
		11	102011837	102046263	-	NM_010412	Hdac5	636	2.02167	100	chr11	102044932	102045627	696	18	0.00124468	0	6.96356	intron of Hdac5 (-)	Hdac5 (-)	0				Bpil2					Ccdc112
		11	102706256	102713291	-	NM_001131020	Gfap	1723	9.28084	100	chr11	102710916	102711568	653	12	0.00127116	0	6.94888	contained within Gfap (-)	Gfap (-)	0				Braf					Ccdc127
		11	102703426	102713291	-	NM_010277	Gfap	1723	6.61869	100	chr11	102710916	102711568	653	12	0.00127116	0	6.94888	contained within Gfap (-)	Gfap (-)	0				Brca2					Ccdc129
		5	41913224	41996404	-	NM_027295	Rab28	1326	0.896839	100	chr5	41994333	41995078	746	19	0.00127116	0	6.94371	intron of Rab28 (-)	Rab28 (-)	0				Brcc3					Ccdc13
		19	53383758	53429123	+	NM_001008543	Mxi1	363	1.34241	100	chr19	53384121	53384729	609	10	0.00127999	0	6.92784	contained within Mxi1 (+)	Mxi1 (+)	0				Brd4					Ccdc132
		19	53382725	53429123	+	NM_010847	Mxi1	1396	1.31253	100	chr19	53384121	53384729	609	10	0.00127999	0	6.92784	contained within Mxi1 (+)	Mxi1 (+)	0				Brp44					Ccdc146
		19	53363818	53429123	+	NM_001008542	Mxi1	20303	0.932533	100	chr19	53384121	53384729	609	10	0.00127999	0	6.92784	contained within Mxi1 (+)	Mxi1 (+)	0				Brpf3					Ccdc151
		1	107348687	107491224	-	NM_013784	Pign	998	0.59984	100	chr1	107489372	107490226	855	23	0.00132413	0	6.91301	intron of Pign (-)	Pign (-)	0				Btaf1					Ccdc157
		8	4102794	4105765	-	NM_026956	Cd209f	688	33.0081	100	chr8	4104097	4105077	981	26	0.00133296	0	6.89116	contained within Cd209f (-)	Cd209f (-)	0				Btbd3					Ccdc27
		2	181134970	181142579	-	NM_011481	Srms	615	10	100	chr2	181141204	181141964	761	21	0.00133296	0	6.88943	contained within Srms (-)	Srms (-)	0				Btbd9					Ccdc30
		8	72737676	72750860	+	NM_198101	Gmip	7943	4.80849	100	chr8	72745619	72746252	634	18	0.00133296	0	6.88754	contained within Gmip (+)	Gmip (+)	0				Btf3					Ccdc33
		16	97896858	97918672	-	NM_023663	Ripk4	1824	3.13087	100	chr16	97916166	97916848	683	19	0.00134178	0	6.88667	intron of Ripk4 (-)	Ripk4 (-)	0				Btf3l4					Ccdc41
		14	58395091	58503014	+	NM_026908	Cab39l	33092	0.706979	100	chr14	58428183	58428945	763	21	0.00136827	0	6.87498	intron of Cab39l (+)	Cab39l (+)	0				Btk					Ccdc59
		Y	347055	365038	+	NM_012011	Eif2s3y	763	3.82562	100	chrY	347818	348505	688	15	0.00136827	0	6.86996	contained within Eif2s3y (+)	Eif2s3y (+)	0				C030046E11Rik					Ccdc91
		8	70423937	70431566	+	NM_010874	Nat2	2996	10.1966	100	chr8	70426933	70427710	778	17	0.00139475	0	6.85409	intron of Nat2 (+)	Nat2 (+)	0				C030048B08Rik					Cchcr1
		8	70423864	70431566	+	NM_001168577	Nat2	3069	10.1	100	chr8	70426933	70427710	778	17	0.00139475	0	6.85409	intron of Nat2 (+)	Nat2 (+)	0				C130022K22Rik					Ccl11
		5	72975113	73031909	-	NM_001122754	Txk	13383	1.04407	100	chr5	73017934	73018526	593	11	0.00140358	0	6.85109	intron of Txk (-)	Txk (-)	0				C1qtnf2					Ccni
		4	126813725	126816283	-	NM_008120	Gja4	1366	34.8574	100	chr4	126814026	126814917	892	26	0.00140358	0	6.84683	contained within Gja4 (-)	Gja4 (-)	0				C1qtnf7					Ccr6
		15	8238440	8391679	-	NM_027707	Nipbl	151915	0.47964	100	chr15	8239030	8239764	735	20	0.0014124	0	6.84181	contained within Nipbl (-) , region overlaps with 76.598639455782319% of Nipbl (-)	Nipbl (-)	0				C230081A13Rik					Cct4
		2	79436264	79473804	+	NM_080558	Ssfa2	10983	1.57428	100	chr2	79447247	79447837	591	10	0.0014124	0	6.83772	intron of Ssfa2 (+)	Ssfa2 (+)	0				C2cd3					Cd14
		5	104748654	104762684	+	NM_001166581	BC005561	10130	5.0531	100	chr5	104758784	104759492	709	19	0.0014124	0	6.81972	contained within BC005561 (+)	BC005561 (+)	0				C330027C09Rik					Cd160
		2	72277058	72287730	+	NM_025866	Cdca7	902	8.71358	100	chr2	72277960	72278889	930	24	0.0014124	0	6.81236	intron of Cdca7 (+)	Cdca7 (+)	0				C430048L16Rik					Cd209f
		5	14520924	14802013	+	NM_001110796	Pclo	1521	0.27002	100	chr5	14522445	14523203	759	21	0.0014124	0	6.80681	intron of Pclo (+)	Pclo (+)	0				C530005A16Rik					Cd274
		5	14520924	14869466	+	NM_011995	Pclo	1521	0.217764	100	chr5	14522445	14523203	759	21	0.0014124	0	6.80681	intron of Pclo (+)	Pclo (+)	0				C80913					Cd34
		5	106857043	106937133	-	NM_026856	Zfp644	56089	1.17242	100	chr5	106880106	106881044	939	27	0.00146537	0	6.79444	intron of Zfp644 (-)	Zfp644 (-)	0				C9					Cd40lg
		16	92234860	92248328	-	NM_008424	Kcne1	539	6.93444	100	chr16	92246856	92247789	934	24	0.00148303	0	6.77966	intron of Kcne1 (-)	Kcne1 (-)	0				Cab39l					Cd53
		17	55756798	55774053	-	NM_001130456.1	Sema6b	2052	5.14024	100	chr17	55771115	55772001	887	22	0.00148303	0	6.76707	intron of Sema6b (-)	Sema6b (-)	0				Cabin1					Cd59a
		5	116106655	116267341	+	NM_007708	Cit	121120	0.616727	100	chr5	116227775	116228765	991	26	0.00151833	0	6.74954	intron of Cit (+)	Cit (+)	0				Cacna1c					Cd7
		11	23980695	24073559	+	NM_001159290	Bcl11a	82141	0.969149	100	chr11	24062836	24063735	900	25	0.00152716	0	6.74267	contained within Bcl11a (+)	Bcl11a (+)	0				Cacna2d3					Cdadc1
		11	23978056	24073559	+	NM_001159289	Bcl11a	84780	0.942369	100	chr11	24062836	24063735	900	25	0.00152716	0	6.74267	contained within Bcl11a (+)	Bcl11a (+)	0				Cacnb2					Cdc42
		11	23978056	24073559	+	NM_016707	Bcl11a	84780	0.942369	100	chr11	24062836	24063735	900	25	0.00152716	0	6.74267	contained within Bcl11a (+)	Bcl11a (+)	0				Cadm2					Cdca3
		15	97620698	97642898	-	NM_001204281	Hdac7	3403	3.69353	100	chr15	97638676	97639495	820	23	0.00152716	0	6.74012	contained within Hdac7 (-)	Hdac7 (-)	0				Cadm3					Cdca7
		15	97620698	97659802	-	NM_001204276	Hdac7	20307	2.09692	100	chr15	97638676	97639495	820	23	0.00152716	0	6.74012	contained within Hdac7 (-)	Hdac7 (-)	0				Cadps2					Cdh10
		15	97620698	97659802	-	NM_001204277	Hdac7	20307	2.09692	100	chr15	97638676	97639495	820	23	0.00152716	0	6.74012	contained within Hdac7 (-)	Hdac7 (-)	0				Calcrl					Cdh12
		15	97620698	97659802	-	NM_019572	Hdac7	20307	2.09692	100	chr15	97638676	97639495	820	23	0.00152716	0	6.74012	contained within Hdac7 (-)	Hdac7 (-)	0				Caln1					Cdh19
		15	97620698	97672537	-	NM_001204275	Hdac7	33042	1.58179	100	chr15	97638676	97639495	820	23	0.00152716	0	6.74012	contained within Hdac7 (-)	Hdac7 (-)	0				Calr					Cdh23
		15	97620698	97672537	-	NM_001204278	Hdac7	33042	1.58179	100	chr15	97638676	97639495	820	23	0.00152716	0	6.74012	contained within Hdac7 (-)	Hdac7 (-)	0				Camk2d					Cdh29
		15	97620698	97672537	-	NM_001204279	Hdac7	33042	1.58179	100	chr15	97638676	97639495	820	23	0.00152716	0	6.74012	contained within Hdac7 (-)	Hdac7 (-)	0				Camsap1					Cdh6
		15	97620698	97672537	-	NM_001204280	Hdac7	33042	1.58179	100	chr15	97638676	97639495	820	23	0.00152716	0	6.74012	contained within Hdac7 (-)	Hdac7 (-)	0				Cand1					Cdh7
		17	8081981	8095302	+	NM_001190334	Ccr6	723	6.65816	100	chr17	8082704	8083590	887	24	0.00155365	0	6.71723	contained within Ccr6 (+) , intron of Ccr6 (+), region overlaps with 40.473506200676439% of Ccr6 (+)	Ccr6 (+)	0				Cap1					Cdh8
		17	8081981	8095302	+	NM_001190335	Ccr6	723	6.65816	100	chr17	8082704	8083590	887	24	0.00155365	0	6.71723	contained within Ccr6 (+) , intron of Ccr6 (+), region overlaps with 40.473506200676439% of Ccr6 (+)	Ccr6 (+)	0				Caprin1					Cdhr3
		17	8081981	8095302	+	NM_001190336	Ccr6	723	6.65816	100	chr17	8082704	8083590	887	24	0.00155365	0	6.71723	contained within Ccr6 (+) , intron of Ccr6 (+), region overlaps with 40.473506200676439% of Ccr6 (+)	Ccr6 (+)	0				Caprin2					Cdk14
		17	8081981	8095302	+	NM_001190337	Ccr6	723	6.65816	100	chr17	8082704	8083590	887	24	0.00155365	0	6.71723	contained within Ccr6 (+) , intron of Ccr6 (+), region overlaps with 40.473506200676439% of Ccr6 (+)	Ccr6 (+)	0				Capza1					Cdk5
		17	8080700	8095302	+	NM_009835	Ccr6	2004	6.07409	100	chr17	8082704	8083590	887	24	0.00155365	0	6.71723	contained within Ccr6 (+) , intron of Ccr6 (+), region overlaps with 40.473506200676439% of Ccr6 (+)	Ccr6 (+)	0				Capza2					Cdkl2
		17	8074217	8095302	+	NM_001190333	Ccr6	8487	4.20658	100	chr17	8082704	8083590	887	24	0.00155365	0	6.71723	contained within Ccr6 (+) , intron of Ccr6 (+), region overlaps with 40.473506200676439% of Ccr6 (+)	Ccr6 (+)	0				Car1					Cdkn1c
		6	28430358	28838843	+	NM_019776	Snd1	987	0.168916	100	chr6	28431345	28432034	690	12	0.00158013	0	6.68484	intron of Snd1 (+)	Snd1 (+)	0				Card6					Cdkn2c
		7	105432305	105455357	-	NM_009685	Apbb1	14396	2.98009	100	chr7	105440275	105440961	687	20	0.00158013	0	6.68014	contained within Apbb1 (-)	Apbb1 (-)	0				Casc5					Cebpz
		18	36851041	36852629	-	NM_009841	Cd14	561	56.6394	100	chr18	36851169	36852068	900	25	0.00158013	0	6.67454	contained within Cd14 (-)	Cd14 (-)	0				Casd1					Cenpv
		12	8700689	8778590	+	NM_030723	Pum2	21302	1.34785	100	chr12	8721991	8723040	1050	27	0.00158896	0	6.66769	intron of Pum2 (+)	Pum2 (+)	0				Casp14					Cep120
		12	8700267	8778590	+	NM_001160219	Pum2	21724	1.34059	100	chr12	8721991	8723040	1050	27	0.00158896	0	6.66769	intron of Pum2 (+)	Pum2 (+)	0				Casp2					Cep192
		12	8700267	8778590	+	NM_001160220	Pum2	21724	1.34059	100	chr12	8721991	8723040	1050	27	0.00158896	0	6.66769	intron of Pum2 (+)	Pum2 (+)	0				Cblb					Cep57
		12	8700267	8778590	+	NR_027670	Pum2	21724	1.34059	100	chr12	8721991	8723040	1050	27	0.00158896	0	6.66769	intron of Pum2 (+)	Pum2 (+)	0				Ccdc110					Cep63
		12	8700142	8778590	+	NM_001160221	Pum2	21849	1.33845	100	chr12	8721991	8723040	1050	27	0.00158896	0	6.66769	intron of Pum2 (+)	Pum2 (+)	0				Ccdc112					Cerkl
		12	8700142	8778590	+	NM_001160222	Pum2	21849	1.33845	100	chr12	8721991	8723040	1050	27	0.00158896	0	6.66769	intron of Pum2 (+)	Pum2 (+)	0				Ccdc129					Chd2
		1	154981140	155095005	-	NM_010683	Lamc1	29628	0.698189	100	chr1	155064583	155065377	795	23	0.00158896	0	6.66487	intron of Lamc1 (-)	Lamc1 (-)	0				Ccdc138					Chd5
		11	69142453	69149237	+	NM_010599	Kcnab3	1517	14.9447	100	chr11	69143970	69144983	1014	28	0.00159778	0	6.65288	contained within Kcnab3 (+)	Kcnab3 (+)	0				Ccdc141					Chd8
		7	7792153	7808086	+	NM_001105071	Vmn2r39	1717	4.01029	100	chr7	7793870	7794508	639	17	0.00159778	0	6.65079	intron of Vmn2r39 (+)	Vmn2r39 (+)	0				Ccdc146					Chi3l4
		7	98761935	99016337	-	NM_178635	Uvrag	1339	0.414303	100	chr7	99013945	99014998	1054	23	0.00159778	0	6.64894	intron of Uvrag (-)	Uvrag (-)	0				Ccdc148					Chic2
		7	140704704	140707704	-	NM_018742	Bet1l	390	32.4558	100	chr7	140706341	140707314	974	27	0.00159778	0	6.64806	contained within Bet1l (-)	Bet1l (-)	0				Ccdc18					Chmp2a
		6	41451383	41454687	+	NM_009430	Prss2	1525	25.416	100	chr6	41452908	41453747	840	24	0.00160661	0	6.64403	contained within Prss2 (+)	Prss2 (+)	0				Ccdc45					Chmp4c
		4	147648192	147798693	+	NM_001159344	Casz1	143343	0.564777	100	chr4	147791535	147792384	850	24	0.00161544	0	6.64296	contained within Casz1 (+)	Casz1 (+)	0				Ccdc46					Chn1
		15	100443696	100448796	+	NM_011873	Dazap2	3703	19.9569	100	chr15	100447399	100448416	1018	28	0.00161544	0	6.64117	contained within Dazap2 (+)	Dazap2 (+)	0				Ccdc47					Chn2
		7	15278398	15286037	+	NM_133727	Kptn	1147	7.76178	100	chr7	15279545	15280137	593	10	0.00161544	0	6.64018	intron of Kptn (+)	Kptn (+)	0				Ccdc59					Chrm4
		14	123113471	123327727	-	NM_010201	Fgf14	196150	0.420523	100	chr14	123130677	123131577	901	24	0.00161544	0	6.63855	intron of Fgf14 (-)	Fgf14 (-)	0				Ccdc80					Chrnb1
		14	123113471	123860356	-	NM_207667	Fgf14	728779	0.120634	100	chr14	123130677	123131577	901	24	0.00161544	0	6.63855	intron of Fgf14 (-)	Fgf14 (-)	0				Ccdc88a					Chst13
		11	65647519	65984747	-	NM_001099633	Dnahc9	237312	0.290011	100	chr11	65746458	65747435	978	21	0.00162426	0	6.63466	intron of Dnahc9 (-)	Dnahc9 (-)	0				Ccnb1					Cic
		2	140086871	142081492	+	NM_001013802	Macrod2	279257	0.0747009	100	chr2	140366128	140367617	1490	42	0.00163309	0.076923	6.62952	intron of Macrod2 (+)	Macrod2 (+)	0				Ccni					Cit
		17	31935385	32013864	-	NM_198094	Brd4	32385	0.82314	100	chr17	31980834	31981479	646	13	0.00164192	0	6.62461	intron of Brd4 (-)	Brd4 (-)	0				Ccnl2					Ckmt1
		17	31924982	32013864	-	NM_020508	Brd4	32385	0.726798	100	chr17	31980834	31981479	646	13	0.00164192	0	6.62461	intron of Brd4 (-)	Brd4 (-)	0				Ccnt1					Cks2
		1	65092892	65120756	-	NM_001111320	Idh1	3763	2.27526	100	chr1	65116360	65116993	634	11	0.00165075	0	6.6214	intron of Idh1 (-)	Idh1 (-)	0				Ccnt2					Clasp2
		16	10106484	10156630	+	NM_153123	Atf7ip2	46543	1.23238	100	chr16	10153027	10153644	618	10	0.00165958	0	6.61489	intron of Atf7ip2 (+)	Atf7ip2 (+)	0				Ccnyl1					Cldn1
		14	120170754	120418907	+	NM_134082	Farp1	200257	0.332858	100	chr14	120371011	120371836	826	19	0.00167723	0	6.60997	intron of Farp1 (+)	Farp1 (+)	0				Cct2					Clec14a
		10	105245589	105251621	+	NM_025602	Ccdc59	3371	10.2105	100	chr10	105248960	105249575	616	17	0.00167723	0	6.60724	contained within Ccdc59 (+)	Ccdc59 (+)	0				Cd109					Clec16a
		16	97719598	97766112	-	NM_015775	Tmprss2	35	1.71773	100	chr16	97765279	97766077	799	23	0.00167723	0	6.60655	contained within Tmprss2 (-)	Tmprss2 (-)	0				Cd163					Clec3a
		3	89051739	89165303	+	NM_138679	Ash1l	34448	0.989742	100	chr3	89086187	89087310	1124	30	0.00167723	0	6.60396	intron of Ash1l (+)	Ash1l (+)	0				Cd244					Clec3b
		3	104909112	104914074	+	NM_027982	Ppm1j	3076	18.8999	100	chr3	104912188	104913125	938	22	0.00167723	0	6.59741	contained within Ppm1j (+)	Ppm1j (+)	0				Cd24a					Clec7a
		8	27282415	27306325	-	NM_011791	Ash2l	1563	2.7686	100	chr8	27304101	27304762	662	18	0.00167723	0	6.59686	intron of Ash2l (-)	Ash2l (-)	0				Cd274					Clk2
		8	27282415	27313216	-	NM_001080793	Ash2l	8454	2.14921	100	chr8	27304101	27304762	662	18	0.00167723	0	6.59686	intron of Ash2l (-)	Ash2l (-)	0				Cd302					Clock
		8	128304153	128378801	-	NM_001081337	Sipa1l2	12890	1.52983	100	chr8	128364770	128365911	1142	27	0.00167723	0	6.59548	intron of Sipa1l2 (-)	Sipa1l2 (-)	0				Cd36					Clvs1
		4	97269644	97610895	+	NM_001122953	Nfia	334280	0.241171	100	chr4	97603924	97604746	823	19	0.00167723	0	6.58898	contained within Nfia (+)	Nfia (+)	0				Cd38					Cmc1
		4	97269644	97610895	+	NM_010905	Nfia	334280	0.241171	100	chr4	97603924	97604746	823	19	0.00167723	0	6.58898	contained within Nfia (+)	Nfia (+)	0				Cd74					Cnga1
		4	97073961	97610895	+	NM_001122952	Nfia	529963	0.153277	100	chr4	97603924	97604746	823	19	0.00167723	0	6.58898	contained within Nfia (+)	Nfia (+)	0				Cd86					Cnnm2
		2	125675069	125837693	-	NM_029455	4930525F21Rik	112175	0.466718	100	chr2	125724760	125725518	759	21	0.00167723	0	6.58536	intron of 4930525F21Rik (-)	4930525F21Rik (-)	0				Cdc16					Cnot6
		1	14738560	14741181	-	NM_010827	Msc	516	42.5248	100	chr1	14739551	14740665	1115	27	0.00167723	0	6.58369	contained within Msc (-)	Msc (-)	0				Cdc25c					Cnp
		12	50265779	50283473	+	NR_026733	3110039M20Rik	7718	4.43628	100	chr12	50273497	50274281	785	22	0.00171254	0	6.56655	intron of 3110039M20Rik (+)	3110039M20Rik (+)	0				Cdc42bpa					Cnst
		19	6989470	6992425	-	NM_001039494	1700019N12Rik	1571	40.9337	100	chr19	6989645	6990854	1210	34	0.00171254	0	6.56578	contained within 1700019N12Rik (-)	1700019N12Rik (-)	0				Cdc42ep3					Cntfr
		5	6775038	7350385	-	NM_001163223	Zfp804b	556981	0.20996	100	chr5	6792197	6793404	1208	29	0.00171254	0	6.56406	intron of Zfp804b (-)	Zfp804b (-)	0				Cdc73					Cntln
		9	121830304	121844725	-	NM_153540	C85492	98	4.53474	100	chr9	121843974	121844627	654	18	0.00171254	0	6.56404	contained within C85492 (-)	C85492 (-)	0				Cdca2					Cntn1
		16	92280812	92355006	-	NM_001081549	Rcan1	4794	1.62545	100	chr16	92349007	92350212	1206	32	0.00171254	0	6.56312	intron of Rcan1 (-)	Rcan1 (-)	0				Cdh13					Cntn5
		4	42974194	42979833	+	NM_019874	Dnajb5	1462	17.5355	100	chr4	42975656	42976644	989	24	0.00172137	0	6.55222	intron of Dnajb5 (+)	Dnajb5 (+)	0				Cdh17					Col15a1
		3	38640810	38676366	-	NM_001167883	Ankrd50	960	3.14706	100	chr3	38674288	38675406	1119	31	0.00172137	0	6.55139	contained within Ankrd50 (-)	Ankrd50 (-)	0				Cdh18					Col24a1
		8	41806868	41885122	+	NM_030110	Efha2	48139	1.13603	100	chr8	41855007	41855895	889	24	0.00172137	0	6.54969	contained within Efha2 (+)	Efha2 (+)	0				Cdh7					Col4a1
		7	64271721	64291070	+	NM_028626	Mcee	728	4.90439	100	chr7	64272449	64273397	949	15	0.0017302	0	6.54913	intron of Mcee (+)	Mcee (+)	0				Cdh8					Col9a1
		15	41619589	41691122	+	NM_001130163	Oxr1	28594	1.17986	100	chr15	41648183	41649026	844	23	0.00173902	0	6.54406	intron of Oxr1 (+)	Oxr1 (+)	0				Cdhr1					Col9a3
		15	41619589	41691122	+	NM_130885	Oxr1	28594	1.17986	100	chr15	41648183	41649026	844	23	0.00173902	0	6.54406	intron of Oxr1 (+)	Oxr1 (+)	0				Cdk13					Commd3
		15	41619108	41691122	+	NM_001130165	Oxr1	29075	1.17198	100	chr15	41648183	41649026	844	23	0.00173902	0	6.54406	intron of Oxr1 (+)	Oxr1 (+)	0				Cdk14					Coq4
		15	41277556	41691122	+	NM_001130166	Oxr1	370627	0.204078	100	chr15	41648183	41649026	844	23	0.00173902	0	6.54406	intron of Oxr1 (+)	Oxr1 (+)	0				Cdk19					Coq9
		3	106070919	106088305	-	NM_009725	Atp5f1	5939	4.54362	100	chr3	106081577	106082366	790	22	0.00175668	0	6.53886	contained within Atp5f1 (-)	Atp5f1 (-)	0				Cdk5rap2					Coro1c
		6	125097502	125110373	+	NM_138747	Nop2	9504	4.56029	100	chr6	125107006	125107592	587	12	0.00175668	0	6.53751	contained within Nop2 (+)	Nop2 (+)	0				Cdkn2a					Coro7
		1	99651500	99926039	-	NM_013626	Pam	1089	0.252058	100	chr1	99924259	99924950	692	19	0.00176551	0	6.53418	intron of Pam (-)	Pam (-)	0				Cdnf					Cox11
		8	127794677	127835345	-	NM_053207	Egln1	34116	1.44828	100	chr8	127800641	127801229	589	10	0.00176551	0	6.53292	intron of Egln1 (-)	Egln1 (-)	0				Cdr2					Cox16
		9	21740273	21753037	-	NM_001163787	Ccdc151	10769	5.64826	100	chr9	21741548	21742268	721	20	0.00177433	0	6.52993	contained within Ccdc151 (-)	Ccdc151 (-)	0				Ceacam13					Cox4nb
		9	21740273	21753037	-	NM_029939	Ccdc151	10769	5.64826	100	chr9	21741548	21742268	721	20	0.00177433	0	6.52993	contained within Ccdc151 (-)	Ccdc151 (-)	0				Ceacam14					Cpne1
		9	6168612	6377520	+	NM_027924	Pdgfd	99860	0.433203	100	chr9	6268472	6269376	905	25	0.00178316	0	6.52756	intron of Pdgfd (+)	Pdgfd (+)	0				Celf1					Cpne5
		1	55350491	55698831	+	NM_001114663	Plcl1	288447	0.170235	100	chr1	55638938	55639530	593	15	0.00179199	0	6.52359	intron of Plcl1 (+)	Plcl1 (+)	0				Cenpf					Cps1
		2	22473974	22545525	+	NM_008078	Gad2	1783	1.00347	100	chr2	22475757	22476474	718	17	0.00180082	0	6.52165	contained within Gad2 (+)	Gad2 (+)	0				Cenpk					Crb2
		5	134904503	134923956	-	NM_033561	Eif4h	796	4.57489	100	chr5	134922271	134923160	890	17	0.00184495	0	6.51008	intron of Eif4h (-)	Eif4h (-)	0				Cenpp					Creb3l4
		14	101999176	102232480	-	NM_207215	Mycbp2	1688	0.428195	100	chr14	102229794	102230792	999	27	0.00184495	0	6.50942	intron of Mycbp2 (-)	Mycbp2 (-)	0				Cep110					Creld2
		15	89183489	89200596	+	NM_001115132	Ncaph2	588	5.92121	100	chr15	89184077	89185089	1013	28	0.00185378	0	6.50625	intron of Ncaph2 (+)	Ncaph2 (+)	0				Cep120					Crnn
		15	89183489	89200596	+	NM_025795	Ncaph2	588	5.92121	100	chr15	89184077	89185089	1013	28	0.00185378	0	6.50625	intron of Ncaph2 (+)	Ncaph2 (+)	0				Cep135					Crybb3
		5	73034858	73147584	-	NM_001113460	Tec	80916	0.557098	100	chr5	73066041	73066668	628	12	0.00186261	0	6.50552	intron of Tec (-)	Tec (-)	0				Cep350					Csf2rb2
		5	73034858	73147584	-	NM_001113461	Tec	80916	0.557098	100	chr5	73066041	73066668	628	12	0.00186261	0	6.50552	intron of Tec (-)	Tec (-)	0				Cerkl					Csgalnact2
		5	73034858	73147584	-	NM_001113464	Tec	80916	0.557098	100	chr5	73066041	73066668	628	12	0.00186261	0	6.50552	intron of Tec (-)	Tec (-)	0				Cetn2					Cspp1
		4	43690071	43713768	+	NM_001085508	Tmem8b	2259	3.73871	100	chr4	43692330	43693215	886	18	0.00186261	0	6.50409	intron of Tmem8b (+)	Tmem8b (+)	0				Cetn3					Ctdsp2
		13	96124805	96351004	-	NM_172263	Pde8b	1490	0.356322	100	chr13	96348709	96349514	806	23	0.00186261	0	6.50383	intron of Pde8b (-)	Pde8b (-)	0				Cgnl1					Ctnna1
		1	163652791	163713339	-	NM_172645	AI848100	6686	2.11069	100	chr1	163705376	163706653	1278	36	0.00187144	0.428571	6.49962	intron of AI848100 (-)	AI848100 (-)	0				Cgref1					Cwc27
		9	110377413	110463450	+	NM_001081340	Setd2	14197	0.854274	100	chr9	110391610	110392344	735	20	0.00187144	0	6.49928	contained within Setd2 (+)	Setd2 (+)	0				Cgrrf1					Cyb5d2
		8	27251136	27269521	+	NM_026032	Lsm1	6962	4.61764	100	chr8	27258098	27258946	849	23	0.00187144	0	6.49913	intron of Lsm1 (+)	Lsm1 (+)	0				Chd6					Cyp2c54
		15	81192299	81226950	-	NM_133726	St13	32972	1.50063	100	chr15	81193459	81193978	520	15	0.00187144	0	6.49298	contained within St13 (-)	St13 (-)	0				Chd7					Cyp2d12
		4	59565924	59643419	-	NM_144904	Rod1	2135	1.41427	100	chr4	59640189	59641284	1096	25	0.00188909	0	6.49108	contained within Rod1 (-) , intron of Rod1 (-)	Rod1 (-)	0				Chd8					Cyp4a12a
		4	59565924	59643419	-	NM_178164	Rod1	2135	1.41427	100	chr4	59640189	59641284	1096	25	0.00188909	0	6.49108	contained within Rod1 (-) , intron of Rod1 (-)	Rod1 (-)	0				Chi3l4					Cyp4f14
		8	70618071	70747285	-	NM_027626	Psd3	120702	0.657044	100	chr8	70625735	70626583	849	24	0.00188909	0	6.48864	contained within Psd3 (-)	Psd3 (-)	0				Chia					Cyth1
		8	70618071	70839936	-	NM_030263	Psd3	213353	0.382663	100	chr8	70625735	70626583	849	24	0.00188909	0	6.48864	contained within Psd3 (-)	Psd3 (-)	0				Chordc1					D030016E14Rik
		8	70618071	70903564	-	NM_177698	Psd3	276981	0.297379	100	chr8	70625735	70626583	849	24	0.00188909	0	6.48864	contained within Psd3 (-)	Psd3 (-)	0				Chrm2					D030025P21Rik
		15	50484833	50720116	-	NM_032000	Trps1	229549	0.326414	100	chr15	50489800	50490567	768	21	0.00188909	0	6.48817	contained within Trps1 (-)	Trps1 (-)	0				Chrnb3					D11Wsu99e
		1	188916299	189052216	+	NM_026367	Gpatch2	1351	0.471608	100	chr1	188917650	188918290	641	13	0.00188909	0	6.48677	intron of Gpatch2 (+)	Gpatch2 (+)	0				Chsy1					D19Bwg1357e
		14	19512282	19523115	-	NM_010811	Ndst2	5087	7.63338	100	chr14	19517202	19518028	827	23	0.00189792	0	6.48413	contained within Ndst2 (-)	Ndst2 (-)	0				Cirh1a					D430042O09Rik
		14	54532565	54535599	+	NM_011189	Psme1	886	35.2883	100	chr14	54533451	54534521	1071	30	0.00190675	0	6.48083	contained within Psme1 (+)	Psme1 (+)	0				Clasp1					D630003M21Rik
		5	30742658	30760669	+	NM_029285	1700001C02Rik	606	3.84188	100	chr5	30743264	30743955	692	15	0.00190675	0	6.47961	intron of 1700001C02Rik (+)	1700001C02Rik (+)	0				Clasp2					D930016D06Rik
		3	59094907	59406340	+	NM_177855	Med12l	144331	0.274858	100	chr3	59239238	59240093	856	24	0.00191557	0	6.47395	intron of Med12l (+)	Med12l (+)	0				Clca2					Dab2
		6	135328624	135348867	+	NM_010128	Emp1	1993	4.04564	100	chr6	135330617	135331435	819	17	0.00191557	0	6.47394	intron of Emp1 (+)	Emp1 (+)	0				Clca3					Daxx
		16	4542112	4594949	-	NM_030205	Coro7	44122	2.91646	100	chr16	4549287	4550827	1541	43	0.00193323	0	6.46404	contained within Coro7 (-)	Coro7 (-)	0				Clca6					Dazap2
		2	35002214	35023130	-	NM_026697	Rab14	52	3.91069	100	chr2	35022261	35023078	818	20	0.00195971	0	6.46051	contained within Rab14 (-)	Rab14 (-)	0				Clcn3					Dbc1
		3	159534474	159560601	+	NM_029987	Rpe65	2665	2.2428	100	chr3	159537139	159537724	586	16	0.00195971	0	6.45794	intron of Rpe65 (+)	Rpe65 (+)	0				Cldn2					Dcaf8
		10	127699089	127701034	-	NM_031252	Il23a	1143	40.3392	100	chr10	127699107	127699891	785	22	0.00195971	0	6.45302	contained within Il23a (-)	Il23a (-)	0				Cldn8					Dcdc2a
		9	56874513	56926506	+	NM_001110350	Sin3a	2745	1.18283	100	chr9	56877258	56877872	615	13	0.00195971	0	6.45272	intron of Sin3a (+)	Sin3a (+)	0				Clec2d					Dclk1
		9	56874513	56926506	+	NM_011378	Sin3a	2745	1.18283	100	chr9	56877258	56877872	615	13	0.00195971	0	6.45272	intron of Sin3a (+)	Sin3a (+)	0				Clec2g					Dcp1b
		9	56870177	56926506	+	NM_001110351	Sin3a	7081	1.09178	100	chr9	56877258	56877872	615	13	0.00195971	0	6.45272	intron of Sin3a (+)	Sin3a (+)	0				Clec4a1					Dcun1d2
		7	30272100	30274125	+	NM_170760	U2af1l4	948	32.922	100	chr7	30273048	30273714	667	19	0.00195971	0	6.44868	contained within U2af1l4 (+)	U2af1l4 (+)	0				Clec4d					Ddah1
		19	29780400	29872007	-	NM_172836	9930021J03Rik	75769	0.815431	100	chr19	29795492	29796238	747	21	0.00195971	0	6.44777	intron of 9930021J03Rik (-)	9930021J03Rik (-)	0				Clip1					Ddb2
		2	101361620	101429826	-	NM_026592	B230118H07Rik	7839	1.56875	100	chr2	101420918	101421987	1070	23	0.00197737	0	6.44317	intron of B230118H07Rik (-)	B230118H07Rik (-)	0				Clip3					Ddhd1
		13	28023688	28031012	+	NM_011165	Prl4a1	479	11.6587	100	chr13	28024167	28025020	854	24	0.00197737	0	6.44207	intron of Prl4a1 (+)	Prl4a1 (+)	0				Clk4					Ddx17
		Y_random	11688636	11767898	+	NM_001160142.1	LOC100041256	70955	1.07364	100	chrY_random	11759591	11760441	851	23	0.00198619	0	6.44115	intron of LOC100039810 (+), intron of LOC100041256 (+)	LOC100041256 (+)	0				Clnk					Ddx19b
		Y_random	11688636	11767900	+	NM_001160144.1	LOC100039810	70955	1.07361	100	chrY_random	11759591	11760441	851	23	0.00198619	0	6.44115	intron of LOC100039810 (+), intron of LOC100041256 (+)	LOC100041256 (+)	0				Clns1a					Ddx31
		5	53122383	53154983	+	NM_024213	Anapc4	66	2.43551	100	chr5	53122449	53123242	794	22	0.00200385	0	6.43734	contained within Anapc4 (+)	Anapc4 (+)	0				Clpx					Ddx3x
		2	104227322	104295329	-	NM_001145824	Hipk3	1351	1.24691	100	chr2	104293131	104293978	848	21	0.00200385	0	6.4359	intron of Hipk3 (-)	Hipk3 (-)	0				Cluap1					Ddx41
		2	104227322	104295329	-	NM_010434	Hipk3	1351	1.24691	100	chr2	104293131	104293978	848	21	0.00200385	0	6.4359	intron of Hipk3 (-)	Hipk3 (-)	0				Cmpk1					Ddx6
		9	50809011	50829325	-	NM_001033534	Layn	1490	4.76495	100	chr9	50826868	50827835	968	21	0.00200385	0	6.43526	intron of Layn (-)	Layn (-)	0				Cmtm2b					Deaf1
		10	107166421	107316245	-	NM_001177567	Otogl	20095	0.441181	100	chr10	107295490	107296150	661	16	0.00200385	0	6.43521	intron of Otogl (-)	Otogl (-)	0				Cnbp					Defb1
		2	33993918	34194046	-	NM_016768	Pbx3	1676	0.462702	100	chr2	34191445	34192370	926	26	0.00201268	0	6.43364	intron of Pbx3 (-)	Pbx3 (-)	0				Cnga1					Defb2
		7	142702166	142709357	-	NM_009377	Th	34	10.2197	100	chr7	142708589	142709323	735	21	0.0020215	0	6.43201	contained within Th (-)	Th (-)	0				Cno					Defb29
		9	59740777	59748086	-	NM_013708	Nr2e3	3540	8.89193	100	chr9	59743897	59744546	650	17	0.0020215	0	6.42943	intron of Nr2e3 (-)	Nr2e3 (-)	0				Cnot1					Defb36
		11	98262924	98271464	+	NM_010346	Grb7	2247	5.58483	100	chr11	98265171	98265647	477	14	0.00203916	0	6.42653	intron of Grb7 (+)	Grb7 (+)	0				Cnot2					Dennd4a
		7	98465798	98531762	-	NM_172280	2210018M11Rik	53335	0.876222	100	chr7	98477850	98478427	578	16	0.00203916	0	6.42625	contained within 2210018M11Rik (-)	2210018M11Rik (-)	0				Cnot7					Dgkd
		2	30848216	30918510	-	NM_001177650	Fnbp1	42980	1.18358	100	chr2	30874699	30875530	832	23	0.00203916	0	6.42303	contained within Fnbp1 (-) , intron of Fnbp1 (-), region overlaps with 34.375% of Fnbp1 (-)	Fnbp1 (-)	0				Cnst					Dgkh
		2	30848216	30964018	-	NM_001038700	Fnbp1	88488	0.718462	100	chr2	30874699	30875530	832	23	0.00203916	0	6.42303	contained within Fnbp1 (-) , intron of Fnbp1 (-), region overlaps with 34.375% of Fnbp1 (-)	Fnbp1 (-)	0				Cntn4					Dgkq
		2	30848216	30964018	-	NM_001177648	Fnbp1	88488	0.718462	100	chr2	30874699	30875530	832	23	0.00203916	0	6.42303	contained within Fnbp1 (-) , intron of Fnbp1 (-), region overlaps with 34.375% of Fnbp1 (-)	Fnbp1 (-)	0				Cntn5					Dhx15
		2	30848216	30964018	-	NM_001177649	Fnbp1	88488	0.718462	100	chr2	30874699	30875530	832	23	0.00203916	0	6.42303	contained within Fnbp1 (-) , intron of Fnbp1 (-), region overlaps with 34.375% of Fnbp1 (-)	Fnbp1 (-)	0				Cntnap2					Dhx29
		10	128035364	128048943	-	NM_011772	Ikzf4	3029	5.58174	100	chr10	128045157	128045914	758	17	0.00204799	0	6.42067	contained within Ikzf4 (-)	Ikzf4 (-)	0				Cntnap5a					Diap2
		2	18590216	18593971	+	NM_147778	Commd3	183	22.6038	100	chr2	18590399	18591247	849	24	0.00204799	0	6.42023	intron of Commd3 (+)	Commd3 (+)	0				Cntnap5b					Dido1
		16	8604043	8653664	-	NM_001003918	Usp7	19013	1.59002	100	chr16	8633863	8634651	789	16	0.00205681	0	6.41402	intron of Usp7 (-)	Usp7 (-)	0				Cog5					Dip2c
		11	79342756	79346805	-	NM_001033711	Evi2a	505	19.8272	100	chr11	79345498	79346300	803	22	0.00205681	0	6.41243	intron of Evi2a (-), intron of Evi2b (-), intron of Nf1 (+)	Evi2a (-)	0				Col11a1					Disp2
		11	79342756	79346805	-	NM_010161	Evi2a	505	19.8272	100	chr11	79345498	79346300	803	22	0.00205681	0	6.41243	intron of Evi2a (-), intron of Evi2b (-), intron of Nf1 (+)	Evi2a (-)	0				Col12a1					Dlec1
		11	79329580	79346785	-	NM_146023	Evi2b	485	4.66698	100	chr11	79345498	79346300	803	22	0.00205681	0	6.41243	intron of Evi2a (-), intron of Evi2b (-), intron of Nf1 (+)	Evi2a (-)	0				Col13a1					Dlg5
		11	79156087	79397805	+	NM_010897	Nf1	189411	0.332204	100	chr11	79345498	79346300	803	22	0.00205681	0	6.41243	intron of Evi2a (-), intron of Evi2b (-), intron of Nf1 (+)	Evi2a (-)	0				Col19a1					Dlk2
		1	158640844	158776065	-	NM_001159966	Ralgps2	879	0.464421	100	chr1	158774559	158775186	628	18	0.00205681	0	6.40772	intron of Ralgps2 (-)	Ralgps2 (-)	0				Col4a3					Dlx6
		1	158640844	158776304	-	NM_001159965	Ralgps2	1118	0.463602	100	chr1	158774559	158775186	628	18	0.00205681	0	6.40772	intron of Ralgps2 (-)	Ralgps2 (-)	0				Col9a1					Dlx6os1
		1	158640844	158776304	-	NM_001159967	Ralgps2	1118	0.463602	100	chr1	158774559	158775186	628	18	0.00205681	0	6.40772	intron of Ralgps2 (-)	Ralgps2 (-)	0				Commd10					Dmtf1
		1	158640844	158776304	-	NM_001159968	Ralgps2	1118	0.463602	100	chr1	158774559	158775186	628	18	0.00205681	0	6.40772	intron of Ralgps2 (-)	Ralgps2 (-)	0				Cops2					Dmxl2
		1	158640844	158776304	-	NM_023884	Ralgps2	1118	0.463602	100	chr1	158774559	158775186	628	18	0.00205681	0	6.40772	intron of Ralgps2 (-)	Ralgps2 (-)	0				Cops4					Dna2
		1	158640844	158776304	-	NR_027640	Ralgps2	1118	0.463602	100	chr1	158774559	158775186	628	18	0.00205681	0	6.40772	intron of Ralgps2 (-)	Ralgps2 (-)	0				Cops5					Dnahc7b
		9	62639483	62660031	-	NR_003965	Gm10653	4664	3.1875	100	chr9	62654713	62655367	655	18	0.00205681	0	6.40622	intron of Gm10653 (-)	Gm10653 (-)	0				Cox15					Dnahc9
		7	143498152	143549751	-	NM_001199227	Osbpl5	48533	1.23837	100	chr7	143500580	143501218	639	18	0.00205681	0	6.40622	intron of Osbpl5 (-)	Osbpl5 (-)	0				Cp					Dnaic1
		7	143498152	143551354	-	NM_024289	Osbpl5	50136	1.20106	100	chr7	143500580	143501218	639	18	0.00205681	0	6.40622	intron of Osbpl5 (-)	Osbpl5 (-)	0				Cpb2					Dnajb13
		2	155786323	155803407	-	NM_029397	Rbm12	1580	5.13316	100	chr2	155800951	155801827	877	20	0.00205681	0	6.40602	intron of Cpne1 (-), intron of Rbm12 (-)	Rbm12 (-)	0				Cpeb1					Dnajb4
		2	155786323	155803407	-	NM_170598	Rbm12	1580	5.13316	100	chr2	155800951	155801827	877	20	0.00205681	0	6.40602	intron of Cpne1 (-), intron of Rbm12 (-)	Rbm12 (-)	0				Cpeb2					Dnajb5
		2	155763283	155803407	-	NM_170588	Cpne1	1580	2.18567	100	chr2	155800951	155801827	877	20	0.00205681	0	6.40602	intron of Cpne1 (-), intron of Rbm12 (-)	Rbm12 (-)	0				Cpn1					Dnajc13
		2	155763283	155803407	-	NM_170590	Cpne1	1580	2.18567	100	chr2	155800951	155801827	877	20	0.00205681	0	6.40602	intron of Cpne1 (-), intron of Rbm12 (-)	Rbm12 (-)	0				Cpne1					Dnajc25
		5	112929180	113136666	-	NM_028901	Myo18b	17362	0.340262	100	chr5	113118599	113119304	706	14	0.00205681	0	6.40432	intron of Myo18b (-)	Myo18b (-)	0				Cpne3					Dnajc5
		7	49843371	50731309	+	NM_001037906	Nell1	621175	0.098768	100	chr7	50464546	50465422	877	25	0.00205681	0	6.40031	intron of Nell1 (+)	Nell1 (+)	0				Cps1					Dnase1
		4	135558145	135566019	+	NM_009557	Zfp46	411	8.67302	100	chr4	135558556	135559238	683	19	0.00206564	0	6.39935	contained within Zfp46 (+)	Zfp46 (+)	0				Crb1					Dner
		8	120142996	120347481	+	NM_001163262	4933407C03Rik	92017	0.458711	100	chr8	120235013	120235950	938	25	0.00206564	0	6.39914	intron of 4933407C03Rik (+), region overlaps with 85.714285714285708% of 4933407C03Rik (+)	4933407C03Rik (+)	0				Creb5					Dnlz
		15	12978925	13118365	-	NM_007666	Cdh6	77061	0.514196	100	chr15	13040588	13041304	717	20	0.00207447	0	6.3961	intron of Cdh6 (-)	Cdh6 (-)	0				Crisp2					Dnm3
		11	49690174	49729845	+	NM_001163671	Mapk9	1825	2.35178	100	chr11	49691999	49692931	933	22	0.0020833	0	6.39515	intron of Mapk9 (+)	Mapk9 (+)	0				Crisp3					Dnttip1
		11	49690174	49729845	+	NM_001163672	Mapk9	1825	2.35178	100	chr11	49691999	49692931	933	22	0.0020833	0	6.39515	intron of Mapk9 (+)	Mapk9 (+)	0				Crls1					Dock2
		11	49690174	49729845	+	NM_016961	Mapk9	1825	2.35178	100	chr11	49691999	49692931	933	22	0.0020833	0	6.39515	intron of Mapk9 (+)	Mapk9 (+)	0				Crtc2					Dock3
		11	49690174	49729845	+	NM_207692	Mapk9	1825	2.35178	100	chr11	49691999	49692931	933	22	0.0020833	0	6.39515	intron of Mapk9 (+)	Mapk9 (+)	0				Crygd					Dock5
		X	159536947	159602299	-	NM_009759	Bmx	1199	1.80711	100	chrX	159599920	159601100	1181	29	0.00209212	0	6.39432	intron of Bmx (-)	Bmx (-)	0				Crygs					Dock7
		7	34053480	34098301	-	NM_025948	Lsm14a	7003	1.79376	100	chr7	34090495	34091298	804	23	0.00210095	0	6.39274	intron of Lsm14a (-)	Lsm14a (-)	0				Csde1					Dock9
		17	79756718	79804355	-	NM_019717	Atl2	31077	1.80318	100	chr17	79772420	79773278	859	24	0.00210095	0	6.39181	contained within Atl2 (-)	Atl2 (-)	0				Csgalnact1					Dolk
		17	79756718	79804450	-	NM_178050	Atl2	31172	1.79959	100	chr17	79772420	79773278	859	24	0.00210095	0	6.39181	contained within Atl2 (-)	Atl2 (-)	0				Csgalnact2					Dopey1
		4	61940095	61957234	-	NM_023597	Wdr31	1667	3.61727	100	chr4	61954948	61955567	620	17	0.00210095	0	6.38528	contained within Wdr31 (-)	Wdr31 (-)	0				Csmd3					Dph5
		13	73089964	73095063	-	NR_030701	D430050G20	1850	19.7451	100	chr13	73092207	73093213	1007	23	0.00212743	0	6.37065	contained within D430050G20 (-)	D430050G20 (-)	0				Csnk1d					Dpm2
		5	121760714	121763598	-	NM_172125	Adam1b	547	28.6655	100	chr5	121762225	121763051	827	23	0.00214509	0	6.36337	contained within Adam1b (-)	Adam1b (-)	0				Csnk1g3					Dpy19l4
		9	70006514	70199232	+	NM_181072	Myo1e	105952	0.289541	100	chr9	70112466	70113023	558	12	0.00215392	0	6.36139	intron of Myo1e (+)	Myo1e (+)	0				Csprs					Dpy30
		10	93288289	93321002	-	NM_019648	Metap2	224	2.76946	100	chr10	93319873	93320778	906	20	0.00215392	0	6.36104	contained within Metap2 (-)	Metap2 (-)	0				Csrnp3					Dst
		4	114796978	114830748	+	NM_177406	Cyp4a12a	2005	1.60789	100	chr4	114798983	114799525	543	16	0.00215392	0	6.36061	contained within Cyp4a12a (+)	Cyp4a12a (+)	0				Cst13					Dtl
		15	12301779	12537282	-	NM_001081064	Pdzd2	37492	0.316767	100	chr15	12499045	12499790	746	15	0.00216274	0	6.35839	intron of Pdzd2 (-)	Pdzd2 (-)	0				Csta					Dtwd1
		9	3335231	3385847	+	NM_026303	Alkbh8	19141	1.48369	100	chr9	3354372	3355122	751	14	0.00220688	0	6.3472	intron of Alkbh8 (+)	Alkbh8 (+)	0				Cstf3					Dtx2
		19	47908300	47918100	+	NM_010362	Gsto1	8394	7.22375	100	chr19	47916694	47917401	708	20	0.00222454	0	6.33395	contained within Gsto1 (+)	Gsto1 (+)	0				Ctbp2					Dub1
		7	121858346	121873348	+	NM_138589	Ubfd1	9490	5.75885	100	chr7	121867836	121868699	864	24	0.00222454	0	6.33136	intron of Ubfd1 (+)	Ubfd1 (+)	0				Cthrc1					Dus1l
		2	103896640	103916191	+	NM_001111060	Cd59a	1802	2.29644	100	chr2	103898442	103898890	449	13	0.00222454	0	6.33063	contained within Cd59a (+) , intron of Cd59a (+)	Cd59a (+)	0				Ctnna1					Dusp11
		2	103896640	103916191	+	NM_007652	Cd59a	1802	2.29644	100	chr2	103898442	103898890	449	13	0.00222454	0	6.33063	contained within Cd59a (+) , intron of Cd59a (+)	Cd59a (+)	0				Ctnna3					Dusp16
		15	10303304	10354464	+	NM_001031851	Agxt2	455	1.19427	100	chr15	10303759	10304369	611	14	0.00222454	0	6.32971	intron of Agxt2 (+)	Agxt2 (+)	0				Cts7					Dusp18
		10	59698631	60091848	-	NM_023370	Cdh23	352713	0.183867	100	chr10	59738413	59739135	723	16	0.00222454	0	6.32914	intron of Cdh23 (-)	Cdh23 (-)	0				Cttnbp2nl					Dux
		5	136193006	136219269	-	NM_018871	Ywhag	1427	2.45964	100	chr5	136217197	136217842	646	14	0.00222454	0	6.32838	intron of Ywhag (-)	Ywhag (-)	0				Cul3					DXBay18
		3	58503618	58554717	+	NM_001081229	Tsc22d2	3075	1.47945	100	chr3	58506693	58507448	756	21	0.00223337	0	6.32158	intron of Tsc22d2 (+)	Tsc22d2 (+)	0				Cul4b					Dynll2
		13	58167272	58174317	+	NM_001048060	5133401N09Rik	378	9.26767	100	chr13	58167650	58168302	653	17	0.00223337	0	6.32156	intron of 5133401N09Rik (+)	5133401N09Rik (+)	0				Cwc15					Dyrk1a
		13	58167272	58174317	+	NM_198004	5133401N09Rik	378	9.26767	100	chr13	58167650	58168302	653	17	0.00223337	0	6.32156	intron of 5133401N09Rik (+)	5133401N09Rik (+)	0				Cxcl11					Dyrk2
		8	107736197	107743610	+	NM_145603	Ces2c	4470	9.92717	100	chr8	107740667	107741402	736	20	0.00223337	0	6.32145	contained within Ces2c (+)	Ces2c (+)	0				Cxcl9					E130306D19Rik
		18	64379728	64401514	+	NM_009182	St8sia3	968	3.56635	100	chr18	64380696	64381472	777	15	0.00223337	0	6.32106	intron of St8sia3 (+)	St8sia3 (+)	0				Cyp1b1					E330009J07Rik
		11	82991381	83006412	+	NM_011410	Slfn4	2180	4.61017	100	chr11	82993561	82994253	693	15	0.00224219	0	6.31821	intron of Slfn4 (+)	Slfn4 (+)	0				Cyp2b19					Eaf2
		15	54942566	55082864	+	NM_145470	Deptor	643	0.649328	100	chr15	54943209	54944119	911	26	0.00224219	0	6.31743	intron of Deptor (+)	Deptor (+)	0				Cyp2c38					Ebag9
		6	113036177	113043022	-	NR_027008	Gt(ROSA)26Sor	4309	11.6418	100	chr6	113037917	113038713	797	22	0.00224219	0	6.31717	intron of Gt(ROSA)26Sor (-)	Gt(ROSA)26Sor (-)	0				Cyp2c54					Echdc1
		6	113036177	113043022	-	NR_027009	Gt(ROSA)26Sor	4309	11.6418	100	chr6	113037917	113038713	797	22	0.00224219	0	6.31717	intron of Gt(ROSA)26Sor (-)	Gt(ROSA)26Sor (-)	0				Cyp3a11					Echdc2
		6	113033207	113043022	-	NR_027010	Gt(ROSA)26Sor	4309	8.1194	100	chr6	113037917	113038713	797	22	0.00224219	0	6.31717	intron of Gt(ROSA)26Sor (-)	Gt(ROSA)26Sor (-)	0				Cyp4a32					Edem3
		18	7347960	7626862	-	NM_001081287	Mpp7	271088	0.27895	100	chr18	7354997	7355774	778	21	0.00224219	0	6.31701	contained within Mpp7 (-)	Mpp7 (-)	0				D15Ertd621e					Eef1b2
		15	96115556	96233498	+	NM_175251	Arid2	69109	0.601138	100	chr15	96184665	96185373	709	19	0.00224219	0	6.3164	contained within Arid2 (+)	Arid2 (+)	0				D3Ertd751e					Eef1d
		3	54891044	54895721	-	NM_133231	Rfxap	21	17.0586	100	chr3	54894903	54895700	798	22	0.00225102	0	6.31211	contained within Rfxap (-)	Rfxap (-)	0				D5Ertd577e					Eef2
		2	25665006	25669258	-	NM_001001714	Sohlh1	1639	17.6346	100	chr2	25666870	25667619	750	21	0.00226868	0	6.30847	contained within Sohlh1 (-)	Sohlh1 (-)	0				D630002G06Rik					Efha2
		3	89169906	89179291	-	NM_001083807	Rusc1	1309	7.82016	100	chr3	89177249	89177982	734	20	0.00226868	0	6.3083	contained within Rusc1 (-)	Rusc1 (-)	0				D630037F22Rik					Efhc2
		3	89169906	89179291	-	NM_028188	Rusc1	1309	7.82016	100	chr3	89177249	89177982	734	20	0.00226868	0	6.3083	contained within Rusc1 (-)	Rusc1 (-)	0				D630045J12Rik					Eftud2
		4	116713122	116749850	-	NM_001033774	Gm1661	11585	2.06649	100	chr4	116737507	116738265	759	21	0.00226868	0	6.30798	contained within Gm1661 (-)	Gm1661 (-)	0				Daam1					Egln1
		4	116711265	116749850	-	NM_001145637	Gm1661	11585	1.96703	100	chr4	116737507	116738265	759	21	0.00226868	0	6.30798	contained within Gm1661 (-)	Gm1661 (-)	0				Dab1					Eif2ak3
		1	173984690	174033069	+	NM_153555	Dcaf8	1373	1.76519	100	chr1	173986063	173986916	854	21	0.00226868	0	6.30767	intron of Dcaf8 (+)	Dcaf8 (+)	0				Dab2					Eif2b1
		12	111487606	111561195	+	NM_198023	Rcor1	1767	0.952575	100	chr12	111489373	111490073	701	14	0.00228633	0	6.30475	intron of Rcor1 (+)	Rcor1 (+)	0				Dad1					Eif2b3
		18	25312030	25610332	+	NM_001033532	AW554918	5534	0.264831	100	chr18	25317564	25318353	790	20	0.00228633	0	6.30426	contained within AW554918 (+)	AW554918 (+)	0				Dars2					Eif2s3y
		1	138084534	138162516	-	NM_001081360	Camsap1l1	61583	1.04382	100	chr1	138100120	138100933	814	23	0.00228633	0	6.30345	contained within Camsap1l1 (-)	Camsap1l1 (-)	0				Dazl					Eif4b
		10	78278678	78283236	+	NM_207571	Olfr1355	239	18.3812	100	chr10	78278917	78279754	838	22	0.00228633	0	6.29933	intron of Olfr1355 (+)	Olfr1355 (+)	0				Dbt					Eif4h
		13	70079389	70103150	+	NM_145354	Nsun2	7283	2.30199	100	chr13	70086672	70087218	547	16	0.00228633	0	6.29707	contained within Nsun2 (+)	Nsun2 (+)	0				Dcaf6					Eif5b
		8	85753461	85981376	+	NM_177378	Rnf150	85588	0.428667	100	chr8	85839049	85840025	977	23	0.00231281	0	6.29252	intron of Rnf150 (+)	Rnf150 (+)	0				Dclre1c					Elavl2
		19	40982238	41047847	-	NM_008528	Blnk	1971	1.11873	100	chr19	41045143	41045876	734	19	0.00231281	0	6.2899	intron of Blnk (-)	Blnk (-)	0				Dcp2					Elf2
		15	78109765	78132859	-	NM_007781	Csf2rb2	2489	3.50725	100	chr15	78129561	78130370	810	20	0.00231281	0	6.28899	intron of Csf2rb2 (-)	Csf2rb2 (-)	0				Dctn5					Elfn1
		9	61170372	61216504	+	NM_001083927	Tle3	1590	1.49134	100	chr9	61171962	61172649	688	17	0.00231281	0	6.28774	contained within Tle3 (+)	Tle3 (+)	0				Dcun1d1					Ell2
		9	61170372	61216504	+	NM_001083928	Tle3	1590	1.49134	100	chr9	61171962	61172649	688	17	0.00231281	0	6.28774	contained within Tle3 (+)	Tle3 (+)	0				Dcun1d4					Elmo2
		9	61170372	61216504	+	NM_009389	Tle3	1590	1.49134	100	chr9	61171962	61172649	688	17	0.00231281	0	6.28774	contained within Tle3 (+)	Tle3 (+)	0				Ddhd1					Elovl7
		4	145534404	145563714	+	NM_001037926	Gm13051	882	2.22442	100	chr4	145535286	145535937	652	18	0.00232164	0	6.28678	intron of Gm13051 (+)	Gm13051 (+)	0				Ddhd2					Elp3
		10	116691906	116696979	-	NM_013590	Lyz1	1072	16.0623	100	chr10	116695093	116695907	815	17	0.00232164	0	6.28586	contained within Lyz1 (-)	Lyz1 (-)	0				Ddx17					Emilin1
		5	18738870	20216616	+	NM_001170746	Magi2	676868	0.0405347	100	chr5	19415738	19416336	599	17	0.00233047	0	6.2853	intron of Magi2 (+)	Magi2 (+)	0				Ddx25					Eml1
		18	65705599	65814804	+	NM_207255	Zfp532	40001	0.753622	100	chr18	65745600	65746422	823	22	0.00233047	0	6.28456	intron of Zfp532 (+)	Zfp532 (+)	0				Ddx31					Eml3
		3	102598989	102650075	+	NM_001112698	Ngf	652	1.6697	100	chr3	102599641	102600493	853	25	0.00233047	0	6.28277	intron of Ngf (+)	Ngf (+)	0				Ddx42					Emp1
		3	102598989	102650075	+	NM_013609	Ngf	652	1.6697	100	chr3	102599641	102600493	853	25	0.00233047	0	6.28277	intron of Ngf (+)	Ngf (+)	0				Ddx46					Enkur
		1	33398357	33614305	-	NM_008922	Prim2	1187	0.323224	100	chr1	33612421	33613118	698	14	0.0023393	0	6.2811	intron of Prim2 (-)	Prim2 (-)	0				Ddx5					Eno4
		6	117873423	117891241	+	NM_001166428	Hnrnpf	7948	5.18548	100	chr6	117881371	117882294	924	23	0.00234812	0	6.27666	intron of Hnrnpf (+)	Hnrnpf (+)	0				Deaf1					Entpd2
		6	117873423	117891241	+	NM_001166429	Hnrnpf	7948	5.18548	100	chr6	117881371	117882294	924	23	0.00234812	0	6.27666	intron of Hnrnpf (+)	Hnrnpf (+)	0				Dedd					Entpd4
		6	117872401	117891241	+	NM_001166430	Hnrnpf	8970	4.9042	100	chr6	117881371	117882294	924	23	0.00234812	0	6.27666	intron of Hnrnpf (+)	Hnrnpf (+)	0				Def8					Entpd5
		6	117872401	117891241	+	NM_001166431	Hnrnpf	8970	4.9042	100	chr6	117881371	117882294	924	23	0.00234812	0	6.27666	intron of Hnrnpf (+)	Hnrnpf (+)	0				Dennd1b					Epb4.1
		6	117872401	117891241	+	NM_133834	Hnrnpf	8970	4.9042	100	chr6	117881371	117882294	924	23	0.00234812	0	6.27666	intron of Hnrnpf (+)	Hnrnpf (+)	0				Dennd2c					Epc1
		6	117865959	117891241	+	NM_001166432	Hnrnpf	15412	3.65463	100	chr6	117881371	117882294	924	23	0.00234812	0	6.27666	intron of Hnrnpf (+)	Hnrnpf (+)	0				Dennd2d					Epcam
		X	138764959	139044165	+	NM_001195048	Pak3	40604	0.284377	100	chrX	138805563	138806356	794	15	0.00234812	0	6.2747	intron of Pak3 (+)	Pak3 (+)	0				Dennd4c					Ephb1
		11	116414255	116440343	-	NM_001167680	Rhbdf2	1562	2.9936	100	chr11	116438001	116438781	781	18	0.00235695	0	6.27275	intron of Rhbdf2 (-)	Rhbdf2 (-)	0				Dennd5a					Erbb2ip
		11	116414255	116443110	-	NM_172572	Rhbdf2	4329	2.70654	100	chr11	116438001	116438781	781	18	0.00235695	0	6.27275	intron of Rhbdf2 (-)	Rhbdf2 (-)	0				Derl2					Erbb3
		4	107663398	107677240	+	NM_026728	Echdc2	6367	6.55927	100	chr4	107669765	107670672	908	25	0.00236578	0	6.26888	contained within Echdc2 (+)	Echdc2 (+)	0				Dgkb					Ercc5
		19	25304299	25501594	+	NM_181404	Kank1	186024	0.492661	100	chr19	25490323	25491294	972	26	0.00236578	0	6.26881	contained within Kank1 (+)	Kank1 (+)	0				Dgkh					Ercc6
		2	163945804	163948085	-	NM_173377	Svs3b	1108	39.5706	100	chr2	163946075	163946977	903	25	0.00236578	0	6.26725	contained within Svs3b (-)	Svs3b (-)	0				Dgki					Ercc6l
		14	58521839	58552070	-	NM_001168536	Cdadc1	1469	2.61974	100	chr14	58549810	58550601	792	22	0.00237461	0	6.26654	intron of Cdadc1 (-)	Cdadc1 (-)	0				Dhrs9					Eri3
		14	58518054	58552070	-	NM_027986	Cdadc1	1469	2.32825	100	chr14	58549810	58550601	792	22	0.00237461	0	6.26654	intron of Cdadc1 (-)	Cdadc1 (-)	0				Dhx29					Ern2
		14	58514409	58552070	-	NM_001168537	Cdadc1	1469	2.10292	100	chr14	58549810	58550601	792	22	0.00237461	0	6.26654	intron of Cdadc1 (-)	Cdadc1 (-)	0				Diap1					Esco2
		14	58513498	58552070	-	NM_001168535	Cdadc1	1469	2.05325	100	chr14	58549810	58550601	792	22	0.00237461	0	6.26654	intron of Cdadc1 (-)	Cdadc1 (-)	0				Dicer1					Espnl
		14	58513498	58552070	-	NM_001168538	Cdadc1	1469	2.05325	100	chr14	58549810	58550601	792	22	0.00237461	0	6.26654	intron of Cdadc1 (-)	Cdadc1 (-)	0				Dido1					Esr1
		2	34906055	34922670	-	NM_178885	AI182371	1485	3.88782	100	chr2	34920540	34921185	646	18	0.00237461	0	6.26214	intron of AI182371 (-)	AI182371 (-)	0				Dip2b					Esr2
		17	18618940	18652690	+	NM_001104549	Vmn2r97	1361	2.14216	100	chr17	18620301	18621023	723	18	0.00241874	0	6.2531	intron of Vmn2r97 (+)	Vmn2r97 (+)	0				Dixdc1					Esrp1
		6	51390515	51399478	-	NM_182650	Hnrnpa2b1	1122	6.7046	100	chr6	51397756	51398356	601	16	0.00242757	0	6.25042	intron of Hnrnpa2b1 (-)	Hnrnpa2b1 (-)	0				Dleu2					Esrp2
		6	51390018	51399478	-	NM_016806	Hnrnpa2b1	1122	6.35239	100	chr6	51397756	51398356	601	16	0.00242757	0	6.25042	intron of Hnrnpa2b1 (-)	Hnrnpa2b1 (-)	0				Dlst					Esyt2
		10	12868835	12883336	-	NM_181470	Ltv1	225	4.78555	100	chr10	12882418	12883111	694	19	0.00242757	0	6.24986	contained within Ltv1 (-)	Ltv1 (-)	0				Dmd					Etaa1
		11	70835806	70843330	+	NM_025993	Mis12	787	12.5714	100	chr11	70836593	70837538	946	27	0.00242757	0	6.24815	intron of Mis12 (+)	Mis12 (+)	0				Dmrtc1b					Evi2a
		6	113343890	113356225	+	NM_001170485	Arpc4	10038	7.30383	100	chr6	113353928	113354828	901	21	0.0024364	0	6.24672	contained within Arpc4 (+)	Arpc4 (+)	0				Dmxl1					Evi2b
		6	113343890	113356225	+	NM_001170486	Arpc4	10038	7.30383	100	chr6	113353928	113354828	901	21	0.0024364	0	6.24672	contained within Arpc4 (+)	Arpc4 (+)	0				Dmxl2					Ext2
		6	113343890	113356225	+	NM_026552	Arpc4	10038	7.30383	100	chr6	113353928	113354828	901	21	0.0024364	0	6.24672	contained within Arpc4 (+)	Arpc4 (+)	0				Dnahc6					Eya1
		15	84613142	84683896	-	NM_001081166	Phf21b	1358	1.22394	100	chr15	84681673	84682538	866	21	0.00244522	0	6.24626	contained within Phf21b (-)	Phf21b (-)	0				Dnahc7b					Fabp5
		15	84613142	84683896	-	NR_030731	Phf21b	1358	1.22394	100	chr15	84681673	84682538	866	21	0.00244522	0	6.24626	contained within Phf21b (-)	Phf21b (-)	0				Dnahc9					Fam110a
		9	45763815	45975190	+	NM_027498	Sik3	190842	0.433824	100	chr9	45954657	45955573	917	26	0.00245405	0	6.24076	contained within Sik3 (+)	Sik3 (+)	0				Dnajb4					Fam113b
		9	48240664	48247298	-	NM_144948	Rbm7	3581	14.6647	100	chr9	48242745	48243717	973	27	0.00246288	0	6.23922	contained within Rbm7 (-)	Rbm7 (-)	0				Dnajc16					Fam114a2
		9	48240664	48247298	-	NR_037589	Rbm7	3581	14.6647	100	chr9	48242745	48243717	973	27	0.00246288	0	6.23922	contained within Rbm7 (-)	Rbm7 (-)	0				Dnajc4					Fam115a
		3	106329547	106347536	-	NM_145126	Chi3l4	4256	6.01445	100	chr3	106342199	106343280	1082	27	0.00246288	0	6.23407	contained within Chi3l4 (-)	Chi3l4 (-)	0				Dnalc1					Fam125b
		7	143475197	143495263	-	NM_024290	Tnfrsf23	598	3.6428	100	chr7	143493935	143494665	731	15	0.00247171	0	6.23328	intron of Tnfrsf23 (-)	Tnfrsf23 (-)	0				Dnmt3a					Fam133b
		1	94341454	94348922	-	NM_147039	Olfr1414	3031	9.89423	100	chr1	94345153	94345891	739	19	0.00247171	0	6.23277	intron of Olfr1414 (-)	Olfr1414 (-)	0				Dock1					Fam135a
		11	81874027	81879151	+	NM_011330	Ccl11	1494	21.5415	100	chr11	81875521	81876624	1104	30	0.00247171	0	6.23165	intron of Ccl11 (+)	Ccl11 (+)	0				Dock10					Fam135b
		2	52960485	53013197	-	NM_018785	Prpf40a	1605	1.28811	100	chr2	53010914	53011592	679	19	0.00247171	0	6.22794	intron of Prpf40a (-)	Prpf40a (-)	0				Dock3					Fam13c
		3	145696078	145831664	+	NM_026993	Ddah1	120526	0.772198	100	chr3	145816604	145817650	1047	20	0.00248054	0	6.22421	intron of Ddah1 (+)	Ddah1 (+)	0				Dock4					Fam151a
		7	108802057	108825637	+	NM_021885	Tub	7619	1.72597	100	chr7	108809676	108810082	407	12	0.00248054	0	6.22413	intron of Tub (+)	Tub (+)	0				Dock5					Fam154b
		1	57351094	57360505	+	NM_001081181	9430016H08Rik	2607	8.46791	100	chr1	57353701	57354497	797	22	0.00248054	0	6.22385	contained within 9430016H08Rik (+)	9430016H08Rik (+)	0				Dock7					Fam164b
		18	82526924	82541206	-	NM_008082	Galr1	96	4.99195	100	chr18	82540398	82541110	713	20	0.00248054	0	6.22382	contained within Galr1 (-)	Galr1 (-)	0				Dock8					Fam174b
		X	122507567	122531582	+	NM_001033241	Gm382	15622	2.63991	100	chrX	122523189	122523822	634	13	0.00248054	0	6.2226	intron of Gm382 (+)	Gm382 (+)	0				Dok6					Fam179b
		17	33520055	33526045	+	NM_001199733	Daxx	2027	13.2198	100	chr17	33522082	33522873	792	22	0.00248936	0	6.21863	contained within Daxx (+)	Daxx (+)	0				Dopey1					Fam189a1
		17	33519899	33526045	+	NM_007829	Daxx	2183	12.8843	100	chr17	33522082	33522873	792	22	0.00248936	0	6.21863	contained within Daxx (+)	Daxx (+)	0				Dpagt1					Fam19a1
		16	18495276	18500533	-	NM_011532	Tbx1	1248	18.6573	100	chr16	18498305	18499285	981	27	0.00248936	0	6.21854	contained within Tbx1 (-)	Tbx1 (-)	0				Dpcd					Fam35a
		6	135071684	135083977	-	NM_053118	Gprc5d	1971	7.11729	100	chr6	135081132	135082006	875	21	0.00248936	0	6.2184	contained within Gprc5d (-)	Gprc5d (-)	0				Dph3					Fam38b
		2	63773413	63898852	-	NM_021716	Fign	608	0.592315	100	chr2	63897502	63898244	743	20	0.00249819	0	6.21732	contained within Fign (-)	Fign (-)	0				Dph5					Fam49b
		7	80198808	80213733	-	NM_133952	Unc45a	1015	6.35133	100	chr7	80211771	80212718	948	21	0.00249819	0	6.21597	contained within Unc45a (-)	Unc45a (-)	0				Dpm1					Fam55c
		5	115690684	115715202	+	NM_008629	Msi1	7124	4.22937	100	chr5	115697808	115698844	1037	24	0.00249819	0	6.21369	intron of Msi1 (+)	Msi1 (+)	0				Dpp10					Fam5c
		6	124628723	124670336	+	NM_145130	Lpcat3	188	1.99933	100	chr6	124628911	124629742	832	23	0.00249819	0	6.21309	contained within Lpcat3 (+)	Lpcat3 (+)	0				Dpp3					Fam65c
		19	42300889	42323659	+	NM_001141983	Golga7b	5730	3.55716	100	chr19	42306619	42307428	810	19	0.00249819	0	6.21157	intron of Golga7b (+)	Golga7b (+)	0				Dpp6					Fam76b
		9	111999352	112079731	-	NM_001177619	Arpp21	5411	0.915651	100	chr9	112073585	112074320	736	20	0.00249819	0	6.20958	intron of Arpp21 (-)	Arpp21 (-)	0				Dpy19l1					Fam82a1
		9	111909980	112077391	-	NM_001177616	Arpp21	3071	0.439634	100	chr9	112073585	112074320	736	20	0.00249819	0	6.20958	intron of Arpp21 (-)	Arpp21 (-)	0				Dpy19l2					Fan1
		7	92518906	92545105	-	NM_029078	Pcf11	1418	3.37405	100	chr7	92542804	92543687	884	20	0.00249819	0	6.20857	intron of Pcf11 (-)	Pcf11 (-)	0				Dpy19l4					Fancd2
		19	18817002	18959535	+	NM_153417	Trpm6	2	0.557762	100	chr19	18817004	18817798	795	20	0.00249819	0	6.20538	contained within Trpm6 (+)	Trpm6 (+)	0				Drp2					Fank1
		1	25012022	25774254	-	NM_175642	Bai3	239805	0.110727	100	chr1	25533606	25534449	844	22	0.00249819	0	6.20358	intron of Bai3 (-)	Bai3 (-)	0				Dsc1					Farp1
		5	87306042	87363870	-	NM_001030297	Tmprss11c	48605	1.28828	100	chr5	87314521	87315265	745	15	0.00250702	0	6.20254	intron of Tmprss11c (-)	Tmprss11c (-)	0				Dsc2					Fastkd1
		5	31190367	31197855	+	NM_133918	Emilin1	3699	13.2194	100	chr5	31194066	31195055	990	28	0.00252467	0	6.19931	contained within Emilin1 (+)	Emilin1 (+)	0				Dsel					Fastkd2
		19	58996675	59024672	+	NM_178689	Eno4	9473	3.07165	100	chr19	59006148	59007007	860	21	0.00252467	0	6.1965	contained within Eno4 (+)	Eno4 (+)	0				Dsg1a					Fat2
		17	4951556	5304139	+	NM_001085355	Arid1b	98828	0.292696	100	chr17	5050384	5051415	1032	28	0.00252467	0	6.19596	intron of Arid1b (+)	Arid1b (+)	0				Dsg1c					Fat3
		5	32515665	32640938	+	NM_001081407	Plb1	114330	0.664942	100	chr5	32629995	32630827	833	23	0.00252467	0	6.19593	contained within Plb1 (+) , region overlaps with 80.072028811524603% of Plb1 (+)	Plb1 (+)	0				Dsg3					Fat4
		2	24008485	24015577	+	NM_153511	Il1f9	1625	9.60102	100	chr2	24010110	24010790	681	19	0.00252467	0	6.195	contained within Il1f9 (+)	Il1f9 (+)	0				Dsp					Fau
		11	94317437	94337593	-	NM_170671	Mycbpap	19307	3.02128	100	chr11	94317678	94318286	609	17	0.00252467	0	6.19422	intron of Mycbpap (-)	Mycbpap (-)	0				Dst					Fbn1
		5	77408270	77438553	-	NM_019515	Nmu	27153	2.83648	100	chr5	77410542	77411400	859	16	0.00252467	0	6.19347	contained within Nmu (-)	Nmu (-)	0				Dusp11					Fbxl15
		17	14681573	14697809	-	NM_024250	Phf10	14428	5.04404	100	chr17	14682563	14683381	819	23	0.00252467	0	6.19333	contained within Phf10 (-)	Phf10 (-)	0				Dync1h1					Fbxl16
		5	106857043	106937133	-	NM_026856	Zfp644	54827	0.740408	100	chr5	106881714	106882306	593	11	0.00252467	0	6.1932	intron of Zfp644 (-)	Zfp644 (-)	0				Dync1i1					Fbxl17
		14	102399020	102499026	+	NM_022886	Scel	21	0.695951	100	chr14	102399041	102399736	696	20	0.0025335	0	6.19057	contained within Scel (+)	Scel (+)	0				Dync2h1					Fbxl20
		4	131195505	131321155	-	NM_001128606	Epb4.1	119259	0.714678	100	chr4	131200999	131201896	898	20	0.0025335	0	6.19042	contained within Epb4.1 (-)	Epb4.1 (-)	0				Dynlt1a					Fbxo17
		4	131195505	131344174	-	NM_183428	Epb4.1	142278	0.604022	100	chr4	131200999	131201896	898	20	0.0025335	0	6.19042	contained within Epb4.1 (-)	Epb4.1 (-)	0				Dynlt1c					Fbxo46
		4	131195503	131347390	-	NM_001128607	Epb4.1	145494	0.591225	100	chr4	131200999	131201896	898	20	0.0025335	0	6.19042	contained within Epb4.1 (-)	Epb4.1 (-)	0				Dynlt1f					Fcgrt
		6	118073072	118104760	-	NM_030165	Csgalnact2	845	3.72053	100	chr6	118102737	118103915	1179	27	0.0025335	0	6.19019	intron of Csgalnact2 (-)	Csgalnact2 (-)	0				E030011O05Rik					Fcho1
		5	138455692	138481664	+	NM_001013773	BC055004	25339	2.26389	100	chr5	138481031	138481618	588	17	0.00254233	0	6.18928	contained within BC055004 (+)	BC055004 (+)	0				E030024N20Rik					Fchsd2
		6	128192762	128266433	-	NM_001080979	Tead4	374	0.990878	100	chr6	128265330	128266059	730	19	0.00254233	0	6.18708	contained within Tead4 (-)	Tead4 (-)	0				E130304F04Rik					Fcrla
		6	128192762	128266433	-	NM_011567	Tead4	374	0.990878	100	chr6	128265330	128266059	730	19	0.00254233	0	6.18708	contained within Tead4 (-)	Tead4 (-)	0				E130308A19Rik					Fga
		12	81437838	81522745	+	NM_001081421	Galntl1	138	0.985773	100	chr12	81437976	81438812	837	22	0.00254233	0	6.18578	contained within Galntl1 (+)	Galntl1 (+)	0				E130309F12Rik					Fgd6
		13	13746800	13791195	+	NM_178640	B3galnt2	74	1.85602	100	chr13	13746874	13747697	824	23	0.00254233	0	6.18454	contained within B3galnt2 (+)	B3galnt2 (+)	0				E230016K23Rik					Fgf14
		1	79485900	79550997	-	NM_183027	Ap1s3	1373	1.04458	100	chr1	79548945	79549624	680	17	0.00254233	0	6.18351	intron of Ap1s3 (-)	Ap1s3 (-)	0				E230019M04Rik					Fgf17
		14	56503708	56525680	-	NM_026526	N6amt2	6907	3.47699	100	chr14	56518010	56518773	764	15	0.00255116	0	6.18249	intron of N6amt2 (-)	N6amt2 (-)	0				Echs1					Fgf23
		5	115383565	115395975	-	NM_175352	Unc119b	623	6.88099	100	chr5	115394499	115395352	854	20	0.00255998	0	6.17948	intron of Unc119b (-)	Unc119b (-)	0				Eda					Fgf8
		1	63111107	63114754	+	NM_018796	Eef1b2	2451	22.4232	100	chr1	63113558	63114375	818	23	0.00255998	0	6.17926	contained within Eef1b2 (+)	Eef1b2 (+)	0				Efcab10					Fhad1
		14	30529024	30659425	-	NM_001024604	Ankrd28	28426	0.520698	100	chr14	30630321	30630999	679	13	0.00255998	0	6.17872	intron of Ankrd28 (-)	Ankrd28 (-)	0				Efcab5					Fhit
		4	154584441	154604899	-	NM_179203	Atad3a	5238	2.88382	100	chr4	154599072	154599661	590	15	0.00257764	0	6.17658	contained within Atad3a (-)	Atad3a (-)	0				Efhc1					Fhl1
		12	21562882	21570098	+	NM_026347	Iah1	549	13.3989	100	chr12	21563431	21564397	967	27	0.00257764	0	6.17649	contained within Iah1 (+)	Iah1 (+)	0				Efhc2					Fhl2
		X	69369767	69381981	+	NM_001025384.1	DXBay18	2803	5.18215	100	chrX	69372570	69373202	633	18	0.00257764	0	6.1758	intron of DXBay18 (+)	DXBay18 (+)	0				Efr3a					Fign
		8	60415968	60545198	-	NM_001167981	Galnt7	70014	0.46119	100	chr8	60474589	60475184	596	12	0.00257764	0	6.17574	intron of Galnt7 (-)	Galnt7 (-)	0				Efr3b					Filip1l
		8	60415968	60545198	-	NM_144731	Galnt7	70014	0.46119	100	chr8	60474589	60475184	596	12	0.00257764	0	6.17574	intron of Galnt7 (-)	Galnt7 (-)	0				EG214403					Flnb
		3	57929825	57935687	-	NM_019410	Pfn2	668	19.8874	100	chr3	57933854	57935019	1166	31	0.00258647	0	6.17497	intron of Pfn2 (-)	Pfn2 (-)	0				Ei24					Flywch1
		18	7869195	7929026	+	NM_001146298	Wac	4193	1.073	100	chr18	7873388	7874029	642	13	0.00258647	0	6.17462	intron of Wac (+)	Wac (+)	0				Eif1					Fmo4
		18	7869195	7929026	+	NM_153085	Wac	4193	1.073	100	chr18	7873388	7874029	642	13	0.00258647	0	6.17462	intron of Wac (+)	Wac (+)	0				Eif2a					Fmo5
		18	7868856	7929026	+	NR_027465	Wac	4532	1.06696	100	chr18	7873388	7874029	642	13	0.00258647	0	6.17462	intron of Wac (+)	Wac (+)	0				Eif2ak1					Fnbp1
		15	76530808	76537815	-	NM_058214	Recql4	3866	15.5679	100	chr15	76532859	76533949	1091	30	0.00259529	0	6.17241	contained within Recql4 (-)	Recql4 (-)	0				Eif2c2					Fndc1
		12	70937345	71030531	-	NM_008697	Nin	5065	0.638501	100	chr12	71024872	71025466	595	17	0.00260412	0	6.17168	intron of Nin (-)	Nin (-)	0				Eif2s1					Foxa1
		11	75404303	75444974	+	NM_008850	Pitpna	1584	2.27675	100	chr11	75405887	75406812	926	26	0.00261295	0	6.1701	intron of Pitpna (+)	Pitpna (+)	0				Eif3a					Foxg1
		8	77889775	77928045	+	NM_178017	Hmgxb4	36780	3.03102	100	chr8	77926555	77927714	1160	33	0.00261295	0	6.16893	contained within Hmgxb4 (+)	Hmgxb4 (+)	0				Eif3c					Foxm1
		15	35316135	35875819	+	NM_177151	Vps13b	409995	0.150799	100	chr15	35726130	35726973	844	23	0.00261295	0	6.16502	intron of Vps13b (+)	Vps13b (+)	0				Eif3m					Foxn3
		5	72856251	72860220	-	NM_174877	Zar1	1901	18.1108	100	chr5	72857601	72858319	719	37	0.00261295	0	6.16366	contained within Zar1 (-)	Zar1 (-)	0				Eif4a1					Foxp1
		5	135471950	135530757	+	NM_011714	Baz1b	967	1.20052	100	chr5	135472917	135473622	706	13	0.00262178	0	6.16245	intron of Baz1b (+)	Baz1b (+)	0				Elavl4					Foxq1
		4	145594782	145635842	+	NM_001177545	Zfp600	37108	1.28346	100	chr4	145631890	145632416	527	15	0.00262178	0	6.16161	contained within Zfp600 (+)	Zfp600 (+)	0				Elf2					Frmd4b
		4	145593916	145635842	+	NM_001177546	Zfp600	37974	1.25695	100	chr4	145631890	145632416	527	15	0.00262178	0	6.16161	contained within Zfp600 (+)	Zfp600 (+)	0				Elf5					Frmpd1
		13	9093151	9172337	+	NM_172585	Larp4b	74114	1.07341	100	chr13	9167265	9168114	850	23	0.0026306	0	6.15999	contained within Larp4b (+)	Larp4b (+)	0				Elmo2					Frmpd4
		1	33956371	34253199	+	NM_133833	Dst	143655	0.392145	100	chr1	34100026	34101189	1164	30	0.0026306	0	6.15922	contained within Dst (+)	Dst (+)	0				Elovl5					Fryl
		1	33956371	34253199	+	NM_134448	Dst	143655	0.392145	100	chr1	34100026	34101189	1164	30	0.0026306	0	6.15922	contained within Dst (+)	Dst (+)	0				Elovl7					Fscn1
		6	15670661	15752170	+	NM_175088	Mdfic	1252	0.794994	100	chr6	15671913	15672560	648	17	0.0026306	0	6.1588	intron of Mdfic (+)	Mdfic (+)	0				Emcn					Fsd1
		5	104748654	104762684	+	NM_001166581	BC005561	6084	6.03663	100	chr5	104754738	104755584	847	24	0.00263943	0	6.15639	intron of BC005561 (+)	BC005561 (+)	0				Emid1					Fus
		15	12301779	12537282	-	NM_001081064	Pdzd2	17490	0.405938	100	chr15	12518837	12519792	956	23	0.00266591	0	6.15485	intron of Pdzd2 (-)	Pdzd2 (-)	0				Eml4					Fut11
		12	3365132	3406495	+	NM_008445	Kif3c	1270	1.78416	100	chr12	3366402	3367139	738	21	0.00266591	0	6.15466	contained within Kif3c (+)	Kif3c (+)	0				Enah					Fut2
		5	90602628	90658940	+	NM_133192	Npffr2	9019	1.53961	100	chr5	90611647	90612513	867	19	0.00266591	0	6.15377	intron of Npffr2 (+)	Npffr2 (+)	0				Enc1					Fut8
		2	172047401	172061712	-	NM_011497	Aurka	4434	5.53382	100	chr2	172056487	172057278	792	22	0.00266591	0	6.1523	intron of Aurka (-)	Aurka (-)	0				Endod1					Fut9
		9	43061758	43087121	+	NM_023655	Trim29	2341	3.20139	100	chr9	43064099	43064910	812	23	0.00266591	0	6.15132	intron of Trim29 (+)	Trim29 (+)	0				Enox1					Fxyd3
		2	66241719	66348312	+	NR_033495	Gm13629	49004	0.415596	100	chr2	66290723	66291165	443	12	0.00266591	0	6.14909	intron of Gm13629 (+), intron of Scn9a (-)	Scn9a (-)	0				ENSMUSG00000068790					Gabbr2
		2	66280919	66435792	-	NM_018852	Scn9a	144627	0.286039	100	chr2	66290723	66291165	443	12	0.00266591	0	6.14909	intron of Gm13629 (+), intron of Scn9a (-)	Scn9a (-)	0				Entpd8					Gabpa
		1	165898751	165917460	+	NM_001164059	Sell	764	4.25441	100	chr1	165899515	165900310	796	21	0.00266591	0	6.1488	contained within Sell (+)	Sell (+)	0				Epb4.1					Gabrb3
		1	165898751	165917460	+	NM_011346	Sell	764	4.25441	100	chr1	165899515	165900310	796	21	0.00266591	0	6.1488	contained within Sell (+)	Sell (+)	0				Epb4.1l2					Gabrg1
		13	31827051	32346010	-	NM_146041	Gmds	400	0.16957	100	chr13	32344731	32345610	880	24	0.00268357	0	6.14687	intron of Gmds (-)	Gmds (-)	0				Epha5					Gad2
		1	9833495	9887783	+	NM_001037759	Sgk3	19294	1.17703	100	chr1	9852789	9853427	639	11	0.00268357	0	6.14619	intron of Sgk3 (+)	Sgk3 (+)	0				Eprs					Gadl1
		1	9783344	9887783	+	NM_133220	Sgk3	69445	0.611835	100	chr1	9852789	9853427	639	11	0.00268357	0	6.14619	intron of Sgk3 (+)	Sgk3 (+)	0				Eps15					Gal3st2
		1	9783344	9887783	+	NM_177547	Sgk3	69445	0.611835	100	chr1	9852789	9853427	639	11	0.00268357	0	6.14619	intron of Sgk3 (+)	Sgk3 (+)	0				Epyc					Gal3st4
		1	7079001	7163564	+	NM_183028	Pcmtd1	56259	1.14351	100	chr1	7135260	7136226	967	23	0.0026924	0	6.14563	intron of Pcmtd1 (+)	Pcmtd1 (+)	0				Erap1					Galk2
		18	83049060	83139742	+	NM_001177464	Zfp516	85638	0.892119	100	chr18	83134698	83135506	809	23	0.00271888	0	6.14183	intron of Zfp516 (+)	Zfp516 (+)	0				Erbb4					Galnt10
		18	83045307	83139742	+	NM_183033	Zfp516	89391	0.856665	100	chr18	83134698	83135506	809	23	0.00271888	0	6.14183	intron of Zfp516 (+)	Zfp516 (+)	0				Ercc8					Galnt6
		16	10458917	10658457	+	NM_001204229	Clec16a	2541	0.403426	100	chr16	10461458	10462262	805	23	0.00271888	0	6.14126	intron of Clec16a (+)	Clec16a (+)	0				Ergic2					Galnt7
		16	10458917	10658457	+	NM_177562	Clec16a	2541	0.403426	100	chr16	10461458	10462262	805	23	0.00271888	0	6.14126	intron of Clec16a (+)	Clec16a (+)	0				Eri2					Galntl1
		16	51950897	52127395	+	NM_001033238	Cblb	106	0.397736	100	chr16	51951003	51951704	702	20	0.00271888	0	6.14123	contained within Cblb (+)	Cblb (+)	0				Esr1					Galr1
		19	6384429	6398460	+	NM_011224	Pygm	13050	5.30929	100	chr19	6397479	6398223	745	21	0.00271888	0	6.1408	contained within Pygm (+)	Pygm (+)	0				Evc2					Gapt
		6	70774106	70834820	+	NM_010121	Eif2ak3	794	1.79363	100	chr6	70774900	70775988	1089	26	0.00271888	0	6.14022	intron of Eif2ak3 (+)	Eif2ak3 (+)	0				Ewsr1					Gas2l1
		2	132224166	132269690	-	NM_001042672	Gpcpd1	23737	1.7419	100	chr2	132245161	132245953	793	18	0.00271888	0	6.13935	contained within Gpcpd1 (-)	Gpcpd1 (-)	0				Exoc2					Gbp3
		2	132220524	132269690	-	NM_001042671	Gpcpd1	23737	1.61287	100	chr2	132245161	132245953	793	18	0.00271888	0	6.13935	contained within Gpcpd1 (-)	Gpcpd1 (-)	0				Exoc4					Gcn1l1
		2	132220524	132269690	-	NM_028802	Gpcpd1	23737	1.61287	100	chr2	132245161	132245953	793	18	0.00271888	0	6.13935	contained within Gpcpd1 (-)	Gpcpd1 (-)	0				Exosc3					Gen1
		3	101705284	101733719	-	NM_144900	Atp1a1	19289	2.62695	100	chr3	101713684	101714430	747	21	0.00272771	0	6.13501	contained within Atp1a1 (-)	Atp1a1 (-)	0				Exph5					Gfap
		17	62731416	63186043	-	NM_015794	Fbxl17	44687	0.146493	100	chr17	63140691	63141356	666	17	0.00272771	0	6.13391	intron of Fbxl17 (-)	Fbxl17 (-)	0				Fabp6					Gfral
		5	93407041	93489828	+	NM_181728	Art3	18139	0.998937	100	chr5	93425180	93426006	827	23	0.00273653	0	6.13321	intron of Art3 (+)	Art3 (+)	0				Fah					Gh
		7	112550565	112697985	+	NM_001166585	Tead1	523	0.601678	100	chr7	112551088	112551974	887	19	0.00273653	0	6.13216	intron of Tead1 (+)	Tead1 (+)	0				Fam105b					Ghr
		7	112470501	112697985	+	NM_001166584	Tead1	80587	0.389916	100	chr7	112551088	112551974	887	19	0.00273653	0	6.13216	intron of Tead1 (+)	Tead1 (+)	0				Fam110c					Gimap7
		7	112470501	112697985	+	NM_009346	Tead1	80587	0.389916	100	chr7	112551088	112551974	887	19	0.00273653	0	6.13216	intron of Tead1 (+)	Tead1 (+)	0				Fam113b					Git2
		X	16289010	16476328	-	NM_028916	Efhc2	70429	0.390243	100	chrX	16405169	16405899	731	16	0.00273653	0	6.1307	intron of Efhc2 (-)	Efhc2 (-)	0				Fam120c					Gja1
		13	27065035	27072667	+	NM_001163530	Prl	1000	9.51133	100	chr13	27066035	27066760	726	20	0.00273653	0	6.12796	intron of Prl (+)	Prl (+)	0				Fam125b					Gja4
		13	27065035	27072667	+	NM_011164	Prl	1000	9.51133	100	chr13	27066035	27066760	726	20	0.00273653	0	6.12796	intron of Prl (+)	Prl (+)	0				Fam133b					Gja5
		18	37537648	37540489	+	NM_053135	Pcdhb10	1033	35.2217	100	chr18	37538681	37539681	1001	28	0.00273653	0	6.12777	contained within Pcdhb10 (+) , intron of Pcdha4-g (+)	Pcdhb10 (+)	0				Fam135a					Gjb5
		18	37078715	37966175	+	NM_001174154	Pcdha4-g	459966	0.112794	100	chr18	37538681	37539681	1001	28	0.00273653	0	6.12777	contained within Pcdhb10 (+) , intron of Pcdha4-g (+)	Pcdhb10 (+)	0				Fam135b					Gjd4
		8	113889861	113914446	-	NM_001190800	Ddx19b	23879	2.83901	100	chr8	113889870	113890567	698	16	0.00273653	0	6.12724	contained within Ddx19b (-)	Ddx19b (-)	0				Fam160a2					Glrb
		8	113889861	113914446	-	NM_172284	Ddx19b	23879	2.83901	100	chr8	113889870	113890567	698	16	0.00273653	0	6.12724	contained within Ddx19b (-)	Ddx19b (-)	0				Fam162b					Gls
		8	113889861	113918427	-	NM_001190786	Ddx19b	27860	2.44338	100	chr8	113889870	113890567	698	16	0.00273653	0	6.12724	contained within Ddx19b (-)	Ddx19b (-)	0				Fam168a					Gltscr2
		9	65489590	65625571	-	NM_172536	Zfp609	30412	0.525805	100	chr9	65594445	65595159	715	14	0.00275419	0	6.12696	intron of Zfp609 (-)	Zfp609 (-)	0				Fam172a					Gm10058
		13	101118251	101204328	-	NM_001081061	Bdp1	84754	1.15012	100	chr13	101118585	101119574	990	27	0.00275419	0	6.12534	contained within Bdp1 (-)	Bdp1 (-)	0				Fam178b					Gm10069
		11	4954135	4965331	-	NM_001190406	Gas2l1	4716	11.7978	100	chr11	4959295	4960615	1321	37	0.00275419	0	6.1243	intron of Gas2l1 (-), region overlaps with 17.94095382286147% of Gas2l1 (-) , region overlaps with 82.74034822104467% of Rasl10a (+)	Gas2l1 (-)	0				Fam184a					Gm10653
		11	4954135	4965331	-	NM_030228	Gas2l1	4716	11.7978	100	chr11	4959295	4960615	1321	37	0.00275419	0	6.1243	intron of Gas2l1 (-), region overlaps with 17.94095382286147% of Gas2l1 (-) , region overlaps with 82.74034822104467% of Rasl10a (+)	Gas2l1 (-)	0				Fam184b					Gm10754
		16	32655633	32702138	+	NM_080457	Muc4	39737	1.70086	100	chr16	32695370	32696160	791	22	0.00276302	0	6.12123	contained within Muc4 (+)	Muc4 (+)	0				Fam192a					Gm12359
		2	180527630	180551594	+	NM_009936	Col9a3	8518	3.04194	100	chr2	180536148	180536876	729	21	0.00276302	0	6.12084	contained within Col9a3 (+)	Col9a3 (+)	0				Fam26e					Gm13051
		9	44355887	44391727	+	NM_001110826	Ddx6	2241	1.9726	100	chr9	44358128	44358834	707	20	0.00276302	0	6.11965	contained within Ddx6 (+)	Ddx6 (+)	0				Fam38b					Gm13078
		9	44355887	44391727	+	NM_007841	Ddx6	2241	1.9726	100	chr9	44358128	44358834	707	20	0.00276302	0	6.11965	contained within Ddx6 (+)	Ddx6 (+)	0				Fam46a					Gm13152
		9	44355887	44391727	+	NM_181324	Ddx6	2241	1.9726	100	chr9	44358128	44358834	707	20	0.00276302	0	6.11965	contained within Ddx6 (+)	Ddx6 (+)	0				Fam47e					Gm13242
		12	59182732	59187271	-	NM_025809	Clec14a	3447	16.1233	100	chr12	59183093	59183824	732	18	0.00276302	0	6.1161	contained within Clec14a (-)	Clec14a (-)	0				Fam49a					Gm13375
		9	110377413	110463450	+	NM_001081340	Setd2	41615	0.934471	100	chr9	110419028	110419831	804	17	0.00278067	0	6.11001	contained within Setd2 (+)	Setd2 (+)	0				Fam55c					Gm13629
		9	24858538	24902124	-	NM_020586	Herpud2	785	1.9593	100	chr9	24900486	24901339	854	24	0.00278067	0	6.10976	contained within Herpud2 (-)	Herpud2 (-)	0				Far1					Gm14124
		1	152324720	152755654	-	NM_001024720	Hmcn1	335021	0.239015	100	chr1	152419604	152420633	1030	21	0.00278067	0	6.10845	contained within Hmcn1 (-)	Hmcn1 (-)	0				Farp1					Gm14420
		11	97148199	97168164	-	NM_001081220	Gpr179	1671	4.13703	100	chr11	97165668	97166493	826	20	0.00278067	0	6.10806	contained within Gpr179 (-)	Gpr179 (-)	0				Fat3					Gm16516
		9	96752834	96827708	-	NM_145134	Spsb4	16092	0.641068	100	chr9	96811137	96811616	480	14	0.00278067	0	6.10662	intron of Spsb4 (-)	Spsb4 (-)	0				Fat4					Gm1661
		18	37078715	37966175	+	NM_001174154	Pcdha4-g	563963	0.0742568	100	chr18	37642678	37643336	659	18	0.00279833	0	6.10374	intron of Pcdha4-g (+)	Pcdha4-g (+)	0				Fbxl17					Gm266
		5	38508731	38522556	+	NM_025281	Lyar	4817	6.73369	100	chr5	38513548	38514478	931	20	0.00282481	0	6.10352	contained within Lyar (+)	Lyar (+)	0				Fbxl4					Gm2897
		1	174318992	174335553	+	NM_033608	Igsf9	57	4.70958	100	chr1	174319049	174319828	780	20	0.00283364	0	6.10152	contained within Igsf9 (+) , intron of Igsf9 (+)	Igsf9 (+)	0				Fbxo15					Gm3286
		1	174318888	174335553	+	NM_001145800	Igsf9	161	4.68019	100	chr1	174319049	174319828	780	20	0.00283364	0	6.10152	contained within Igsf9 (+) , intron of Igsf9 (+)	Igsf9 (+)	0				Fbxo21					Gm3435
		7	132434582	132437981	-	NM_009123	Nkx1-2	90	21.9706	100	chr7	132437145	132437891	747	20	0.00283364	0	6.10111	contained within Nkx1-2 (-)	Nkx1-2 (-)	0				Fbxo28					Gm382
		18	74408469	74485350	+	NM_028948	Ccdc11	272	0.945605	100	chr18	74408741	74409467	727	21	0.00283364	0	6.10064	intron of Ccdc11 (+)	Ccdc11 (+)	0				Fbxo30					Gm438
		18	74408469	74485350	+	NR_029424	Ccdc11	272	0.945605	100	chr18	74408741	74409467	727	21	0.00283364	0	6.10064	intron of Ccdc11 (+)	Ccdc11 (+)	0				Fbxo4					Gm4850
		11	120852839	120855569	-	NM_009854	Cd7	1785	27.1329	100	chr11	120853044	120853784	741	15	0.00284246	0	6.09989	contained within Cd7 (-)	Cd7 (-)	0				Fbxo7					Gm4922
		7	73413311	73431909	-	NR_037569	1810026B05Rik	16917	5.76375	100	chr7	73413921	73414992	1072	28	0.00285129	0	6.09894	contained within 1810026B05Rik (-) , contained within Chd2 (-)	1810026B05Rik (-)	0				Fbxw15					Gm5069
		7	73300165	73415260	-	NM_001081345	Chd2	268	0.931396	100	chr7	73413921	73414992	1072	28	0.00285129	0	6.09894	contained within 1810026B05Rik (-) , contained within Chd2 (-)	1810026B05Rik (-)	0				Fbxw17					Gm5177
		10	5987070	6080213	-	NM_031185	Akap12	83717	0.713948	100	chr10	5995832	5996496	665	15	0.00285129	0	6.09809	intron of Akap12 (-)	Akap12 (-)	0				Fbxw19					Gm5640
		10	97111102	97396779	-	NR_033537	Gm10754	238123	0.226129	100	chr10	97158011	97158656	646	14	0.00285129	0	6.09771	intron of Gm10754 (-)	Gm10754 (-)	0				Fbxw2					Gm608
		4	9196464	9378833	+	NM_028940	Clvs1	550	0.423315	100	chr4	9197014	9197785	772	22	0.00285129	0	6.09757	intron of Clvs1 (+)	Clvs1 (+)	0				Fbxw21					Gm6578
		3	7349677	7428439	+	NM_008862	Pkia	71396	0.96365	100	chr3	7421073	7421831	759	19	0.00286012	0	6.09531	intron of Pkia (+)	Pkia (+)	0				Fbxw7					Gm6682
		18	53807092	53869917	-	NM_178686	Cep120	58797	1.17308	100	chr18	53810384	53811120	737	17	0.00286012	0	6.09344	intron of Cep120 (-)	Cep120 (-)	0				Fcrls					Gm806
		11	3863978	3880008	+	NM_022889	Pes1	10718	4.38525	100	chr11	3874696	3875398	703	20	0.00287777	0	6.09136	intron of Pes1 (+)	Pes1 (+)	0				Fdxacb1					Gm8221
		11	3024030	3031946	+	NR_003518	Pisd-ps3	3539	14.6394	100	chr11	3027569	3028727	1159	32	0.00287777	0	6.09096	contained within Pisd-ps1 (+) , contained within Pisd-ps3 (+)	Pisd-ps3 (+)	0				Fga					Gmds
		11	3024024	3031948	+	NR_003517	Pisd-ps1	3545	14.6246	100	chr11	3027569	3028727	1159	32	0.00287777	0	6.09096	contained within Pisd-ps1 (+) , contained within Pisd-ps3 (+)	Pisd-ps3 (+)	0				Fgb					Gmip
		16	15802805	16060412	-	NM_146068	2310008H04Rik	204467	0.331511	100	chr16	15855092	15855945	854	22	0.00287777	0	6.0909	intron of 2310008H04Rik (-)	2310008H04Rik (-)	0				Fgd4					Gmpr2
		9	26749123	26756781	+	NM_144543	Thyn1	3714	8.39535	100	chr9	26752837	26753479	643	18	0.00287777	0	6.09083	contained within Thyn1 (+)	Thyn1 (+)	0				Fgf12					Gnaz
		3	69809984	69836976	+	NM_133787	Nmd3	433	2.88223	100	chr3	69810417	69811194	778	17	0.00287777	0	6.08951	intron of Nmd3 (+)	Nmd3 (+)	0				Fgf14					Gnb5
		17	32643488	32655506	-	NM_022434	Cyp4f14	1171	6.07372	100	chr17	32653606	32654335	730	18	0.0028866	0	6.08422	intron of Cyp4f14 (-)	Cyp4f14 (-)	0				Fgfr1op2					Gnrh1
		17	32643488	32655748	-	NM_001204333	Cyp4f14	1413	5.95384	100	chr17	32653606	32654335	730	18	0.0028866	0	6.08422	intron of Cyp4f14 (-)	Cyp4f14 (-)	0				Fggy					Golga1
		17	32643488	32655748	-	NM_001204334	Cyp4f14	1413	5.95384	100	chr17	32653606	32654335	730	18	0.0028866	0	6.08422	intron of Cyp4f14 (-)	Cyp4f14 (-)	0				Fhit					Golga5
		17	32643488	32655761	-	NM_001204335	Cyp4f14	1426	5.94753	100	chr17	32653606	32654335	730	18	0.0028866	0	6.08422	intron of Cyp4f14 (-)	Cyp4f14 (-)	0				Fhl4					Golga7b
		17	32643488	32655761	-	NM_001204336	Cyp4f14	1426	5.94753	100	chr17	32653606	32654335	730	18	0.0028866	0	6.08422	intron of Cyp4f14 (-)	Cyp4f14 (-)	0				Flg2					Golgb1
		2	177444150	177458601	+	NM_001177568.1	Gm14420	6397	7.47993	100	chr2	177450547	177451627	1081	30	0.0028866	0	6.08327	intron of Gm14420 (+)	Gm14420 (+)	0				Flrt3					Gpatch2
		2	175872586	177968182	+	NM_001177568	Gm14420	1577961	0.0515843	100	chr2	177450547	177451627	1081	30	0.0028866	0	6.08327	intron of Gm14420 (+)	Gm14420 (+)	0				Fmn1					Gpc3
		2	120828733	120832140	-	NM_177846	Lcmt2	2352	24.912	100	chr2	120828940	120829788	849	24	0.00289543	0	6.08203	contained within Lcmt2 (-)	Lcmt2 (-)	0				Fnbp1l					Gpcpd1
		2	125843582	125856718	+	NM_026981	Dtwd1	637	5.07726	100	chr2	125844219	125844885	667	19	0.00290426	0	6.08089	intron of Dtwd1 (+)	Dtwd1 (+)	0				Fndc1					Gpm6a
		17	35525249	35540335	+	NM_001163818	Ppp1r10	3932	5.24292	100	chr17	35529181	35529971	791	22	0.00290426	0	6.07926	intron of Ppp1r10 (+)	Ppp1r10 (+)	0				Fndc8					Gpr111
		17	35524964	35540335	+	NM_175934	Ppp1r10	4217	5.14572	100	chr17	35529181	35529971	791	22	0.00290426	0	6.07926	intron of Ppp1r10 (+)	Ppp1r10 (+)	0				Foxn2					Gpr179
		13	73095476	73100583	+	NM_010574	Irx2	461	22.4746	100	chr13	73095937	73097084	1148	28	0.00290426	0	6.07876	contained within Irx2 (+)	Irx2 (+)	0				Foxp2					Gpr75
		11	100224840	100230910	-	NM_176830	Leprel4	1630	12.6997	100	chr11	100228510	100229280	771	21	0.00292191	0	6.07663	contained within Leprel4 (-)	Leprel4 (-)	0				Foxq1					Gprc2a-rs5
		15	75484288	75506046	-	NM_028404	Top1mt	659	3.08838	100	chr15	75504716	75505387	672	19	0.00293074	0	6.07566	intron of Top1mt (-)	Top1mt (-)	0				Fpgt					Gprc5d
		5	73034858	73147584	-	NM_001113460	Tec	81559	1.01218	100	chr5	73064885	73066025	1141	29	0.00293074	0	6.07521	contained within Tec (-)	Tec (-)	0				Frmd4b					Gpsm2
		5	73034858	73147584	-	NM_001113461	Tec	81559	1.01218	100	chr5	73064885	73066025	1141	29	0.00293074	0	6.07521	contained within Tec (-)	Tec (-)	0				Frmd5					Gpx2
		5	73034858	73147584	-	NM_001113464	Tec	81559	1.01218	100	chr5	73064885	73066025	1141	29	0.00293074	0	6.07521	contained within Tec (-)	Tec (-)	0				Frmd7					Grb10
		4	106231847	106246225	+	NM_146149	Fam151a	358	4.15189	100	chr4	106232205	106232801	597	17	0.00293957	0	6.07211	intron of Fam151a (+)	Fam151a (+)	0				Frmpd4					Grb7
		1	196639545	196662017	+	NM_001111059	Cd34	864	3.1638	100	chr1	196640409	196641119	711	20	0.00293957	0	6.07193	intron of Cd34 (+)	Cd34 (+)	0				Fry					Greb1
		1	196639545	196662017	+	NM_133654	Cd34	864	3.1638	100	chr1	196640409	196641119	711	20	0.00293957	0	6.07193	intron of Cd34 (+)	Cd34 (+)	0				Fryl					Grhl1
		Y_random	11688636	11767898	+	NM_001160142.1	LOC100041256	74532	0.857903	100	chrY_random	11763168	11763847	680	30	0.00293957	0	6.07058	intron of LOC100039810 (+), intron of LOC100041256 (+)	LOC100041256 (+)	0				Fstl5					Grin2d
		Y_random	11688636	11767900	+	NM_001160144.1	LOC100039810	74532	0.857882	100	chrY_random	11763168	11763847	680	30	0.00293957	0	6.07058	intron of LOC100039810 (+), intron of LOC100041256 (+)	LOC100041256 (+)	0				Ftsj1					Grin3a
		8	25997437	26041879	-	NM_145949	Ido2	627	1.4423	100	chr8	26040612	26041252	641	13	0.00293957	0	6.06959	intron of Ido2 (-)	Ido2 (-)	0				Fubp3					Grinl1a
		3	138027242	138080776	-	NM_001163457	Mttp	10558	1.55412	100	chr3	138069387	138070218	832	16	0.00293957	0	6.0693	intron of Mttp (-)	Mttp (-)	0				Fyco1					Grm2
		8	127557417	127608066	-	NM_145607	Ttc13	452	1.94077	100	chr8	127606632	127607614	983	24	0.00295722	0	6.06407	intron of Ttc13 (-)	Ttc13 (-)	0				G2e3					Grn
		5	100794035	100812508	-	NM_139198	Plac8	515	5.26686	100	chr5	100811021	100811993	973	26	0.00295722	0	6.06376	intron of Plac8 (-)	Plac8 (-)	0				Gabbr1					Grtp1
		1	193237980	193276150	-	NM_029766	Dtl	4342	2.25564	100	chr1	193270948	193271808	861	17	0.00296605	0	6.06225	contained within Dtl (-)	Dtl (-)	0				Gabpa					Grwd1
		13	49353486	49398963	+	NM_001039179	Bicd2	463	1.59638	100	chr13	49353949	49354674	726	21	0.00296605	0	6.06224	intron of Bicd2 (+)	Bicd2 (+)	0				Gabrb2					Gsdmc
		13	49353486	49398963	+	NM_001039180	Bicd2	463	1.59638	100	chr13	49353949	49354674	726	21	0.00296605	0	6.06224	intron of Bicd2 (+)	Bicd2 (+)	0				Gabrg2					Gstm1
		13	49353486	49398963	+	NM_029791	Bicd2	463	1.59638	100	chr13	49353949	49354674	726	21	0.00296605	0	6.06224	intron of Bicd2 (+)	Bicd2 (+)	0				Gak					Gstm7
		17	34470658	34490157	-	NM_013484	C2	18671	3.82564	100	chr17	34470741	34471486	746	21	0.00297488	0	6.0602	contained within C2 (-)	C2 (-)	0				Gas2					Gsto1
		11	43525421	43566057	+	NM_001164231	Pwwp2a	24925	1.2624	100	chr11	43550346	43550858	513	15	0.00297488	0	6.05993	intron of Pwwp2a (+), region overlaps with 52.631578947368418% of Pwwp2a (+)	Pwwp2a (+)	0				Gas2l3					Gsto2
		2	81854497	82060718	+	NM_175513	Zfp804a	73012	0.389386	100	chr2	81927509	81928311	803	22	0.00297488	0	6.05927	intron of Zfp804a (+)	Zfp804a (+)	0				Gbe1					Gt(ROSA)26Sor
		10	10839620	10899806	+	NM_172937	Shprh	6612	1.35577	100	chr10	10846232	10847047	816	19	0.00297488	0	6.05704	intron of Shprh (+)	Shprh (+)	0				Gbf1					Gtdc1
		10	10839620	10905464	+	NM_001077707	Shprh	6612	1.23927	100	chr10	10846232	10847047	816	19	0.00297488	0	6.05704	intron of Shprh (+)	Shprh (+)	0				Gbp6					Gtf2e2
		6	8900019	9198579	+	NM_008751	Nxph1	198465	0.305465	100	chr6	9098484	9099395	912	20	0.00297488	0	6.05608	intron of Nxph1 (+)	Nxph1 (+)	0				Gbp8					Gucy2f
		6	72276826	72282668	+	NM_026696	0610030E20Rik	435	29.0604	100	chr6	72277261	72278958	1698	44	0.00297488	0	6.05601	contained within 0610030E20Rik (+)	0610030E20Rik (+)	0				Gc					Guk1
		2	30106238	30108364	-	NM_177648	Dolk	991	41.3728	100	chr2	30106494	30107373	880	25	0.00297488	0	6.05567	contained within Dolk (-)	Dolk (-)	0				Gca					Gzmg
		12	16696095	16826367	-	NM_015764	Greb1	39450	0.783739	100	chr12	16785897	16786917	1021	23	0.00297488	0	6.05482	intron of Greb1 (-)	Greb1 (-)	0				Gcap14					H1foo
		4	144937384	144971123	+	NM_001103158	Gm13242	28605	2.09247	100	chr4	144965989	144966694	706	19	0.00297488	0	6.05475	contained within Gm13242 (+)	Gm13242 (+)	0				Gcfc1					H2-Q2
		4	144043891	144053271	-	NM_001126316	Gm438	7179	9.64716	100	chr4	144045188	144046092	905	25	0.00297488	0	6.05409	intron of Gm438 (-)	Gm438 (-)	0				Gcnt1					H3f3a
		5	97237991	97331351	+	NM_080708	Bmp2k	944	0.704791	100	chr5	97238935	97239592	658	18	0.00297488	0	6.0539	intron of Bmp2k (+)	Bmp2k (+)	0				Gdf3					Hadha
		12	77452400	77497880	+	NM_153804	Plekhg3	39258	1.68642	100	chr12	77491658	77492424	767	21	0.00297488	0	6.05267	contained within Plekhg3 (+)	Plekhg3 (+)	0				Gfpt1					Hadhb
		5	124890257	125011127	+	NM_011596	Atp6v0a2	109027	0.622978	100	chr5	124999284	125000036	753	17	0.00297488	0	6.05223	intron of Atp6v0a2 (+)	Atp6v0a2 (+)	0				Ggnbp2					Hars
		12	88332999	88339027	+	NM_026958	1810035L17Rik	4723	19.1906	100	chr12	88337722	88338878	1157	24	0.00297488	0	6.05208	contained within 1810035L17Rik (+)	1810035L17Rik (+)	0				Ggt5					Hccs
		11	94860572	94892805	-	NM_013565	Itga3	2203	2.45393	100	chr11	94889812	94890602	791	22	0.00297488	0	6.04954	intron of Itga3 (-)	Itga3 (-)	0				Gigyf2					Hdac5
		7	128028505	128036249	+	NM_146205	Armc5	1541	10.0323	100	chr7	128030046	128030822	777	19	0.00297488	0	6.04886	intron of Armc5 (+)	Armc5 (+)	0				Gipc2					Hdac7
		16	77211920	77441021	+	NR_015543	2810055G20Rik	68286	0.291573	100	chr16	77280206	77280873	668	19	0.00297488	0	6.04673	intron of 2810055G20Rik (+)	2810055G20Rik (+)	0				Gja8					Heatr5b
		19	4114446	4125828	-	NM_016666	Aip	3263	5.11289	100	chr19	4121984	4122565	582	11	0.00297488	0	6.04619	intron of Aip (-)	Aip (-)	0				Gjb6					Heatr7b1
		12	31851349	31915696	+	NM_008482	Lamb1	437	1.24324	100	chr12	31851786	31852585	800	22	0.00297488	0	6.04576	intron of Lamb1 (+)	Lamb1 (+)	0				Gk5					Heg1
		16	24308699	24907926	+	NM_178665	Lpp	2007	0.0767654	100	chr16	24310706	24311165	460	13	0.0029837	0	6.04362	intron of Lpp (+)	Lpp (+)	0				Glcci1					Herc1
		8	23593830	23631981	-	NM_011848	Nek3	2268	2.30656	100	chr8	23628834	23629713	880	25	0.0029837	0	6.04273	intron of Nek3 (-)	Nek3 (-)	0				Glipr1					Herpud2
		19	59349334	59399031	-	NM_001033222	Pdzd8	1778	1.66204	100	chr19	59396428	59397253	826	21	0.00300136	0	6.04077	intron of Pdzd8 (-)	Pdzd8 (-)	0				Glipr1l1					Hexdc
		3	105856338	105929393	-	NM_145541	Rap1a	700	1.46052	100	chr3	105927627	105928693	1067	29	0.00300136	0	6.04042	intron of Rap1a (-)	Rap1a (-)	0				Glipr1l2					Hgs
		10	44977720	45006866	+	NM_024286	Popdc3	981	2.5663	100	chr10	44978701	44979448	748	18	0.00300136	0	6.04038	intron of Popdc3 (+)	Popdc3 (+)	0				Glipr2					Hipk1
		19	30633548	31831031	-	NM_001013833	Prkg1	94795	0.0684769	100	chr19	31735417	31736236	820	23	0.00300136	0	6.03877	intron of Prkg1 (-)	Prkg1 (-)	0				Glis3					Hipk2
		16	11236470	11317414	+	NM_001163498	Rundc2a	25259	1.2737	100	chr16	11261729	11262759	1031	23	0.00300136	0	6.03809	intron of Rundc2a (+)	Rundc2a (+)	0				Glrx2					Hipk3
		13	23691664	23699946	+	NM_023422	Hist1h2bc	1655	11.8073	100	chr13	23693319	23694296	978	23	0.00300136	0	6.03808	intron of Hist1h2bc (+)	Hist1h2bc (+)	0				Glt28d2					Hist1h2bc
		11	4041126	4060297	-	NM_001164620	Ccdc157	2256	4.09451	100	chr11	4057257	4058041	785	20	0.00300136	0	6.03794	intron of Ccdc157 (-)	Ccdc157 (-)	0				Glyat					Hivep1
		11	4041126	4060297	-	NM_177616	Ccdc157	2256	4.09451	100	chr11	4057257	4058041	785	20	0.00300136	0	6.03794	intron of Ccdc157 (-)	Ccdc157 (-)	0				Gm10052					Hk1
		1	14154172	14295414	-	NM_010164	Eya1	2386	0.486396	100	chr1	14292342	14293028	687	18	0.00301019	0	6.03688	intron of Eya1 (-)	Eya1 (-)	0				Gm10125					Hk3
		14	24675339	24719989	+	NM_013469	Anxa11	33123	1.81183	100	chr14	24708462	24709270	809	19	0.00301902	0	6.03552	intron of Anxa11 (+)	Anxa11 (+)	0				Gm10471					Hmcn1
		4	146019666	146357221	+	NM_001039209	Gm13152	54358	0.354312	100	chr4	146074024	146075219	1196	32	0.00301902	0.166667	6.03287	intron of Gm13152 (+)	Gm13152 (+)	0				Gm10474					Hmg20a
		11	29999395	30119773	-	NM_175836	Spnb2	335	0.672875	100	chr11	30118629	30119438	810	23	0.00301902	0	6.03257	intron of Spnb2 (-)	Spnb2 (-)	0				Gm10516					Hmgcs1
		16	10106484	10150866	+	NM_029253	Atf7ip2	1210	1.74842	100	chr16	10107694	10108469	776	21	0.00301902	0	6.03197	intron of Atf7ip2 (+)	Atf7ip2 (+)	0				Gm10649					Hmgxb4
		16	10106484	10156630	+	NM_153123	Atf7ip2	1210	1.54745	100	chr16	10107694	10108469	776	21	0.00301902	0	6.03197	intron of Atf7ip2 (+)	Atf7ip2 (+)	0				Gm10857					Hmmr
		1	112716742	112804920	-	NM_001081386	Cdh19	27414	0.665691	100	chr1	112776920	112777506	587	11	0.00301902	0	6.03176	contained within Cdh19 (-)	Cdh19 (-)	0				Gm11757					Hnf1b
		9	110962927	111070485	+	NM_001164838	Lrrfip2	2692	0.868361	100	chr9	110965619	110966552	934	26	0.00303667	0	6.02844	intron of Lrrfip2 (+)	Lrrfip2 (+)	0				Gm11758					Hnrnpa2b1
		9	110962927	111070485	+	NM_027742	Lrrfip2	2692	0.868361	100	chr9	110965619	110966552	934	26	0.00303667	0	6.02844	intron of Lrrfip2 (+)	Lrrfip2 (+)	0				Gm12191					Hnrnpf
		3	59202554	59218554	-	NM_001008497	P2ry14	1474	4.14349	100	chr3	59216418	59217080	663	14	0.00303667	0	6.02836	intron of Med12l (+), intron of P2ry14 (-)	P2ry14 (-)	0				Gm12359					Hnrnpul2
		3	59202554	59218554	-	NM_133200	P2ry14	1474	4.14349	100	chr3	59216418	59217080	663	14	0.00303667	0	6.02836	intron of Med12l (+), intron of P2ry14 (-)	P2ry14 (-)	0				Gm13040					Hoxa10
		3	59094907	59406340	+	NM_177855	Med12l	121511	0.212886	100	chr3	59216418	59217080	663	14	0.00303667	0	6.02836	intron of Med12l (+), intron of P2ry14 (-)	P2ry14 (-)	0				Gm13051					Hoxa3
		11	5469687	5589341	+	NM_023816	Ankrd36	586	0.888387	100	chr11	5470273	5471335	1063	29	0.00303667	0	6.02707	contained within Ankrd36 (+)	Ankrd36 (+)	0				Gm13057					Hoxd3
		10	80696101	80723099	+	NM_001146687	Pip5k1c	938	3.01493	100	chr10	80697039	80697852	814	21	0.00303667	0	6.02662	intron of Pip5k1c (+)	Pip5k1c (+)	0				Gm13083					Hoxd4
		10	80696101	80723099	+	NM_008844	Pip5k1c	938	3.01493	100	chr10	80697039	80697852	814	21	0.00303667	0	6.02662	intron of Pip5k1c (+)	Pip5k1c (+)	0				Gm13109					Hps5
		10	39421576	39564622	+	NM_011264	Rev3l	2763	0.710955	100	chr10	39424339	39425355	1017	21	0.00303667	0	6.02627	intron of Rev3l (+)	Rev3l (+)	0				Gm13138					Hpse2
		2	175872586	177968182	+	NM_001177568	Gm14420	326373	0.102453	100	chr2	176198959	176201105	2147	60	0.00303667	0.666667	6.02614	intron of Gm14420 (+)	Gm14420 (+)	0				Gm13152					Hs2st1
		9	54163295	54299764	-	NM_172771	Dmxl2	101391	0.498278	100	chr9	54197694	54198373	680	14	0.00303667	0	6.02568	contained within Dmxl2 (-)	Dmxl2 (-)	0				Gm13157					Hsp90aa1
		16	17193914	17319878	-	NM_001001983	Pi4ka	3891	0.485055	100	chr16	17315377	17315987	611	10	0.0030455	0	6.0235	intron of Pi4ka (-)	Pi4ka (-)	0				Gm13242					Hsp90b1
		4	122629428	122642245	-	NM_019489	Ppie	1111	6.86535	100	chr4	122640255	122641134	880	14	0.0030455	0	6.02334	intron of Ppie (-)	Ppie (-)	0				Gm13363					Hspe1
		2	102821896	102874353	-	NM_175094	Pdhx	2416	2.03973	100	chr2	102870868	102871937	1070	25	0.0030455	0	6.02293	intron of Pdhx (-)	Pdhx (-)	0				Gm13629					Htr3b
		1	67056274	67163657	+	NM_001080809	Cps1	14506	0.620204	100	chr1	67070780	67071445	666	18	0.0030455	0	6.02283	intron of Cps1 (+)	Cps1 (+)	0				Gm13691					Htra4
		X	69663823	69679708	+	NM_009566	Zfp92	565	6.3578	100	chrX	69664388	69665397	1010	26	0.00305433	0	6.02225	contained within Zfp92 (+)	Zfp92 (+)	0				Gm13693					Iah1
		7	64635046	65035479	-	NM_183087	Fam189a1	338215	0.181054	100	chr7	64696540	64697264	725	13	0.00305433	0	6.02222	intron of Fam189a1 (-)	Fam189a1 (-)	0				Gm13694					Ica1
		3	29273650	29882130	+	NM_001167748	Egfem1	386978	0.0780632	100	chr3	29660628	29661102	475	11	0.00305433	0	6.02189	intron of Egfem1 (+)	Egfem1 (+)	0				Gm13695					Ick
		3	29273650	29882130	+	NM_029412	Egfem1	386978	0.0780632	100	chr3	29660628	29661102	475	11	0.00305433	0	6.02189	intron of Egfem1 (+)	Egfem1 (+)	0				Gm13696					Idh1
		2	124992035	125197880	-	NM_007993	Fbn1	3854	0.29731	100	chr2	125193415	125194026	612	11	0.00305433	0	6.02132	intron of Fbn1 (-)	Fbn1 (-)	0				Gm13697					Ido2
		3	106329547	106347536	-	NM_145126	Chi3l4	1306	4.57476	100	chr3	106345408	106346230	823	19	0.00305433	0	6.01829	intron of Chi3l4 (-)	Chi3l4 (-)	0				Gm13698					Ifi205
		5	75856688	75938419	+	NM_021099	Kit	1929	0.702295	100	chr5	75858617	75859190	574	15	0.00306315	0	6.01756	intron of Kit (+)	Kit (+)	0				Gm13871					Ift140
		5	75856684	75938419	+	NM_001122733	Kit	1933	0.702261	100	chr5	75858617	75859190	574	15	0.00306315	0	6.01756	intron of Kit (+)	Kit (+)	0				Gm14151					Ift88
		10	29002916	29036078	+	NM_025855	Echdc1	1150	2.08365	100	chr10	29004066	29004756	691	14	0.00306315	0	6.01718	intron of Echdc1 (+)	Echdc1 (+)	0				Gm14288					Igsf10
		10	29002582	29036078	+	NM_001110195	Echdc1	1484	2.06287	100	chr10	29004066	29004756	691	14	0.00306315	0	6.01718	intron of Echdc1 (+)	Echdc1 (+)	0				Gm14308					Igsf6
		15	44449715	44471101	+	NM_019480	Ebag9	415	3.47875	100	chr15	44450130	44450873	744	21	0.00306315	0	6.01699	intron of Ebag9 (+)	Ebag9 (+)	0				Gm14391					Igsf9
		17	86852437	86856214	-	NM_029121	Atp6v1e2	2536	21.784	100	chr17	86852856	86853678	823	23	0.00306315	0	6.01629	contained within Atp6v1e2 (-)	Atp6v1e2 (-)	0				Gm14420					Ikbkap
		9	104009943	104121276	-	NM_001163026	Dnajc13	88017	0.552392	100	chr9	104032645	104033259	615	17	0.00306315	0	6.01567	contained within Dnajc13 (-)	Dnajc13 (-)	0				Gm14430					Ikbkb
		2	52960485	53013197	-	NM_018785	Prpf40a	3430	1.25586	100	chr2	53009106	53009767	662	13	0.00306315	0	6.01539	intron of Prpf40a (-)	Prpf40a (-)	0				Gm14431					Ikzf1
		12	84521982	84572872	+	NM_027349	Rbm25	9986	1.58771	100	chr12	84531968	84532775	808	18	0.00306315	0	6.01517	contained within Rbm25 (+)	Rbm25 (+)	0				Gm14434					Ikzf4
		1	89684458	89775661	+	NM_177646	Dgkd	6582	0.60414	100	chr1	89691040	89691590	551	16	0.00306315	0	6.01516	intron of Dgkd (+)	Dgkd (+)	0				Gm14459					Il12rb1
		14	32796164	32807857	-	NM_001013777	Zfp488	156	7.62784	100	chr14	32806810	32807701	892	24	0.00306315	0	6.01441	intron of Zfp488 (-)	Zfp488 (-)	0				Gm14525					Il15ra
		16	44092729	44146798	+	NM_001029889	Gm608	40249	1.38524	100	chr16	44132978	44133726	749	21	0.00307198	0	6.0122	intron of Gm608 (+)	Gm608 (+)	0				Gm15023					Il17rd
		4	152217021	152326631	-	NM_001099299	Ajap1	2406	0.619463	100	chr4	152323547	152324225	679	19	0.00307198	0	6.01032	intron of Ajap1 (-)	Ajap1 (-)	0				Gm15085					Il1b
		14	104991806	104994889	+	NM_198601	Trim52	1928	17.4773	100	chr14	104993734	104994272	539	15	0.00307198	0	6.00988	contained within Trim52 (+)	Trim52 (+)	0				Gm15107					Il1f8
		15	101901807	101925208	+	NM_145625	Eif4b	18307	6.23451	100	chr15	101920114	101921572	1459	39	0.00307198	0.583333	6.00955	contained within Eif4b (+)	Eif4b (+)	0				Gm15144					Il1f9
		3	100267243	100291465	-	NM_175552	Wdr3	851	2.73294	100	chr3	100289953	100290614	662	19	0.00307198	0	6.00899	contained within Wdr3 (-)	Wdr3 (-)	0				Gm1564					Il1rapl2
		12	72055453	72161907	+	NM_001163378	2700049A03Rik	2283	0.641586	100	chr12	72057736	72058418	683	14	0.00307198	0	6.00835	contained within 2700049A03Rik (+)	2700049A03Rik (+)	0				Gm16039					Il23a
		12	72055453	72161907	+	NM_029818	2700049A03Rik	2283	0.641586	100	chr12	72057736	72058418	683	14	0.00307198	0	6.00835	contained within 2700049A03Rik (+)	2700049A03Rik (+)	0				Gm2012					Impg1
		1	75093977	75098755	+	NM_011494	Stk16	3967	15.4844	100	chr1	75097944	75098683	740	21	0.00308963	0	6.00576	contained within Stk16 (+) , region overlaps with 75.945945945945951% of Tuba4a (-)	Tuba4a (-)	0				Gm2382					Inpp5a
		2	69487663	69513446	-	NM_177244	Fastkd1	317	3.14148	100	chr2	69512320	69513129	810	16	0.00308963	0	6.00444	contained within Fastkd1 (-)	Fastkd1 (-)	0				Gm239					Ints3
		4	41537667	41578438	+	NM_023305	Ubap1	1697	1.47896	100	chr4	41539364	41539966	603	10	0.00309846	0	6.00285	intron of Ubap1 (+)	Ubap1 (+)	0				Gm2663					Irx2
		2	142309786	142592906	-	NM_001081133	Kif16b	38243	0.349321	100	chr2	142553675	142554663	989	25	0.00309846	0	6.00262	contained within Kif16b (-)	Kif16b (-)	0				Gm2897					Isl2
		4	41758465	41826829	+	NM_175138	Dnaic1	1000	0.942002	100	chr4	41759465	41760108	644	14	0.00309846	0	6.00008	intron of Dnaic1 (+)	Dnaic1 (+)	0				Gm3286					Isy1
		X	132917913	134193320	+	NM_030688	Il1rapl2	642018	0.0499448	100	chrX	133559931	133560567	637	17	0.00309846	0	5.99688	intron of Il1rapl2 (+)	Il1rapl2 (+)	0				Gm3435					Itga3
		19	10807992	10853089	+	NR_027805	A430093F15Rik	2663	1.77391	100	chr19	10810655	10811454	800	18	0.00309846	0	5.99574	intron of A430093F15Rik (+)	A430093F15Rik (+)	0				Gm382					Itgav
		14	55110652	55113651	-	NM_010375	Gzmg	1830	20.0667	100	chr14	55111220	55111821	602	17	0.00309846	0	5.99181	contained within Gzmg (-)	Gzmg (-)	0				Gm4175					Itgb3
		11	72593427	72612035	-	NM_001024926	Cyb5d2	1071	3.3156	100	chr11	72610348	72610964	617	10	0.00311612	0	5.9849	intron of Cyb5d2 (-)	Cyb5d2 (-)	0				Gm4214					Itgb6
		X	137325657	137443305	-	NM_001007576	Gucy2f	1894	0.454742	100	chrX	137440877	137441411	535	13	0.00313377	0	5.97934	intron of Gucy2f (-)	Gucy2f (-)	0				Gm4297					Itih4
		13	34170442	34185638	+	NM_001101430	Psmg4	57	4.19162	100	chr13	34170499	34171135	637	17	0.0031426	0	5.97577	contained within Psmg4 (+)	Psmg4 (+)	0				Gm4340					Itpkb
		13	34170442	34185638	+	NM_001110515	Psmg4	57	4.19162	100	chr13	34170499	34171135	637	17	0.0031426	0	5.97577	contained within Psmg4 (+)	Psmg4 (+)	0				Gm4541					Iws1
		2	84672785	84687532	-	NM_199223	Rtn4rl2	407	4.18362	100	chr2	84686509	84687125	617	14	0.00315143	0	5.97396	intron of Rtn4rl2 (-)	Rtn4rl2 (-)	0				Gm4736					Izumo1
		10	33727013	33799230	+	NM_001162937	Bet3l	11828	0.909746	100	chr10	33738841	33739497	657	18	0.00316908	0	5.97282	intron of Bet3l (+)	Bet3l (+)	0				Gm4858					Jakmip2
		17	26508802	26520247	+	NM_172149	Bnip1	751	6.80587	100	chr17	26509553	26510331	779	16	0.00316908	0.4	5.97254	intron of Bnip1 (+)	Bnip1 (+)	0				Gm4902					Jakmip3
		12	66051340	66091186	-	NM_172578	Mis18bp1	15696	1.6463	100	chr12	66074835	66075490	656	17	0.00316908	0	5.96994	intron of Mis18bp1 (-)	Mis18bp1 (-)	0				Gm5065					Jmjd8
		2	3259260	3283842	-	NM_145921	Olah	713	3.44954	100	chr2	3282282	3283129	848	21	0.00319556	0	5.96522	contained within Olah (-)	Olah (-)	0				Gm5088					Jph1
		7	109315088	109407746	-	NR_037617	St5	67984	0.629189	100	chr7	109339180	109339762	583	16	0.00322205	0	5.95333	intron of St5 (-)	St5 (-)	0				Gm5089					Kalrn
		7	109315088	109408325	-	NM_001001326	St5	68563	0.625282	100	chr7	109339180	109339762	583	16	0.00322205	0	5.95333	intron of St5 (-)	St5 (-)	0				Gm5128					Kank1
		7	109315088	109408325	-	NM_029811	St5	68563	0.625282	100	chr7	109339180	109339762	583	16	0.00322205	0	5.95333	intron of St5 (-)	St5 (-)	0				Gm5156					Kbtbd3
		9	117913225	117998895	-	NM_026442	Cmc1	1440	0.702688	100	chr9	117996854	117997455	602	12	0.0032397	0	5.95025	intron of Cmc1 (-)	Cmc1 (-)	0				Gm5169					Kbtbd7
		9	13558185	13577451	-	NR_037622	Cep57	3137	3.12451	100	chr9	13573713	13574314	602	12	0.0032397	0	5.94806	intron of Cep57 (-)	Cep57 (-)	0				Gm5409					Kcnab3
		9	13558185	13577505	-	NM_026665	Cep57	3191	3.11578	100	chr9	13573713	13574314	602	12	0.0032397	0	5.94806	intron of Cep57 (-)	Cep57 (-)	0				Gm5415					Kcnb1
		3	54244033	54406397	+	NM_016984	Trpc4	35822	0.390478	100	chr3	54279855	54280488	634	16	0.0032397	0	5.94598	intron of Trpc4 (+)	Trpc4 (+)	0				Gm5592					Kcnd3
		19	34658885	34665425	-	NM_001110517	Gm14446	5343	10.7476	100	chr19	34659380	34660082	703	19	0.0032397	0	5.94547	contained within Gm14446 (-)	Gm14446 (-)	0				Gm5631					Kcne1
		19	34658885	34667966	-	NM_001101605	Gm14446	7884	7.74059	100	chr19	34659380	34660082	703	19	0.0032397	0	5.94547	contained within Gm14446 (-)	Gm14446 (-)	0				Gm5643					Kcnj11
		11	65647519	65984747	-	NM_001099633	Dnahc9	94575	0.223587	100	chr11	65889419	65890172	754	21	0.00324853	0	5.94137	intron of Dnahc9 (-)	Dnahc9 (-)	0				Gm5886					Kcnk5
		2	151660839	151665416	-	NM_028666	Fam110a	3615	16.5574	100	chr2	151661044	151661801	758	21	0.00327501	0	5.93858	contained within Fam110a (-)	Fam110a (-)	0				Gm5934					Kcnmb4
		2	151660839	151671661	-	NM_146127	Fam110a	9860	7.0036	100	chr2	151661044	151661801	758	21	0.00327501	0	5.93858	contained within Fam110a (-)	Fam110a (-)	0				Gm6121					Kcnn3
		16	32197208	32221187	+	NM_027355	Rnf168	674	2.70642	100	chr16	32197882	32198530	649	13	0.00329267	0	5.93023	contained within Rnf168 (+)	Rnf168 (+)	0				Gm648					Kcp
		5	20270488	20393949	-	NM_172992	Phtf2	76764	0.554017	100	chr5	20316502	20317185	684	16	0.00331032	0	5.92602	intron of Phtf2 (-)	Phtf2 (-)	0				Gm6548					Kctd2
		1	66401655	66632355	+	NM_175510	Unc80	228134	0.284351	100	chr1	66629789	66630444	656	17	0.00332798	0	5.9219	contained within Unc80 (+)	Unc80 (+)	0				Gm6578					Kdm4b
		13	51657728	51663159	+	NM_025415	Cks2	3244	12.3159	100	chr13	51660972	51661640	669	14	0.00332798	0	5.92133	intron of Cks2 (+)	Cks2 (+)	0				Gm6623					Kdm6b
		1	66108537	66375792	+	NM_001039934	Mtap2	146272	0.21964	100	chr1	66254809	66255395	587	16	0.00338977	0	5.90817	intron of Mtap2 (+)	Mtap2 (+)	0				Gm6710					Kif14
		1	66108537	66375792	+	NM_008632	Mtap2	146272	0.21964	100	chr1	66254809	66255395	587	16	0.00338977	0	5.90817	intron of Mtap2 (+)	Mtap2 (+)	0				Gm7257					Kif16b
		4	132283582	132350187	+	NM_146155	Ahdc1	49544	0.905324	100	chr4	132333126	132333728	603	16	0.00338977	0	5.90755	contained within Ahdc1 (+)	Ahdc1 (+)	0				Gm8898					Kif3c
		7	80788892	80821064	-	NM_019951	Sec11a	126	1.92087	100	chr7	80820321	80820938	618	18	0.00340743	0	5.90505	contained within Sec11a (-)	Sec11a (-)	0				Gm8994					Kif5a
		2	121050082	121055179	+	NM_009897	Ckmt1	1227	19.6548	100	chr2	121051309	121052310	1002	26	0.00342508	0	5.89937	contained within Ckmt1 (+)	Ckmt1 (+)	0				Gm9871					Kif5b
		4	119902916	120027834	+	NM_001159630	Scmh1	47868	0.912591	100	chr4	119950784	119951923	1140	32	0.00344274	0	5.89689	contained within Scmh1 (+)	Scmh1 (+)	0				Gm9880					Kif6
		4	119902916	120027834	+	NM_013883	Scmh1	47868	0.912591	100	chr4	119950784	119951923	1140	32	0.00344274	0	5.89689	contained within Scmh1 (+)	Scmh1 (+)	0				Gmcl1					Kir3dl1
		13	49048239	49159952	-	NM_029361	Wnk2	81455	0.527239	100	chr13	49077909	49078497	589	17	0.00346039	0	5.89479	intron of Wnk2 (-)	Wnk2 (-)	0				Gmfb					Kit
		9	43885653	43893722	+	NM_023061	Mcam	607	11.0037	100	chr9	43886260	43887147	888	26	0.00346922	0	5.89355	intron of Mcam (+)	Mcam (+)	0				Gna13					Klf8
		2	129056021	129062562	-	NM_008361	Il1b	2071	9.8288	100	chr2	129059849	129060491	643	18	0.00347805	0	5.89197	intron of Il1b (-)	Il1b (-)	0				Gnaq					Klhl2
		14	31151028	31176830	+	NM_001081130	Ogdhl	169	3.52285	100	chr14	31151197	31152105	909	24	0.00347805	0	5.89006	intron of Ogdhl (+)	Ogdhl (+)	0				Gnb1					Klhl7
		1	10023432	10121983	+	NM_026493	Cspp1	72047	0.660565	100	chr1	10095479	10096129	651	18	0.00347805	0	5.88853	intron of Cspp1 (+)	Cspp1 (+)	0				Gnb5					Klk11
		2	110522447	110538803	+	NM_172979	Muc15	1885	5.56337	100	chr2	110524332	110525241	910	18	0.0034957	0	5.88577	intron of Ano3 (-), intron of Muc15 (+)	Muc15 (+)	0				Gng12					Klk12
		2	110488810	110751084	-	NM_001081556	Ano3	225843	0.346964	100	chr2	110524332	110525241	910	18	0.0034957	0	5.88577	intron of Ano3 (-), intron of Muc15 (+)	Muc15 (+)	0				Gnptab					Klk1b5
		2	110458979	110750943	-	NM_001128103	Ano3	225702	0.311681	100	chr2	110524332	110525241	910	18	0.0034957	0	5.88577	intron of Ano3 (-), intron of Muc15 (+)	Muc15 (+)	0				Gnrh1					Klra12
		8	123539891	123554090	-	NM_010926	Cox4nb	864	4.88028	100	chr8	123552534	123553226	693	13	0.0034957	0	5.88534	intron of Cox4nb (-)	Cox4nb (-)	0				Gon4l					Klra15
		8	13884765	13890249	-	NM_025556	2410022L05Rik	627	14.1294	100	chr8	13888848	13889622	775	19	0.0034957	0	5.88515	intron of 2410022L05Rik (-)	2410022L05Rik (-)	0				Got2					Klra17
		3	90477307	90519564	-	NM_145540	Ints3	27415	1.66832	100	chr3	90491445	90492149	705	14	0.0034957	0	5.88491	contained within Ints3 (-)	Ints3 (-)	0				Gpam					Klra21
		3	90477307	90519564	-	NM_178876	Ints3	27415	1.66832	100	chr3	90491445	90492149	705	14	0.0034957	0	5.88491	contained within Ints3 (-)	Ints3 (-)	0				Gpatch8					Klra22
		17	25980510	26008331	+	NM_025881	Luc7l	3218	2.14938	100	chr17	25983728	25984325	598	12	0.00350453	0	5.8793	intron of Luc7l (+)	Luc7l (+)	0				Gpbp1					Klra8
		17	25980510	26008331	+	NR_037905	Luc7l	3218	2.14938	100	chr17	25983728	25984325	598	12	0.00350453	0	5.8793	intron of Luc7l (+)	Luc7l (+)	0				Gpbp1l1					Klrb1a
		17	25980510	26008331	+	NR_037906	Luc7l	3218	2.14938	100	chr17	25983728	25984325	598	12	0.00350453	0	5.8793	intron of Luc7l (+)	Luc7l (+)	0				Gpc5					Kptn
		17	25980510	26013107	+	NM_028190	Luc7l	3218	1.83447	100	chr17	25983728	25984325	598	12	0.00350453	0	5.8793	intron of Luc7l (+)	Luc7l (+)	0				Gpd2					Krt4
		11	72058190	72082800	-	NM_001004148	Slc13a5	1157	2.81175	100	chr11	72080952	72081643	692	19	0.00350453	0	5.87871	intron of Slc13a5 (-)	Slc13a5 (-)	0				Gpm6a					Krt80
		10	62342386	62369546	+	NM_177372	Dna2	771	2.21273	100	chr10	62343157	62343757	601	12	0.00350453	0	5.87776	intron of Dna2 (+)	Dna2 (+)	0				Gpr111					Krt85
		4	53051889	53180996	-	NM_013454	Abca1	1146	0.480218	100	chr4	53179231	53179850	620	16	0.00351336	0	5.87464	intron of Abca1 (-)	Abca1 (-)	0				Gpr124					L2hgdh
		9	113500443	113556958	-	NM_001164677	Pdcd6ip	766	1.19966	100	chr9	113555515	113556192	678	19	0.00351336	0	5.87244	intron of Pdcd6ip (-)	Pdcd6ip (-)	0				Gpr126					Lama4
		9	113500443	113556958	-	NM_001164678	Pdcd6ip	766	1.19966	100	chr9	113555515	113556192	678	19	0.00351336	0	5.87244	intron of Pdcd6ip (-)	Pdcd6ip (-)	0				Gpr133					Lamc1
		9	113500443	113556958	-	NM_011052	Pdcd6ip	766	1.19966	100	chr9	113555515	113556192	678	19	0.00351336	0	5.87244	intron of Pdcd6ip (-)	Pdcd6ip (-)	0				Gpr137c					Lap3
		19	10736002	10745117	-	NM_021453	Pga5	1874	6.76832	100	chr19	10742627	10743243	617	12	0.00352218	0	5.87185	intron of Pga5 (-)	Pga5 (-)	0				Gpr155					Large
		6	145765542	145774744	+	NM_027760	Rassf8	8165	8.39944	100	chr6	145773707	145774479	773	22	0.00353984	0	5.86946	contained within Rassf8 (+)	Rassf8 (+)	0				Gpr158					Larp4b
		2	105477284	105497909	+	NM_013627	Pax6	1725	3.95132	100	chr2	105479009	105479823	815	19	0.00355749	0	5.86635	intron of Pax6 (+)	Pax6 (+)	0				Gpr174					Layn
		4	138652735	138761607	+	NM_001160319	Ubr4	54949	0.701735	100	chr4	138707684	138708447	764	22	0.00356632	0	5.8651	contained within Ubr4 (+)	Ubr4 (+)	0				Gpr176					Lcmt2
		6	85300620	85340293	-	NM_001003955	Rab11fip5	38685	1.62071	100	chr6	85300966	85301608	643	18	0.00357515	0	5.8633	contained within Rab11fip5 (-)	Rab11fip5 (-)	0				Gpr98					Lcn5
		6	85300620	85340293	-	NM_177466	Rab11fip5	38685	1.62071	100	chr6	85300966	85301608	643	18	0.00357515	0	5.8633	contained within Rab11fip5 (-)	Rab11fip5 (-)	0				Gpsm2					Lgals4
		15	76449343	76453283	-	NM_025842	Vps28	1479	24.8414	100	chr15	76450826	76451804	979	26	0.00357515	0	5.8625	contained within Vps28 (-)	Vps28 (-)	0				Gramd1b					Lgi3
		10	77674692	77754830	-	NM_053014	Agpat3	23099	0.990779	100	chr10	77730938	77731731	794	19	0.00358398	0	5.86132	intron of Agpat3 (-)	Agpat3 (-)	0				Gramd1c					Lhfp
		11	67511521	67519551	+	NM_009038	Rcvrn	969	8.89055	100	chr11	67512490	67513203	714	17	0.00358398	0	5.86017	intron of Rcvrn (+)	Rcvrn (+)	0				Greb1l					Lhfpl5
		11	58748483	58755102	-	NM_022423	Rnf187	863	10.3474	100	chr11	58753555	58754239	685	19	0.00358398	0	5.85995	intron of Rnf187 (-)	Rnf187 (-)	0				Grem1					Lin7a
		15	35954066	36084990	-	NM_001195748	Rgs22	19528	0.667558	100	chr15	36064589	36065462	874	24	0.00358398	0	5.85926	intron of Rgs22 (-)	Rgs22 (-)	0				Gria2					Lin9
		11	40544811	40576861	-	NM_013552	Hmmr	5090	1.90634	100	chr11	40571161	40571771	611	11	0.00362811	0	5.85291	intron of Hmmr (-)	Hmmr (-)	0				Grin3a					Lingo2
		8	110469510	110477612	-	NM_010817	Psmd7	1103	7.29359	100	chr8	110475919	110476509	591	11	0.00363694	0	5.85252	intron of Psmd7 (-)	Psmd7 (-)	0				Grip1					Lipk
		X	44719571	44758054	-	NM_012019	Aifm1	522	1.72799	100	chrX	44756868	44757532	665	14	0.00364577	0	5.84904	intron of Aifm1 (-)	Aifm1 (-)	0				Grlf1					Lmbr1
		15	78968622	78979023	+	NM_027231	Polr2f	2279	5.34513	100	chr15	78970901	78971456	556	10	0.00366342	0	5.84697	intron of Polr2f (+)	Polr2f (+)	0				Grm1					Lmbr1l
		12	8700689	8778590	+	NM_030723	Pum2	23640	0.943493	100	chr12	8724329	8725063	735	21	0.00367225	0	5.84588	intron of Pum2 (+)	Pum2 (+)	0				Grm5					Lmbrd2
		12	8700267	8778590	+	NM_001160219	Pum2	24062	0.93841	100	chr12	8724329	8725063	735	21	0.00367225	0	5.84588	intron of Pum2 (+)	Pum2 (+)	0				Grpel2					Lmnb2
		12	8700267	8778590	+	NM_001160220	Pum2	24062	0.93841	100	chr12	8724329	8725063	735	21	0.00367225	0	5.84588	intron of Pum2 (+)	Pum2 (+)	0				Gsdmc2					Lmo2
		12	8700267	8778590	+	NR_027670	Pum2	24062	0.93841	100	chr12	8724329	8725063	735	21	0.00367225	0	5.84588	intron of Pum2 (+)	Pum2 (+)	0				Gsta3					Lmx1b
		12	8700142	8778590	+	NM_001160221	Pum2	24187	0.936914	100	chr12	8724329	8725063	735	21	0.00367225	0	5.84588	intron of Pum2 (+)	Pum2 (+)	0				Gstk1					LOC100039614
		12	8700142	8778590	+	NM_001160222	Pum2	24187	0.936914	100	chr12	8724329	8725063	735	21	0.00367225	0	5.84588	intron of Pum2 (+)	Pum2 (+)	0				Gtdc1					LOC100039810
		13	108845003	109010812	-	NM_145456	Zswim6	97577	0.404077	100	chr13	108912566	108913235	670	18	0.00368108	0	5.83859	intron of Zswim6 (-)	Zswim6 (-)	0				Gtf2e2					LOC100041256
		3	117773501	117860941	-	NM_001190156	Snx7	1429	1.45126	100	chr3	117858244	117859512	1269	36	0.00368108	0	5.83843	intron of Snx7 (-)	Snx7 (-)	0				Gtf2f2					LOC380994
		3	117773501	117860941	-	NM_029655	Snx7	1429	1.45126	100	chr3	117858244	117859512	1269	36	0.00368108	0	5.83843	intron of Snx7 (-)	Snx7 (-)	0				Gtf2h1					Lonrf2
		18	46975370	47030778	+	NM_029008	4833403I15Rik	1870	1.10993	100	chr18	46977240	46977854	615	13	0.00368991	0	5.83283	intron of 4833403I15Rik (+)	4833403I15Rik (+)	0				Gtf2h3					Lpar3
		17	6555488	6587703	+	NM_183368	Sytl3	12404	1.9928	100	chr17	6567892	6568533	642	17	0.00368991	0	5.82879	intron of Sytl3 (+)	Sytl3 (+)	0				Gtf2h5					Lpcat1
		17	6538731	6587703	+	NM_183370	Sytl3	29161	1.31093	100	chr17	6567892	6568533	642	17	0.00368991	0	5.82879	intron of Sytl3 (+)	Sytl3 (+)	0				Gtpbp10					Lpcat3
		17	6523269	6587703	+	NM_031395	Sytl3	44623	0.996353	100	chr17	6567892	6568533	642	17	0.00368991	0	5.82879	intron of Sytl3 (+)	Sytl3 (+)	0				Gtpbp8					Lpp
		8	78344766	78880578	+	NM_001164235	1700007B14Rik	263283	0.142214	100	chr8	78608049	78608810	762	29	0.00368991	0	5.82494	intron of 1700007B14Rik (+)	1700007B14Rik (+)	0				Gzf1					Lrch3
		8	78344766	78880578	+	NM_027944	1700007B14Rik	263283	0.142214	100	chr8	78608049	78608810	762	29	0.00368991	0	5.82494	intron of 1700007B14Rik (+)	1700007B14Rik (+)	0				H13					Lrrc16b
		1	138284369	138347923	+	NM_001081258	Kif14	19756	1.04948	100	chr1	138304125	138304791	667	15	0.00368991	0	5.82318	intron of Kif14 (+)	Kif14 (+)	0				Habp2					Lrrc34
		10	5342780	5734496	-	NM_007956	Esr1	97991	0.220567	100	chr10	5635642	5636505	864	24	0.00370756	0	5.81795	intron of Esr1 (-)	Esr1 (-)	0				Hao1					Lrrfip2
		3	108806694	108850356	-	NM_029522	Gpsm2	784	2.12537	100	chr3	108848645	108849572	928	22	0.00371639	0	5.81623	intron of Gpsm2 (-)	Gpsm2 (-)	0				Hapln1					Lrrk1
		3	146789753	146920137	+	NM_027594	Ttll7	1609	0.465544	100	chr3	146791362	146791968	607	17	0.00373404	0	5.81359	intron of Ttll7 (+)	Ttll7 (+)	0				Hars2					Lrtm1
		13	23360569	23376668	-	NM_001111107	Zfp322a	1007	3.70186	100	chr13	23375066	23375661	596	11	0.00373404	0	5.81259	contained within Zfp322a (-)	Zfp322a (-)	0				Hbs1l					Lsm1
		13	23360569	23376668	-	NM_172586	Zfp322a	1007	3.70186	100	chr13	23375066	23375661	596	11	0.00373404	0	5.81259	contained within Zfp322a (-)	Zfp322a (-)	0				Hdac4					Lsm14a
		17	25558236	25560962	-	NM_019719	Stub1	1933	22.0389	100	chr17	25558429	25559029	601	17	0.00374287	0	5.81039	contained within Jmjd8 (+) , contained within Stub1 (-)	Stub1 (-)	0				Hdlbp					Ltv1
		17	25556643	25559443	+	NM_028101	Jmjd8	1786	21.4566	100	chr17	25558429	25559029	601	17	0.00374287	0	5.81039	contained within Jmjd8 (+) , contained within Stub1 (-)	Stub1 (-)	0				Heatr3					Luc7l
		13	55015608	55030957	-	NM_001033245	Hk3	7353	5.05537	100	chr13	55022829	55023604	776	22	0.0037517	0	5.80834	contained within Hk3 (-)	Hk3 (-)	0				Heatr5a					Luzp1
		9	89999942	90068663	-	NM_194334	Tbc1d2b	42790	1.2878	100	chr9	90024989	90025873	885	23	0.0037517	0	5.80802	contained within Tbc1d2b (-)	Tbc1d2b (-)	0				Heatr5b					Ly6g6c
		7	119687441	119707900	+	NM_029610	Lyrm1	3005	3.16716	100	chr7	119690446	119691093	648	16	0.00376935	0	5.80101	intron of Lyrm1 (+)	Lyrm1 (+)	0				Heatr7b2					Ly86
		1	111811284	111966549	+	NM_172853	Cdh7	8519	0.633751	100	chr1	111819803	111820786	984	27	0.00378701	0	5.79412	intron of Cdh7 (+)	Cdh7 (+)	0				Heca					Lyar
		3	9995138	9999143	+	NM_010634	Fabp5	1068	19.2961	100	chr3	9996206	9996978	773	22	0.00378701	0	5.79408	intron of Fabp5 (+)	Fabp5 (+)	0				Hectd1					Lyg2
		9	57826819	57916961	-	NM_001166282	Ccdc33	15181	0.64786	100	chr9	57901197	57901780	584	13	0.00379584	0	5.79244	intron of Ccdc33 (-)	Ccdc33 (-)	0				Hectd3					Lyrm1
		14	71876605	71918203	+	NR_033185	Rcbtb2	11700	2.11784	100	chr14	71888305	71889185	881	24	0.00383115	0	5.78471	contained within Rcbtb2 (+)	Rcbtb2 (+)	0				Hecw2					Lyz1
		14	71876308	71918203	+	NM_001170694	Rcbtb2	11997	2.10283	100	chr14	71888305	71889185	881	24	0.00383115	0	5.78471	contained within Rcbtb2 (+)	Rcbtb2 (+)	0				Hells					M6pr
		14	71876308	71918203	+	NM_134083	Rcbtb2	11997	2.10283	100	chr14	71888305	71889185	881	24	0.00383115	0	5.78471	contained within Rcbtb2 (+)	Rcbtb2 (+)	0				Helq					Macrod2
		4	45444377	45551929	-	NM_001033306	Shb	2121	0.644333	100	chr4	45549116	45549808	693	19	0.00385763	0	5.78171	intron of Shb (-)	Shb (-)	0				Herc1					Mael
		13_random	114710	132326	-	NM_145942	Hmgcs1	10243	3.57609	100	chr13_random	121454	122083	630	18	0.00385763	0	5.78151	contained within Hmgcs1 (-)	Hmgcs1 (-)	0				Herc4					Mafk
		1	166144350	166186111	+	NM_178071	Nme7	1045	1.46305	100	chr1	166145395	166146005	611	10	0.00386646	0	5.77748	intron of Nme7 (+)	Nme7 (+)	0				Herc6					Mageb18
		1	166144350	166273970	+	NM_138314	Nme7	1045	0.471374	100	chr1	166145395	166146005	611	10	0.00386646	0	5.77748	intron of Nme7 (+)	Nme7 (+)	0				Hibadh					Magi2
		16	32741449	32788114	-	NM_001200038	1700021K19Rik	944	1.25359	100	chr16	32786586	32787170	585	13	0.00388411	0	5.7757	intron of 1700021K19Rik (-)	1700021K19Rik (-)	0				Hipk1					Malt1
		16	32741449	32788114	-	NM_172615	1700021K19Rik	944	1.25359	100	chr16	32786586	32787170	585	13	0.00388411	0	5.7757	intron of 1700021K19Rik (-)	1700021K19Rik (-)	0				Hipk2					Mamld1
		2	75791971	76139493	-	NM_001081033	Pde11a	122451	0.192217	100	chr2	76016375	76017042	668	16	0.00388411	0	5.77399	intron of Pde11a (-)	Pde11a (-)	0				Hist1h2ac					Man2a2
		4	13711929	13820791	+	NM_009822	Runx1t1	1832	0.560337	100	chr4	13713761	13714370	610	12	0.00388411	0	5.77317	intron of Runx1t1 (+)	Runx1t1 (+)	0				Hist2h2be					Map3k4
		4	13678444	13820791	+	NM_001111027	Runx1t1	35317	0.428527	100	chr4	13713761	13714370	610	12	0.00388411	0	5.77317	intron of Runx1t1 (+)	Runx1t1 (+)	0				Hmcn1					Map3k5
		4	13670449	13820791	+	NM_001111026	Runx1t1	43312	0.405739	100	chr4	13713761	13714370	610	12	0.00388411	0	5.77317	intron of Runx1t1 (+)	Runx1t1 (+)	0				Hmgb2					Mapk4
		15	102287204	102290840	+	NM_001170911	Prr13	1865	17.322	100	chr15	102289069	102289698	630	18	0.00388411	0	5.77254	intron of Prr13 (+)	Prr13 (+)	0				Hmgb3					Mapk9
		15	102287204	102290840	+	NM_025385	Prr13	1865	17.322	100	chr15	102289069	102289698	630	18	0.00388411	0	5.77254	intron of Prr13 (+)	Prr13 (+)	0				Hnrnpa0					Mar5
		9	44946761	45000981	+	NM_001198971	BC049352	11080	1.48282	100	chr9	44957841	44958644	804	22	0.00388411	0	5.77227	intron of BC049352 (+)	BC049352 (+)	0				Hnrnpa1					Mbd3l2
		10	86208804	86268189	+	NM_175331	Nt5dc3	25288	1.12653	100	chr10	86234092	86234760	669	12	0.00389294	0	5.77037	contained within Nt5dc3 (+)	Nt5dc3 (+)	0				Hnrnpa2b1					Mbd5
		7	100367427	100376256	+	NM_011671	Ucp2	460	6.74972	100	chr7	100367887	100368482	596	17	0.00390177	0	5.7666	contained within Ucp2 (+)	Ucp2 (+)	0				Hnrnpf					Mboat2
		17	20278526	20300957	-	NM_001104572	Vmn2r110	7141	2.648	100	chr17	20293223	20293816	594	12	0.00390177	0	5.7656	intron of Vmn2r110 (-)	Vmn2r110 (-)	0				Hnrnph3					Mcam
		9	72073459	72162333	+	NM_146224	Zfp280d	21667	0.537834	100	chr9	72095126	72095603	478	14	0.0039106	0	5.76044	intron of Zfp280d (+)	Zfp280d (+)	0				Hnrnpk					Mcee
		2	24798042	24876081	+	NM_146251	Pnpla7	21870	0.758585	100	chr2	24819912	24820503	592	17	0.00392825	0	5.7534	intron of Pnpla7 (+)	Pnpla7 (+)	0				Hnrnpr					Mcm8
		11	57461637	57603696	+	NM_134189	Galnt10	121023	0.496973	100	chr11	57582660	57583365	706	20	0.00392825	0	5.75325	intron of Galnt10 (+)	Galnt10 (+)	0				Hnrnpul2					Mcoln2
		8	42173911	42181017	+	NM_010086	Adam24	5150	8.5268	100	chr8	42179061	42179666	606	17	0.00392825	0	5.75259	contained within Adam24 (+)	Adam24 (+)	0				Hnrpdl					Mctp1
		12	70496233	70501634	-	NM_001033236	Mettl21d	496	11.3106	100	chr12	70500528	70501138	611	16	0.00392825	0	5.75256	contained within Mettl21d (-)	Mettl21d (-)	0				Hnrpll					Mdfic
		X	132917913	134193320	+	NM_030688	Il1rapl2	637614	0.0490823	100	chrX	133555527	133556152	626	16	0.00392825	0	5.75213	intron of Il1rapl2 (+), region overlaps with 66.932907348242807% of Tex13a (-)	Tex13a (-)	0				Hopx					Mdn1
		6	85178710	85299081	-	NM_178639	Sfxn5	1694	0.663776	100	chr6	85296589	85297387	799	22	0.00392825	0	5.7509	intron of Sfxn5 (-)	Sfxn5 (-)	0				Hormad1					Mecp2
		4	129755801	129777891	-	NM_172702	Serinc2	96	3.5897	100	chr4	129777003	129777795	793	22	0.00392825	0	5.74866	contained within Serinc2 (-)	Serinc2 (-)	0				Hoxa3					Med12l
		7	44930471	44946546	+	NM_001163684	Nosip	8220	4.6218	100	chr7	44938691	44939433	743	15	0.00392825	0	5.74822	intron of Nosip (+)	Nosip (+)	0				Hoxc13					Med19
		7	44930471	44946546	+	NM_025533	Nosip	8220	4.6218	100	chr7	44938691	44939433	743	15	0.00392825	0	5.74822	intron of Nosip (+)	Nosip (+)	0				Hoxd3					Med23
		2	73411499	73461263	-	NM_001166604	Chn1	33030	0.827891	100	chr2	73427822	73428233	412	12	0.00393708	0	5.74557	intron of Chn1 (-)	Chn1 (-)	0				Hpd					Mef2a
		2	73411499	73461263	-	NM_175752	Chn1	33030	0.827891	100	chr2	73427822	73428233	412	12	0.00393708	0	5.74557	intron of Chn1 (-)	Chn1 (-)	0				Hpse2					Mef2c
		2	73411499	73576186	-	NM_001113246	Chn1	147953	0.25017	100	chr2	73427822	73428233	412	12	0.00393708	0	5.74557	intron of Chn1 (-)	Chn1 (-)	0				Hs6st3					Megf6
		2	73411499	73576186	-	NM_001166603	Chn1	147953	0.25017	100	chr2	73427822	73428233	412	12	0.00393708	0	5.74557	intron of Chn1 (-)	Chn1 (-)	0				Hsd17b7					Megf9
		11	72423456	72502677	+	NM_025985	Ube2g1	77333	1.03002	100	chr11	72500789	72501604	816	23	0.0039459	0	5.74473	contained within Ube2g1 (+)	Ube2g1 (+)	0				Hsd3b1					Meis1
		5	115502770	115533895	-	NM_016698	Rnf10	997	2.03367	100	chr5	115532266	115532898	633	16	0.0039459	0	5.74433	intron of Rnf10 (-)	Rnf10 (-)	0				Hsp90b1					Meox2
		4	149125716	149465767	+	NM_001085492	Rere	37283	0.175267	100	chr4	149162999	149163594	596	12	0.00395473	0	5.74316	intron of Rere (+)	Rere (+)	0				Hspa9					Metap2
		11	116931262	116975357	+	NM_001166506	Sec14l1	24747	1.55343	100	chr11	116956009	116956693	685	17	0.00396356	0	5.73982	intron of Sec14l1 (+)	Sec14l1 (+)	0				Hspd1					Metrn
		11	116931262	116975357	+	NM_001166507	Sec14l1	24747	1.55343	100	chr11	116956009	116956693	685	17	0.00396356	0	5.73982	intron of Sec14l1 (+)	Sec14l1 (+)	0				Htr4					Mettl13
		11	116931262	116975357	+	NM_028777	Sec14l1	24747	1.55343	100	chr11	116956009	116956693	685	17	0.00396356	0	5.73982	intron of Sec14l1 (+)	Sec14l1 (+)	0				Htt					Mettl9
		X	33686323	33690242	+	NM_001184969	Rhox3e	2113	16.0714	100	chrX	33688436	33689065	630	18	0.00397239	0	5.7386	contained within Rhox3a (+) , contained within Rhox3e (+) , intron of Rhox2e (+)	Rhox3e (+)	0				Hyls1					Mga
		X	33681364	33690422	+	NM_194063	Rhox3a	7072	6.95441	100	chrX	33688436	33689065	630	18	0.00397239	0	5.7386	contained within Rhox3a (+) , contained within Rhox3e (+) , intron of Rhox2e (+)	Rhox3e (+)	0				I830012O16Rik					Mgat1
		X	33676437	33722760	+	NM_001085348.1	Rhox2e	11999	1.35999	100	chrX	33688436	33689065	630	18	0.00397239	0	5.7386	contained within Rhox3a (+) , contained within Rhox3e (+) , intron of Rhox2e (+)	Rhox3e (+)	0				Idi1					Mgrn1
		13	21813877	21817665	-	NM_001097979.1	Hist1h2bq	2217	38.3742	100	chr13	21813995	21815448	1454	32	0.00397239	0.333333	5.7382	contained within Hist1h2bq (-) , contained within Hist1h2br (-)	Hist1h2br (-)	0				Ier5					Mier1
		13	21813877	21817665	-	NM_001110555.1	Hist1h2br	2217	38.3742	100	chr13	21813995	21815448	1454	32	0.00397239	0.333333	5.7382	contained within Hist1h2bq (-) , contained within Hist1h2br (-)	Hist1h2br (-)	0				Ifi205					Mis12
		11	22890593	22903337	+	NM_009837	Cct4	11273	5.42173	100	chr11	22901866	22902556	691	19	0.00397239	0	5.73774	contained within Cct4 (+)	Cct4 (+)	0				Ifi47					Mki67
		7	90344021	90351188	-	NM_026734	Tmem126b	1052	8.85882	100	chr7	90349502	90350136	635	18	0.00399004	0	5.73175	intron of Tmem126b (-)	Tmem126b (-)	0				Ifih1					Mkl1
		5	128072694	128747771	-	NM_172885	Tmem132d	775	0.132133	100	chr5	128746105	128746996	892	22	0.00399004	0	5.73166	contained within Tmem132d (-)	Tmem132d (-)	0				Ifit2					Mlec
		19	8660227	8678880	+	NM_001164635	Slc22a8	384	3.37729	100	chr19	8660611	8661240	630	18	0.00399004	0	5.73152	contained within Slc22a8 (+)	Slc22a8 (+)	0				Ifnar2					Mlh3
		19	8658299	8678880	+	NM_001164634	Slc22a8	2312	3.06093	100	chr19	8660611	8661240	630	18	0.00399004	0	5.73152	contained within Slc22a8 (+)	Slc22a8 (+)	0				Ift80					Mllt4
		19	8658299	8678880	+	NM_031194	Slc22a8	2312	3.06093	100	chr19	8660611	8661240	630	18	0.00399004	0	5.73152	contained within Slc22a8 (+)	Slc22a8 (+)	0				Igf1r					Mlst8
		5	117381159	117536129	+	NM_001199685	Taok3	772	0.386524	100	chr5	117381931	117382529	599	17	0.00402535	0	5.72831	intron of Taok3 (+)	Taok3 (+)	0				Igf2bp2					Mmaa
		17	13064120	13070589	+	NM_013741	Smok2a	3874	12.5348	100	chr17	13067994	13068804	811	17	0.00403418	0	5.72699	contained within Smok2a (+) , intron of Tcp10a (+)	Smok2a (+)	0				Igf2r					Mmd
		17	12904123	13169161	+	NM_009340.1	Tcp10a	163871	0.305993	100	chr17	13067994	13068804	811	17	0.00403418	0	5.72699	contained within Smok2a (+) , intron of Tcp10a (+)	Smok2a (+)	0				Ik					Mmp12
		12	56042658	56060213	+	NM_001100116	1700047I17Rik2	3327	5.28594	100	chr12	56045985	56046912	928	16	0.00404301	0	5.72559	intron of 1700047I17Rik2 (+), intron of Fam177a (+)	Fam177a (+)	0				Ikzf1					Mmp8
		12	56042658	56060213	+	NM_028527.1	Fam177a	3327	5.28594	100	chr12	56045985	56046912	928	16	0.00404301	0	5.72559	intron of 1700047I17Rik2 (+), intron of Fam177a (+)	Fam177a (+)	0				Il13ra1					Mon2
		11	76232929	76325615	-	NM_198018	Abr	42052	0.741204	100	chr11	76282877	76283563	687	20	0.00405183	0	5.72171	intron of Abr (-)	Abr (-)	0				Il15ra					Mosc2
		11	76232929	76387570	-	NM_198895	Abr	104007	0.444252	100	chr11	76282877	76283563	687	20	0.00405183	0	5.72171	intron of Abr (-)	Abr (-)	0				Il18rap					Mov10l1
		11	76232929	76393923	-	NM_198894	Abr	110360	0.426721	100	chr11	76282877	76283563	687	20	0.00405183	0	5.72171	intron of Abr (-)	Abr (-)	0				Il1r2					Mphosph10
		14	78160666	78165192	+	NM_001024135	Kbtbd7	1993	15.4407	100	chr14	78162659	78163357	699	19	0.00405183	0	5.72158	contained within Kbtbd7 (+)	Kbtbd7 (+)	0				Il1rap					Mpp7
		18	31580818	31590426	-	NM_009308	Syt4	6148	7.12873	100	chr18	31583594	31584278	685	19	0.00405183	0	5.72026	intron of Syt4 (-)	Syt4 (-)	0				Il1rapl2					Mpzl2
		4	98428683	98612934	-	NM_026082	Dock7	52828	0.331068	100	chr4	98559497	98560106	610	11	0.00406066	0	5.71898	intron of Dock7 (-)	Dock7 (-)	0				Il1rn					Mrap
		11	120993683	121020739	-	NM_025402	1110031I02Rik	322	2.65735	100	chr11	121019699	121020417	719	20	0.00407832	0	5.71465	intron of 1110031I02Rik (-)	1110031I02Rik (-)	0				Il22ra1					Mrpl19
		11	98164828	98173886	+	NM_144828	Ppp1r1b	4376	7.37388	100	chr11	98169204	98169871	668	15	0.00407832	0	5.71109	intron of Ppp1r1b (+)	Ppp1r1b (+)	0				Il3					Ms4a6c
		1	4899657	5060367	-	NM_001177795	Rgs20	47001	0.420631	100	chr1	5012691	5013366	676	19	0.00407832	0	5.70875	intron of Rgs20 (-)	Rgs20 (-)	0				Il31ra					Msc
		1	16627979	16642080	-	NM_026456	Tceb1	552	4.33981	100	chr1	16640917	16641528	612	17	0.00411363	0	5.70422	intron of Tceb1 (-)	Tceb1 (-)	0				Impa1					Msh4
		2	4635103	4719418	+	NM_001190400	Bend7	36585	0.622658	100	chr2	4671688	4672212	525	15	0.00414011	0	5.69973	intron of Bend7 (+)	Bend7 (+)	0				Inadl					Msi1
		2	4635103	4719418	+	NM_178663	Bend7	36585	0.622658	100	chr2	4671688	4672212	525	15	0.00414011	0	5.69973	intron of Bend7 (+)	Bend7 (+)	0				Inpp5d					Msl1
		12	70076329	70077792	-	NM_009093	Rps29	560	47.541	100	chr12	70076537	70077232	696	16	0.00414011	0	5.69948	intron of Rps29 (-)	Rps29 (-)	0				Inpp5f					Msl2
		10	9445737	9591231	-	NM_001081344	Stxbp5	60713	0.424757	100	chr10	9529901	9530518	618	11	0.00414011	0	5.69905	intron of Stxbp5 (-)	Stxbp5 (-)	0				Insc					Msra
		2	180597696	180639408	-	NM_177852	Dido1	30330	1.56306	100	chr2	180608427	180609078	652	16	0.00414894	0	5.69703	intron of Dido1 (-)	Dido1 (-)	0				Ints12					Mst1
		2	180587372	180631509	-	NM_175551	Dido1	22431	1.47719	100	chr2	180608427	180609078	652	16	0.00414894	0	5.69703	intron of Dido1 (-)	Dido1 (-)	0				Ints3					Mtap2
		19	6057967	6059525	+	NM_001190436	Fau	891	39.1918	100	chr19	6058858	6059468	611	17	0.00414894	0	5.69403	contained within Fau (+)	Fau (+)	0				Ints6					Mtap4
		19	6057888	6059525	+	NM_001160239	Fau	970	37.3016	100	chr19	6058858	6059468	611	17	0.00414894	0	5.69403	contained within Fau (+)	Fau (+)	0				Ints7					Mtap7d3
		19	6057888	6059525	+	NM_007990	Fau	970	37.3016	100	chr19	6058858	6059468	611	17	0.00414894	0	5.69403	contained within Fau (+)	Fau (+)	0				Ints8					Mtfr1
		9	107938537	107943129	+	NM_008243	Mst1	2940	12.9545	100	chr9	107941477	107942071	595	17	0.00417542	0	5.69149	contained within Mst1 (+)	Mst1 (+)	0				Ints9					Mtg1
		1	95691750	95706901	+	NM_199366	Gal3st2	10237	7.66895	100	chr1	95701987	95703148	1162	30	0.00419308	0	5.686	contained within Gal3st2 (+)	Gal3st2 (+)	0				Invs					Mttp
		5	123110805	123129563	+	NM_030564	Rnf34	334	3.30508	100	chr5	123111139	123111758	620	17	0.0042019	0	5.6847	intron of Rnf34 (+)	Rnf34 (+)	0				Ipp					Mtus1
		13	9275771	9668173	+	NM_001081426	Dip2c	272877	0.384299	100	chr13	9548648	9550155	1508	39	0.0042019	0.923077	5.68342	contained within Dip2c (+)	Dip2c (+)	0				Iqca					Muc15
		9	63400661	63439896	+	NM_025857	Aagab	2548	1.82995	100	chr9	63403209	63403926	718	20	0.0042019	0	5.68075	intron of Aagab (+)	Aagab (+)	0				Iqch					Muc4
		7	100377102	100388898	-	NM_153527	Dnajb13	474	5.45054	100	chr7	100387782	100388424	643	15	0.00421956	0	5.67957	intron of Dnajb13 (-)	Dnajb13 (-)	0				Irak4					Muc5ac
		6	124795795	124799321	+	NM_013538	Cdca3	306	17.3802	100	chr6	124796101	124796713	613	10	0.00421956	0	5.67893	contained within Cdca3 (+)	Cdca3 (+)	0				Irf1					Mul1
		2	103758834	103782717	+	NM_001142337	Lmo2	11241	2.4619	100	chr2	103770075	103770662	588	16	0.00424604	0	5.67531	intron of Lmo2 (+), region overlaps with 45.408163265306122% of Lmo2 (+)	Lmo2 (+)	0				Irg1					Mvk
		11	108211387	108230487	+	NM_013475	Apoh	951	3.54432	100	chr11	108212338	108213014	677	14	0.00425487	0	5.67302	intron of Apoh (+)	Apoh (+)	0				Irs1					Mxi1
		8	70618071	70903564	-	NM_177698	Psd3	19094	0.226975	100	chr8	70883823	70884470	648	18	0.00428135	0	5.66871	intron of Psd3 (-)	Psd3 (-)	0				Itch					Myb
		5	121972226	122075568	+	NM_009125	Atxn2	35718	0.708321	100	chr5	122007944	122008675	732	21	0.00429018	0	5.66799	contained within Atxn2 (+)	Atxn2 (+)	0				Itfg1					Mybl1
		14	120677219	120874110	-	NM_001128307	Dock9	308	0.398696	100	chr14	120873018	120873802	785	19	0.00429018	0	5.66779	contained within Dock9 (-) , intron of Dock9 (-)	Dock9 (-)	0				Itga9					Mybpc2
		14	120677219	120874110	-	NM_001128308	Dock9	308	0.398696	100	chr14	120873018	120873802	785	19	0.00429018	0	5.66779	contained within Dock9 (-) , intron of Dock9 (-)	Dock9 (-)	0				Itgb1					Mybph
		14	120677219	120932915	-	NM_134074	Dock9	59113	0.307004	100	chr14	120873018	120873802	785	19	0.00429018	0	5.66779	contained within Dock9 (-) , intron of Dock9 (-)	Dock9 (-)	0				Itgbl1					Mycbp2
		5	87377415	87447949	-	NM_145561	Tmprss11d	28393	1.18806	100	chr5	87418719	87419556	838	23	0.00429901	0	5.66683	intron of Tmprss11d (-)	Tmprss11d (-)	0				Itln1					Mycbpap
		4	46159611	46193503	+	NM_001033201	Ncbp1	8288	1.38377	100	chr4	46167899	46168367	469	13	0.00429901	0	5.6663	intron of Ncbp1 (+)	Ncbp1 (+)	0				Itprip					Myh1
		3	93230190	93234875	+	NM_001081200	Crnn	18	12.6547	100	chr3	93230208	93230800	593	12	0.00429901	0	5.66588	contained within Crnn (+)	Crnn (+)	0				Itsn2					Myl1
		X	98345539	98359811	-	NM_146235	Ercc6l	10663	4.51202	100	chrX	98348505	98349148	644	18	0.00434314	0	5.66337	contained within Ercc6l (-)	Ercc6l (-)	0				Izumo3					Myl10
		8	42489729	42632544	-	NM_001005863	Mtus1	13728	0.469835	100	chr8	42618146	42618816	671	16	0.00435197	0	5.65883	intron of Mtus1 (-)	Mtus1 (-)	0				Jakmip2					Mylk4
		3	96884168	96914757	-	NM_001163496	Cd160	233	2.33083	100	chr3	96913812	96914524	713	20	0.00435197	0	5.65773	intron of Cd160 (-)	Cd160 (-)	0				Jazf1					Mynn
		3	96884168	96914757	-	NM_001163497	Cd160	233	2.33083	100	chr3	96913812	96914524	713	20	0.00435197	0	5.65773	intron of Cd160 (-)	Cd160 (-)	0				Jhdm1d					Myo18b
		11	116014945	116031408	+	NM_027107	2310004N24Rik	15782	3.6018	100	chr11	116030727	116031319	593	13	0.00435197	0	5.65681	contained within 2310004N24Rik (+)	2310004N24Rik (+)	0				Jmjd1c					Myo1e
		X	154971513	155320023	+	NM_001135727	Sh3kbp1	70401	0.238156	100	chrX	155041914	155042743	830	22	0.0043608	0	5.655	intron of Sh3kbp1 (+)	Sh3kbp1 (+)	0				Jmy					Myo3b
		3	19380395	19412957	+	NM_026182	Mtfr1	1735	1.82416	100	chr3	19382130	19382723	594	11	0.00436963	0	5.65378	intron of Mtfr1 (+)	Mtfr1 (+)	0				Kalrn					Myo5b
		4	102617322	102663682	+	NM_001039081	Mier1	6966	1.36106	100	chr4	102624288	102624918	631	15	0.00436963	0	5.65359	intron of Mier1 (+)	Mier1 (+)	0				Kank1					Myo9a
		4	102612397	102663682	+	NM_027696	Mier1	11891	1.23036	100	chr4	102624288	102624918	631	15	0.00436963	0	5.65359	intron of Mier1 (+)	Mier1 (+)	0				Kbtbd11					Myom3
		3	132597804	132621186	-	NM_007926	Aimp1	4468	2.7242	100	chr3	132616082	132616718	637	12	0.00436963	0	5.65351	intron of Aimp1 (-)	Aimp1 (-)	0				Kcnd2					Mypn
		15	21056177	21534259	+	NM_001008420	Cdh12	1438	0.141607	100	chr15	21057615	21058291	677	19	0.00436963	0	5.65261	intron of Cdh12 (+)	Cdh12 (+)	0				Kcnip1					N6amt2
		3	141402951	141772310	+	NM_009472	Unc5c	302109	0.188163	100	chr3	141705060	141705754	695	20	0.00437845	0	5.65074	intron of Unc5c (+)	Unc5c (+)	0				Kcnj13					Naa11
		1	135073643	135130982	+	NM_001160268	Plekha6	9465	1.59574	100	chr1	135083108	135084022	915	25	0.00438728	0	5.64925	intron of Plekha6 (+)	Plekha6 (+)	0				Kcnj15					Naa16
		1	135073643	135130982	+	NM_182930	Plekha6	9465	1.59574	100	chr1	135083108	135084022	915	25	0.00438728	0	5.64925	intron of Plekha6 (+)	Plekha6 (+)	0				Kcnj16					Naif1
		2	37254177	37265131	-	NM_199025	Zbtb26	8251	5.86947	100	chr2	37256238	37256880	643	18	0.00440494	0	5.64739	contained within Zbtb26 (-)	Zbtb26 (-)	0				Kcnj2					Naip6
		1	167485620	167544770	-	NM_001038846	Rcsd1	918	1.25442	100	chr1	167543111	167543852	742	21	0.00440494	0	5.64699	intron of Rcsd1 (-)	Rcsd1 (-)	0				Kcnt2					Naip7
		1	167485620	167544770	-	NM_178593	Rcsd1	918	1.25442	100	chr1	167543111	167543852	742	21	0.00440494	0	5.64699	intron of Rcsd1 (-)	Rcsd1 (-)	0				Kctd1					Nalcn
		18	67925476	68010538	+	NM_027556	Cep192	42320	0.989855	100	chr18	67967796	67968637	842	23	0.00442259	0	5.64393	contained within Cep192 (+)	Cep192 (+)	0				Kctd4					Napsa
		11	120283725	120300075	+	NM_001159328	Hgs	12547	3.8224	100	chr11	120296272	120296896	625	17	0.00442259	0	5.64271	contained within Hgs (+)	Hgs (+)	0				Kdm1b					Nat14
		11	120283725	120300075	+	NM_008244	Hgs	12547	3.8224	100	chr11	120296272	120296896	625	17	0.00442259	0	5.64271	contained within Hgs (+)	Hgs (+)	0				Kdm3b					Nat15
		12	3403883	3426748	-	NR_030694	1110002L01Rik	165	2.63273	100	chr12	3425982	3426583	602	10	0.00442259	0	5.6425	contained within 1110002L01Rik (-)	1110002L01Rik (-)	0				Kdm5a					Nat2
		3	108140307	108146030	-	NM_010358	Gstm1	1688	11.1286	100	chr3	108143706	108144342	637	11	0.00444025	0	5.63856	intron of Gstm1 (-)	Gstm1 (-)	0				Kdsr					Nav2
		4	152870444	152886478	-	NM_001033455	Ccdc27	2201	5.0764	100	chr4	152883464	152884277	814	23	0.00444907	0	5.63588	intron of Ccdc27 (-)	Ccdc27 (-)	0				Kera					Ncam1
		14	53860936	53867342	-	NM_021551	Slc22a17	1054	10.5041	100	chr14	53865616	53866288	673	19	0.00444907	0	5.63466	intron of Slc22a17 (-)	Slc22a17 (-)	0				Khdc1b					Ncaph2
		18	39536519	39613220	-	NM_008173	Nr3c1	1912	0.765299	100	chr18	39610722	39611308	587	16	0.00444907	0	5.63108	intron of Nr3c1 (-)	Nr3c1 (-)	0				Khdrbs2					Ncbp1
		12	25420678	25549379	+	NM_001083341	Mboat2	0	0.468524	100	chr12	25420678	25421280	603	15	0.00444907	0	5.63053	contained within Mboat2 (+)	Mboat2 (+)	0				Kif13b					Ncoa1
		12	25420678	25549379	+	NM_026037	Mboat2	0	0.468524	100	chr12	25420678	25421280	603	15	0.00444907	0	5.63053	contained within Mboat2 (+)	Mboat2 (+)	0				Kif16b					Ncoa2
		9	57239464	57266162	-	NM_020270	Scamp5	24295	2.22855	100	chr9	57241273	57241867	595	15	0.00447556	0	5.62821	contained within Scamp5 (-)	Scamp5 (-)	0				Kif18a					Ncoa4
		1	148259905	148664691	+	NM_001145807	Fam5c	115920	0.177377	100	chr1	148375825	148376542	718	16	0.00447556	0	5.62797	intron of Fam5c (+)	Fam5c (+)	0				Kif20b					Ncoa7
		1	148257884	148664691	+	NM_153539	Fam5c	117941	0.176496	100	chr1	148375825	148376542	718	16	0.00447556	0	5.62797	intron of Fam5c (+)	Fam5c (+)	0				Kif21a					Ndc80
		6	6813334	6817971	+	NM_010057	Dlx6	1738	15.9336	100	chr6	6815072	6815810	739	19	0.00447556	0	5.62776	contained within Dlx6 (+) , intron of Dlx6os1 (-), region overlaps with 10.825439783491204% of Dlx6as (-)	Dlx6as (-)	0				Kif24					Ndrg2
		6	6770546	6819534	-	NR_015388	Dlx6os1	3724	1.5085	100	chr6	6815072	6815810	739	19	0.00447556	0	5.62776	contained within Dlx6 (+) , intron of Dlx6os1 (-), region overlaps with 10.825439783491204% of Dlx6as (-)	Dlx6as (-)	0				Kif26a					Ndst2
		17	33540348	33548142	+	NM_009059	Rgl2	6748	7.58178	100	chr17	33547096	33547686	591	13	0.00449321	0	5.62416	contained within Rgl2 (+)	Rgl2 (+)	0				Kif26b					Ndufv2
		14	17075847	17124963	-	NM_009455	Ube2e1	864	1.37427	100	chr14	17123425	17124099	675	18	0.00451087	0	5.62079	contained within Ube2e1 (-)	Ube2e1 (-)	0				Kifap3					Neb
		3	108340322	108354656	-	NM_008596	Sypl2	1588	4.91803	100	chr3	108352364	108353068	705	20	0.00451087	0	5.61959	intron of Sypl2 (-)	Sypl2 (-)	0				Klf14					Necab1
		4	87565861	87882243	+	NM_001081184	BC057079	250219	0.215878	100	chr4	87816080	87816762	683	18	0.00451969	0	5.61878	intron of BC057079 (+)	BC057079 (+)	0				Klf5					Nek11
		6	134681166	134758322	-	NM_001048054	Dusp16	1387	1.3492	100	chr6	134755895	134756935	1041	28	0.00451969	0	5.61667	intron of Dusp16 (-)	Dusp16 (-)	0				Klhdc10					Nek3
		6	134681166	134758322	-	NM_130447	Dusp16	1387	1.3492	100	chr6	134755895	134756935	1041	28	0.00451969	0	5.61667	intron of Dusp16 (-)	Dusp16 (-)	0				Klhl2					Nell1
		1	181383204	181464149	+	NM_146105	Cnst	57122	0.737529	100	chr1	181440326	181440922	597	16	0.00452852	0	5.61251	intron of Cnst (+)	Cnst (+)	0				Klhl22					Net1
		2	32421718	32442814	+	NM_001025311	St6galnac6	6707	3.88681	100	chr2	32428425	32429244	820	18	0.00452852	0	5.61249	intron of St6galnac6 (+), region overlaps with 33.536585365853661% of St6galnac6 (+)	St6galnac6 (+)	0				Klhl28					Neu2
		11	68319214	68368894	+	NM_001004435	Pik3r6	942	1.35666	100	chr11	68320156	68320829	674	15	0.00452852	0	5.61247	intron of Pik3r6 (+)	Pik3r6 (+)	0				Klhl30					Nexn
		11	68319214	68368894	+	NM_001081566	Pik3r6	942	1.35666	100	chr11	68320156	68320829	674	15	0.00452852	0	5.61247	intron of Pik3r6 (+)	Pik3r6 (+)	0				Klhl7					Nf1
		1	23965033	24054617	-	NM_026604	Fam135a	14542	1.84964	100	chr1	24038419	24040075	1657	40	0.00454618	0.923077	5.61028	contained within Fam135a (-)	Fam135a (-)	0				Klhl9					Nfat5
		5	25009862	25014539	+	NR_030700	4831440E17Rik	3021	14.0658	100	chr5	25012883	25013540	658	13	0.00454618	0	5.61008	contained within 4831440E17Rik (+)	4831440E17Rik (+)	0				Klra1					Nfia
		8	90551915	90849701	-	NM_033327	Zfp423	1103	0.285103	100	chr8	90847750	90848598	849	24	0.004555	0	5.60746	intron of Zfp423 (-)	Zfp423 (-)	0				Klra12					Nfic
		6	12261610	12699254	-	NM_001164805	Thsd7a	228970	0.165202	100	chr6	12469562	12470284	723	20	0.004555	0	5.60679	intron of Thsd7a (-)	Thsd7a (-)	0				Klra15					Ngb
		15	99498752	99529163	+	NM_009597	Accn2	483	2.65356	100	chr15	99499235	99500041	807	23	0.004555	0	5.60621	contained within Accn2 (+)	Accn2 (+)	0				Klra22					Ngef
		10	20814346	20850401	-	NM_001198914	Myb	4742	2.16607	100	chr10	20844879	20845659	781	22	0.004555	0	5.60604	intron of Myb (-)	Myb (-)	0				Klra23					Ngf
		10	20814346	20850401	-	NM_010848	Myb	4742	2.16607	100	chr10	20844879	20845659	781	22	0.004555	0	5.60604	intron of Myb (-)	Myb (-)	0				Klrc3					Nhsl1
		13	63824556	63878878	+	NM_023507	0610007P08Rik	27832	1.3162	100	chr13	63852388	63853102	715	19	0.004555	0	5.60398	intron of 0610007P08Rik (+)	0610007P08Rik (+)	0				Kng2					Nin
		13	63824542	63909524	+	NM_001013608	0610007P08Rik	27846	0.841345	100	chr13	63852388	63853102	715	19	0.004555	0	5.60398	intron of 0610007P08Rik (+)	0610007P08Rik (+)	0				Kntc1					Nipbl
		17	84882378	84932318	+	NM_001159498	Ppm1b	19195	1.67998	100	chr17	84901573	84902411	839	20	0.00459031	0	5.59728	contained within Ppm1b (+)	Ppm1b (+)	0				Kpna3					Nipsnap1
		17	84866327	84923103	+	NM_001159496	Ppm1b	35246	1.47771	100	chr17	84901573	84902411	839	20	0.00459031	0	5.59728	contained within Ppm1b (+)	Ppm1b (+)	0				Kpnb1					Nktr
		17	84866327	84925455	+	NM_011151	Ppm1b	35246	1.41893	100	chr17	84901573	84902411	839	20	0.00459031	0	5.59728	contained within Ppm1b (+)	Ppm1b (+)	0				Krcc1					Nkx1-2
		17	84865067	84932318	+	NM_001159497	Ppm1b	36506	1.24755	100	chr17	84901573	84902411	839	20	0.00459031	0	5.59728	contained within Ppm1b (+)	Ppm1b (+)	0				Krit1					Nlrc5
		5	88587900	88612757	-	NM_019878	Sult1b1	4913	2.38153	100	chr5	88607253	88607844	592	16	0.00459031	0	5.59557	intron of Sult1b1 (-)	Sult1b1 (-)	0				Krr1					Nlrp1b
		11	59000050	59008148	-	NM_008193	Guk1	3737	8.76651	100	chr11	59003702	59004411	710	20	0.00459914	0	5.59477	intron of Guk1 (-), region overlaps with 33.239436619718312% of Guk1 (-)	Guk1 (-)	0				Krt24					Nmd3
		2	73617361	73693468	-	NM_001025093	Atf2	19584	0.835655	100	chr2	73673249	73673884	636	18	0.00459914	0	5.59195	intron of Atf2 (-)	Atf2 (-)	0				Krt33b					Nme7
		2	73617361	73693468	-	NM_009715	Atf2	19584	0.835655	100	chr2	73673249	73673884	636	18	0.00459914	0	5.59195	intron of Atf2 (-)	Atf2 (-)	0				L3mbtl4					Nmt2
		16	36412935	36481374	-	NM_013803	Casr	40836	1.00672	100	chr16	36439850	36440538	689	15	0.00460797	0	5.59171	intron of Casr (-)	Casr (-)	0				Lair1					Nmu
		1	23965033	24054617	-	NM_026604	Fam135a	12098	1.16091	100	chr1	24041480	24042519	1040	29	0.00460797	0	5.59099	intron of Fam135a (-)	Fam135a (-)	0				Lama3					Nol4
		6	126889038	126905175	-	NM_009013	Rad51ap1	4388	4.02776	100	chr6	126900138	126900787	650	16	0.00462562	0	5.58868	contained within Rad51ap1 (-)	Rad51ap1 (-)	0				Lama4					Nop2
		13	9684082	9764561	-	NM_001199141	Zmynd11	29296	1.11705	100	chr13	9734367	9735265	899	25	0.00464328	0	5.58477	contained within Zmynd11 (-)	Zmynd11 (-)	0				Larp1					Nosip
		13	9684082	9764561	-	NM_144516	Zmynd11	29296	1.11705	100	chr13	9734367	9735265	899	25	0.00464328	0	5.58477	contained within Zmynd11 (-)	Zmynd11 (-)	0				Larp1b					Npffr2
		X	69339013	69349816	-	NM_001110784	Xlr3a	2324	5.76638	100	chrX	69346870	69347492	623	17	0.00468742	0	5.58091	contained within Xlr3a (-)	Xlr3a (-)	0				Lars					Nphp4
		9	19596025	19600150	-	NM_146528	Olfr860	2313	20.6253	100	chr9	19596987	19597837	851	20	0.00468742	0	5.58068	contained within Olfr860 (-)	Olfr860 (-)	0				Lce1h					Nprl2
		1	174033404	174043457	-	NM_011063	Pea15a	8728	6.46509	100	chr1	174034080	174034729	650	18	0.00468742	0	5.58005	contained within Pea15a (-)	Pea15a (-)	0				Lck					Npy1r
		16	90900108	90905363	+	NR_028368	4930404I05Rik	226	11.796	100	chr16	90900334	90900953	620	17	0.00468742	0	5.57948	intron of 4930404I05Rik (+)	4930404I05Rik (+)	0				Lcp1					Nr1d2
		8	23305471	23309027	+	NM_010030	Defb2	1187	17.6553	100	chr8	23306658	23307285	628	17	0.00468742	0	5.57934	intron of Defb2 (+)	Defb2 (+)	0				Lekr1					Nr1i3
		2	76504823	76783387	-	NM_011652	Ttn	31059	0.230826	100	chr2	76751686	76752328	643	16	0.00468742	0	5.57811	contained within Ttn (-)	Ttn (-)	0				Lemd2					Nr2e3
		2	76504823	76783387	-	NM_028004	Ttn	31059	0.230826	100	chr2	76751686	76752328	643	16	0.00468742	0	5.57811	contained within Ttn (-)	Ttn (-)	0				Lepr					Nr3c1
		2	84851299	84873888	+	NM_001081260	Tnks1bp1	1864	2.6649	100	chr2	84853163	84853764	602	15	0.00469624	0	5.5738	contained within Tnks1bp1 (+)	Tnks1bp1 (+)	0				Letm2					Nr4a3
		11	115278563	115290489	+	NM_001080934	Slc16a5	10299	7.51237	100	chr11	115288862	115289757	896	25	0.00469624	0	5.57331	contained within Slc16a5 (+)	Slc16a5 (+)	0				Lgi1					Nrcam
		14	51032854	51083290	+	NM_001168515	Rpgrip1	35937	1.41364	100	chr14	51068791	51069503	713	18	0.00469624	0	5.57321	contained within Rpgrip1 (+)	Rpgrip1 (+)	0				Lgr4					Nrip1
		14	51032854	51083290	+	NM_023879	Rpgrip1	35937	1.41364	100	chr14	51068791	51069503	713	18	0.00469624	0	5.57321	contained within Rpgrip1 (+)	Rpgrip1 (+)	0				Lgsn					Nrxn3
		7	79322896	79339787	-	NM_017462	Polg	1716	5.92588	100	chr7	79337071	79338071	1001	28	0.00469624	0	5.5724	intron of Polg (-)	Polg (-)	0				Lin54					Nsun2
		1	151838879	151861985	-	NR_015466	7530420F21Rik	2075	2.51872	100	chr1	151859329	151859910	582	11	0.00473156	0	5.56382	intron of 7530420F21Rik (-)	7530420F21Rik (-)	0				Lin7a					Nt5dc1
		1	16980154	17083104	-	NM_020604	Jph1	96350	1.3861	100	chr1	16985328	16986754	1427	33	0.00473156	0.5	5.56361	intron of Jph1 (-)	Jph1 (-)	0				Lin7c					Nt5dc3
		9	15660586	16128625	-	NM_001080814	Fat3	375429	0.169003	100	chr9	15752406	15753196	791	21	0.00474038	0	5.56213	intron of Fat3 (-)	Fat3 (-)	0				Lingo2					Nucb2
		4	25699963	25890634	-	NM_010243	Fut9	88121	0.361878	100	chr4	25801824	25802513	690	30	0.00475804	0	5.56077	intron of Fut9 (-)	Fut9 (-)	0				Lipa					Nup188
		10	79196701	79224026	+	NM_001161747	Palm	21438	2.82149	100	chr10	79218139	79218909	771	22	0.00477569	0	5.55977	contained within Palm (+)	Palm (+)	0				Lipn					Nxph1
		10	79196701	79224026	+	NM_023128	Palm	21438	2.82149	100	chr10	79218139	79218909	771	22	0.00477569	0	5.55977	contained within Palm (+)	Palm (+)	0				Lmo3					Nxph4
		4	131195505	131321155	-	NM_001128606	Epb4.1	124887	0.513327	100	chr4	131195624	131196268	645	18	0.00477569	0	5.55944	contained within Epb4.1 (-)	Epb4.1 (-)	0				Lmo7					Obscn
		4	131195505	131344174	-	NM_183428	Epb4.1	147906	0.433847	100	chr4	131195624	131196268	645	18	0.00477569	0	5.55944	contained within Epb4.1 (-)	Epb4.1 (-)	0				Lmod3					Ocel1
		4	131195503	131347390	-	NM_001128607	Epb4.1	151122	0.424655	100	chr4	131195624	131196268	645	18	0.00477569	0	5.55944	contained within Epb4.1 (-)	Epb4.1 (-)	0				LOC100048885					Ogdhl
		5	31325221	31331203	+	NM_027855	0610007C21Rik	3873	8.40715	100	chr5	31329094	31329596	503	13	0.00477569	0	5.55929	contained within 0610007C21Rik (+)	0610007C21Rik (+)	0				LOC100233207					Ogfrl1
		6	119202145	119318027	+	NM_001033382	Cacna2d4	99181	0.614413	100	chr6	119301326	119302037	712	20	0.00480217	0	5.55649	contained within Cacna2d4 (+)	Cacna2d4 (+)	0				LOC100302626					Olah
		8	108361554	108386000	-	NM_175160	Zdhhc1	1675	3.34192	100	chr8	108383509	108384325	817	19	0.00480217	0	5.55592	intron of Zdhhc1 (-)	Zdhhc1 (-)	0				Lonp2					Olfr1355
		6	119140872	119187234	+	NM_001033379	Dcp1b	26254	1.52277	100	chr6	119167126	119167831	706	17	0.004811	0	5.5551	intron of Dcp1b (+)	Dcp1b (+)	0				Lonrf1					Olfr1414
		1	75265262	75287714	+	NM_001085371	Speg	7830	2.28923	100	chr1	75273092	75273605	514	12	0.00481983	0	5.55439	intron of Speg (+)	Speg (+)	0				Lonrf2					Olfr147
		1	75268758	75315453	+	NM_001085370	Speg	4334	1.10074	100	chr1	75273092	75273605	514	12	0.00481983	0	5.55439	intron of Speg (+)	Speg (+)	0				Loxhd1					Olfr1506
		1	75258445	75315455	+	NM_007463	Speg	14647	0.90158	100	chr1	75273092	75273605	514	12	0.00481983	0	5.55439	intron of Speg (+)	Speg (+)	0				Lpar1					Olfr155
		1	13124373	13359298	-	NM_001077695	Ncoa2	1664	0.349897	100	chr1	13356813	13357634	822	21	0.00483749	0	5.55377	intron of Ncoa2 (-)	Ncoa2 (-)	0				Lpar6					Olfr286
		1	13124373	13359298	-	NM_008678	Ncoa2	1664	0.349897	100	chr1	13356813	13357634	822	21	0.00483749	0	5.55377	intron of Ncoa2 (-)	Ncoa2 (-)	0				Lphn2					Olfr427
		7	46628510	46663924	-	NM_001005247	Hps5	3573	1.7309	100	chr7	46659739	46660351	613	10	0.00485514	0	5.54771	intron of Hps5 (-)	Hps5 (-)	0				Lpp					Olfr558
		7	46628510	46663924	-	NM_001005248	Hps5	3573	1.7309	100	chr7	46659739	46660351	613	10	0.00485514	0	5.54771	intron of Hps5 (-)	Hps5 (-)	0				Lrba					Olfr68
		7	46628510	46663924	-	NM_001167864	Hps5	3573	1.7309	100	chr7	46659739	46660351	613	10	0.00485514	0	5.54771	intron of Hps5 (-)	Hps5 (-)	0				Lrch3					Olfr710
		18	6435949	6516086	-	NM_007935	Epc1	23742	0.796127	100	chr18	6491707	6492344	638	13	0.00486397	0	5.54679	intron of Epc1 (-)	Epc1 (-)	0				Lrp2					Olfr77
		13	73933385	73980541	+	NM_145376	Lpcat1	29129	1.35293	100	chr13	73962514	73963151	638	18	0.00488162	0	5.54364	intron of Lpcat1 (+)	Lpcat1 (+)	0				Lrpprc					Olfr860
		12	77452400	77497880	+	NM_153804	Plekhg3	740	1.47534	100	chr12	77453140	77453810	671	19	0.00488162	0	5.5413	intron of Plekhg3 (+)	Plekhg3 (+)	0				Lrrc16a					Omg
		3	33141182	33274586	-	NM_021483	Pex5l	246	0.470747	100	chr3	33273713	33274340	628	18	0.00488162	0	5.54121	intron of Pex5l (-)	Pex5l (-)	0				Lrrc27					Opn1sw
		3	33141182	33334632	-	NM_001163516	Pex5l	60292	0.32463	100	chr3	33273713	33274340	628	18	0.00488162	0	5.54121	intron of Pex5l (-)	Pex5l (-)	0				Lrrc28					Osbp
		6	87425026	87498877	-	NM_001037727	Arhgap25	30989	0.99388	100	chr6	87467155	87467888	734	21	0.00488162	0	5.53968	intron of Arhgap25 (-)	Arhgap25 (-)	0				Lrrc36					Osbpl1a
		3	89320104	89331127	-	NM_001039466	Trim46	312	5.76016	100	chr3	89330181	89330815	635	18	0.00488162	0	5.53858	contained within Trim46 (-)	Trim46 (-)	0				Lrrc39					Osbpl5
		3	89320104	89331825	-	NM_183037	Trim46	1010	5.41716	100	chr3	89330181	89330815	635	18	0.00488162	0	5.53858	contained within Trim46 (-)	Trim46 (-)	0				Lrrc42					Otud3
		17	66399457	66424616	-	NM_024448	Rab12	1485	3.56121	100	chr17	66422236	66423131	896	23	0.00488162	0	5.53482	intron of Rab12 (-)	Rab12 (-)	0				Lrrc58					Oxr1
		13	63824556	63878878	+	NM_023507	0610007P08Rik	52940	1.2665	100	chr13	63877496	63878183	688	19	0.00488162	0	5.53462	intron of 0610007P08Rik (+)	0610007P08Rik (+)	0				Lrrc7					P2ry14
		13	63824542	63909524	+	NM_001013608	0610007P08Rik	52954	0.809574	100	chr13	63877496	63878183	688	19	0.00488162	0	5.53462	intron of 0610007P08Rik (+)	0610007P08Rik (+)	0				Lrrc8d					P4ha3
		2	38830148	38837882	+	NM_028809	Arpc5l	742	9.36005	100	chr2	38830890	38831613	724	20	0.00489045	0	5.5334	intron of Arpc5l (+)	Arpc5l (+)	0				Lrriq1					Pacs1
		4	59037682	59052410	+	NM_001099323	Zkscan16	1739	4.42664	100	chr4	59039421	59040072	652	14	0.00489928	0	5.53308	contained within Zkscan16 (+)	Zkscan16 (+)	0				Lrrn1					Pacsin1
		1	87877034	87886627	+	NM_001144992	2810459M11Rik	497	9.77694	100	chr1	87877531	87878468	938	24	0.00491693	0	5.5306	contained within 2810459M11Rik (+)	2810459M11Rik (+)	0				Lrrtm3					Pak3
		1	87877034	87886627	+	NM_001144993	2810459M11Rik	497	9.77694	100	chr1	87877531	87878468	938	24	0.00491693	0	5.5306	contained within 2810459M11Rik (+)	2810459M11Rik (+)	0				Lta4h					Palm
		14	69280331	69284018	+	NM_180588	Reep4	1589	21.4208	100	chr14	69281920	69282709	790	22	0.00491693	0	5.52813	contained within Reep4 (+)	Reep4 (+)	0				Ltv1					Pam
		3	90086215	90138403	-	NM_001165983	Ubap2l	49319	1.37002	100	chr3	90088370	90089084	715	13	0.00495224	0	5.52185	contained within Ubap2l (-)	Ubap2l (-)	0				Luzp4					Pard3b
		3	90086215	90138443	-	NM_001165984	Ubap2l	49359	1.36897	100	chr3	90088370	90089084	715	13	0.00495224	0	5.52185	contained within Ubap2l (-)	Ubap2l (-)	0				Lyrm5					Park7
		3	90085516	90138403	-	NM_028475	Ubap2l	49319	1.35191	100	chr3	90088370	90089084	715	13	0.00495224	0	5.52185	contained within Ubap2l (-)	Ubap2l (-)	0				Lyst					Parp8
		3	90085516	90138403	-	NM_153489	Ubap2l	49319	1.35191	100	chr3	90088370	90089084	715	13	0.00495224	0	5.52185	contained within Ubap2l (-)	Ubap2l (-)	0				Macc1					Pax6
		6	147433041	147589783	+	NM_025911	Ccdc91	58184	0.312614	100	chr6	147491225	147491714	490	14	0.0049699	0	5.51953	contained within Ccdc91 (+)	Ccdc91 (+)	0				Macrod2					Pbx3
		12	65884347	65941178	+	NM_177805	Fam179b	30997	1.05926	100	chr12	65915344	65915945	602	17	0.0049699	0	5.5194	contained within Fam179b (+)	Fam179b (+)	0				Magea5					Pcdha4-g
		3	88862984	88915299	+	NR_028359	5830417I10Rik	33035	1.89808	100	chr3	88896019	88897011	993	22	0.0049699	0	5.5171	contained within 5830417I10Rik (+)	5830417I10Rik (+)	0				Mageb4					Pcdhb10
		1	155511644	155526439	+	NM_011882	Rnasel	3235	5.19059	100	chr1	155514879	155515646	768	21	0.00497873	0	5.51673	contained within Rnasel (+)	Rnasel (+)	0				Magi2					Pcdhb11
		12	85807495	85859990	-	NM_178065	1110018G07Rik	3219	1.16199	100	chr12	85856162	85856771	610	10	0.00498755	0	5.5135	intron of 1110018G07Rik (-)	1110018G07Rik (-)	0				Magi3					Pcdhga1
		2	174286473	174353770	+	NM_001099328	Zfp831	63090	0.882641	100	chr2	174349563	174350156	594	14	0.00499638	0	5.51193	contained within Zfp831 (+)	Zfp831 (+)	0				Magoh					Pcdhga10
		15	85660070	85686589	+	NM_001033337	Ttc38	24122	3.19382	100	chr15	85684192	85685038	847	24	0.00500521	0	5.5119	contained within Ttc38 (+)	Ttc38 (+)	0				Magohb					Pcdhga2
		2	153098903	153221413	-	NM_001134300	8430427H17Rik	35419	0.555052	100	chr2	153185315	153185994	680	18	0.00500521	0	5.51175	intron of 8430427H17Rik (-)	8430427H17Rik (-)	0				Malt1					Pcdhga3
		11	3031853	3093467	-	NM_030207	Sfi1	49044	1.52398	100	chr11	3043485	3044423	939	33	0.00500521	0	5.51164	contained within Sfi1 (-)	Sfi1 (-)	0				Maml1					Pcdhga4
		2	180390386	180404261	+	NM_148933	Slco4a1	8336	4.26636	100	chr2	180398722	180399313	592	17	0.00500521	0	5.51145	intron of Slco4a1 (+)	Slco4a1 (+)	0				Man1a					Pcdhga5
		6	113711445	113857154	-	NM_001036684	Atp2b2	145045	0.447464	100	chr6	113711458	113712109	652	16	0.00500521	0	5.51077	contained within Atp2b2 (-)	Atp2b2 (-)	0				Manea					Pcdhga6
		6	113711445	114007676	-	NM_009723	Atp2b2	295567	0.220098	100	chr6	113711458	113712109	652	16	0.00500521	0	5.51077	contained within Atp2b2 (-)	Atp2b2 (-)	0				Map2k4					Pcdhga7
		13	104939168	105040897	-	NM_001005868	Erbb2ip	88731	0.583899	100	chr13	104951573	104952166	594	12	0.00502286	0	5.50593	intron of Erbb2ip (-)	Erbb2ip (-)	0				Map2k6					Pcdhga8
		13	104939168	105040897	-	NM_021563	Erbb2ip	88731	0.583899	100	chr13	104951573	104952166	594	12	0.00502286	0	5.50593	intron of Erbb2ip (-)	Erbb2ip (-)	0				Map3k13					Pcdhga9
		X	129197358	129211928	+	NM_022322	Tnmd	1249	4.09032	100	chrX	129198607	129199202	596	17	0.00502286	0	5.50548	intron of Tnmd (+)	Tnmd (+)	0				Map3k4					Pcdhgb1
		X	122280057	122283461	-	NM_177705	4932411N23Rik	627	25.3157	100	chrX	122281973	122282834	862	24	0.00504052	0	5.50367	contained within 4932411N23Rik (-)	4932411N23Rik (-)	0				Mapk1					Pcdhgb2
		18	6201003	6241523	-	NM_008448	Kif5b	2066	1.49059	100	chr18	6238854	6239457	604	16	0.00504052	0	5.50327	intron of Kif5b (-)	Kif5b (-)	0				Mapk10					Pcdhgb4
		2	3201560	3243642	+	NM_008708	Nmt2	1600	1.7418	100	chr2	3203160	3203892	733	20	0.00504052	0	5.50306	intron of Nmt2 (+)	Nmt2 (+)	0				Mapk11					Pcdhgb5
		18	37877753	37967845	+	NM_033579	Pcdhgb7	984	0.714817	100	chr18	37878737	37879380	644	19	0.00504052	0	5.50235	contained within Pcdhgb7 (+) , intron of Pcdha4-g (+), intron of Pcdhga1 (+), intron of Pcdhga10 (+), intron of Pcdhga2 (+), intron of Pcdhga3 (+), intron of Pcdhga4 (+), intron of Pcdhga5 (+), intron of Pcdhga6 (+), intron of Pcdhga7 (+), intron of Pcdhga8 (+), intron of Pcdhga9 (+), intron of Pcdhgb1 (+), intron of Pcdhgb2 (+), intron of Pcdhgb4 (+), intron of Pcdhgb5 (+), intron of Pcdhgb6 (+)	Pcdhgb7 (+)	0				Mapkbp1					Pcdhgb6
		18	37873162	37967845	+	NM_033593	Pcdhga10	5575	0.680157	100	chr18	37878737	37879380	644	19	0.00504052	0	5.50235	contained within Pcdhgb7 (+) , intron of Pcdha4-g (+), intron of Pcdhga1 (+), intron of Pcdhga10 (+), intron of Pcdhga2 (+), intron of Pcdhga3 (+), intron of Pcdhga4 (+), intron of Pcdhga5 (+), intron of Pcdhga6 (+), intron of Pcdhga7 (+), intron of Pcdhga8 (+), intron of Pcdhga9 (+), intron of Pcdhgb1 (+), intron of Pcdhgb2 (+), intron of Pcdhgb4 (+), intron of Pcdhgb5 (+), intron of Pcdhgb6 (+)	Pcdhgb7 (+)	0				Mapre2					Pcdhgb7
		18	37868068	37967847	+	NM_033578	Pcdhgb6	10669	0.64542	100	chr18	37878737	37879380	644	19	0.00504052	0	5.50235	contained within Pcdhgb7 (+) , intron of Pcdha4-g (+), intron of Pcdhga1 (+), intron of Pcdhga10 (+), intron of Pcdhga2 (+), intron of Pcdhga3 (+), intron of Pcdhga4 (+), intron of Pcdhga5 (+), intron of Pcdhga6 (+), intron of Pcdhga7 (+), intron of Pcdhga8 (+), intron of Pcdhga9 (+), intron of Pcdhgb1 (+), intron of Pcdhgb2 (+), intron of Pcdhgb4 (+), intron of Pcdhgb5 (+), intron of Pcdhgb6 (+)	Pcdhgb7 (+)	0				Mar11					Pcf11
		18	37862910	37967838	+	NM_033592	Pcdhga9	15827	0.613748	100	chr18	37878737	37879380	644	19	0.00504052	0	5.50235	contained within Pcdhgb7 (+) , intron of Pcdha4-g (+), intron of Pcdhga1 (+), intron of Pcdhga10 (+), intron of Pcdhga2 (+), intron of Pcdhga3 (+), intron of Pcdhga4 (+), intron of Pcdhga5 (+), intron of Pcdhga6 (+), intron of Pcdhga7 (+), intron of Pcdhga8 (+), intron of Pcdhga9 (+), intron of Pcdhgb1 (+), intron of Pcdhgb2 (+), intron of Pcdhgb4 (+), intron of Pcdhgb5 (+), intron of Pcdhgb6 (+)	Pcdhgb7 (+)	0				Mar6					Pcgf2
		18	37857128	37967845	+	NM_033577	Pcdhgb5	21609	0.581658	100	chr18	37878737	37879380	644	19	0.00504052	0	5.50235	contained within Pcdhgb7 (+) , intron of Pcdha4-g (+), intron of Pcdhga1 (+), intron of Pcdhga10 (+), intron of Pcdhga2 (+), intron of Pcdhga3 (+), intron of Pcdhga4 (+), intron of Pcdhga5 (+), intron of Pcdhga6 (+), intron of Pcdhga7 (+), intron of Pcdhga8 (+), intron of Pcdhga9 (+), intron of Pcdhgb1 (+), intron of Pcdhgb2 (+), intron of Pcdhgb4 (+), intron of Pcdhgb5 (+), intron of Pcdhgb6 (+)	Pcdhgb7 (+)	0				Mar7					Pclo
		18	37851680	37967847	+	NM_033591	Pcdhga8	27057	0.55437	100	chr18	37878737	37879380	644	19	0.00504052	0	5.50235	contained within Pcdhgb7 (+) , intron of Pcdha4-g (+), intron of Pcdhga1 (+), intron of Pcdhga10 (+), intron of Pcdhga2 (+), intron of Pcdhga3 (+), intron of Pcdhga4 (+), intron of Pcdhga5 (+), intron of Pcdhga6 (+), intron of Pcdhga7 (+), intron of Pcdhga8 (+), intron of Pcdhga9 (+), intron of Pcdhgb1 (+), intron of Pcdhgb2 (+), intron of Pcdhgb4 (+), intron of Pcdhgb5 (+), intron of Pcdhgb6 (+)	Pcdhgb7 (+)	0				Masp1					Pcmtd1
		18	37846528	37967845	+	NM_033576	Pcdhgb4	32209	0.530836	100	chr18	37878737	37879380	644	19	0.00504052	0	5.50235	contained within Pcdhgb7 (+) , intron of Pcdha4-g (+), intron of Pcdhga1 (+), intron of Pcdhga10 (+), intron of Pcdhga2 (+), intron of Pcdhga3 (+), intron of Pcdhga4 (+), intron of Pcdhga5 (+), intron of Pcdhga6 (+), intron of Pcdhga7 (+), intron of Pcdhga8 (+), intron of Pcdhga9 (+), intron of Pcdhgb1 (+), intron of Pcdhgb2 (+), intron of Pcdhgb4 (+), intron of Pcdhgb5 (+), intron of Pcdhgb6 (+)	Pcdhgb7 (+)	0				Mast4					Pcnxl2
		18	37840808	37967847	+	NM_033590	Pcdhga7	37929	0.506927	100	chr18	37878737	37879380	644	19	0.00504052	0	5.50235	contained within Pcdhgb7 (+) , intron of Pcdha4-g (+), intron of Pcdhga1 (+), intron of Pcdhga10 (+), intron of Pcdhga2 (+), intron of Pcdhga3 (+), intron of Pcdhga4 (+), intron of Pcdhga5 (+), intron of Pcdhga6 (+), intron of Pcdhga7 (+), intron of Pcdhga8 (+), intron of Pcdhga9 (+), intron of Pcdhgb1 (+), intron of Pcdhgb2 (+), intron of Pcdhgb4 (+), intron of Pcdhgb5 (+), intron of Pcdhgb6 (+)	Pcdhgb7 (+)	0				Mat2b					Pcsk5
		18	37833203	37967845	+	NM_033589	Pcdhga6	45534	0.478302	100	chr18	37878737	37879380	644	19	0.00504052	0	5.50235	contained within Pcdhgb7 (+) , intron of Pcdha4-g (+), intron of Pcdhga1 (+), intron of Pcdhga10 (+), intron of Pcdhga2 (+), intron of Pcdhga3 (+), intron of Pcdhga4 (+), intron of Pcdhga5 (+), intron of Pcdhga6 (+), intron of Pcdhga7 (+), intron of Pcdhga8 (+), intron of Pcdhga9 (+), intron of Pcdhgb1 (+), intron of Pcdhgb2 (+), intron of Pcdhgb4 (+), intron of Pcdhgb5 (+), intron of Pcdhgb6 (+)	Pcdhgb7 (+)	0				Matn3					Pdcd6ip
		18	37820475	37967845	+	NM_033588	Pcdhga5	58262	0.436992	100	chr18	37878737	37879380	644	19	0.00504052	0	5.50235	contained within Pcdhgb7 (+) , intron of Pcdha4-g (+), intron of Pcdhga1 (+), intron of Pcdhga10 (+), intron of Pcdhga2 (+), intron of Pcdhga3 (+), intron of Pcdhga4 (+), intron of Pcdhga5 (+), intron of Pcdhga6 (+), intron of Pcdhga7 (+), intron of Pcdhga8 (+), intron of Pcdhga9 (+), intron of Pcdhgb1 (+), intron of Pcdhgb2 (+), intron of Pcdhgb4 (+), intron of Pcdhgb5 (+), intron of Pcdhgb6 (+)	Pcdhgb7 (+)	0				Matr3					Pde11a
		18	37815833	37967847	+	NM_033575	Pcdhgb2	62904	0.423642	100	chr18	37878737	37879380	644	19	0.00504052	0	5.50235	contained within Pcdhgb7 (+) , intron of Pcdha4-g (+), intron of Pcdhga1 (+), intron of Pcdhga10 (+), intron of Pcdhga2 (+), intron of Pcdhga3 (+), intron of Pcdhga4 (+), intron of Pcdhga5 (+), intron of Pcdhga6 (+), intron of Pcdhga7 (+), intron of Pcdhga8 (+), intron of Pcdhga9 (+), intron of Pcdhgb1 (+), intron of Pcdhgb2 (+), intron of Pcdhgb4 (+), intron of Pcdhgb5 (+), intron of Pcdhgb6 (+)	Pcdhgb7 (+)	0				Mbl1					Pde12
		18	37811374	37967845	+	NM_033587	Pcdhga4	67363	0.411575	100	chr18	37878737	37879380	644	19	0.00504052	0	5.50235	contained within Pcdhgb7 (+) , intron of Pcdha4-g (+), intron of Pcdhga1 (+), intron of Pcdhga10 (+), intron of Pcdhga2 (+), intron of Pcdhga3 (+), intron of Pcdhga4 (+), intron of Pcdhga5 (+), intron of Pcdhga6 (+), intron of Pcdhga7 (+), intron of Pcdhga8 (+), intron of Pcdhga9 (+), intron of Pcdhgb1 (+), intron of Pcdhgb2 (+), intron of Pcdhgb4 (+), intron of Pcdhgb5 (+), intron of Pcdhgb6 (+)	Pcdhgb7 (+)	0				Mbnl1					Pde4c
		18	37806432	37967845	+	NM_033574	Pcdhgb1	72305	0.398974	100	chr18	37878737	37879380	644	19	0.00504052	0	5.50235	contained within Pcdhgb7 (+) , intron of Pcdha4-g (+), intron of Pcdhga1 (+), intron of Pcdhga10 (+), intron of Pcdhga2 (+), intron of Pcdhga3 (+), intron of Pcdhga4 (+), intron of Pcdhga5 (+), intron of Pcdhga6 (+), intron of Pcdhga7 (+), intron of Pcdhga8 (+), intron of Pcdhga9 (+), intron of Pcdhgb1 (+), intron of Pcdhgb2 (+), intron of Pcdhgb4 (+), intron of Pcdhgb5 (+), intron of Pcdhgb6 (+)	Pcdhgb7 (+)	0				Mbtd1					Pde4d
		18	37800309	37967847	+	NM_033586	Pcdhga3	78428	0.384388	100	chr18	37878737	37879380	644	19	0.00504052	0	5.50235	contained within Pcdhgb7 (+) , intron of Pcdha4-g (+), intron of Pcdhga1 (+), intron of Pcdhga10 (+), intron of Pcdhga2 (+), intron of Pcdhga3 (+), intron of Pcdhga4 (+), intron of Pcdhga5 (+), intron of Pcdhga6 (+), intron of Pcdhga7 (+), intron of Pcdhga8 (+), intron of Pcdhga9 (+), intron of Pcdhgb1 (+), intron of Pcdhgb2 (+), intron of Pcdhgb4 (+), intron of Pcdhgb5 (+), intron of Pcdhgb6 (+)	Pcdhgb7 (+)	0				Mcart1					Pde6h
		18	37795079	37967845	+	NM_033585	Pcdhga2	83658	0.372756	100	chr18	37878737	37879380	644	19	0.00504052	0	5.50235	contained within Pcdhgb7 (+) , intron of Pcdha4-g (+), intron of Pcdhga1 (+), intron of Pcdhga10 (+), intron of Pcdhga2 (+), intron of Pcdhga3 (+), intron of Pcdhga4 (+), intron of Pcdhga5 (+), intron of Pcdhga6 (+), intron of Pcdhga7 (+), intron of Pcdhga8 (+), intron of Pcdhga9 (+), intron of Pcdhgb1 (+), intron of Pcdhgb2 (+), intron of Pcdhgb4 (+), intron of Pcdhgb5 (+), intron of Pcdhgb6 (+)	Pcdhgb7 (+)	0				Mcf2					Pde8b
		18	37787919	37967845	+	NM_033584	Pcdhga1	90818	0.357923	100	chr18	37878737	37879380	644	19	0.00504052	0	5.50235	contained within Pcdhgb7 (+) , intron of Pcdha4-g (+), intron of Pcdhga1 (+), intron of Pcdhga10 (+), intron of Pcdhga2 (+), intron of Pcdhga3 (+), intron of Pcdhga4 (+), intron of Pcdhga5 (+), intron of Pcdhga6 (+), intron of Pcdhga7 (+), intron of Pcdhga8 (+), intron of Pcdhga9 (+), intron of Pcdhgb1 (+), intron of Pcdhgb2 (+), intron of Pcdhgb4 (+), intron of Pcdhgb5 (+), intron of Pcdhgb6 (+)	Pcdhgb7 (+)	0				Mcm6					Pdgfd
		18	37078715	37966175	+	NM_001174154	Pcdha4-g	800022	0.0725666	100	chr18	37878737	37879380	644	19	0.00504052	0	5.50235	contained within Pcdhgb7 (+) , intron of Pcdha4-g (+), intron of Pcdhga1 (+), intron of Pcdhga10 (+), intron of Pcdhga2 (+), intron of Pcdhga3 (+), intron of Pcdhga4 (+), intron of Pcdhga5 (+), intron of Pcdhga6 (+), intron of Pcdhga7 (+), intron of Pcdhga8 (+), intron of Pcdhga9 (+), intron of Pcdhgb1 (+), intron of Pcdhgb2 (+), intron of Pcdhgb4 (+), intron of Pcdhgb5 (+), intron of Pcdhgb6 (+)	Pcdhgb7 (+)	0				Mcoln2					Pdhx
		10	61580753	61626576	-	NM_197996	Tspan15	1888	1.09986	100	chr10	61624185	61624688	504	10	0.00504935	0	5.50088	intron of Tspan15 (-)	Tspan15 (-)	0				Mecom					Pdlim7
		11	109359801	109389418	+	NM_001166177	Arsg	646	2.07982	100	chr11	109360447	109361062	616	10	0.00504935	0	5.5006	intron of Arsg (+)	Arsg (+)	0				Med12					Pdpn
		11	109289464	109389418	+	NM_028710	Arsg	70983	0.616277	100	chr11	109360447	109361062	616	10	0.00504935	0	5.5006	intron of Arsg (+)	Arsg (+)	0				Med12l					Pdss1
		15	63758761	63890122	-	NM_144846	Fam49b	60688	0.536685	100	chr15	63828730	63829434	705	20	0.00505817	0	5.49904	intron of Fam49b (-)	Fam49b (-)	0				Med20					Pdzd2
		19	46814920	46931892	+	NM_001102471	Cnnm2	1981	0.658272	100	chr19	46816901	46817670	770	19	0.00505817	0	5.49721	intron of Cnnm2 (+)	Cnnm2 (+)	0				Med21					Pdzd8
		19	46814920	46931892	+	NM_033569	Cnnm2	1981	0.658272	100	chr19	46816901	46817670	770	19	0.00505817	0	5.49721	intron of Cnnm2 (+)	Cnnm2 (+)	0				Med26					Pdzrn3
		7	8851138	8867033	-	NM_001105156	Vmn2r49	600	7.31631	100	chr7	8865271	8866433	1163	30	0.00505817	0	5.49697	intron of Vmn2r49 (-)	Vmn2r49 (-)	0				Med30					Pea15a
		5	36210180	36320784	+	NM_027373	Afap1	688	0.613896	100	chr5	36210868	36211546	679	19	0.00507583	0	5.49582	intron of Afap1 (+)	Afap1 (+)	0				Med31					Pes1
		6	8580527	8728485	-	NM_010492	Ica1	23767	0.552856	100	chr6	8703901	8704718	818	23	0.00507583	0	5.49482	contained within Ica1 (-)	Ica1 (-)	0				Mef2c					Pet112l
		7	37668753	37728313	-	NM_011274	C80913	31161	1.14169	100	chr7	37696473	37697152	680	19	0.00507583	0	5.49477	intron of C80913 (-)	C80913 (-)	0				Mep1b					Pex5l
		17	28883805	28964803	-	NM_153166	Cpne5	1532	1.15804	100	chr17	28962334	28963271	938	26	0.00507583	0	5.49458	intron of Cpne5 (-)	Cpne5 (-)	0				Met					Pfkm
		11	75404303	75444974	+	NM_008850	Pitpna	11160	1.49243	100	chr11	75415463	75416069	607	13	0.00508466	0	5.49297	intron of Pitpna (+)	Pitpna (+)	0				Mettl14					Pfn2
		9	71642812	71910380	-	NM_011544	Tcf12	48855	0.25713	100	chr9	71860838	71861525	688	18	0.00510231	0	5.48975	intron of Tcf12 (-)	Tcf12 (-)	0				Mettl4					Pfn4
		6	29326681	29330524	-	NM_007538	Opn1sw	1217	15.5047	100	chr6	29328712	29329307	596	15	0.00511997	0	5.48783	contained within Opn1sw (-)	Opn1sw (-)	0				Mettl9					Pga5
		9	113590171	113768396	+	NM_001114347	Clasp2	68333	0.327113	100	chr9	113658504	113659086	583	10	0.00511997	0	5.48707	intron of Clasp2 (+)	Clasp2 (+)	0				Mfsd2b					Pgap1
		11	58828336	58952571	-	NM_199152	Obscn	101751	0.486976	100	chr11	58850216	58850820	605	17	0.00512879	0	5.48608	contained within Obscn (-)	Obscn (-)	0				Mfsd6					Phactr1
		11	58810454	58952571	-	NM_001171512	Obscn	101751	0.425703	100	chr11	58850216	58850820	605	17	0.00512879	0	5.48608	contained within Obscn (-)	Obscn (-)	0				Mga					Phax
		3	51343594	51413917	-	NM_023502	Elf2	44175	1.20016	100	chr3	51368899	51369742	844	13	0.00512879	0	5.48486	intron of Elf2 (-)	Elf2 (-)	0				Mgam					Phf10
		2	33386545	33462521	-	NM_010725	Lmx1b	2809	1.44781	100	chr2	33458613	33459712	1100	28	0.00512879	0	5.484	intron of Lmx1b (-)	Lmx1b (-)	0				Mgat5					Phf19
		17	14555250	14679701	-	NM_175173	Wdr27	4084	0.545592	100	chr17	14674939	14675617	679	18	0.00514645	0	5.48249	intron of Wdr27 (-)	Wdr27 (-)	0				Mib1					Phf21b
		15	89396093	89402353	+	NM_001205049	Acr	663	9.90257	100	chr15	89396756	89397375	620	17	0.00514645	0	5.4813	contained within Acr (+)	Acr (+)	0				Mid1					Phf3
		15	89396093	89402353	+	NM_013455	Acr	663	9.90257	100	chr15	89396756	89397375	620	17	0.00514645	0	5.4813	contained within Acr (+)	Acr (+)	0				Mier1					Phkb
		16	45078161	45107871	+	NM_026402	Atg3	477	1.98243	100	chr16	45078638	45079226	589	17	0.00515528	0	5.48082	intron of Atg3 (+)	Atg3 (+)	0				Mis12					Phldb1
		4	151182451	151233995	+	NM_001081376	Chd5	22920	1.18537	100	chr4	151205371	151205981	611	17	0.00517293	0	5.47674	intron of Chd5 (+)	Chd5 (+)	0				Mitd1					Phtf2
		4	151182451	151233995	+	NM_029216	Chd5	22920	1.18537	100	chr4	151205371	151205981	611	17	0.00517293	0	5.47674	intron of Chd5 (+)	Chd5 (+)	0				Mitf					Phxr4
		9	107841194	107853109	+	NM_177090	Cdh29	587	6.54582	100	chr9	107841781	107842560	780	22	0.00519059	0	5.47603	intron of Cdh29 (+), region overlaps with 30.0% of 6230427J02Rik (-) , region overlaps with 48.46153846153846% of Uba7 (+)	6230427J02Rik (-)	0				Mkl1					Pi4ka
		10	115422473	115679040	+	NM_011217	Ptprr	94993	0.229569	100	chr10	115517466	115518054	589	17	0.00519059	0	5.47551	intron of Ptprr (+), region overlaps with 95.585738539898131% of 4933416C03Rik (-)	4933416C03Rik (-)	0				Mkl2					Pick1
		3	53129476	53349609	+	NM_175386	Lhfp	342	0.378406	100	chr3	53129818	53130650	833	23	0.00519059	0	5.47451	intron of Lhfp (+)	Lhfp (+)	0				Mll5					Pign
		7	102576144	102585876	+	NM_147093	Olfr558	4398	7.26395	100	chr7	102580542	102581248	707	20	0.00519059	0	5.47377	intron of Olfr558 (+)	Olfr558 (+)	0				Mmd2					Pik3r6
		14	64773137	64788080	-	NM_028039	Esco2	560	6.56451	100	chr14	64786540	64787520	981	20	0.00520824	0.8	5.47134	contained within Esco2 (-)	Esco2 (-)	0				Mmp16					Pip4k2a
		11	106116358	106117901	-	NM_008117	Gh	9	39.443	100	chr11	106117284	106117892	609	18	0.00520824	0	5.47069	contained within Gh (-)	Gh (-)	0				Mmp1a					Pip5k1c
		5	144156232	144163367	-	NM_001172146	Aimp2	1723	8.46413	100	chr5	144161041	144161644	604	13	0.00520824	0	5.46997	intron of Aimp2 (-)	Aimp2 (-)	0				Mmp8					Pisd-ps1
		5	144156232	144163367	-	NM_146165	Aimp2	1723	8.46413	100	chr5	144161041	144161644	604	13	0.00520824	0	5.46997	intron of Aimp2 (-)	Aimp2 (-)	0				Mms19					Pisd-ps2
		X	107505136	107654890	-	NM_025949	Rps6ka6	69942	0.548897	100	chrX	107584127	107584948	822	22	0.00521707	0	5.46961	intron of Rps6ka6 (-)	Rps6ka6 (-)	0				Mobkl1a					Pisd-ps3
		1	66108537	66375792	+	NM_001039934	Mtap2	186726	0.306074	100	chr1	66295263	66296080	818	20	0.00521707	0	5.4677	contained within Mtap2 (+)	Mtap2 (+)	0				Mobkl2b					Pitpna
		1	66108537	66375792	+	NM_008632	Mtap2	186726	0.306074	100	chr1	66295263	66296080	818	20	0.00521707	0	5.4677	contained within Mtap2 (+)	Mtap2 (+)	0				Mon2					Pitpnc1
		12	84840356	84842702	+	NM_023633	2410016O06Rik	960	26.8002	100	chr12	84841316	84841944	629	18	0.00521707	0	5.46614	contained within 2410016O06Rik (+)	2410016O06Rik (+)	0				Morc3					Pkia
		8	124484765	124538024	-	NM_080855	Zcchc14	1903	1.09275	100	chr8	124535540	124536121	582	16	0.00521707	0	5.46597	intron of Zcchc14 (-)	Zcchc14 (-)	0				Mov10l1					Pkp3
		11	97898644	97965707	-	NM_028149	Fbxl20	1260	1.25999	100	chr11	97963603	97964447	845	19	0.00521707	0	5.46544	intron of Fbxl20 (-)	Fbxl20 (-)	0				Mpdz					Pkp4
		7	100246316	100344242	+	NM_001017985	C2cd3	59192	0.702564	100	chr7	100305508	100306195	688	13	0.00525238	0	5.46099	contained within C2cd3 (+)	C2cd3 (+)	0				Mpp7					Plac8
		16	55768132	55820237	-	NM_001134494	Fam55c	41952	1.17837	100	chr16	55777672	55778285	614	15	0.00527886	0	5.45963	intron of Fam55c (-)	Fam55c (-)	0				Mprip					Plag1
		16	55764904	55820231	-	NM_001134457	Fam55c	41946	1.10975	100	chr16	55777672	55778285	614	15	0.00527886	0	5.45963	intron of Fam55c (-)	Fam55c (-)	0				Mrap2					Plagl2
		18	12272386	12300904	+	NM_024182	Riok3	455	1.46218	100	chr18	12272841	12273257	417	12	0.00527886	0	5.45955	intron of Riok3 (+)	Riok3 (+)	0				Mre11a					Plau
		11	106849171	106948013	-	NM_176850	Bptf	58189	0.987424	100	chr11	106888849	106889824	976	27	0.00527886	0	5.4595	contained within Bptf (-)	Bptf (-)	0				Mrgpra2b					Plb1
		9	21706155	21708673	+	NM_025870	2310047B19Rik	410	25.6451	100	chr9	21706565	21707210	646	12	0.00527886	0	5.45907	contained within 2310047B19Rik (+)	2310047B19Rik (+)	0				Mrgpra4					Plcd3
		5	138494713	138502543	-	NM_001033416	Gal3st4	3666	7.70017	100	chr5	138498275	138498877	603	13	0.00529652	0	5.45567	intron of Gal3st4 (-)	Gal3st4 (-)	0				Mrgprb1					Plcl1
		2	152295768	152304170	+	NM_001037247	Defb36	86	8.15185	100	chr2	152295854	152296538	685	19	0.00529652	0	5.45496	contained within Defb36 (+)	Defb36 (+)	0				Mrgprb4					Pld5
		2	26204809	26211326	-	NM_001085407	Sdccag3	1355	11.9975	100	chr2	26209190	26209971	782	21	0.00530534	0	5.45393	contained within Sdccag3 (-)	Sdccag3 (-)	0				Mrm1					Plekha6
		2	26204809	26211326	-	NM_001085408	Sdccag3	1355	11.9975	100	chr2	26209190	26209971	782	21	0.00530534	0	5.45393	contained within Sdccag3 (-)	Sdccag3 (-)	0				Mrpl32					Plekha8
		2	26204809	26211326	-	NM_026563	Sdccag3	1355	11.9975	100	chr2	26209190	26209971	782	21	0.00530534	0	5.45393	contained within Sdccag3 (-)	Sdccag3 (-)	0				Mrpl42					Plekhg3
		9	94327216	94347434	-	NM_001033145	1190002N15Rik	1007	2.99718	100	chr9	94345822	94346427	606	16	0.005323	0	5.45128	intron of 1190002N15Rik (-)	1190002N15Rik (-)	0				Mrpl45					Pls3
		18	36892504	36909180	-	NM_008214	Hars	11135	5.27073	100	chr18	36897167	36898045	879	21	0.005323	0	5.45049	contained within Hars (-)	Hars (-)	0				Mrps18c					Plxdc2
		1	74835287	74868807	-	NM_001039495	Ccdc108	27203	2.05244	100	chr1	74840917	74841604	688	19	0.005323	0	5.44882	contained within Ccdc108 (-)	Ccdc108 (-)	0				Mrps9					Plxna4
		9	19667631	19672911	+	NM_146339	Olfr77	1125	13.6338	100	chr9	19668756	19669475	720	20	0.005323	0	5.44846	contained within Olfr77 (+)	Olfr77 (+)	0				Ms4a3					Pnkd
		9	59549180	59726871	+	NM_173018	Myo9a	142480	0.36355	100	chr9	59691660	59692305	646	18	0.00534065	0	5.44617	contained within Myo9a (+)	Myo9a (+)	0				Ms4a4d					Pnpla5
		10	24858506	24988580	-	NM_018747	Akap7	97351	0.52585	100	chr10	24890546	24891229	684	15	0.00534065	0	5.44566	intron of Akap7 (-)	Akap7 (-)	0				Ms4a5					Pnpla7
		1	100251530	100339787	+	NM_001164233	Slco6d1	1833	0.704752	100	chr1	100253363	100253984	622	17	0.00534948	0	5.44252	contained within Slco6d1 (+)	Slco6d1 (+)	0				Msl1					Pofut1
		1	100251530	100339787	+	NM_027584	Slco6d1	1833	0.704752	100	chr1	100253363	100253984	622	17	0.00534948	0	5.44252	contained within Slco6d1 (+)	Slco6d1 (+)	0				Msmb					Pogk
		10	57626008	57628033	-	NM_001081954	Dux	123	49.4571	100	chr10	57626909	57627910	1002	29	0.00537597	0	5.44103	contained within Dux (-) , region overlaps with 46.207584830339322% of 4933403O03Rik (-)	Dux (-)	0				Msra					Pola2
		9	55339286	55344316	+	NM_027397	Isl2	65	12.3236	100	chr9	55339351	55339970	620	17	0.00537597	0	5.44058	contained within Isl2 (+)	Isl2 (+)	0				Mstn					Pole
		11	100702900	100755602	-	NM_011486	Stat3	1069	1.14604	100	chr11	100753930	100754533	604	17	0.00538479	0	5.43864	intron of Stat3 (-)	Stat3 (-)	0				Mtap2					Polg
		11	100702900	100755602	-	NM_213659	Stat3	1069	1.14604	100	chr11	100753930	100754533	604	17	0.00538479	0	5.43864	intron of Stat3 (-)	Stat3 (-)	0				Mtbp					Polk
		11	100702900	100755602	-	NM_213660	Stat3	1069	1.14604	100	chr11	100753930	100754533	604	17	0.00538479	0	5.43864	intron of Stat3 (-)	Stat3 (-)	0				Mtcp1					Polr2f
		19	34258267	34306326	+	NM_029682	Stambpl1	21974	1.25676	100	chr19	34280241	34280844	604	12	0.00538479	0	5.43829	intron of Stambpl1 (+)	Stambpl1 (+)	0				Mtdh					Polr2l
		3	103868876	103920337	-	NM_010432	Hipk1	604	1.2961	100	chr3	103919067	103919733	667	19	0.00538479	0	5.43808	intron of Hipk1 (-)	Hipk1 (-)	0				Mterf					Pom121
		10	59698631	60091848	-	NM_023370	Cdh23	373978	0.165303	100	chr10	59717221	59717870	650	12	0.00541128	0	5.43438	intron of Cdh23 (-)	Cdh23 (-)	0				Mtf2					Popdc3
		X	66720612	66737600	-	NM_001033328	BC023829	9476	4.59709	100	chrX	66727344	66728124	781	18	0.00541128	0	5.43382	contained within BC023829 (-)	BC023829 (-)	0				Mtmr3					Pou2f1
		1	182478009	182518302	+	NM_175186	Lin9	4322	1.51139	100	chr1	182482331	182482939	609	14	0.0054201	0	5.43314	intron of Lin9 (+)	Lin9 (+)	0				Mtr					Ppargc1a
		1	182478009	182527363	+	NM_001103182	Lin9	4322	1.23392	100	chr1	182482331	182482939	609	14	0.0054201	0	5.43314	intron of Lin9 (+)	Lin9 (+)	0				Mtrr					Ppfia1
		15	98054709	98062485	-	NM_001011779	Olfr286	3444	13.8228	100	chr15	98057967	98059041	1075	24	0.00543776	0.4	5.43002	intron of Olfr286 (-)	Olfr286 (-)	0				Mttp					Ppfia4
		6	90273855	90290690	-	NM_027928	Chst13	15979	3.90829	100	chr6	90274054	90274711	658	19	0.00543776	0	5.42994	contained within Chst13 (-)	Chst13 (-)	0				Mtx2					Ppfibp1
		4	62011730	62034355	+	NM_177607	4933430I17Rik	3972	2.48387	100	chr4	62015702	62016263	562	10	0.00543776	0	5.42943	intron of 4933430I17Rik (+)	4933430I17Rik (+)	0				Mum1					Pphln1
		6	127038521	127047028	+	NM_022657	Fgf23	1878	6.9464	100	chr6	127040399	127040989	591	17	0.00543776	0	5.42876	intron of Fgf23 (+)	Fgf23 (+)	0				Mup20					Ppie
		4	151321942	151406985	+	NM_153424	Nphp4	356	0.753727	100	chr4	151322298	151322938	641	18	0.00543776	0	5.4278	intron of Nphp4 (+)	Nphp4 (+)	0				Mup21					Ppm1b
		5	73299326	73535754	-	NM_028194	Fryl	205354	0.289305	100	chr5	73329717	73330400	684	19	0.00544658	0	5.4272	intron of Fryl (-)	Fryl (-)	0				Mup3					Ppm1f
		14	69371285	69377349	-	NM_008004	Fgf17	1080	13.6686	100	chr14	69375441	69376269	829	20	0.00544658	0	5.42705	intron of Fgf17 (-)	Fgf17 (-)	0				Mup8					Ppm1j
		1	63664901	63687662	+	NM_172422	Fastkd2	4154	3.13241	100	chr1	63669055	63669767	713	20	0.00545541	0	5.42633	contained within Fastkd2 (+)	Fastkd2 (+)	0				Muted					Ppp1r10
		6	113497459	113562063	+	NM_001033244	Fancd2	1757	0.9798	100	chr6	113499216	113499848	633	18	0.00545541	0	5.42591	contained within Fancd2 (+)	Fancd2 (+)	0				Myef2					Ppp1r1b
		17	7576742	7643149	-	NM_001081416	Fndc1	30418	1.80099	100	chr17	7611536	7612731	1196	27	0.00545541	0	5.42562	contained within Fndc1 (-)	Fndc1 (-)	0				Myh13					Ppp1r3g
		15	83940387	83950942	-	NM_029427	Pnpla5	1480	7.57863	100	chr15	83948663	83949462	800	23	0.00547307	0	5.42235	intron of Pnpla5 (-)	Pnpla5 (-)	0				Myh15					Ppp2ca
		16	33888821	34433775	-	NM_177357	Kalrn	536321	0.119826	100	chr16	33896802	33897454	653	13	0.00547307	0	5.42125	contained within Kalrn (-)	Kalrn (-)	0				Myh4					Ppp2r5a
		11	57461637	57603696	+	NM_134189	Galnt10	125233	0.482895	100	chr11	57586870	57587555	686	16	0.00547307	0	5.4209	intron of Galnt10 (+)	Galnt10 (+)	0				Mylk4					Ppp2r5e
		14	44515051	44580021	-	NM_001039106	Ddhd1	1169	0.981977	100	chr14	44578215	44578852	638	18	0.00547307	0	5.42023	intron of Ddhd1 (-)	Ddhd1 (-)	0				Mynn					Ppp6r3
		14	44515051	44580021	-	NM_001042719	Ddhd1	1169	0.981977	100	chr14	44578215	44578852	638	18	0.00547307	0	5.42023	intron of Ddhd1 (-)	Ddhd1 (-)	0				Myo3a					Pppde1
		14	44515051	44580021	-	NM_176845	Ddhd1	1169	0.981977	100	chr14	44578215	44578852	638	18	0.00547307	0	5.42023	intron of Ddhd1 (-)	Ddhd1 (-)	0				Myo5a					Pramel6
		8	38404101	38420954	-	NM_178735	A730069N07Rik	1427	5.27471	100	chr8	38418639	38419527	889	22	0.00551721	0	5.41539	intron of A730069N07Rik (-)	A730069N07Rik (-)	0				Myo6					Prdm2
		11	80199474	80212444	+	NM_001130169	Zfp207	756	4.90325	100	chr11	80200230	80200865	636	12	0.00551721	0	5.41511	intron of Zfp207 (+)	Zfp207 (+)	0				Myo7b					Prdm4
		11	80199474	80212444	+	NM_001130170	Zfp207	756	4.90325	100	chr11	80200230	80200865	636	12	0.00551721	0	5.41511	intron of Zfp207 (+)	Zfp207 (+)	0				Myo9a					Prdm9
		11	80199474	80212444	+	NM_001130171	Zfp207	756	4.90325	100	chr11	80200230	80200865	636	12	0.00551721	0	5.41511	intron of Zfp207 (+)	Zfp207 (+)	0				Myst3					Prim2
		11	80199474	80212444	+	NM_011751	Zfp207	756	4.90325	100	chr11	80200230	80200865	636	12	0.00551721	0	5.41511	intron of Zfp207 (+)	Zfp207 (+)	0				Myt1					Prkag3
		5	93758639	94040964	+	NM_015756	Shroom3	1020	0.213937	100	chr5	93759659	93760262	604	11	0.00551721	0	5.41505	intron of Shroom3 (+)	Shroom3 (+)	0				Naa15					Prkci
		13	109775041	111076848	+	NM_011056	Pde4d	458395	0.0580731	100	chr13	110233436	110234191	756	21	0.00551721	0	5.41488	intron of Pde4d (+)	Pde4d (+)	0				Naa40					Prkg1
		9	67639560	67794799	+	NM_177184	Vps13c	102384	0.443829	100	chr9	67741944	67742632	689	18	0.00555251	0	5.41226	contained within Vps13c (+)	Vps13c (+)	0				Naa50					Prl
		8	109020312	109026104	-	NM_176838	Esrp2	538	10.4091	100	chr8	109024964	109025566	603	16	0.00558783	0	5.41061	contained within Esrp2 (-)	Esrp2 (-)	0				Naip1					Prl4a1
		14	16997122	17032228	-	NM_011584	Nr1d2	25203	1.61791	100	chr14	17006458	17007025	568	16	0.00558783	0	5.41003	intron of Nr1d2 (-)	Nr1d2 (-)	0				Naip5					Prol1
		12	4799191	4800534	+	NR_033599	Gm6682	417	44.5685	100	chr12	4799608	4800206	599	17	0.00558783	0	5.40986	contained within Gm6682 (+)	Gm6682 (+)	0				Naip6					Prpf18
		2	166794585	166880005	-	NM_008420	Kcnb1	831	0.840543	100	chr2	166878457	166879174	718	20	0.00558783	0	5.40979	intron of Kcnb1 (-)	Kcnb1 (-)	0				Nalcn					Prpf38a
		16	10988489	11048111	-	NM_029582	Txndc11	573	1.00465	100	chr16	11046940	11047538	599	17	0.00558783	0	5.40928	intron of Txndc11 (-)	Txndc11 (-)	0				Nap1l1					Prpf38b
		12	85263605	85298778	-	NM_001026214	Entpd5	11497	1.75129	100	chr12	85286666	85287281	616	13	0.00558783	0	5.40797	contained within Entpd5 (-)	Entpd5 (-)	0				Nasp					Prpf39
		12	85263605	85298778	-	NM_007647	Entpd5	11497	1.75129	100	chr12	85286666	85287281	616	13	0.00558783	0	5.40797	contained within Entpd5 (-)	Entpd5 (-)	0				Nav2					Prpf40a
		14	50827222	50835440	-	NM_001145959	Ndrg2	3008	7.93284	100	chr14	50831781	50832432	652	19	0.00558783	0	5.40698	contained within Ndrg2 (-)	Ndrg2 (-)	0				Nbas					Prpsap2
		14	50827222	50835440	-	NM_013864	Ndrg2	3008	7.93284	100	chr14	50831781	50832432	652	19	0.00558783	0	5.40698	contained within Ndrg2 (-)	Ndrg2 (-)	0				Nbea					Prr11
		6	52130707	52143181	+	NR_015611	2700086A05Rik	4369	5.43487	100	chr6	52135076	52135753	678	19	0.00559665	0	5.40622	intron of 2700086A05Rik (+), intron of Hoxa3 (-)	2700086A05Rik (+)	0				Nbeal1					Prr13
		6	52098646	52142651	-	NM_010452	Hoxa3	6898	1.5407	100	chr6	52135076	52135753	678	19	0.00559665	0	5.40622	intron of 2700086A05Rik (+), intron of Hoxa3 (-)	2700086A05Rik (+)	0				Ncald					Prrx2
		17	79523226	79590479	+	NM_201361	Fam82a1	1353	1.04529	100	chr17	79524579	79525281	703	19	0.00559665	0	5.40459	intron of Fam82a1 (+)	Fam82a1 (+)	0				Ncapg2					Prrxl1
		5	31165433	31173269	+	NM_174849	Agbl5	1238	8.85543	100	chr5	31166671	31167364	694	19	0.00559665	0	5.40424	contained within Agbl5 (+)	Agbl5 (+)	0				Ncdn					Prss2
		5	31165587	31183248	+	NM_001048192	Agbl5	1084	3.92934	100	chr5	31166671	31167364	694	19	0.00559665	0	5.40424	contained within Agbl5 (+)	Agbl5 (+)	0				Nck1					Prss52
		9	109776950	109929124	+	NM_008633	Mtap4	115596	0.79448	100	chr9	109892546	109893754	1209	29	0.00560548	0.8	5.40315	intron of Mtap4 (+)	Mtap4 (+)	0				Nckap1					Psd
		X	12437981	12450943	+	NM_010028	Ddx3x	476	5.75484	100	chrX	12438457	12439202	746	20	0.00562313	0	5.4027	intron of Ddx3x (+)	Ddx3x (+)	0				Ncl					Psd2
		13	74816319	74825670	+	NM_001168659	Ccdc127	3074	4.79042	100	chr13	74819393	74819840	448	13	0.00564079	0	5.40163	intron of Ccdc127 (+)	Ccdc127 (+)	0				Ncoa1					Psd3
		13	74816319	74825670	+	NM_024201	Ccdc127	3074	4.79042	100	chr13	74819393	74819840	448	13	0.00564079	0	5.40163	intron of Ccdc127 (+)	Ccdc127 (+)	0				Ncoa3					Psen2
		13	74816319	74831785	+	NM_001168658	Ccdc127	3074	2.89649	100	chr13	74819393	74819840	448	13	0.00564079	0	5.40163	intron of Ccdc127 (+)	Ccdc127 (+)	0				Ncoa7					Psmb11
		2	181507887	181514523	+	NR_027289	Uckl1os	978	10.1703	100	chr2	181508865	181509539	675	19	0.00564079	0	5.40048	intron of Uckl1 (-), intron of Uckl1os (+), region overlaps with 89.037037037037038% of Uckl1os (+)	Uckl1os (+)	0				Ncor1					Psmb7
		2	181498560	181511381	-	NM_026765	Uckl1	1842	5.26439	100	chr2	181508865	181509539	675	19	0.00564079	0	5.40048	intron of Uckl1 (-), intron of Uckl1os (+), region overlaps with 89.037037037037038% of Uckl1os (+)	Uckl1os (+)	0				Ndor1					Psmd7
		10	39609798	39616340	-	NM_001163503	2010001E11Rik	206	12.181	100	chr10	39615338	39616134	797	22	0.00565844	0	5.39858	intron of 2010001E11Rik (-)	2010001E11Rik (-)	0				Ndrg4					Psme1
		9	37238992	37273822	+	NM_146222	BC024479	28598	3.56005	100	chr9	37267590	37268829	1240	34	0.00565844	0.5	5.39858	contained within BC024479 (+)	BC024479 (+)	0				Ndufa7					Psmg4
		10	62511152	62599310	-	NM_182992	Mypn	75373	1.11617	100	chr10	62522954	62523937	984	28	0.00565844	0	5.39795	contained within Mypn (-)	Mypn (-)	0				Ndufaf1					Ptchd2
		10	126928422	126937509	-	NM_183297	Nxph4	109	6.53609	100	chr10	126936807	126937400	594	17	0.00565844	0	5.39723	contained within Nxph4 (-)	Nxph4 (-)	0				Ndufb3					Ptgr2
		7	45965165	45968280	-	NM_010602	Kcnj11	1862	19.7048	100	chr7	45965805	45966418	614	17	0.00565844	0	5.39619	contained within Kcnj11 (-)	Kcnj11 (-)	0				Ndufs5					Pth1r
		7	45965165	45968807	-	NM_001204411	Kcnj11	2389	16.8542	100	chr7	45965805	45966418	614	17	0.00565844	0	5.39619	contained within Kcnj11 (-)	Kcnj11 (-)	0				Neb					Ptpn23
		10	18159397	18223306	+	NM_001163592	Nhsl1	1978	1.12033	100	chr10	18161375	18162090	716	19	0.00565844	0	5.39568	intron of Nhsl1 (+)	Nhsl1 (+)	0				Necab1					Ptpn6
		10	18097091	18223308	+	NM_173390	Nhsl1	64284	0.567272	100	chr10	18161375	18162090	716	19	0.00565844	0	5.39568	intron of Nhsl1 (+)	Nhsl1 (+)	0				Necab2					Ptprf
		4	136591772	136629814	-	NM_009861	Cdc42	16220	1.56402	100	chr4	136613000	136613594	595	14	0.00566727	0	5.3938	intron of Cdc42 (-)	Cdc42 (-)	0				Nedd4l					Ptprr
		2	48771517	49139079	+	NM_029924	Mbd5	297848	0.214385	100	chr2	49069365	49070152	788	22	0.00568493	0	5.39298	intron of Mbd5 (+)	Mbd5 (+)	0				Nek10					Pts
		16	18535374	18543502	-	NM_213614	2012-09-05	448	7.5532	100	chr16	18542441	18543054	614	17	0.00569376	0	5.39258	intron of Sept5 (-)	Sept5 (-)	0				Nek11					Ptx3
		8	47474356	47495677	+	NM_138668	Ufsp2	883	2.78116	100	chr8	47475239	47475831	593	11	0.00570258	0	5.39155	intron of Ufsp2 (+)	Ufsp2 (+)	0				Nek9					Pum2
		12	25420678	25549379	+	NM_001083341	Mboat2	1400	0.493388	100	chr12	25422078	25422712	635	16	0.00570258	0	5.39134	intron of Mboat2 (+)	Mboat2 (+)	0				Nell1					Pwwp2a
		12	25420678	25549379	+	NM_026037	Mboat2	1400	0.493388	100	chr12	25422078	25422712	635	16	0.00570258	0	5.39134	intron of Mboat2 (+)	Mboat2 (+)	0				Nepn					Pxn
		16	16810032	16840938	+	NM_176833	Ppm1f	2766	2.26162	100	chr16	16812798	16813496	699	18	0.00570258	0	5.39101	intron of Ppm1f (+)	Ppm1f (+)	0				Net1					Pygm
		7	120855216	120865680	-	NM_030691	Igsf6	324	5.65695	100	chr7	120864765	120865356	592	14	0.00571141	0	5.39003	intron of Igsf6 (-), intron of Mettl9 (+)	Igsf6 (-)	0				Neu3					Pyhin1
		7	120825594	120867985	+	NM_021554	Mettl9	39171	1.39649	100	chr7	120864765	120865356	592	14	0.00571141	0	5.39003	intron of Igsf6 (-), intron of Mettl9 (+)	Igsf6 (-)	0				Nf1					Qk
		17	32122338	32135371	-	NM_178785	Rasal3	10074	4.92558	100	chr17	32124656	32125297	642	18	0.00571141	0	5.38989	intron of Rasal3 (-)	Rasal3 (-)	0				Nfat5					Rab1
		5	32887752	32963648	+	NM_001205132	Yes1	1018	0.881458	100	chr5	32888770	32889438	669	19	0.00571141	0	5.38974	intron of Yes1 (+)	Yes1 (+)	0				Nfia					Rab11fip1
		5	32887752	32963648	+	NM_001205133	Yes1	1018	0.881458	100	chr5	32888770	32889438	669	19	0.00571141	0	5.38974	intron of Yes1 (+)	Yes1 (+)	0				Nfkb1					Rab11fip5
		5	32887752	32963648	+	NM_009535	Yes1	1018	0.881458	100	chr5	32888770	32889438	669	19	0.00571141	0	5.38974	intron of Yes1 (+)	Yes1 (+)	0				Nfxl1					Rab12
		2	16274076	16669870	+	NM_026162	Plxdc2	29567	0.210462	100	chr2	16303643	16304475	833	23	0.00571141	0	5.38972	intron of Plxdc2 (+)	Plxdc2 (+)	0				Nfyc					Rab14
		16	45454641	45526334	+	NM_198106	Slc9a10	2373	0.896867	100	chr16	45457014	45457656	643	18	0.00571141	0	5.38969	intron of Slc9a10 (+)	Slc9a10 (+)	0				Ngdn					Rab28
		19	33621278	33656309	-	NM_001013770	Lipo1	32603	1.65848	100	chr19	33623126	33623706	581	16	0.00572024	0	5.38936	contained within Lipo1 (-)	Lipo1 (-)	0				Nipa1					Rab37
		12	55998626	56033498	+	NM_011899.1	Srp54a	2487	2.2797	100	chr12	56001113	56001907	795	14	0.00572024	0	5.3893	intron of Srp54a (+)	Srp54a (+)	0				Nkain2					Rab6
		4	117706145	117789330	-	NM_011213	Ptprf	11736	0.736903	100	chr4	117776982	117777594	613	18	0.00572024	0	5.38891	intron of Ptprf (-)	Ptprf (-)	0				Nkain3					Rabgap1
		8	48988945	49032288	-	NM_177240	D030016E14Rik	7194	1.40965	100	chr8	49024484	49025094	611	13	0.00572024	0	5.38888	intron of D030016E14Rik (-)	D030016E14Rik (-)	0				Nkx2-2as					Rabgap1l
		12	86123623	86159668	-	NM_175337	Mlh3	2772	2.04461	100	chr12	86156160	86156896	737	21	0.00572024	0	5.3887	contained within Mlh3 (-)	Mlh3 (-)	0				Nlgn1					Rabggtb
		1	25012022	25774254	-	NM_175642	Bai3	712813	0.0917042	100	chr1	25060743	25061441	699	19	0.00572907	0	5.38719	intron of Bai3 (-)	Bai3 (-)	0				Nlrp5					Rad21
		1	172754271	172764259	-	NM_001160215	Fcrla	31	6.79748	100	chr1	172763550	172764228	679	19	0.00572907	0	5.38687	contained within Fcrla (-)	Fcrla (-)	0				Nmral1					Rad51ap1
		1	172754271	172764259	-	NM_145141	Fcrla	31	6.79748	100	chr1	172763550	172764228	679	19	0.00572907	0	5.38687	contained within Fcrla (-)	Fcrla (-)	0				Nol4					Ralgapb
		1	172754271	172764259	-	NR_027666	Fcrla	31	6.79748	100	chr1	172763550	172764228	679	19	0.00572907	0	5.38687	contained within Fcrla (-)	Fcrla (-)	0				Nop58					Ralgps2
		14	27845219	27860654	+	NM_176920	Lrtm1	496	4.48951	100	chr14	27845715	27846407	693	20	0.00572907	0	5.38635	intron of Cacna2d3 (-), intron of Lrtm1 (+)	Lrtm1 (+)	0				Notch4					Rap1a
		14	27731954	28548876	-	NM_009785	Cacna2d3	702469	0.0848305	100	chr14	27845715	27846407	693	20	0.00572907	0	5.38635	intron of Cacna2d3 (-), intron of Lrtm1 (+)	Lrtm1 (+)	0				Nova1					Rapgef5
		15	9067452	9124333	+	NM_177178	Lmbrd2	182	1.08119	100	chr15	9067634	9068248	615	18	0.00572907	0	5.38598	intron of Lmbrd2 (+)	Lmbrd2 (+)	0				Nox4					Rasal3
		7	116295523	116331228	+	NM_016773	Nucb2	452	1.81482	100	chr7	116295975	116296622	648	18	0.00572907	0	5.38578	intron of Nucb2 (+)	Nucb2 (+)	0				Npffr2					Rasgrp3
		7	116295523	116331738	+	NM_001130479	Nucb2	452	1.78926	100	chr7	116295975	116296622	648	18	0.00572907	0	5.38578	intron of Nucb2 (+)	Nucb2 (+)	0				Npvf					Rassf7
		12	45199171	45472133	+	NM_001146031	Nrcam	254646	0.229701	100	chr12	45453817	45454443	627	18	0.00574672	0	5.38411	intron of Nrcam (+)	Nrcam (+)	0				Nr1d2					Rassf8
		12	45199171	45472133	+	NM_176930	Nrcam	254646	0.229701	100	chr12	45453817	45454443	627	18	0.00574672	0	5.38411	intron of Nrcam (+)	Nrcam (+)	0				Nr2c2					Rbm12
		5	114988407	115034491	-	NM_001077360	Git2	3223	1.48421	100	chr5	115030585	115031268	684	17	0.00574672	0	5.38287	contained within Git2 (-)	Git2 (-)	0				Nr2f2					Rbm25
		5	114988407	115034491	-	NM_019834	Git2	3223	1.48421	100	chr5	115030585	115031268	684	17	0.00574672	0	5.38287	contained within Git2 (-)	Git2 (-)	0				Nr3c2					Rbm4
		5	114988407	115034492	-	NM_001077359	Git2	3224	1.48418	100	chr5	115030585	115031268	684	17	0.00574672	0	5.38287	contained within Git2 (-)	Git2 (-)	0				Nrbp1					Rbm42
		15	100220692	100251090	-	NM_001146161	Slc11a2	6221	2.00336	100	chr15	100244261	100244869	609	14	0.00574672	0	5.38252	intron of Slc11a2 (-)	Slc11a2 (-)	0				Nrcam					Rbm7
		15	100215936	100251090	-	NM_008732	Slc11a2	6221	1.73233	100	chr15	100244261	100244869	609	14	0.00574672	0	5.38252	intron of Slc11a2 (-)	Slc11a2 (-)	0				Nrg2					Rbmy1a1
		1	175848673	175868431	-	NM_172648	Ifi205	545	4.53464	100	chr1	175866991	175867886	896	21	0.00574672	0	5.38233	intron of Ifi205 (-)	Ifi205 (-)	0				Nrg4					Rbp2
		19	4784293	4793878	-	NM_009032	Rbm4	504	7.6257	100	chr19	4792644	4793374	731	17	0.00575555	0	5.38174	contained within Rbm4 (-)	Rbm4 (-)	0				Nrip1					Rbpjl
		18	61120749	61139569	-	NM_201353	Slc6a7	1406	3.36858	100	chr18	61137530	61138163	634	15	0.00578203	0	5.38012	intron of Slc6a7 (-)	Slc6a7 (-)	0				Nrxn1					Rcan1
		12	37618812	37689795	+	NM_008584	Meox2	1701	0.839626	100	chr12	37620513	37621108	596	13	0.00578203	0	5.3777	intron of Meox2 (+)	Meox2 (+)	0				Nrxn3					Rcbtb2
		6	97176255	97198779	+	NM_022992	Arl6ip5	411	2.63263	100	chr6	97176666	97177258	593	16	0.00578203	0	5.37736	intron of Arl6ip5 (+)	Arl6ip5 (+)	0				Nsa2					Rcn1
		12	85263605	85298778	-	NM_001026214	Entpd5	5396	1.75414	100	chr12	85292766	85293382	617	14	0.00578203	0	5.3773	intron of Entpd5 (-)	Entpd5 (-)	0				Nsd1					Rcor1
		12	85263605	85298778	-	NM_007647	Entpd5	5396	1.75414	100	chr12	85292766	85293382	617	14	0.00578203	0	5.3773	intron of Entpd5 (-)	Entpd5 (-)	0				Nsfl1c					Rcor2
		9	48686940	48716923	-	NM_020274	Htr3b	2003	2.16449	100	chr9	48714272	48714920	649	11	0.00578203	0	5.37697	intron of Htr3b (-)	Htr3b (-)	0				Nsmce1					Rcsd1
		6	86493035	86530084	+	NR_037961	1600020E01Rik	3110	1.30364	100	chr6	86496145	86496627	483	10	0.00578203	0	5.37586	intron of 1600020E01Rik (+)	1600020E01Rik (+)	0				Nsun7					Rcvrn
		6	86492964	86530084	+	NR_037960	1600020E01Rik	3181	1.30115	100	chr6	86496145	86496627	483	10	0.00578203	0	5.37586	intron of 1600020E01Rik (+)	1600020E01Rik (+)	0				Ntng1					Rdbp
		2	20886628	20888103	+	NR_033225	Gm13375	713	40.5827	100	chr2	20887341	20887939	599	17	0.00578203	0	5.3756	contained within Gm13375 (+)	Gm13375 (+)	0				Ntrk2					Recql4
		5	33530375	33535096	-	NM_133903	Spon2	2448	16.0313	100	chr5	33531892	33532648	757	20	0.00578203	0	5.37497	contained within Spon2 (-)	Spon2 (-)	0				Ntrk3					Reep4
		19	55234135	55249564	+	NM_009348	Tectb	724	3.82372	100	chr19	55234859	55235448	590	17	0.00579086	0	5.37374	contained within Tectb (+)	Tectb (+)	0				Nudcd2					Rela
		5	115403980	115419176	-	NM_175403	Mlec	12012	5.35632	100	chr5	115406351	115407164	814	23	0.00580851	0	5.37141	contained within Mlec (-)	Mlec (-)	0				Nudcd3					Rere
		3	55330455	55559247	+	NM_001111053	Dclk1	158973	0.259186	100	chr3	55489428	55490020	593	17	0.00581734	0	5.37073	intron of Dclk1 (+)	Dclk1 (+)	0				Nudt11					Rev3l
		3	55330455	55626998	+	NM_001195538	Dclk1	158973	0.19997	100	chr3	55489428	55490020	593	17	0.00581734	0	5.37073	intron of Dclk1 (+)	Dclk1 (+)	0				Nudt17					Rfc5
		3	55330455	55626998	+	NM_019978	Dclk1	158973	0.19997	100	chr3	55489428	55490020	593	17	0.00581734	0	5.37073	intron of Dclk1 (+)	Dclk1 (+)	0				Nudt3					Rffl
		6	6508275	6528659	-	NM_009169	Shfm1	1054	1.90336	100	chr6	6527218	6527605	388	11	0.00586148	0	5.36728	intron of Shfm1 (-)	Shfm1 (-)	0				Nup205					Rfk
		10	74410947	74459594	+	NM_010311	Gnaz	21067	1.29091	100	chr10	74432014	74432641	628	18	0.00586148	0	5.36724	intron of Gnaz (+), intron of Rtdr1 (-)	Gnaz (+)	0				Nup210l					Rfx4
		10	74401193	74476270	-	NM_001163534	Rtdr1	43629	0.836463	100	chr10	74432014	74432641	628	18	0.00586148	0	5.36724	intron of Gnaz (+), intron of Rtdr1 (-)	Gnaz (+)	0				Nup214					Rfxap
		10	74401193	74476270	-	NM_001163535	Rtdr1	43629	0.836463	100	chr10	74432014	74432641	628	18	0.00586148	0	5.36724	intron of Gnaz (+), intron of Rtdr1 (-)	Gnaz (+)	0				Nxf3					Rgl2
		10	74401193	74476303	-	NM_001163533	Rtdr1	43662	0.836096	100	chr10	74432014	74432641	628	18	0.00586148	0	5.36724	intron of Gnaz (+), intron of Rtdr1 (-)	Gnaz (+)	0				Nxn					Rgs20
		10	74401193	74476303	-	NM_027730	Rtdr1	43662	0.836096	100	chr10	74432014	74432641	628	18	0.00586148	0	5.36724	intron of Gnaz (+), intron of Rtdr1 (-)	Gnaz (+)	0				Oc90					Rgs3
		2	30667376	30703255	+	NM_009116	Prrx2	274	1.73913	100	chr2	30667650	30668273	624	16	0.00586148	0	5.36661	contained within Prrx2 (+)	Prrx2 (+)	0				Ociad1					Rhbdd1
		2	118471160	118486617	+	NM_170593	Disp2	1225	3.15694	100	chr2	118472385	118472872	488	11	0.00586148	0	5.36506	intron of Disp2 (+)	Disp2 (+)	0				Odam					Rhbdf1
		X	53578273	53685514	-	NM_152801	Arhgef6	872	0.71707	100	chrX	53683874	53684642	769	20	0.00586148	0	5.36449	intron of Arhgef6 (-)	Arhgef6 (-)	0				Odz4					Rhbdf2
		8	86055457	86163046	+	NM_001111304	Tbc1d9	70105	0.529789	100	chr8	86125562	86126131	570	16	0.00586148	0	5.36404	intron of Tbc1d9 (+)	Tbc1d9 (+)	0				Ofcc1					Rhoa
		8	86055457	86163046	+	NM_027758	Tbc1d9	70105	0.529789	100	chr8	86125562	86126131	570	16	0.00586148	0	5.36404	intron of Tbc1d9 (+)	Tbc1d9 (+)	0				Ogfrl1					Rhox2e
		10	94118589	94220136	+	NM_029852	Ccdc41	222	0.670619	100	chr10	94118811	94119491	681	19	0.00586148	0	5.36356	contained within Ccdc41 (+)	Ccdc41 (+)	0				Ola1					Rhox3a
		9	100887384	100961061	+	NM_001100451	Msl2	70815	0.981297	100	chr9	100958199	100958921	723	20	0.00586148	0	5.36318	contained within Msl2 (+)	Msl2 (+)	0				Olfr1008					Rhox3e
		17	78657964	78740440	-	NM_001081179	Heatr5b	3734	0.742025	100	chr17	78736095	78736706	612	15	0.00586148	0	5.36259	contained within Heatr5b (-)	Heatr5b (-)	0				Olfr1013					Riok3
		15	79056429	79076722	+	NM_008837	Pick1	91	2.91219	100	chr15	79056520	79057110	591	17	0.00587031	0	5.36193	contained within Pick1 (+) , region overlaps with 80.203045685279179% of Pick1 (+)	Pick1 (+)	0				Olfr1033					Ripk1
		X	164655635	164664449	-	NM_008222	Hccs	2623	7.20363	100	chrX	164661192	164661826	635	16	0.00587913	0	5.35944	contained within Hccs (-)	Hccs (-)	0				Olfr1080					Ripk4
		13	21952559	21967951	+	NM_183014	Zfp184	10711	5.03476	100	chr13	21963270	21964044	775	16	0.00588796	0	5.3581	intron of Zfp184 (+)	Zfp184 (+)	0				Olfr110					Rnasel
		9	4309816	4331733	+	NM_026962	Kbtbd3	1752	2.50935	100	chr9	4311568	4312117	550	10	0.00588796	0	5.35776	intron of Kbtbd3 (+)	Kbtbd3 (+)	0				Olfr1122					Rnf10
		9	4309743	4331733	+	NM_001164574	Kbtbd3	1825	2.50102	100	chr9	4311568	4312117	550	10	0.00588796	0	5.35776	intron of Kbtbd3 (+)	Kbtbd3 (+)	0				Olfr1129					Rnf121
		16	14022744	14072853	-	NM_001081154	4921513D23Rik	30918	1.17541	100	chr16	14041347	14041935	589	12	0.00589679	0	5.35746	intron of 4921513D23Rik (-)	4921513D23Rik (-)	0				Olfr1134					Rnf146
		1	164370347	164385021	-	NM_144877	Mettl13	1363	4.07496	100	chr1	164383061	164383658	598	14	0.00592327	0	5.35586	contained within Mettl13 (-)	Mettl13 (-)	0				Olfr1145					Rnf150
		7	111814687	111902568	+	NM_133758	Usp47	67240	0.766937	100	chr7	111881927	111882600	674	19	0.00592327	0	5.35495	contained within Usp47 (+)	Usp47 (+)	0				Olfr1165-ps					Rnf157
		7	111814687	111902568	+	NM_177249	Usp47	67240	0.766937	100	chr7	111881927	111882600	674	19	0.00592327	0	5.35495	contained within Usp47 (+)	Usp47 (+)	0				Olfr1168					Rnf168
		3	144368493	144507603	-	NM_011828	Hs2st1	3802	0.618211	100	chr3	144502942	144503801	860	21	0.00592327	0	5.35493	intron of Hs2st1 (-)	Hs2st1 (-)	0				Olfr119					Rnf187
		9	101778392	102210957	-	NM_001168296	Ephb1	418571	0.137782	100	chr9	101791791	101792386	596	13	0.0059321	0	5.35451	contained within Ephb1 (-)	Ephb1 (-)	0				Olfr120					Rnf220
		9	101778392	102210957	-	NM_173447	Ephb1	418571	0.137782	100	chr9	101791791	101792386	596	13	0.0059321	0	5.35451	contained within Ephb1 (-)	Ephb1 (-)	0				Olfr1228					Rnf34
		5	71030182	71121753	-	NM_010252	Gabrg1	202	0.776438	100	chr5	71120841	71121551	711	20	0.00594093	0	5.35428	contained within Gabrg1 (-)	Gabrg1 (-)	0				Olfr1261					Rnpc3
		17	3020800	3040666	-	NR_003519	Pisd-ps2	1247	4.21302	100	chr17	3038583	3039419	837	23	0.00594093	0	5.35386	intron of Pisd-ps2 (-)	Pisd-ps2 (-)	0				Olfr1289					Rod1
		19	27455799	27496918	-	NM_177474	D19Bwg1357e	4957	1.80447	100	chr19	27491220	27491961	742	21	0.00595858	0	5.35238	contained within D19Bwg1357e (-)	D19Bwg1357e (-)	0				Olfr129					Rora
		2	83525236	83607756	+	NM_008402	Itgav	831	0.653167	100	chr2	83526067	83526605	539	14	0.00595858	0	5.35173	intron of Itgav (+)	Itgav (+)	0				Olfr1295					Rpe65
		7	117910040	117920775	-	NM_019419	Arl6ip1	1200	6.28726	100	chr7	117918901	117919575	675	16	0.00595858	0	5.35141	intron of Arl6ip1 (-)	Arl6ip1 (-)	0				Olfr1299					Rpgrip1
		1	175936135	175937083	+	NM_207158	Olfr427	148	72.6027	100	chr1	175936283	175936971	689	19	0.00596741	0	5.3509	contained within Olfr427 (+)	Olfr427 (+)	0				Olfr1314					Rpgrip1l
		3	157945786	157971933	-	NM_001093752	Srsf11	2622	2.0384	100	chr3	157968779	157969311	533	15	0.00596741	0	5.3506	intron of Srsf11 (-)	Srsf11 (-)	0				Olfr1355					Rpl23a
		10	115821978	115877634	-	NM_021452	Kcnmb4	54875	1.30981	100	chr10	115822031	115822759	729	21	0.00597624	0	5.35045	contained within Kcnmb4 (-) , region overlaps with 72.565157750342934% of 1700058G18Rik (+)	1700058G18Rik (+)	0				Olfr1372-ps1					Rpl37
		16	21848310	21860218	-	NM_025693	Tmem41a	694	5.15576	100	chr16	21858911	21859524	614	13	0.00598506	0	5.34943	intron of Tmem41a (-)	Tmem41a (-)	0				Olfr1382					Rps29
		16	21848310	21860218	-	NR_037773	Tmem41a	694	5.15576	100	chr16	21858911	21859524	614	13	0.00598506	0	5.34943	intron of Tmem41a (-)	Tmem41a (-)	0				Olfr142					Rps6ka6
		6	125656038	126005746	+	NM_153589	Ano2	19789	0.173287	100	chr6	125675827	125676432	606	17	0.00600272	0	5.34845	contained within Ano2 (+)	Ano2 (+)	0				Olfr1463					Rsph4a
		4	62853489	62889807	-	NM_001045514	Akna	1007	1.75941	100	chr4	62888162	62888800	639	16	0.00601155	0	5.34776	intron of Akna (-)	Akna (-)	0				Olfr1484					Rtdr1
		8	77889775	77928045	+	NM_178017	Hmgxb4	35058	1.58083	100	chr8	77924833	77925437	605	17	0.00603803	0	5.34576	intron of Hmgxb4 (+)	Hmgxb4 (+)	0				Olfr1495					Rtn4
		8	48988945	49032288	-	NM_177240	D030016E14Rik	8954	1.70727	100	chr8	49022595	49023334	740	20	0.00603803	0	5.34473	intron of D030016E14Rik (-)	D030016E14Rik (-)	0				Olfr1506					Rtn4rl2
		10	12868835	12883336	-	NM_181470	Ltv1	9482	4.15805	100	chr10	12873252	12873854	603	17	0.00603803	0	5.34436	intron of Ltv1 (-)	Ltv1 (-)	0				Olfr1507					Rttn
		7	30779295	30785458	-	NM_008557	Fxyd3	2360	12.1025	100	chr7	30782353	30783098	746	17	0.00604686	0	5.34345	contained within Fxyd3 (-)	Fxyd3 (-)	0				Olfr154					Rundc2a
		5	78368945	78384862	-	NM_019836	2610024G14Rik	3258	3.25418	100	chr5	78381087	78381604	518	10	0.00604686	0	5.34329	contained within 2610024G14Rik (-)	2610024G14Rik (-)	0				Olfr180					Runx1t1
		1	177798981	178111988	-	NM_176916	Pld5	57632	0.149197	100	chr1	178053890	178054356	467	13	0.00604686	0	5.34292	intron of Pld5 (-)	Pld5 (-)	0				Olfr191					Rusc1
		10	12630179	12654458	-	NM_001163590	Stx11	9020	2.33937	100	chr10	12644871	12645438	568	10	0.00605568	0	5.3425	intron of Stx11 (-)	Stx11 (-)	0				Olfr20					Rxra
		10	12630179	12654458	-	NM_001163591	Stx11	9020	2.33937	100	chr10	12644871	12645438	568	10	0.00605568	0	5.3425	intron of Stx11 (-)	Stx11 (-)	0				Olfr242					Rya3
		10	12630179	12654458	-	NM_029075	Stx11	9020	2.33937	100	chr10	12644871	12645438	568	10	0.00605568	0	5.3425	intron of Stx11 (-)	Stx11 (-)	0				Olfr27					Ryk
		13	83981371	84145023	+	NM_001170537	Mef2c	68297	0.55361	100	chr13	84049668	84050573	906	25	0.00605568	0	5.34215	intron of Mef2c (+)	Mef2c (+)	0				Olfr288					Safb2
		13	83981371	84145023	+	NM_025282	Mef2c	68297	0.55361	100	chr13	84049668	84050573	906	25	0.00605568	0	5.34215	intron of Mef2c (+)	Mef2c (+)	0				Olfr389					Sall3
		2	10290289	10513107	+	NM_177386	Sfmbt2	167516	0.487391	100	chr2	10457805	10458890	1086	24	0.00606451	0.333333	5.34169	intron of Sfmbt2 (+)	Sfmbt2 (+)	0				Olfr39					Samd4b
		2	10288304	10513107	+	NM_001198808	Sfmbt2	169501	0.483087	100	chr2	10457805	10458890	1086	24	0.00606451	0.333333	5.34169	intron of Sfmbt2 (+)	Sfmbt2 (+)	0				Olfr418-ps1					Samd9l
		2	103367149	103519263	+	NM_178890	Abtb2	1069	0.535121	100	chr2	103368218	103369031	814	23	0.00606451	0	5.34153	contained within Abtb2 (+)	Abtb2 (+)	0				Olfr44					Scamp5
		5	9124874	9167783	-	NM_001110327	Dmtf1	921	1.45654	100	chr5	9166238	9166862	625	17	0.00607334	0	5.3405	intron of Dmtf1 (-)	Dmtf1 (-)	0				Olfr446					Scd2
		5	9124874	9167783	-	NM_011806	Dmtf1	921	1.45654	100	chr5	9166238	9166862	625	17	0.00607334	0	5.3405	intron of Dmtf1 (-)	Dmtf1 (-)	0				Olfr461					Scel
		19	45790110	45796196	-	NM_001166361	Fgf8	1778	13.7999	100	chr19	45793579	45794418	840	22	0.00607334	0	5.34042	intron of Fgf8 (-)	Fgf8 (-)	0				Olfr472					Scmh1
		19	45790110	45796196	-	NM_001166362	Fgf8	1778	13.7999	100	chr19	45793579	45794418	840	22	0.00607334	0	5.34042	intron of Fgf8 (-)	Fgf8 (-)	0				Olfr485					Scml2
		19	45790110	45796196	-	NM_001166363	Fgf8	1778	13.7999	100	chr19	45793579	45794418	840	22	0.00607334	0	5.34042	intron of Fgf8 (-)	Fgf8 (-)	0				Olfr509					Scn1b
		19	45790110	45796196	-	NM_010205	Fgf8	1778	13.7999	100	chr19	45793579	45794418	840	22	0.00607334	0	5.34042	intron of Fgf8 (-)	Fgf8 (-)	0				Olfr512					Scn3a
		9	77898922	77957792	+	NM_019987	Ick	16896	1.21792	100	chr9	77915818	77916534	717	14	0.00611748	0	5.33843	intron of Ick (+)	Ick (+)	0				Olfr516					Scn4b
		9	77894876	77957792	+	NM_001163780	Ick	20942	1.1396	100	chr9	77915818	77916534	717	14	0.00611748	0	5.33843	intron of Ick (+)	Ick (+)	0				Olfr536					Scn5a
		1	66764061	66796476	-	NM_007381	Acadl	1047	2.19953	100	chr1	66794717	66795429	713	16	0.0061263	0	5.33674	intron of Acadl (-)	Acadl (-)	0				Olfr56					Scn9a
		14	51120102	51159524	-	NM_201637	Chd8	20844	1.44078	100	chr14	51138113	51138680	568	13	0.00613513	0	5.33641	contained within Chd8 (-)	Chd8 (-)	0				Olfr58					Scube3
		17	34844648	34846820	+	NM_023179	Atp6v1g2	1357	31.6613	100	chr17	34846005	34846692	688	14	0.00613513	0	5.33548	contained within Atp6v1g2 (+)	Atp6v1g2 (+)	0				Olfr584					Sdccag3
		3	66307816	66313736	+	NM_008987	Ptx3	950	10.0152	100	chr3	66308766	66309358	593	16	0.00613513	0	5.33538	contained within Ptx3 (+) , intron of Veph1 (-)	Ptx3 (+)	0				Olfr615					Sdk1
		3	66142757	66384749	-	NM_145820	Veph1	75391	0.245048	100	chr3	66308766	66309358	593	16	0.00613513	0	5.33538	contained within Ptx3 (+) , intron of Veph1 (-)	Ptx3 (+)	0				Olfr676					Sec11a
		2	152913817	152916883	-	NM_198617	Tspyl3	1277	24.0626	100	chr2	152914869	152915606	738	21	0.00613513	0	5.33489	contained within Tspyl3 (-)	Tspyl3 (-)	0				Olfr678					Sec14l1
		8	67632054	67778807	-	NM_178633	Klhl2	34804	0.431334	100	chr8	67743371	67744003	633	18	0.00615279	0	5.33264	intron of Klhl2 (-)	Klhl2 (-)	0				Olfr702					Sec14l2
		7	41610034	41645824	-	NM_001105055	Vmn2r58	8459	1.66802	100	chr7	41636769	41637365	597	17	0.00615279	0	5.33222	contained within Vmn2r58 (-)	Vmn2r58 (-)	0				Olfr722					Sell
		2	76504823	76783387	-	NM_011652	Ttn	38454	0.288981	100	chr2	76744129	76744933	805	22	0.00616161	0	5.33122	contained within Ttn (-)	Ttn (-)	0				Olfr724					Selp
		2	76504823	76783387	-	NM_028004	Ttn	38454	0.288981	100	chr2	76744129	76744933	805	22	0.00616161	0	5.33122	contained within Ttn (-)	Ttn (-)	0				Olfr741					Sema4c
		17	12070979	12162019	-	NM_011948	Map3k4	83711	0.686504	100	chr17	12077684	12078308	625	18	0.0061881	0	5.32886	intron of Map3k4 (-)	Map3k4 (-)	0				Olfr745					Sema6b
		6	29432046	29457963	-	NM_001029985	Kcp	19012	2.67382	100	chr6	29438259	29438951	693	14	0.00619692	0	5.32801	intron of Kcp (-)	Kcp (-)	0				Olfr749					Sep5
		2	157887189	157920664	-	NM_177657	D630003M21Rik	1053	2.05819	100	chr2	157918923	157919611	689	19	0.00620575	0	5.32764	intron of D630003M21Rik (-)	D630003M21Rik (-)	0				Olfr75-ps1					Sepn1
		2	157873974	157920664	-	NM_001131021	D630003M21Rik	1053	1.47566	100	chr2	157918923	157919611	689	19	0.00620575	0	5.32764	intron of D630003M21Rik (-)	D630003M21Rik (-)	0				Olfr860					Serinc2
		4	126857113	126860469	-	NM_010291	Gjb5	2598	20.0477	100	chr4	126857199	126857871	673	16	0.00622341	0	5.32575	contained within Gjb5 (-)	Gjb5 (-)	0				Olfr869					Serp2
		2	4539439	4569359	-	NM_026045	Prpf18	25314	2.45981	100	chr2	4543310	4544045	736	21	0.00623224	0	5.32496	intron of Prpf18 (-)	Prpf18 (-)	0				Olfr875					Serpinb3a
		15	66355881	66390716	-	NM_172514	Tmem71	1329	3.30405	100	chr15	66388237	66389387	1151	31	0.00623224	0	5.32459	contained within Tmem71 (-)	Tmem71 (-)	0				Olfr884					Serpinb6a
		11	21138892	21221137	+	NM_139061	Vps54	73339	0.759915	100	chr11	21212231	21212855	625	16	0.00623224	0	5.32399	contained within Vps54 (+)	Vps54 (+)	0				Olfr888					Serping1
		6	86160885	86241084	+	NM_031199	Tgfa	66539	0.730673	100	chr6	86227424	86228009	586	11	0.00624106	0	5.3236	intron of Tgfa (+)	Tgfa (+)	0				Olfr889					Setd2
		7	118173005	118234702	-	NM_138649	Syt17	164	1.82664	100	chr7	118233412	118234538	1127	28	0.00624989	0	5.32185	contained within Syt17 (-)	Syt17 (-)	0				Olfr910					Sfi1
		15	76706531	76719650	+	NM_145916	Zfp7	389	4.91616	100	chr15	76706920	76707564	645	18	0.00624989	0	5.32169	intron of Zfp7 (+)	Zfp7 (+)	0				Olfr913					Sfmbt1
		11	67016309	67040771	+	NM_030679	Myh1	365	2.97592	100	chr11	67016674	67017401	728	18	0.00624989	0	5.32159	intron of Myh1 (+)	Myh1 (+)	0				Olfr921					Sfmbt2
		2	28662415	28727584	+	NM_001033294	Ddx31	3921	1.25211	100	chr2	28666336	28667151	816	23	0.00625872	0	5.32111	contained within Ddx31 (+)	Ddx31 (+)	0				Olfr979					Sfxn5
		11	86905351	86924910	-	NM_175563	Prr11	2171	3.12883	100	chr11	86922128	86922739	612	11	0.00627637	0	5.31863	contained within Prr11 (-)	Prr11 (-)	0				Oog2					Sgk3
		14	50928028	50942685	-	NM_027248	Zfp219	5129	4.33211	100	chr14	50936922	50937556	635	16	0.00627637	0	5.31839	intron of Zfp219 (-)	Zfp219 (-)	0				Oosp1					Sh2b3
		5	77286952	77379324	-	NM_007715	Clock	789	0.710164	100	chr5	77377880	77378535	656	18	0.00629403	0	5.31784	contained within Clock (-)	Clock (-)	0				Opa1					Sh3bp1
		3	30792925	30809333	+	NM_030557	Mynn	1722	3.86983	100	chr3	30794647	30795281	635	14	0.00629403	0	5.31594	intron of Mynn (+)	Mynn (+)	0				Oprm1					Sh3bp4
		X	20641585	20645791	+	NM_007429	Agtr2	999	20.0143	100	chrX	20642584	20643425	842	22	0.00629403	0	5.31522	contained within Agtr2 (+)	Agtr2 (+)	0				ORF63					Sh3kbp1
		12	77711175	77714395	-	NM_030677	Gpx2	1400	18.9693	100	chr12	77712385	77712995	611	17	0.00631168	0	5.3146	intron of Gpx2 (-)	Gpx2 (-)	0				Ormdl2					Sh3rf3
		6	48377815	48430837	+	NM_173428	Sspo	17	1.16365	100	chr6	48377832	48378448	617	17	0.00632051	0	5.31356	contained within Sspo (+)	Sspo (+)	0				Oscp1					Sh3tc1
		2	162916895	163014544	+	NM_001098799	Tox2	23651	0.612391	100	chr2	162940546	162941143	598	13	0.00632051	0	5.31167	intron of Tox2 (+)	Tox2 (+)	0				Osgin2					Shb
		10	61844517	61846711	+	NR_027926	4930507D05Rik	847	28.9294	100	chr10	61845364	61845998	635	18	0.00632051	0	5.31138	contained within 4930507D05Rik (+)	4930507D05Rik (+)	0				Ostm1					Shfm1
		7	18278381	18296783	+	NM_175530	Fbxo46	643	3.49943	100	chr7	18279024	18279667	644	14	0.00632051	0	5.31085	intron of Fbxo46 (+)	Fbxo46 (+)	0				Ott					Shprh
		1	61573100	62576561	+	NM_001081050	Pard3b	653053	0.0673668	100	chr1	62226153	62226828	676	18	0.00632051	0	5.31083	intron of Pard3b (+)	Pard3b (+)	0				Otub1					Shroom3
		16	91536683	91552178	+	NM_019973	Son	4124	3.94295	100	chr16	91540807	91541417	611	17	0.00634699	0	5.30787	intron of Son (+)	Son (+)	0				Otud4					Siah2
		16	91536683	91568052	+	NM_178880	Son	4124	1.94772	100	chr16	91540807	91541417	611	17	0.00634699	0	5.30787	intron of Son (+)	Son (+)	0				Otud7b					Sigmar1
		2	132507776	132535630	+	NM_025676	Mcm8	3006	2.67456	100	chr2	132510782	132511526	745	21	0.00634699	0	5.30661	contained within Mcm8 (+)	Mcm8 (+)	0				Oxr1					Sik3
		11	118854526	118857004	-	NM_013926	Cbx8	311	33.4006	100	chr11	118855866	118856693	828	23	0.00634699	0	5.30531	contained within Cbx8 (-)	Cbx8 (-)	0				P2ry12					Sim2
		14	118120166	118234616	-	NM_001081252	Uggt2	92196	0.593267	100	chr14	118141742	118142420	679	15	0.00634699	0	5.30514	contained within Uggt2 (-)	Uggt2 (-)	0				P2ry13					Sin3a
		1	24131885	24207014	+	NM_007740	Col9a1	12620	0.81725	100	chr1	24144505	24145118	614	18	0.00634699	0	5.30502	intron of Col9a1 (+)	Col9a1 (+)	0				Padi2					Sipa1l2
		11	113477409	113500242	-	NM_138598	D11Wsu99e	482	3.49917	100	chr11	113498962	113499760	799	22	0.00634699	0	5.30449	intron of D11Wsu99e (-)	D11Wsu99e (-)	0				Pak1ip1					Ska1
		12	117958488	118198988	+	NM_175930	Rapgef5	61171	0.149688	100	chr12	118019659	118020018	360	10	0.00634699	0	5.30441	contained within Rapgef5 (+)	Rapgef5 (+)	0				Pan3					Skint1
		16	36076010	36081188	+	NM_173869	Stfa2l1	383	12.6279	100	chr16	36076393	36077046	654	13	0.00634699	0	5.30387	intron of Stfa2l1 (+)	Stfa2l1 (+)	0				Pappa2					Slc10a7
		5	94257137	94281700	-	NM_017367	Ccni	14158	2.44667	100	chr5	94266942	94267542	601	12	0.00634699	0	5.30386	intron of Ccni (-)	Ccni (-)	0				Paqr8					Slc11a2
		9	31865701	32015077	+	NM_001195632	Arhgap32	89449	0.530202	100	chr9	31955150	31955941	792	19	0.00634699	0	5.30359	intron of Arhgap32 (+)	Arhgap32 (+)	0				Pard3b					Slc12a4
		11	69214713	69229871	-	NM_001017426	Kdm6b	14269	4.00422	100	chr11	69214996	69215602	607	12	0.00635582	0	5.30336	contained within Kdm6b (-)	Kdm6b (-)	0				Park2					Slc13a5
		11	114970268	114978331	+	NM_021411	Rab37	1273	8.24653	100	chr11	114971541	114972205	665	19	0.00635582	0	5.30301	intron of Rab37 (+)	Rab37 (+)	0				Parp8					Slc14a2
		11	114907521	114978331	+	NM_001163753	Rab37	64020	0.93912	100	chr11	114971541	114972205	665	19	0.00635582	0	5.30301	intron of Rab37 (+)	Rab37 (+)	0				Pbx1					Slc16a5
		14	31788640	32014159	-	NM_001146022	Wdfy4	197191	0.274033	100	chr14	31816351	31816968	618	16	0.00637347	0	5.30187	intron of Wdfy4 (-)	Wdfy4 (-)	0				Pcbd1					Slc22a17
		X	148578761	148736851	+	NM_173780	Klf8	118063	0.388384	100	chrX	148696824	148697437	614	10	0.00637347	0	5.3017	intron of Klf8 (+)	Klf8 (+)	0				Pcbp3					Slc22a8
		3	30787911	30790709	-	NM_029690	Arpm1	129	21.2933	100	chr3	30789985	30790580	596	14	0.00637347	0	5.30148	contained within Arpm1 (-)	Arpm1 (-)	0				Pcdh11x					Slc25a25
		19	56883962	56923263	+	NM_001002241	Tdrd1	296	1.72765	100	chr19	56884258	56884936	679	19	0.00639113	0	5.30033	contained within Tdrd1 (+)	Tdrd1 (+)	0				Pcdh9					Slc25a46
		19	56879536	56923263	+	NM_031387	Tdrd1	4722	1.55278	100	chr19	56884258	56884936	679	19	0.00639113	0	5.30033	contained within Tdrd1 (+)	Tdrd1 (+)	0				Pcdha1					Slc30a1
		19	56879525	56923263	+	NM_001002240	Tdrd1	4733	1.55239	100	chr19	56884258	56884936	679	19	0.00639113	0	5.30033	contained within Tdrd1 (+)	Tdrd1 (+)	0				Pcdha10					Slc35a5
		19	56879459	56923263	+	NM_001002238	Tdrd1	4799	1.55005	100	chr19	56884258	56884936	679	19	0.00639113	0	5.30033	contained within Tdrd1 (+)	Tdrd1 (+)	0				Pcdha11					Slc35c2
		7	64255491	64271187	-	NM_026483	Mphosph10	5187	4.54227	100	chr7	64265288	64266000	713	20	0.00639113	0	5.30032	intron of Mphosph10 (-)	Mphosph10 (-)	0				Pcdha12					Slc38a10
		9	66148456	66306781	+	NM_145617	Herc1	1101	0.427599	100	chr9	66149557	66150233	677	19	0.00639113	0	5.30022	intron of Herc1 (+)	Herc1 (+)	0				Pcdha2					Slc44a1
		7	73613820	73650432	+	NM_001162532	Fam174b	10360	1.57867	100	chr7	73624180	73624757	578	12	0.00640879	0	5.29878	intron of Fam174b (+)	Fam174b (+)	0				Pcdha3					Slc44a4
		19	46381495	46383758	+	NM_133694	Fbxl15	1058	26.2367	100	chr19	46382553	46383146	594	15	0.00640879	0	5.29842	contained within Fbxl15 (+) , region overlaps with 4.0404040404040407% of Cuedc2 (-)	Cuedc2 (-)	0				Pcdha4					Slc45a3
		1	182167151	182260335	+	NM_001081175	Itpkb	81293	0.696464	100	chr1	182248444	182249092	649	18	0.00641761	0	5.29618	intron of Itpkb (+)	Itpkb (+)	0				Pcdha4-g					Slc5a9
		3	89606091	89758422	+	NM_080466	Kcnn3	13708	0.395846	100	chr3	89619799	89620401	603	16	0.00641761	0	5.29611	intron of Kcnn3 (+)	Kcnn3 (+)	0				Pcdha5					Slc6a7
		6	85907905	85927302	-	NM_028099	Dusp11	7544	3.23745	100	chr6	85919131	85919758	628	13	0.00641761	0	5.29566	intron of Dusp11 (-)	Dusp11 (-)	0				Pcdha6					Slc6a8
		1	133516241	133541011	+	NM_145509	5430435G22Rik	367	2.90259	100	chr1	133516608	133517326	719	14	0.00642644	0	5.2956	intron of 5430435G22Rik (+)	5430435G22Rik (+)	0				Pcdha7					Slc7a7
		2	25479964	25483654	+	NM_007947	Lcn5	135	28.9352	100	chr2	25480099	25481166	1068	30	0.00642644	0	5.29528	contained within Lcn5 (+)	Lcn5 (+)	0				Pcdha8					Slc8a1
		2	25479964	25484240	+	NM_001042630	Lcn5	135	24.9708	100	chr2	25480099	25481166	1068	30	0.00642644	0	5.29528	contained within Lcn5 (+)	Lcn5 (+)	0				Pcdha9					Slc9a10
		15	51792679	51821835	-	NM_009009	Rad21	9031	3.10046	100	chr15	51811901	51812804	904	24	0.00642644	0	5.29505	contained within Rad21 (-)	Rad21 (-)	0				Pcdhac1					Slco4a1
		8	20400165	20439198	-	NR_028428	2610005L07Rik	27443	1.84455	100	chr8	20411036	20411755	720	18	0.00645292	0	5.29407	intron of 2610005L07Rik (-)	2610005L07Rik (-)	0				Pcdhac2					Slco6d1
		1	192625723	192647107	+	NM_001199020	Angel2	1592	2.81038	100	chr1	192627315	192627915	601	11	0.00647058	0	5.29135	contained within Angel2 (+)	Angel2 (+)	0				Pcdhb19					Slfn4
		11	49046923	49062240	+	NM_001024846	Zfp62	1660	5.4511	100	chr11	49048583	49049417	835	20	0.0064794	0	5.29086	intron of Zfp62 (+)	Zfp62 (+)	0				Pcdhb21					Slmap
		11	49046923	49062240	+	NM_009562	Zfp62	1660	5.4511	100	chr11	49048583	49049417	835	20	0.0064794	0	5.29086	intron of Zfp62 (+)	Zfp62 (+)	0				Pcdhga1					Sly
		12	77039259	77096100	-	NM_010157	Esr2	7195	1.04676	100	chr12	77088311	77088905	595	16	0.0064794	0	5.29075	intron of Esr2 (-)	Esr2 (-)	0				Pcdhga2					Smad2
		12	77039259	77096100	-	NM_207707	Esr2	7195	1.04676	100	chr12	77088311	77088905	595	16	0.0064794	0	5.29075	intron of Esr2 (-)	Esr2 (-)	0				Pcdhga3					Smad3
		7	48657024	48695459	+	NM_028031	Zdhhc13	1051	1.803	100	chr7	48658075	48658767	693	12	0.0064794	0	5.29065	intron of Zdhhc13 (+)	Zdhhc13 (+)	0				Pcdhga4					Smc1b
		12	11267269	11292131	-	NM_177331	Gen1	1473	4.00193	100	chr12	11289664	11290658	995	25	0.0064794	0	5.28838	intron of Gen1 (-)	Gen1 (-)	0				Pcdhga5					Smoc2
		1	165951939	165986702	+	NM_011347	Selp	32825	1.70003	100	chr1	165984764	165985354	591	15	0.00648823	0	5.2868	contained within Selp (+) , region overlaps with 17.597292724196279% of LOC100503816 (-)	LOC100503816 (-)	0				Pcdhga6					Smok2a
		9	108164298	108196032	+	NM_016802	Rhoa	27126	1.68899	100	chr9	108191424	108191959	536	12	0.00648823	0	5.28606	intron of Rhoa (+)	Rhoa (+)	0				Pcdhga7					Smyd3
		3	85660056	85740398	+	NM_144896	Pet112l	1749	0.899892	100	chr3	85661805	85662527	723	20	0.00648823	0	5.28585	contained within Pet112l (+)	Pet112l (+)	0				Pcdhga8					Snap25
		14	66705258	66886903	-	NM_177780	Dock5	127406	0.393623	100	chr14	66758783	66759497	715	20	0.00648823	0	5.28578	contained within Dock5 (-)	Dock5 (-)	0				Pcdhgb1					Snd1
		1	54589887	54870933	-	NM_001081433	Ankrd44	234878	0.168299	100	chr1	54635583	54636055	473	12	0.00653237	0	5.28447	intron of Ankrd44 (-)	Ankrd44 (-)	0				Pcdhgb2					Snx1
		7	101893693	101938954	-	NM_029211	Rnf121	39	1.52225	100	chr7	101938227	101938915	689	18	0.00653237	0	5.28383	contained within Rnf121 (-)	Rnf121 (-)	0				Pcdhgb4					Snx17
		8	26415156	26482468	-	NM_007404	Adam9	66542	0.937412	100	chr8	26415296	26415926	631	18	0.00653237	0	5.28366	contained within Adam9 (-)	Adam9 (-)	0				Pcdhgb5					Snx7
		3	31186649	31243619	+	NM_008857	Prkci	25	1.36912	100	chr3	31186674	31187453	780	21	0.00655003	0	5.28231	contained within Prkci (+)	Prkci (+)	0				Pcgf3					Soat1
		9	75950011	75999567	-	NM_205844	Gfral	1543	1.50736	100	chr9	75997278	75998024	747	21	0.00656768	0	5.28112	intron of Gfral (-)	Gfral (-)	0				Pcid2					Sohlh1
		4	117382262	117385262	-	NM_033617	Atp6v0b	1633	27.3909	100	chr4	117382808	117383629	822	21	0.00657651	0	5.28021	contained within Atp6v0b (-)	Atp6v0b (-)	0				Pcif1					Son
		9	44793339	44805039	+	NM_007962	Mpzl2	10094	4.97393	100	chr9	44803433	44804014	582	12	0.00659416	0	5.27966	contained within Mpzl2 (+)	Mpzl2 (+)	0				Pcmtd1					Sox13
		10	126928422	126937509	-	NM_183297	Nxph4	6148	7.90053	100	chr10	126930644	126931361	718	19	0.00659416	0	5.27956	intron of Nxph4 (-)	Nxph4 (-)	0				Pcnt					Sox21
		1	152324720	152755654	-	NM_001024720	Hmcn1	390423	0.19214	100	chr1	152364404	152365231	828	22	0.00662065	0	5.27639	intron of Hmcn1 (-)	Hmcn1 (-)	0				Pcx					Sp3
		5	140044010	140055127	+	NM_010757	Mafk	7664	5.60353	100	chr5	140051674	140052296	623	17	0.00662065	0	5.27618	contained within Mafk (+)	Mafk (+)	0				Pcyt1b					Spag1
		6	124686337	124704329	-	NM_001077705	Ptpn6	2427	3.71255	100	chr6	124701235	124701902	668	19	0.00662065	0	5.27519	intron of Ptpn6 (-)	Ptpn6 (-)	0				Pde10a					Sparc
		12	33619043	33678123	-	NM_001024478	Cdhr3	42652	0.97324	100	chr12	33634897	33635471	575	15	0.00662947	0	5.27465	intron of Cdhr3 (-)	Cdhr3 (-)	0				Pde1a					Spata18
		16	13900215	14015073	+	NM_144518	2900011O08Rik	2113	0.511061	100	chr16	13902328	13902914	587	12	0.00662947	0	5.27451	intron of 2900011O08Rik (+)	2900011O08Rik (+)	0				Pde4d					Spata5
		9	22081616	22139609	-	NM_028390	Anln	689	1.26737	100	chr9	22138186	22138920	735	21	0.00662947	0	5.27436	intron of Anln (-)	Anln (-)	0				Pde4dip					Spdya
		9	102693070	102766458	+	NM_001042607	Ryk	1289	0.805298	100	chr9	102694359	102694949	591	11	0.00662947	0	5.27432	intron of Ryk (+)	Ryk (+)	0				Pde6h					Spef2
		9	102693070	102766458	+	NM_013649	Ryk	1289	0.805298	100	chr9	102694359	102694949	591	11	0.00662947	0	5.27432	intron of Ryk (+)	Ryk (+)	0				Pde8a					Speg
		15	37911917	38023443	-	NM_001081359	Ubr5	94084	0.459082	100	chr15	37928848	37929359	512	12	0.0066383	0	5.27292	intron of Ubr5 (-)	Ubr5 (-)	0				Pdgfd					Sphk1
		15	37911917	38023443	-	NM_001112721	Ubr5	94084	0.459082	100	chr15	37928848	37929359	512	12	0.0066383	0	5.27292	intron of Ubr5 (-)	Ubr5 (-)	0				Pdlim5					Spink3
		19	47919105	47939617	+	NM_026619	Gsto2	2915	2.92497	100	chr19	47922020	47922619	600	14	0.0066383	0	5.27242	intron of Gsto2 (+)	Gsto2 (+)	0				Pdp1					Spnb2
		19	47918856	47939617	+	NM_030051	Gsto2	3164	2.88989	100	chr19	47922020	47922619	600	14	0.0066383	0	5.27242	intron of Gsto2 (+)	Gsto2 (+)	0				Pdpk1					Spon2
		8	74637376	74654671	-	NM_028715	Fcho1	2669	4.17438	100	chr8	74651281	74652002	722	17	0.0066383	0	5.27241	intron of Fcho1 (-)	Fcho1 (-)	0				Pdzrn3					Spop
		8	74637376	74654671	-	NR_028267	Fcho1	2669	4.17438	100	chr8	74651281	74652002	722	17	0.0066383	0	5.27241	intron of Fcho1 (-)	Fcho1 (-)	0				Peg3					Spryd4
		13	34010339	34042636	+	NM_009068	Ripk1	4596	2.19209	100	chr13	34014935	34015642	708	20	0.0066383	0	5.27196	intron of Ripk1 (+)	Ripk1 (+)	0				Pex13					Spsb4
		16	24363440	24907926	+	NM_001145952	Lpp	77255	0.108359	100	chr16	24440695	24441284	590	14	0.0066383	0	5.27139	intron of Lpp (+)	Lpp (+)	0				Pfkfb2					Srms
		16	24308699	24907926	+	NM_178665	Lpp	131996	0.09846	100	chr16	24440695	24441284	590	14	0.0066383	0	5.27139	intron of Lpp (+)	Lpp (+)	0				Pgap1					Srp54a
		15	21056177	21534259	+	NM_001008420	Cdh12	233170	0.199338	100	chr15	21289347	21290299	953	21	0.0066383	0	5.27138	intron of Cdh12 (+)	Cdh12 (+)	0				Phactr1					Srrm3
		14	74018528	74078582	+	NM_026083	Zc3h13	47958	1.06402	100	chr14	74066486	74067124	639	15	0.0066383	0	5.27098	intron of Zc3h13 (+)	Zc3h13 (+)	0				Phactr4					Srrm4
		7	57459037	57696666	+	NM_008071	Gabrb3	1972	0.229348	100	chr7	57461009	57461553	545	15	0.0066383	0	5.27058	intron of Gabrb3 (+)	Gabrb3 (+)	0				Phb					Srsf11
		7	57458398	57696666	+	NM_001038701	Gabrb3	2611	0.228733	100	chr7	57461009	57461553	545	15	0.0066383	0	5.27058	intron of Gabrb3 (+)	Gabrb3 (+)	0				Phc1					Srsf2
		1	58844996	58918029	-	NM_172406	Trak2	24305	0.980365	100	chr1	58893009	58893724	716	14	0.0066383	0	5.26995	intron of Trak2 (-)	Trak2 (-)	0				Phc3					Srsf3
		7	100246316	100344242	+	NM_001017985	C2cd3	1032	0.612701	100	chr7	100247348	100247947	600	10	0.00664713	0	5.26903	intron of C2cd3 (+)	C2cd3 (+)	0				Phf11					Ssbp2
		17	47875647	47882834	+	NM_207219	AI314976	612	8.31942	100	chr17	47876259	47876856	598	17	0.00664713	0	5.26889	contained within AI314976 (+)	AI314976 (+)	0				Phf14					Ssfa2
		7	49114210	49478110	+	NM_175272	Nav2	313736	0.165704	100	chr7	49427946	49428548	603	17	0.00664713	0	5.26748	intron of Nav2 (+)	Nav2 (+)	0				Phf17					Ssh2
		7	48827094	49478110	+	NM_001111016	Nav2	600852	0.0926243	100	chr7	49427946	49428548	603	17	0.00664713	0	5.26748	intron of Nav2 (+)	Nav2 (+)	0				Phf20l1					Sspo
		19	20440457	20457695	-	NM_010730	Anxa1	4956	5.26713	100	chr19	20451832	20452739	908	24	0.00665596	0	5.26661	intron of Anxa1 (-)	Anxa1 (-)	0				Phf21a					Ssr1
		6	12049517	12059580	-	NR_003631	Gm6578	7465	7.2039	100	chr6	12051391	12052115	725	19	0.00665596	0	5.26654	contained within Gm6578 (-)	Gm6578 (-)	0				Phf3					Ssxb1
		5	93407041	93489828	+	NM_181728	Art3	55579	0.752524	100	chr5	93462620	93463242	623	18	0.00665596	0	5.26633	intron of Art3 (+)	Art3 (+)	0				Phf5a					St13
		9	15033730	15056561	-	NM_001199485	4931406C07Rik	432	2.48774	100	chr9	15055562	15056129	568	16	0.00665596	0	5.26604	intron of 4931406C07Rik (-)	4931406C07Rik (-)	0				Phip					St5
		9	15033730	15056842	-	NM_001199484	4931406C07Rik	713	2.45749	100	chr9	15055562	15056129	568	16	0.00665596	0	5.26604	intron of 4931406C07Rik (-)	4931406C07Rik (-)	0				Phkb					St6galnac6
		6	113497459	113562063	+	NM_001033244	Fancd2	4104	1.72123	100	chr6	113501563	113502674	1112	25	0.00667361	0	5.26399	contained within Fancd2 (+)	Fancd2 (+)	0				Phldb2					St8sia3
		7	24786006	24792253	+	NM_175477	Zfp574	1160	9.76312	100	chr7	24787166	24787775	610	13	0.00668244	0	5.26225	intron of Zfp574 (+)	Zfp574 (+)	0				Pibf1					Stab2
		7	24785965	24792253	+	NM_001168506	Zfp574	1201	9.69948	100	chr7	24787166	24787775	610	13	0.00668244	0	5.26225	intron of Zfp574 (+)	Zfp574 (+)	0				Pigc					Stambpl1
		2	93496470	93623408	-	NM_010163	Ext2	1384	0.534903	100	chr2	93621346	93622024	679	16	0.00669127	0	5.26057	intron of Ext2 (-)	Ext2 (-)	0				Pigf					Stat1
		8	35198002	35243109	+	NM_026584	Gtf2e2	122	1.31906	100	chr8	35198124	35198718	595	17	0.00669127	0	5.26051	intron of Gtf2e2 (+), region overlaps with 74.789915966386559% of Gtf2e2 (+)	Gtf2e2 (+)	0				Pigk					Stat2
		8	35197849	35243109	+	NM_001167921	Gtf2e2	275	1.3146	100	chr8	35198124	35198718	595	17	0.00669127	0	5.26051	intron of Gtf2e2 (+), region overlaps with 74.789915966386559% of Gtf2e2 (+)	Gtf2e2 (+)	0				Pigp					Stat3
		12	50259134	50262994	+	NM_008241	Foxg1	323	15.2033	100	chr12	50259457	50260043	587	14	0.00669127	0	5.25965	contained within Foxg1 (+)	Foxg1 (+)	0				Pigx					Stat5b
		12	50259010	50262994	+	NM_001160112	Foxg1	447	14.7302	100	chr12	50259457	50260043	587	14	0.00669127	0	5.25965	contained within Foxg1 (+)	Foxg1 (+)	0				Pik3ap1					Stfa2l1
		7	30349755	30358989	-	NM_133693	Rbm42	8498	3.80076	100	chr7	30350141	30350491	351	10	0.00669127	0	5.25922	contained within Rbm42 (-)	Rbm42 (-)	0				Pik3c2a					Stil
		6	129427284	129438471	-	NM_020008	Clec7a	762	5.9975	100	chr6	129437039	129437709	671	18	0.00669127	0	5.25886	intron of Clec7a (-)	Clec7a (-)	0				Pik3c2g					Stim2
		16	89675970	89863559	-	NM_001145886	Tiam1	10009	0.413135	100	chr16	89852776	89853550	775	17	0.00669127	0	5.25841	intron of Tiam1 (-)	Tiam1 (-)	0				Pinx1					Stk16
		X	125096089	125812179	+	NM_172493	Diap2	655288	0.0923067	100	chrX	125751377	125752037	661	16	0.00670892	0	5.25757	intron of Diap2 (+)	Diap2 (+)	0				Pip5k1a					Stk17b
		14	77226403	77271016	-	NM_001164503	Akap11	14206	1.39418	100	chr14	77256189	77256810	622	12	0.00670892	0	5.25733	contained within Akap11 (-)	Akap11 (-)	0				Pip5k1b					Stk40
		11	53194190	53265254	+	NM_033565	Aff4	69935	0.901991	100	chr11	53264125	53264765	641	18	0.00670892	0	5.25695	contained within Aff4 (+)	Aff4 (+)	0				Pitpnb					Stub1
		9	69252847	69290950	+	NM_007585	Anxa2	2609	1.76884	100	chr9	69255456	69256129	674	19	0.00670892	0	5.25629	intron of Anxa2 (+), region overlaps with 3.2640949554896146% of Mir3109 (+)	Mir3109 (+)	0				Pitx2					Stx11
		18	65705599	65814804	+	NM_207255	Zfp532	43311	0.859843	100	chr18	65748910	65749848	939	27	0.00676189	0	5.25302	contained within Zfp532 (+)	Zfp532 (+)	0				Piwil2					Stxbp5
		4	118821771	118913454	-	NM_029286	Ccdc30	26323	0.665329	100	chr4	118886522	118887131	610	11	0.00676189	0	5.25294	intron of Ccdc30 (-)	Ccdc30 (-)	0				Pja2					Sult1b1
		6	101115705	101343996	-	NM_018884	Pdzrn3	15817	0.268954	100	chr6	101327566	101328179	614	17	0.00676189	0	5.25287	intron of Pdzrn3 (-)	Pdzrn3 (-)	0				Pkd2l1					Sult2a3
		X	145125220	145167411	+	NM_001198987	Gm15097	15024	3.03849	100	chrX	145140244	145141525	1282	31	0.00676189	0.285714	5.25201	contained within Gm15097 (+)	Gm15097 (+)	0				Pla2g5					Sult2a7
		X	96808216	96821212	+	NM_133205	Arr3	168	4.77033	100	chrX	96808384	96809003	620	18	0.00676189	0	5.25077	intron of Arr3 (+)	Arr3 (+)	0				Plaa					Sumo3
		8	107736197	107743610	+	NM_145603	Ces2c	5434	9.07742	100	chr8	107741631	107742303	673	18	0.00676189	0	5.25072	contained within Ces2c (+)	Ces2c (+)	0				Plag1					Svs3b
		19	37272689	37283360	+	NM_001164337	2012-03-05	554	5.50975	100	chr19	37273243	37273830	588	14	0.00676189	0	5.25058	intron of March5 (+)	March5 (+)	0				Plagl1					Synpo2
		19	37272689	37286221	+	NM_001164336	2012-03-05	554	4.34493	100	chr19	37273243	37273830	588	14	0.00676189	0	5.25058	intron of March5 (+)	March5 (+)	0				Plch1					Sypl2
		19	37272689	37289600	+	NM_027314	2012-03-05	554	3.47682	100	chr19	37273243	37273830	588	14	0.00676189	0	5.25058	intron of March5 (+)	March5 (+)	0				Plcl1					Syt1
		15	98731955	98746133	-	NM_029098	Lmbr1l	131	4.2175	100	chr15	98745405	98746002	598	15	0.00677954	0	5.24987	contained within Lmbr1l (-)	Lmbr1l (-)	0				Plcxd2					Syt17
		3	115880187	115921328	+	NM_027193	Dph5	3060	2.36255	100	chr3	115883247	115884218	972	25	0.00678837	0	5.2495	intron of Dph5 (+)	Dph5 (+)	0				Plcxd3					Syt3
		8	26490473	26504508	-	NM_001081187	Htra4	1414	5.27928	100	chr8	26502354	26503094	741	21	0.0067972	0	5.249	contained within Htra4 (-)	Htra4 (-)	0				Pld1					Syt4
		11	102654562	102697066	-	NM_001109995	Eftud2	391	1.79744	100	chr11	102695912	102696675	764	18	0.0067972	0	5.24876	intron of Eftud2 (-)	Eftud2 (-)	0				Pld5					Sytl3
		11	102654562	102697066	-	NM_011431	Eftud2	391	1.79744	100	chr11	102695912	102696675	764	18	0.0067972	0	5.24876	intron of Eftud2 (-)	Eftud2 (-)	0				Plec					Tab2
		11	104424090	104486562	+	NM_016780	Itgb3	1300	0.968418	100	chr11	104425390	104425994	605	16	0.0067972	0	5.24847	intron of Itgb3 (+)	Itgb3 (+)	0				Plekha3					Tab3
		11	61545845	61578284	-	NM_001164242	Prpsap2	112	2.94081	100	chr11	61577219	61578172	954	20	0.00682368	0	5.24682	contained within Prpsap2 (-)	Prpsap2 (-)	0				Plekha5					Tacc1
		11	61545845	61578284	-	NM_001164243	Prpsap2	112	2.94081	100	chr11	61577219	61578172	954	20	0.00682368	0	5.24682	contained within Prpsap2 (-)	Prpsap2 (-)	0				Plekhg1					Tada2b
		11	61545845	61578284	-	NM_001164244	Prpsap2	112	2.94081	100	chr11	61577219	61578172	954	20	0.00682368	0	5.24682	contained within Prpsap2 (-)	Prpsap2 (-)	0				Plk1s1					Taf6l
		11	61545845	61578284	-	NM_144806	Prpsap2	112	2.94081	100	chr11	61577219	61578172	954	20	0.00682368	0	5.24682	contained within Prpsap2 (-)	Prpsap2 (-)	0				Plscr1					Taok3
		1	158264785	158311006	-	NM_009230	Soat1	7085	1.55554	100	chr1	158303203	158303921	719	14	0.00682368	0	5.24681	contained within Soat1 (-)	Soat1 (-)	0				Pmp2					Tap1
		10	93465800	93575139	+	NM_053072	Fgd6	8391	1.00969	100	chr10	93474191	93475294	1104	31	0.00685016	0	5.24594	contained within Fgd6 (+)	Fgd6 (+)	0				Pno1					Tapt1
		12	112161077	112182033	+	NM_026511	2810002N01Rik	1795	3.64079	100	chr12	112162872	112163634	763	15	0.00685899	0	5.24528	intron of 2810002N01Rik (+)	2810002N01Rik (+)	0				Pnoc					Tars2
		12	112161077	112202863	+	NM_001163388	2810002N01Rik	1795	1.82593	100	chr12	112162872	112163634	763	15	0.00685899	0	5.24528	intron of 2810002N01Rik (+)	2810002N01Rik (+)	0				Pnp					Tarsl2
		6	55766596	55908177	+	NM_001081665	Ccdc129	50404	0.459098	100	chr6	55817000	55817649	650	18	0.00685899	0	5.24518	intron of Ccdc129 (+)	Ccdc129 (+)	0				Pnpla7					Tbc1d2b
		5	88587900	88612757	-	NM_019878	Sult1b1	4176	1.52064	100	chr5	88608204	88608581	378	11	0.00686782	0	5.24507	contained within Sult1b1 (-)	Sult1b1 (-)	0				Pnpla8					Tbc1d9
		10	77674692	77754830	-	NM_053014	Agpat3	1701	0.802356	100	chr10	77752487	77753129	643	18	0.00688547	0	5.24374	intron of Agpat3 (-)	Agpat3 (-)	0				Pnrc1					Tbx1
		18	34345785	34446992	+	NM_007462	Apc	34137	0.663979	100	chr18	34379922	34380593	672	19	0.00688547	0	5.24334	intron of Apc (+)	Apc (+)	0				Podxl2					Tceb1
		6	40372470	40396423	+	NM_201370	Wee2	22549	2.63004	100	chr6	40395019	40395648	630	18	0.00688547	0	5.24317	contained within Wee2 (+)	Wee2 (+)	0				Pole2					Tcf12
		17	14714803	14727413	+	NM_001123372	Gm3435	2434	4.78947	100	chr17	14717237	14717840	604	16	0.00688547	0	5.24315	intron of 9030025P20Rik (+), intron of Gm3435 (+)	9030025P20Rik (+)	0				Pot1a					Tcfap2c
		17	14715199	14727909	+	NM_001123370	9030025P20Rik	2038	4.75179	100	chr17	14717237	14717840	604	16	0.00688547	0	5.24315	intron of 9030025P20Rik (+), intron of Gm3435 (+)	9030025P20Rik (+)	0				Pparg					Tcfl5
		5	136102733	136159400	+	NM_021403	Srrm3	1637	1.73467	100	chr5	136104370	136105352	983	24	0.00688547	0	5.2426	intron of Srrm3 (+)	Srrm3 (+)	0				Ppargc1a					Tchh
		14	8343880	9955284	-	NM_010210	Fhit	705380	0.0413304	100	chr14	9249239	9249904	666	19	0.00688547	0	5.24254	intron of Fhit (-)	Fhit (-)	0				Ppat					Tcp1
		10	77049950	77062048	+	NM_019929	Sumo3	10644	5.36408	100	chr10	77060594	77061242	649	12	0.00688547	0	5.24248	contained within Sumo3 (+)	Sumo3 (+)	0				Ppfia1					Tcp10a
		5	65692357	65714978	-	NM_009466	Ugdh	244	2.78048	100	chr5	65714106	65714734	629	17	0.00688547	0	5.24218	intron of Ugdh (-)	Ugdh (-)	0				Ppip5k2					Tdrd1
		2	37274263	37366972	+	NM_001033960	Rabgap1	89451	0.63855	100	chr2	37363714	37364305	592	10	0.00693844	0	5.24106	intron of Rabgap1 (+)	Rabgap1 (+)	0				Ppp1r12a					Tead1
		2	37265294	37388447	+	NM_146121	Rabgap1	98420	0.480699	100	chr2	37363714	37364305	592	10	0.00693844	0	5.24106	intron of Rabgap1 (+)	Rabgap1 (+)	0				Ppp1r7					Tead4
		8	125769912	125928375	-	NM_001081379	Ankrd11	67056	0.391887	100	chr8	125860699	125861319	621	17	0.00693844	0	5.24068	contained within Ankrd11 (-)	Ankrd11 (-)	0				Ppp2r2d					Tec
		8	125769912	125928375	-	NR_037865	Ankrd11	67056	0.391887	100	chr8	125860699	125861319	621	17	0.00693844	0	5.24068	contained within Ankrd11 (-)	Ankrd11 (-)	0				Ppp2r3a					Tecr
		16	38004303	38008500	-	NR_033221	BC031361	160	15.1263	100	chr16	38007706	38008340	635	19	0.00693844	0	5.24063	contained within BC031361 (-) , region overlaps with 15.905511811023624% of Gsk3b (+)	Gsk3b (+)	0				Ppp2r3c					Tectb
		10	80304492	80321375	-	NM_010722	Lmnb2	5384	4.21109	100	chr10	80315281	80315991	711	17	0.00693844	0	5.23991	intron of Lmnb2 (-)	Lmnb2 (-)	0				Ppp2r5a					Tgfa
		7	42033206	42073909	+	NM_001105058	Vmn2r61	550	2.07351	100	chr7	42033756	42034599	844	23	0.00694727	0	5.23938	intron of Vmn2r61 (+)	Vmn2r61 (+)	0				Ppp3r1					Tgm2
		17	55579804	55590175	+	NM_183178	Fsd1	1608	5.63054	100	chr17	55581412	55581995	584	16	0.00695609	0	5.23913	contained within Fsd1 (+)	Fsd1 (+)	0				Ppp4r1l-ps					Th
		15	100517950	100548512	-	NM_001161768	Galnt6	27054	2.07768	100	chr15	100520824	100521458	635	18	0.00695609	0	5.23911	contained within Galnt6 (-)	Galnt6 (-)	0				Ppp6r1					Thap2
		15	100517950	100557411	-	NM_001161767	Galnt6	35953	1.60914	100	chr15	100520824	100521458	635	18	0.00695609	0	5.23911	contained within Galnt6 (-)	Galnt6 (-)	0				Ppwd1					Thbs2
		15	100517950	100557411	-	NM_172451	Galnt6	35953	1.60914	100	chr15	100520824	100521458	635	18	0.00695609	0	5.23911	contained within Galnt6 (-)	Galnt6 (-)	0				Prickle2					Thoc1
		10	127972317	127992451	-	NM_010153	Erbb3	412	3.33747	100	chr10	127991368	127992039	672	19	0.00695609	0	5.23876	intron of Erbb3 (-)	Erbb3 (-)	0				Prkcq					Thsd7a
		X	107505136	107654890	-	NM_025949	Rps6ka6	73807	0.393309	100	chrX	107580495	107581083	589	17	0.00697375	0	5.23713	intron of Rps6ka6 (-)	Rps6ka6 (-)	0				Prkd1					Thsd7b
		9	13180534	13181910	+	NR_028271	Phxr4	598	50.7625	100	chr9	13181132	13181830	699	19	0.00698257	0	5.23631	contained within Phxr4 (+)	Phxr4 (+)	0				Prl2c3					Thumpd1
		9	122697608	122714705	-	NM_173364	Zfp445	12264	4.11159	100	chr9	122701739	122702441	703	18	0.00698257	0	5.23617	contained within Zfp445 (-)	Zfp445 (-)	0				Prl7b1					Thyn1
		8	26620097	26666995	-	NM_177089	Tacc1	312	1.19406	100	chr8	26666124	26666683	560	16	0.0069914	0	5.23461	contained within Tacc1 (-)	Tacc1 (-)	0				Prlr					Tiam1
		8	26620097	26666995	-	NM_199323	Tacc1	312	1.19406	100	chr8	26666124	26666683	560	16	0.0069914	0	5.23461	contained within Tacc1 (-)	Tacc1 (-)	0				Prmt5					Timeless
		11	68942572	68965310	+	NM_011786	Aloxe3	971	3.47421	100	chr11	68943543	68944332	790	22	0.00700023	0	5.23454	contained within Aloxe3 (+)	Aloxe3 (+)	0				Prnd					Tjp3
		7	44369741	44392712	-	NM_146189	Mybpc2	874	2.77294	100	chr7	44391202	44391838	637	17	0.00700023	0	5.23446	intron of Mybpc2 (-)	Mybpc2 (-)	0				Prnp					Tle3
		13	55540032	55546281	-	NM_134059	Ddx41	5324	9.488	100	chr13	55540365	55540957	593	17	0.00700023	0	5.23433	contained within Ddx41 (-)	Ddx41 (-)	0				Prpf39					Tln1
		15	59478335	59486781	+	NM_144549	Trib1	1999	7.30437	100	chr15	59480334	59480950	617	17	0.00702671	0	5.23306	intron of Trib1 (+)	Trib1 (+)	0				Prpf4b					Tm9sf4
		13	35975371	35977848	+	NM_029628	Ppp1r3g	304	33.9387	100	chr13	35975675	35976515	841	24	0.00704437	0	5.23186	contained within Ppp1r3g (+)	Ppp1r3g (+)	0				Prps1l1					Tmcc3
		1	73843438	74057655	-	NM_027884	Tns1	126720	0.393058	100	chr1	73930094	73930935	842	21	0.00704437	0	5.23113	contained within Tns1 (-)	Tns1 (-)	0				Prss46					Tmed7
		X	108428352	108489375	+	NM_026565	Apool	1963	0.809518	100	chrX	108430315	108430808	494	14	0.00704437	0	5.23112	intron of Apool (+)	Apool (+)	0				Psd3					Tmem119
		19	46410191	46428566	+	NM_029186	Tmem180	64	3.82564	100	chr19	46410255	46410957	703	15	0.00704437	0	5.23087	contained within Tmem180 (+)	Tmem180 (+)	0				Psma2					Tmem126b
		7	49114210	49478110	+	NM_175272	Nav2	59376	0.174223	100	chr7	49173586	49174219	634	18	0.00704437	0	5.23074	intron of Nav2 (+)	Nav2 (+)	0				Psmb7					Tmem128
		7	48827094	49478110	+	NM_001111016	Nav2	346492	0.0973861	100	chr7	49173586	49174219	634	18	0.00704437	0	5.23074	intron of Nav2 (+)	Nav2 (+)	0				Psmd13					Tmem131
		7	45765111	45785456	+	NM_144801	Tmem143	221	2.95881	100	chr7	45765332	45765933	602	17	0.00704437	0	5.23049	contained within Tmem143 (+)	Tmem143 (+)	0				Psme4					Tmem132d
		12	87986634	87991643	-	NM_022414	Ngb	1788	12.6148	100	chr12	87989224	87989855	632	17	0.00704437	0	5.2304	contained within Ngb (-)	Ngb (-)	0				Ptdss1					Tmem143
		2	84479241	84489054	+	NM_025885	Med19	270	6.07296	100	chr2	84479511	84480106	596	15	0.00704437	0	5.2302	intron of Med19 (+)	Med19 (+)	0				Pten					Tmem150c
		16	84717716	84746371	+	NM_008065	Gabpa	5291	1.95422	100	chr16	84723007	84723566	560	12	0.00704437	0	5.23013	intron of Gabpa (+)	Gabpa (+)	0				Ptk2					Tmem161a
		7	82509145	82524714	-	NM_177894	Fam154b	2930	5.52344	100	chr7	82520925	82521784	860	20	0.0070532	0	5.22939	intron of Fam154b (-)	Fam154b (-)	0				Ptp4a1					Tmem175
		1	52063983	52106409	+	NM_009283	Stat1	465	1.52262	100	chr1	52064448	52065093	646	18	0.0070532	0	5.22864	contained within Stat1 (+)	Stat1 (+)	0				Ptp4a2					Tmem180
		9	96142028	96173652	-	NM_007502	Atp1b3	335	1.93202	100	chr9	96172707	96173317	611	16	0.00706202	0	5.22857	intron of Atp1b3 (-)	Atp1b3 (-)	0				Ptplb					Tmem184c
		19	29433435	29454090	+	NM_021893	Cd274	4946	2.8902	100	chr19	29438381	29438977	597	10	0.00706202	0	5.22769	contained within Cd274 (+)	Cd274 (+)	0				Ptpn20					Tmem2
		2	29610272	29619753	+	NM_178693	Coq4	3149	6.48597	100	chr2	29613421	29614035	615	10	0.00708851	0	5.22549	intron of Coq4 (+)	Coq4 (+)	0				Ptpn21					Tmem39b
		2	90123061	90125966	+	NM_146265.1	Olfr1506	1636	20.7846	100	chr2	90124697	90125300	604	17	0.00708851	0	5.22539	contained within Olfr1506 (+)	Olfr1506 (+)	0				Ptpn22					Tmem41a
		19	8841399	8853362	-	NM_146092	Taf6l	8628	4.93982	100	chr19	8844144	8844734	591	15	0.00708851	0	5.22454	intron of Taf6l (-)	Taf6l (-)	0				Ptprb					Tmem55b
		19	8841399	8853463	-	NM_001177798	Taf6l	8729	4.89847	100	chr19	8844144	8844734	591	15	0.00708851	0	5.22454	intron of Taf6l (-)	Taf6l (-)	0				Ptprm					Tmem63b
		15	88647412	88654448	+	NM_029720	Creld2	492	11.2264	100	chr15	88647904	88648693	790	23	0.00708851	0	5.22438	contained within Creld2 (+)	Creld2 (+)	0				Ptprq					Tmem71
		17	25536685	25548864	+	NM_001164225	Fbxl16	7976	6.18227	100	chr17	25544661	25545413	753	21	0.00708851	0	5.22279	contained within Fbxl16 (+)	Fbxl16 (+)	0				Ptprr					Tmem80
		2	52250329	52380577	-	NM_146123	Cacnb4	1352	0.485224	100	chr2	52378594	52379225	632	18	0.00709733	0	5.2223	intron of Cacnb4 (-)	Cacnb4 (-)	0				Ptx3					Tmem87a
		2	52250329	52498592	-	NM_001037099	Cacnb4	119367	0.254568	100	chr2	52378594	52379225	632	18	0.00709733	0	5.2223	intron of Cacnb4 (-)	Cacnb4 (-)	0				Pwwp2a					Tmem8b
		1	46011284	46318097	+	NM_001160386	Dnahc7b	229264	0.115705	100	chr1	46240548	46240902	355	10	0.00709733	0	5.22206	intron of Dnahc7b (+)	Dnahc7b (+)	0				Qars					Tmprss11c
		4	144937384	144971123	+	NM_001103158	Gm13242	27410	1.53231	100	chr4	144964794	144965310	517	10	0.00709733	0	5.22201	intron of Gm13242 (+)	Gm13242 (+)	0				Qrfpr					Tmprss11d
		4	137706748	137714342	+	NM_026689	Mul1	1635	6.53061	100	chr4	137708383	137708878	496	13	0.00709733	0	5.22194	intron of Mul1 (+)	Mul1 (+)	0				Rab11fip5					Tmprss11e
		2	65257957	65368332	-	NM_018732	Scn3a	26635	0.710299	100	chr2	65340914	65341697	784	22	0.00710616	0	5.22144	intron of Scn3a (-)	Scn3a (-)	0				Rab12					Tmprss2
		10	59698631	60091848	-	NM_023370	Cdh23	369104	0.191751	100	chr10	59721991	59722744	754	21	0.00710616	0	5.22125	contained within Cdh23 (-)	Cdh23 (-)	0				Rab2b					Tmprss3
		12	45199171	45472133	+	NM_001146031	Nrcam	124512	0.3081	100	chr12	45323683	45324523	841	23	0.00710616	0	5.22056	intron of Nrcam (+)	Nrcam (+)	0				Rab38					Tmtc1
		12	45199171	45472133	+	NM_176930	Nrcam	124512	0.3081	100	chr12	45323683	45324523	841	23	0.00710616	0	5.22056	intron of Nrcam (+)	Nrcam (+)	0				Rab3c					Tnfrsf11a
		18	9958178	9995483	+	NM_153552	Thoc1	1850	1.59492	100	chr18	9960028	9960622	595	17	0.00710616	0	5.22046	contained within Thoc1 (+)	Thoc1 (+)	0				Rab5b					Tnfrsf23
		15	83127506	83178014	-	NM_025445	Arfgap3	925	1.56408	100	chr15	83176300	83177089	790	22	0.00710616	0	5.22035	intron of Arfgap3 (-)	Arfgap3 (-)	0				Rabgap1					Tnks1bp1
		17	24743686	24827098	+	NM_134126	Ift140	68597	0.780454	100	chr17	24812283	24812933	651	18	0.00710616	0	5.21952	intron of Ift140 (+)	Ift140 (+)	0				Rabggtb					Tnmd
		7	43642659	43647303	+	NM_001177373	Klk11	1598	16.9214	100	chr7	43644257	43645042	786	22	0.00710616	0	5.21901	contained within Klk11 (+) , region overlaps with 85.496183206106863% of Klk11 (+)	Klk11 (+)	0				Rabl3					Tnpo3
		17	34950386	34953776	+	NM_010392	H2-Q2	1724	18.844	100	chr17	34952110	34952748	639	18	0.00711499	0	5.21769	intron of H2-Q2 (+)	H2-Q2 (+)	0				Rad21					Tns1
		11	55094033	55155681	-	NM_001029988	Fat2	1211	1.15493	100	chr11	55153759	55154470	712	20	0.00711499	0	5.21755	contained within Fat2 (-)	Fat2 (-)	0				Rad51l1					Top1mt
		9	115758153	115924875	+	NM_028638	Gadl1	132609	0.521824	100	chr9	115890762	115891631	870	24	0.00712381	0	5.21667	intron of Gadl1 (+)	Gadl1 (+)	0				Rag2					Topors
		9	107400310	107403808	+	NM_018879	Nprl2	1817	18.0909	100	chr9	107402127	107402759	633	18	0.00712381	0	5.21581	contained within Nprl2 (+)	Nprl2 (+)	0				Ralgapa2					Tor3a
		2	152932973	152961691	+	NM_080463	Pofut1	2877	2.00912	100	chr2	152935850	152936426	577	17	0.00712381	0	5.21544	intron of Pofut1 (+)	Pofut1 (+)	0				Ralgps2					Tox2
		2	25044167	25046712	-	NM_146116	Tubb2c	1402	34.0141	100	chr2	25044445	25045310	866	24	0.00712381	0	5.21539	contained within Tubb2c (-)	Tubb2c (-)	0				Ralyl					Tpcn2
		10	29033592	29051859	-	NM_001110196	Rnf146	15213	3.57456	100	chr10	29035994	29036646	653	18	0.00714147	0	5.21449	contained within Rnf146 (-) , region overlaps with 13.016845329249618% of Echdc1 (+)	Rnf146 (-)	0				Ran					Tph2
		10	29033592	29051859	-	NM_001110197	Rnf146	15213	3.57456	100	chr10	29035994	29036646	653	18	0.00714147	0	5.21449	contained within Rnf146 (-) , region overlaps with 13.016845329249618% of Echdc1 (+)	Rnf146 (-)	0				Ranbp3l					Tpp1
		10	29033592	29051859	-	NM_001110198	Rnf146	15213	3.57456	100	chr10	29035994	29036646	653	18	0.00714147	0	5.21449	contained within Rnf146 (-) , region overlaps with 13.016845329249618% of Echdc1 (+)	Rnf146 (-)	0				Ranbp6					Trak2
		10	29033592	29051859	-	NM_026518	Rnf146	15213	3.57456	100	chr10	29035994	29036646	653	18	0.00714147	0	5.21449	contained within Rnf146 (-) , region overlaps with 13.016845329249618% of Echdc1 (+)	Rnf146 (-)	0				Rangap1					Trib1
		X	162815414	163921339	-	NM_001033330	Frmpd4	963820	0.0575084	100	chrX	162956884	162957519	636	11	0.00714147	0	5.21434	intron of Frmpd4 (-)	Frmpd4 (-)	0				Rap1b					Trim11
		15	84892455	84959724	-	NM_080470	Smc1b	20520	0.896388	100	chr15	84938602	84939204	603	12	0.0071503	0	5.21363	intron of Smc1b (-)	Smc1b (-)	0				Rap1gap2					Trim29
		2	164979236	165017685	-	NM_080287	Elmo2	34805	1.80754	100	chr2	164982186	164982880	695	15	0.0071503	0	5.21306	intron of Elmo2 (-), region overlaps with 81.151079136690655% of Elmo2 (-)	Elmo2 (-)	0				Rapgef4					Trim39
		2	164979236	165017685	-	NM_207706	Elmo2	34805	1.80754	100	chr2	164982186	164982880	695	15	0.0071503	0	5.21306	intron of Elmo2 (-), region overlaps with 81.151079136690655% of Elmo2 (-)	Elmo2 (-)	0				Rapgef5					Trim46
		10	126381666	126402925	+	NM_001113470	Ctdsp2	13361	3.43368	100	chr10	126395027	126395756	730	20	0.0071503	0	5.21281	contained within Ctdsp2 (+)	Ctdsp2 (+)	0				Rapgef6					Trim52
		5	102073257	102310224	-	NM_172882	Wdfy3	894	0.241383	100	chr5	102308759	102309330	572	16	0.0071503	0	5.2127	intron of Wdfy3 (-)	Wdfy3 (-)	0				Rars2					Trim71
		8	42489729	42540729	-	NM_001005865	Mtus1	48998	1.31958	100	chr8	42491059	42491731	673	18	0.0071503	0	5.21229	contained within Mtus1 (-)	Mtus1 (-)	0				Rasa1					Trio
		8	42489729	42553612	-	NM_001005864	Mtus1	61881	1.05347	100	chr8	42491059	42491731	673	18	0.0071503	0	5.21229	contained within Mtus1 (-)	Mtus1 (-)	0				Rasal2					Trip11
		8	42489729	42632544	-	NM_001005863	Mtus1	140813	0.471236	100	chr8	42491059	42491731	673	18	0.0071503	0	5.21229	contained within Mtus1 (-)	Mtus1 (-)	0				Rasgrf2					Trpc4
		14	22966420	23078386	-	NM_001163513	Dlg5	52986	0.56088	100	chr14	23024773	23025400	628	16	0.0071503	0	5.21203	contained within Dlg5 (-)	Dlg5 (-)	0				Raver2					Trpm6
		14	22966420	23078386	-	NM_027726	Dlg5	52986	0.56088	100	chr14	23024773	23025400	628	16	0.0071503	0	5.21203	contained within Dlg5 (-)	Dlg5 (-)	0				Rb1					Trps1
		12	76369721	76515041	-	NM_012024	Ppp2r5e	745	0.426642	100	chr12	76513677	76514296	620	16	0.0071503	0	5.2119	intron of Ppp2r5e (-)	Ppp2r5e (-)	0				Rbbp6					Tsc22d2
		X	70279544	70338314	-	NM_010788	Mecp2	1361	0.995389	100	chrX	70336369	70336953	585	16	0.0071503	0	5.2117	intron of Mecp2 (-)	Mecp2 (-)	0				Rbl1					Tshr
		X	70279544	70338357	-	NM_001081979	Mecp2	1404	0.994661	100	chrX	70336369	70336953	585	16	0.0071503	0	5.2117	intron of Mecp2 (-)	Mecp2 (-)	0				Rbm12b					Tsn
		17	10053539	10162719	-	NM_001159516	Qk	35453	0.578855	100	chr17	10126635	10127266	632	18	0.0071503	0	5.21155	intron of Qk (-)	Qk (-)	0				Rbm14					Tspan15
		17	10053539	10162719	-	NM_021881	Qk	35453	0.578855	100	chr17	10126635	10127266	632	18	0.0071503	0	5.21155	intron of Qk (-)	Qk (-)	0				Rbm26					Tspyl3
		17	10049828	10162719	-	NM_001159517	Qk	35453	0.559827	100	chr17	10126635	10127266	632	18	0.0071503	0	5.21155	intron of Qk (-)	Qk (-)	0				Rbm27					Ttbk2
		9	44793339	44805039	+	NM_007962	Mpzl2	10899	5.78583	100	chr9	44804238	44804914	677	14	0.0071503	0	5.21126	contained within Mpzl2 (+)	Mpzl2 (+)	0				Rbm28					Ttc13
		4	68247733	68440759	-	NM_019967	Dbc1	1086	0.303584	100	chr4	68439088	68439673	586	16	0.0071503	0	5.2109	intron of Dbc1 (-)	Dbc1 (-)	0				Rbm3					Ttc18
		17	45760792	45766613	+	NM_207666	Dlk2	2384	10.6493	100	chr17	45763176	45763795	620	11	0.00715913	0	5.21059	intron of Dlk2 (+)	Dlk2 (+)	0				Rbm33					Ttc28
		16	36804250	36852323	+	NM_030035	Golgb1	28898	1.25016	100	chr16	36833148	36833748	601	17	0.00715913	0	5.21018	contained within Golgb1 (+)	Golgb1 (+)	0				Rbm4					Ttc33
		4	147648192	147788931	+	NM_027195	Casz1	132408	0.444081	100	chr4	147780600	147781224	625	18	0.00715913	0	5.20984	contained within Casz1 (+)	Casz1 (+)	0				Rbm7					Ttc38
		4	147648192	147798693	+	NM_001159344	Casz1	132408	0.415277	100	chr4	147780600	147781224	625	18	0.00715913	0	5.20984	contained within Casz1 (+)	Casz1 (+)	0				Rbmx					Ttll7
		14	54626306	54632823	+	NM_177992	Gmpr2	1491	10.0184	100	chr14	54627797	54628449	653	18	0.00715913	0	5.2092	intron of Gmpr2 (+)	Gmpr2 (+)	0				Rc3h2					Ttn
		3	90086215	90138403	-	NM_001165983	Ubap2l	48440	1.24739	100	chr3	90089313	90089963	651	18	0.00715913	0	5.20906	intron of Ubap2l (-)	Ubap2l (-)	0				Rcan3					Tub
		3	90086215	90138443	-	NM_001165984	Ubap2l	48480	1.24643	100	chr3	90089313	90089963	651	18	0.00715913	0	5.20906	intron of Ubap2l (-)	Ubap2l (-)	0				Rcbtb2					Tuba3b
		3	90085516	90138403	-	NM_028475	Ubap2l	48440	1.2309	100	chr3	90089313	90089963	651	18	0.00715913	0	5.20906	intron of Ubap2l (-)	Ubap2l (-)	0				Recql5					Tubb2c
		3	90085516	90138403	-	NM_153489	Ubap2l	48440	1.2309	100	chr3	90089313	90089963	651	18	0.00715913	0	5.20906	intron of Ubap2l (-)	Ubap2l (-)	0				Reg2					Tubb3
		7	5277691	5279683	+	NM_030741	Vmn1r62	245	32.5138	100	chr7	5277936	5278583	648	17	0.00715913	0	5.2089	contained within Vmn1r62 (+) , region overlaps with 27.006172839506171% of Vmn1r186 (+)	Vmn1r186 (+)	0				Reg3a					Txk
		10	127641015	127655882	+	NM_011589	Timeless	7418	3.84046	100	chr10	127648433	127649003	571	12	0.00715913	0	5.2089	intron of Timeless (+)	Timeless (+)	0				Reg4					Txndc11
		10	127635012	127655882	+	NM_001136082	Timeless	13421	2.73585	100	chr10	127648433	127649003	571	12	0.00715913	0	5.2089	intron of Timeless (+)	Timeless (+)	0				Rel					Txndc16
		10	127635012	127655882	+	NM_001164080	Timeless	13421	2.73585	100	chr10	127648433	127649003	571	12	0.00715913	0	5.2089	intron of Timeless (+)	Timeless (+)	0				Reps2					Txndc9
		10	127635012	127655882	+	NM_001164081	Timeless	13421	2.73585	100	chr10	127648433	127649003	571	12	0.00715913	0	5.2089	intron of Timeless (+)	Timeless (+)	0				Rex2					U2af1l4
		16	50111193	50351738	-	NM_027444	Bbx	232	0.311375	100	chr16	50350758	50351506	749	17	0.00716795	0	5.20758	intron of Bbx (-)	Bbx (-)	0				Rfwd2					Ubap1
		2	180187947	180202874	-	NM_145851	Cables2	10316	4.65568	100	chr2	180191864	180192558	695	19	0.00720326	0	5.20655	contained within Cables2 (-)	Cables2 (-)	0				Rfx3					Ubap2l
		1	175467534	175484604	+	NM_175026	Pyhin1	4740	3.49716	100	chr1	175472274	175472870	597	17	0.00721209	0	5.20582	intron of Pyhin1 (+)	Pyhin1 (+)	0				Rfx7					Ube2e1
		7	28590416	28602346	+	NM_001110807	Capn12	52	5.24684	100	chr7	28590468	28591093	626	18	0.00721209	0	5.20537	contained within Capn12 (+)	Capn12 (+)	0				Rg9mtd3					Ube2g1
		X	81826741	81887188	+	NM_025729	Tab3	30057	0.994243	100	chrX	81856798	81857398	601	10	0.00721209	0	5.20523	intron of Tab3 (+)	Tab3 (+)	0				Rgl2					Ubfd1
		X	88371598	88852292	-	NM_173783	Mageb18	1820	0.137301	100	chrX	88849813	88850472	660	18	0.00721209	0	5.20471	intron of Mageb18 (-)	Mageb18 (-)	0				Rgs1					Ubr4
		8	95909342	95937321	-	NM_001013764	Ces1a	833	2.21944	100	chr8	95935868	95936488	621	18	0.00721209	0	5.20448	intron of Ces1a (-)	Ces1a (-)	0				Rgs17					Ubr5
		11	85007505	85051316	-	NM_025825	Appbp2	1650	1.35579	100	chr11	85049073	85049666	594	15	0.00722092	0	5.20414	intron of Appbp2 (-)	Appbp2 (-)	0				Rgs4					Ubtd2
		10	7595838	7646314	-	NM_138667	Tab2	31082	1.37686	100	chr10	7614538	7615232	695	20	0.00722092	0	5.204	contained within Tab2 (-)	Tab2 (-)	0				Rgs5					Uchl1
		18	63135583	63512553	-	NM_001039485	Fam38b	1188	0.181977	100	chr18	63510680	63511365	686	20	0.00722974	0	5.20367	intron of Fam38b (-)	Fam38b (-)	0				Rhag					Uckl1
		2	31973157	32056546	+	NM_001159634	Prrc2b	79775	0.737499	100	chr2	32052932	32053546	615	13	0.00722974	0	5.20264	contained within Prrc2b (+)	Prrc2b (+)	0				Rhbdd2					Ucp2
		2	31973157	32056546	+	NM_172661	Prrc2b	79775	0.737499	100	chr2	32052932	32053546	615	13	0.00722974	0	5.20264	contained within Prrc2b (+)	Prrc2b (+)	0				Rhobtb3					Ucp3
		6	149266584	149292834	+	NM_026054	2810474O19Rik	15789	2.25515	100	chr6	149282373	149282964	592	13	0.00722974	0	5.20244	contained within 2810474O19Rik (+)	2810474O19Rik (+)	0				Rhot1					Ufd1l
		4	138167455	138186024	-	NM_028453	Otud3	2089	2.82714	100	chr4	138183411	138183935	525	15	0.0072474	0	5.19989	intron of Otud3 (-)	Otud3 (-)	0				Rhox2e					Ufsp2
		10	56065715	56078835	+	NM_010288	Gja1	334	5.10632	100	chr10	56066049	56066718	670	18	0.0072474	0	5.19907	intron of Gja1 (+)	Gja1 (+)	0				Rhox2h					Ugdh
		5	140160417	140227197	+	NM_175522	Elfn1	60619	0.947874	100	chr5	140221036	140221668	633	18	0.00725623	0	5.19861	intron of Elfn1 (+)	Elfn1 (+)	0				Rhox3a					Uggt1
		13	37352811	37426502	+	NM_010745	Ly86	1365	0.955328	100	chr13	37354176	37354879	704	20	0.00725623	0	5.19831	intron of Ly86 (+)	Ly86 (+)	0				Rhox3b					Uggt2
		9	44890037	44905057	+	NM_001013390	Scn4b	1277	3.65488	100	chr9	44891314	44891862	549	13	0.00725623	0	5.19797	intron of Scn4b (+)	Scn4b (+)	0				Rhox3h					Ugt1a10
		4	49686326	49866182	-	NM_001033351	Grin3a	128368	0.342494	100	chr4	49737199	49737814	616	17	0.00725623	0	5.19793	intron of Grin3a (-)	Grin3a (-)	0				Rhox4f					Ugt1a2
		9	13578124	13596920	+	NM_176836	Fam76b	407	3.34096	100	chr9	13578531	13579158	628	17	0.00726506	0	5.19752	contained within Fam76b (+)	Fam76b (+)	0				Ribc1					Ugt1a5
		11	116665987	116669185	-	NM_011358	Srsf2	1797	20.9128	100	chr11	116666720	116667388	669	15	0.00726506	0	5.1975	contained within Srsf2 (-)	Srsf2 (-)	0				Rif1					Ugt1a6a
		4	149125716	149465767	+	NM_001085492	Rere	35454	0.239669	100	chr4	149161170	149161984	815	23	0.00726506	0	5.197	intron of Rere (+)	Rere (+)	0				Rims1					Ugt1a6b
		2	153609671	153624438	+	NM_194357	Rya3	254	3.93418	100	chr2	153609925	153610505	581	17	0.00727388	0	5.19524	intron of Rya3 (+)	Rya3 (+)	0				Ripply2					Ugt1a7c
		1	164630558	164649225	-	NM_144878	Fmo4	4113	3.21406	100	chr1	164644513	164645112	600	17	0.00729154	0	5.19385	contained within Fmo4 (-)	Fmo4 (-)	0				Rmnd5a					Ugt1a9
		4	98686165	98751802	+	NM_001145967	Atg4c	889	0.927816	100	chr4	98687054	98687662	609	11	0.00730036	0	5.19341	intron of Atg4c (+)	Atg4c (+)	0				Rnase10					Ulk1
		4	98685952	98751802	+	NM_175029	Atg4c	1102	0.924815	100	chr4	98687054	98687662	609	11	0.00730036	0	5.19341	intron of Atg4c (+)	Atg4c (+)	0				Rnase4					Unc119b
		9	75097304	75130872	+	NM_010313	Gnb5	1616	2.14186	100	chr9	75098920	75099638	719	14	0.00730036	0	5.19294	intron of Gnb5 (+)	Gnb5 (+)	0				Rnaset2b					Unc13b
		3	66142757	66384749	-	NM_145820	Veph1	160129	0.25042	100	chr3	66224015	66224620	606	12	0.00730036	0	5.19291	intron of Veph1 (-), region overlaps with 58.415841584158414% of Veph1 (-)	Veph1 (-)	0				Rnf103					Unc45a
		9	24858538	24902124	-	NM_020586	Herpud2	2739	1.10354	100	chr9	24898905	24899385	481	14	0.00730919	0	5.1916	intron of Herpud2 (-)	Herpud2 (-)	0				Rnf111					Unc5c
		1	180791719	181354679	-	NM_027188	Smyd3	569	0.107112	100	chr1	181353508	181354110	603	17	0.00730919	0	5.19147	intron of Smyd3 (-)	Smyd3 (-)	0				Rnf115					Unc80
		15	97920623	97960482	+	NM_001163488	Pfkm	2996	1.49022	100	chr15	97923619	97924212	594	11	0.0073445	0	5.18907	intron of Pfkm (+)	Pfkm (+)	0				Rnf130					Uros
		9	45763815	45975190	+	NM_027498	Sik3	189846	0.377999	100	chr9	45953661	45954459	799	23	0.00735333	0	5.18831	intron of Sik3 (+)	Sik3 (+)	0				Rnf14					Usf1
		5	72882832	72921888	-	NM_007723	Cnga1	3436	0.972937	100	chr5	72918073	72918452	380	11	0.00735333	0	5.18716	intron of Cnga1 (-)	Cnga1 (-)	0				Rnf145					Usp20
		5	116699721	116726487	+	NR_015595	2410137F16Rik	7080	2.50308	100	chr5	116706801	116707470	670	19	0.00736216	0	5.18689	intron of 2410137F16Rik (+), intron of Srrm4 (-)	Srrm4 (-)	0				Rnf150					Usp25
		5	116700272	116852817	-	NM_026886	Srrm4	145347	0.439212	100	chr5	116706801	116707470	670	19	0.00736216	0	5.18689	intron of 2410137F16Rik (+), intron of Srrm4 (-)	Srrm4 (-)	0				Rnf152					Usp34
		2	91723028	91730669	+	NM_007699	Chrm4	4674	8.33551	100	chr2	91727702	91728338	637	14	0.00736216	0	5.18688	contained within Chrm4 (+)	Chrm4 (+)	0				Rnf165					Usp47
		5	6775038	7350385	-	NM_001163223	Zfp804b	37861	0.488748	100	chr5	7309713	7312524	2812	75	0.00737099	0.714286	5.18596	intron of Zfp804b (-), region overlaps with 83.74822190611664% of 4921511H03Rik (+)	4921511H03Rik (+)	0				Rnf169					Usp7
		2	120424258	120541860	-	NM_001024856	Ttbk2	1223	0.501688	100	chr2	120540048	120540637	590	16	0.00737099	0	5.18558	intron of Ttbk2 (-)	Ttbk2 (-)	0				Rnf20					Usp-ps
		2	120424258	120541860	-	NM_001024857	Ttbk2	1223	0.501688	100	chr2	120540048	120540637	590	16	0.00737099	0	5.18558	intron of Ttbk2 (-)	Ttbk2 (-)	0				Rnf217					Utp20
		2	120424258	120542026	-	NM_080788	Ttbk2	1389	0.500981	100	chr2	120540048	120540637	590	16	0.00737099	0	5.18558	intron of Ttbk2 (-)	Ttbk2 (-)	0				Rnf43					Uvrag
		3	108054390	108059802	-	NM_026672	Gstm7	1389	10.9366	100	chr3	108057822	108058413	592	14	0.00737099	0	5.1855	contained within Gstm7 (-)	Gstm7 (-)	0				Rngtt					Vax1
		11	95230173	95309501	+	NM_025287	Spop	1564	0.971902	100	chr11	95231737	95232507	771	19	0.00737981	0	5.18412	intron of Spop (+)	Spop (+)	0				Rnls					Veph1
		12	70609041	70643480	-	NM_145443	L2hgdh	2096	1.74216	100	chr12	70640785	70641384	600	13	0.00737981	0	5.18405	contained within L2hgdh (-)	L2hgdh (-)	0				Rnmtl1					Vmn1r62
		3	29273650	29882130	+	NM_001167748	Egfem1	389212	0.101564	100	chr3	29662862	29663479	618	11	0.00738864	0	5.18362	intron of Egfem1 (+)	Egfem1 (+)	0				Rnpc3					Vmn1r-ps103
		3	29273650	29882130	+	NM_029412	Egfem1	389212	0.101564	100	chr3	29662862	29663479	618	11	0.00738864	0	5.18362	intron of Egfem1 (+)	Egfem1 (+)	0				Rnps1					Vmn2r109
		1	31209393	31212608	+	NR_015347	Gm4850	1946	18.6256	100	chr1	31211339	31211937	599	17	0.0074063	0	5.18252	contained within Gm4850 (+)	Gm4850 (+)	0				Rod1					Vmn2r110
		13	109335150	109407852	+	NM_029001	Elovl7	12312	0.843156	100	chr13	109347462	109348074	613	15	0.0074063	0	5.18211	intron of Elovl7 (+)	Elovl7 (+)	0				Ropn1l					Vmn2r39
		4	41858344	41885762	-	NM_001146080	Cntfr	401	2.38521	100	chr4	41884708	41885361	654	18	0.0074063	0	5.18196	intron of Cntfr (-)	Cntfr (-)	0				Rp1					Vmn2r48
		4	41846168	41885762	-	NM_016673	Cntfr	401	1.65172	100	chr4	41884708	41885361	654	18	0.0074063	0	5.18196	intron of Cntfr (-)	Cntfr (-)	0				Rpap2					Vmn2r49
		1	158490296	158511017	-	NM_023141	Tor3a	511	3.30567	100	chr1	158509822	158510506	685	19	0.0074063	0	5.18158	contained within Tor3a (-)	Tor3a (-)	0				Rpf1					Vmn2r58
		2	14522060	14904688	+	NM_023116	Cacnb2	22929	0.154458	100	chr2	14544989	14545579	591	17	0.00741512	0	5.18122	intron of Cacnb2 (+)	Cacnb2 (+)	0				Rpf2					Vmn2r61
		X	103352173	103376381	+	NM_001122595	A630033H20Rik	142	3.00302	100	chrX	103352315	103353041	727	21	0.00741512	0	5.18044	contained within A630033H20Rik (+) , intron of A630033H20Rik (+), region overlaps with 97.386519944979369% of A630033H20Rik (+)	A630033H20Rik (+)	0				Rpia					Vmn2r71
		X	103351646	103376381	+	NM_001122596	A630033H20Rik	669	2.93904	100	chrX	103352315	103353041	727	21	0.00741512	0	5.18044	contained within A630033H20Rik (+) , intron of A630033H20Rik (+), region overlaps with 97.386519944979369% of A630033H20Rik (+)	A630033H20Rik (+)	0				Rpl15					Vmn2r8
		6	3448393	3551111	+	NM_001167751	Ccdc132	57349	0.549071	100	chr6	3505742	3506305	564	12	0.00745043	0	5.17928	intron of Ccdc132 (+)	Ccdc132 (+)	0				Rpl17					Vmn2r97
		6	3448393	3553531	+	NM_001167750	Ccdc132	57349	0.536433	100	chr6	3505742	3506305	564	12	0.00745043	0	5.17928	intron of Ccdc132 (+)	Ccdc132 (+)	0				Rpl18a					Vps13b
		6	3448393	3553531	+	NM_024260	Ccdc132	57349	0.536433	100	chr6	3505742	3506305	564	12	0.00745043	0	5.17928	intron of Ccdc132 (+)	Ccdc132 (+)	0				Rpl21					Vps13c
		7	27838226	27873571	+	NM_001164655	9530053A07Rik	25872	1.71731	100	chr7	27864098	27864704	607	17	0.00745043	0	5.17916	contained within 9530053A07Rik (+)	9530053A07Rik (+)	0				Rpl30					Vps16
		11	72835203	72858261	+	NM_018883	Camkk1	675	2.82753	100	chr11	72835878	72836529	652	18	0.00745043	0	5.17895	intron of Camkk1 (+)	Camkk1 (+)	0				Rpl39l					Vps26b
		10	30334998	30345284	-	NM_001111267	Ncoa7	976	6.25061	100	chr10	30343666	30344308	643	18	0.00745043	0	5.17892	contained within Ncoa7 (-)	Ncoa7 (-)	0				Rpl4					Vps28
		10	30334998	30492524	-	NM_172495	Ncoa7	148216	0.408184	100	chr10	30343666	30344308	643	18	0.00745043	0	5.17892	contained within Ncoa7 (-)	Ncoa7 (-)	0				Rpl7					Vps54
		7	51379048	51466729	+	NM_177694	Ano5	82945	0.685431	100	chr7	51461993	51462593	601	17	0.00745043	0	5.17887	contained within Ano5 (+)	Ano5 (+)	0				Rpl9					Vwce
		9	110230256	110253378	-	NM_001081043	Ptpn23	19073	2.63807	100	chr9	110233696	110234305	610	17	0.00745043	0	5.17792	contained within Ptpn23 (-)	Ptpn23 (-)	0				Rprd2					Wac
		15	78727041	78739308	+	NM_009164	Sh3bp1	10938	5.20052	100	chr15	78737979	78738616	638	18	0.00745043	0	5.17787	intron of Sh3bp1 (+)	Sh3bp1 (+)	0				Rps17					Wdfy3
		14	30994801	31008373	+	NM_019744	Ncoa4	5748	4.3616	100	chr14	31000549	31001140	592	13	0.00745926	0	5.17658	intron of Ncoa4 (+)	Ncoa4 (+)	0				Rps6					Wdfy4
		14	30988901	31008373	+	NM_001033988	Ncoa4	11648	3.04011	100	chr14	31000549	31001140	592	13	0.00745926	0	5.17658	intron of Ncoa4 (+)	Ncoa4 (+)	0				Rps6kc1					Wdr27
		1	44092290	44125807	+	NM_011729	Ercc5	750	1.76323	100	chr1	44093040	44093630	591	17	0.00746809	0	5.17541	intron of Ercc5 (+)	Ercc5 (+)	0				Rptn					Wdr3
		6	53969510	54231391	+	NM_001163640	Chn2	224180	0.245912	100	chr6	54193690	54194333	644	17	0.00746809	0	5.1754	intron of Chn2 (+)	Chn2 (+)	0				Rragc					Wdr31
		17	78824061	78842129	-	NM_001024806	Cebpz	1481	4.47728	100	chr17	78839840	78840648	809	23	0.00746809	0	5.17489	contained within Cebpz (-)	Cebpz (-)	0				Rsbn1					Wdr6
		2	136404891	136473870	+	NM_011428	Snap25	28733	1.15541	100	chr2	136433624	136434420	797	23	0.00747692	0	5.17426	intron of Snap25 (+)	Snap25 (+)	0				Rsf1					Wdr64
		4	69918288	70021290	-	NM_172694	Megf9	211	0.598041	100	chr4	70020464	70021079	616	18	0.00747692	0	5.17425	contained within Megf9 (-)	Megf9 (-)	0				Rsrc1					Wdr78
		2	58961689	59156045	+	NM_026361	Pkp4	1917	0.332893	100	chr2	58963606	58964252	647	18	0.00749457	0	5.17386	intron of Pkp4 (+)	Pkp4 (+)	0				Rtn1					Wdr81
		2	58961689	59156045	+	NM_175464	Pkp4	1917	0.332893	100	chr2	58963606	58964252	647	18	0.00749457	0	5.17386	intron of Pkp4 (+)	Pkp4 (+)	0				Rtn4					Wdr93
		9	63444773	63556001	-	NM_016769	Smad3	1961	0.710246	100	chr9	63553251	63554040	790	20	0.00751223	0	5.17347	intron of Smad3 (-)	Smad3 (-)	0				Rtn4ip1					Wee2
		1	177535268	177652407	+	NM_029453	Wdr64	65442	0.608673	100	chr1	177600710	177601422	713	20	0.00751223	0	5.17326	contained within Wdr64 (+)	Wdr64 (+)	0				Rusc2					Wfikkn2
		11	90065566	90094664	+	NM_026178	Mmd	709	2.74924	100	chr11	90066275	90067074	800	21	0.00751223	0	5.17306	intron of Mmd (+)	Mmd (+)	0				Rwdd1					Wnk2
		8	86461805	86484597	-	NM_027179	Tecr	6136	2.95266	100	chr8	86477789	86478461	673	15	0.00751223	0	5.17291	intron of Tecr (-)	Tecr (-)	0				Rxfp1					Wnt5b
		8	86461805	86484597	-	NM_134118	Tecr	6136	2.95266	100	chr8	86477789	86478461	673	15	0.00751223	0	5.17291	intron of Tecr (-)	Tecr (-)	0				Rybp					Wscd2
		1	127220452	127263037	-	NM_023735	Actr3	1458	1.59442	100	chr1	127260901	127261579	679	18	0.00751223	0	5.17262	intron of Actr3 (-)	Actr3 (-)	0				Ryr3					Wwp1
		11	83667064	83722011	+	NM_009330	Hnf1b	3897	1.11924	100	chr11	83670961	83671575	615	17	0.00751223	0	5.17249	intron of Hnf1b (+)	Hnf1b (+)	0				Saa4					Xlr3a
		11	116152435	116229123	-	NM_027258	Rnf157	29828	0.89061	100	chr11	116198613	116199295	683	19	0.00751223	0	5.17216	intron of Rnf157 (-)	Rnf157 (-)	0				Sacs					Xpnpep3
		1	84248864	84575247	-	NM_152915	Dner	1443	0.253995	100	chr1	84572976	84573804	829	18	0.00752988	0	5.17093	intron of Dner (-)	Dner (-)	0				Safb					Yes1
		5	111120105	111530081	+	NM_024477	Ttc28	340106	0.178303	100	chr5	111460211	111460941	731	20	0.00752988	0	5.17036	intron of Ttc28 (+)	Ttc28 (+)	0				Sar1b					Yif1a
		19	5988545	6015248	-	NM_007600	Capn1	24835	2.35545	100	chr19	5989785	5990413	629	17	0.00753871	0	5.16991	contained within Capn1 (-)	Capn1 (-)	0				Sass6					Yipf3
		19	5988545	6015826	-	NM_001110504	Capn1	25413	2.30555	100	chr19	5989785	5990413	629	17	0.00753871	0	5.16991	contained within Capn1 (-)	Capn1 (-)	0				Sbf2					Yipf6
		14	19483520	19488750	+	NM_028428	Fut11	4130	15.064	100	chr14	19487650	19488437	788	19	0.00753871	0	5.16964	contained within Fut11 (+)	Fut11 (+)	0				Sc5d					Ywhag
		10	122395121	122479566	-	NM_001163024	Mon2	66997	0.837221	100	chr10	122411863	122412569	707	20	0.00754754	0	5.1694	contained within Mon2 (-)	Mon2 (-)	0				Scap					Ywhaz
		10	122395121	122479566	-	NM_001163025	Mon2	66997	0.837221	100	chr10	122411863	122412569	707	20	0.00754754	0	5.1694	contained within Mon2 (-)	Mon2 (-)	0				Scfd1					Zar1
		10	122395121	122479566	-	NM_153395	Mon2	66997	0.837221	100	chr10	122411863	122412569	707	20	0.00754754	0	5.1694	contained within Mon2 (-)	Mon2 (-)	0				Scg2					Zbtb22
		7	133524673	133547639	-	NM_009479	Uros	5439	5.04202	100	chr7	133541043	133542200	1158	20	0.00754754	0	5.16929	intron of Uros (-)	Uros (-)	0				Schip1					Zbtb26
		14	117116942	117120737	-	NM_177753	Sox21	2646	15.5163	100	chr14	117117503	117118091	589	16	0.00755636	0	5.16875	contained within Sox21 (-)	Sox21 (-)	0				Scin					Zc3h13
		11	72423456	72502677	+	NM_025985	Ube2g1	1523	1.31024	100	chr11	72424979	72426016	1038	19	0.00756519	0	5.16835	intron of Ube2g1 (+)	Ube2g1 (+)	0				Sclt1					Zcchc14
		2	26170128	26174120	-	NM_001139503	Dnlz	1298	16.9046	100	chr2	26172148	26172822	675	19	0.00756519	0	5.16831	contained within Dnlz (-)	Dnlz (-)	0				Scn1a					Zcchc2
		2	26170128	26174120	-	NM_001139504	Dnlz	1298	16.9046	100	chr2	26172148	26172822	675	19	0.00756519	0	5.16831	contained within Dnlz (-)	Dnlz (-)	0				Scn2a1					Zcchc6
		2	26170128	26174120	-	NM_026828	Dnlz	1298	16.9046	100	chr2	26172148	26172822	675	19	0.00756519	0	5.16831	contained within Dnlz (-)	Dnlz (-)	0				Scn3a					Zdhhc1
		4	111373309	111400729	-	NM_145551	Slc5a9	450	2.72419	100	chr4	111399533	111400279	747	20	0.00756519	0	5.16782	intron of Slc5a9 (-)	Slc5a9 (-)	0				Scn9a					Zdhhc13
		14	54445164	54462336	+	NM_001024645	Lrrc16b	8067	3.48221	100	chr14	54453231	54453828	598	17	0.00756519	0	5.16664	contained within Lrrc16b (+)	Lrrc16b (+)	0				Sco1					Zeb1
		7	30825284	30835706	-	NM_011322	Scn1b	1167	7.68493	100	chr7	30833739	30834539	801	19	0.00756519	0	5.16572	contained within Scn1b (-)	Scn1b (-)	0				Scp2					Zfp105
		4	46684998	47012815	-	NM_001081141	Gabbr2	238579	0.212008	100	chr4	46773542	46774236	695	20	0.00756519	0	5.16528	intron of Gabbr2 (-)	Gabbr2 (-)	0				Sdccag8					Zfp184
		5	100318175	100400111	-	NM_182841	Tmem150c	67068	0.756679	100	chr5	100332424	100333043	620	17	0.00756519	0	5.16515	intron of Tmem150c (-)	Tmem150c (-)	0				Sec14l1					Zfp187
		9	26753948	26779541	-	NM_178027	Vps26b	675	3.22341	100	chr9	26778042	26778866	825	24	0.00756519	0	5.16506	contained within Vps26b (-)	Vps26b (-)	0				Sec16a					Zfp207
		6	126889038	126905175	-	NM_009013	Rad51ap1	1441	2.92477	100	chr6	126903263	126903734	472	14	0.00756519	0	5.16484	intron of Rad51ap1 (-)	Rad51ap1 (-)	0				Sec22a					Zfp219
		1	89308000	89341534	-	NM_019867	Ngef	25670	2.00686	100	chr1	89315192	89315864	673	19	0.00756519	0	5.16477	contained within Ngef (-)	Ngef (-)	0				Sec24a					Zfp276
		1	89308000	89405042	-	NM_001111314	Ngef	89178	0.693507	100	chr1	89315192	89315864	673	19	0.00756519	0	5.16477	contained within Ngef (-)	Ngef (-)	0				Sec24b					Zfp280d
		8	75710671	76248629	-	NM_010687	Large	1510	0.114693	100	chr8	76246503	76247119	617	18	0.00756519	0	5.1647	intron of Large (-)	Large (-)	0				Sec31a					Zfp322a
		9	119332109	119427715	-	NM_021544	Scn5a	15303	0.720659	100	chr9	119411724	119412412	689	19	0.00757402	0	5.16429	intron of Scn5a (-)	Scn5a (-)	0				Sec61g					Zfp408
		8	82579514	82607813	-	NM_015751	Abce1	3624	2.61837	100	chr8	82603449	82604189	741	17	0.00757402	0	5.16423	intron of Abce1 (-)	Abce1 (-)	0				Selk					Zfp423
		18	22836165	23184664	-	NM_199024	Nol4	322	0.178192	100	chr18	23183722	23184342	621	18	0.00757402	0	5.16369	contained within Nol4 (-)	Nol4 (-)	0				Sema3a					Zfp445
		9	106750926	107090011	-	NM_153413	Dock3	337145	0.188743	100	chr9	106752227	106752866	640	17	0.00757402	0	5.16305	contained within Dock3 (-)	Dock3 (-)	0				Sema3d					Zfp46
		3	146087560	146132899	+	NM_001005846	Mcoln2	1064	1.29466	100	chr3	146088624	146089210	587	10	0.00757402	0	5.16294	intron of Mcoln2 (+)	Mcoln2 (+)	0				Sema3e					Zfp488
		3	146087219	146132898	+	NM_026656	Mcoln2	1405	1.28503	100	chr3	146088624	146089210	587	10	0.00757402	0	5.16294	intron of Mcoln2 (+)	Mcoln2 (+)	0				Sema3f					Zfp516
		9	122999644	123006131	+	NM_011606	Clec3b	2076	6.67386	100	chr9	123001720	123002152	433	13	0.00759167	0	5.1623	intron of Clec3b (+)	Clec3b (+)	0				Sema4a					Zfp532
		4	102535998	102612232	-	NM_146254	Wdr78	42227	1.15564	100	chr4	102569125	102570005	881	24	0.00759167	0	5.1622	intron of Wdr78 (-)	Wdr78 (-)	0				Serac1					Zfp574
		7	141323180	141326474	-	NM_025593	Polr2l	277	25.5842	100	chr7	141325355	141326197	843	19	0.00760933	0	5.16149	intron of Polr2l (-)	Polr2l (-)	0				Serf1					Zfp600
		16	10988489	11048111	-	NM_029582	Txndc11	43269	1.15392	100	chr16	11004155	11004842	688	19	0.00762698	0	5.16079	intron of Txndc11 (-)	Txndc11 (-)	0				Serinc1					Zfp609
		2	125550659	125675740	+	NM_175154	Galk2	840	0.631586	100	chr2	125551499	125552288	790	22	0.00763581	0	5.16067	intron of Galk2 (+)	Galk2 (+)	0				Serpina1a					Zfp62
		11	82620015	82686940	-	NM_001164570	Rffl	41159	0.933867	100	chr11	82645157	82645781	625	18	0.00763581	0	5.1606	intron of Rffl (-), region overlaps with 13.279999999999999% of Rffl (-)	Rffl (-)	0				Serpina1c					Zfp644
		11	82620015	82687406	-	NM_001007465	Rffl	41625	0.92741	100	chr11	82645157	82645781	625	18	0.00763581	0	5.1606	intron of Rffl (-), region overlaps with 13.279999999999999% of Rffl (-)	Rffl (-)	0				Serpina1d					Zfp646
		11	82620015	82687406	-	NM_001164569	Rffl	41625	0.92741	100	chr11	82645157	82645781	625	18	0.00763581	0	5.1606	intron of Rffl (-), region overlaps with 13.279999999999999% of Rffl (-)	Rffl (-)	0				Serpinb10-ps					Zfp664
		11	82620015	82687406	-	NM_001164571	Rffl	41625	0.92741	100	chr11	82645157	82645781	625	18	0.00763581	0	5.1606	intron of Rffl (-), region overlaps with 13.279999999999999% of Rffl (-)	Rffl (-)	0				Serpinb12					Zfp689
		9	65886133	65922893	-	NM_019727	Snx1	2421	1.56416	100	chr9	65919898	65920472	575	10	0.00763581	0	5.16058	intron of Snx1 (-)	Snx1 (-)	0				Serpinb3d					Zfp7
		11	4774006	4794204	+	NM_008698	Nipsnap1	17194	4.30219	100	chr11	4791200	4792068	869	21	0.00763581	0	5.16034	contained within Nipsnap1 (+)	Nipsnap1 (+)	0				Serpinb6c					Zfp706
		17	27870115	27898935	+	NM_001004366	Scube3	1005	2.14774	100	chr17	27871120	27871738	619	17	0.00765347	0	5.15908	intron of Scube3 (+)	Scube3 (+)	0				Serpinb9c					Zfp804a
		6	128328613	128341506	+	NM_008021	Foxm1	2614	4.91702	100	chr6	128331227	128331860	634	18	0.00765347	0	5.15848	contained within Foxm1 (+)	Foxm1 (+)	0				Serpinb9d					Zfp804b
		19	17625178	17904652	-	NM_001163144	Pcsk5	1407	0.303426	100	chr19	17902398	17903245	848	23	0.00765347	0	5.15842	intron of Pcsk5 (-)	Pcsk5 (-)	0				Serpini1					Zfp820
		19	17499851	17904652	-	NM_001190483	Pcsk5	1407	0.209485	100	chr19	17902398	17903245	848	23	0.00765347	0	5.15842	intron of Pcsk5 (-)	Pcsk5 (-)	0				Setbp1					Zfp831
		9	47281347	47604380	+	NM_001025600	Cadm1	257048	0.22041	100	chr9	47538395	47539106	712	20	0.00765347	0	5.15792	contained within Cadm1 (+)	Cadm1 (+)	0				Setd5					Zfp862
		9	47281347	47604380	+	NM_018770	Cadm1	257048	0.22041	100	chr9	47538395	47539106	712	20	0.00765347	0	5.15792	contained within Cadm1 (+)	Cadm1 (+)	0				Setdb1					Zfp92
		9	47281347	47604380	+	NM_207675	Cadm1	257048	0.22041	100	chr9	47538395	47539106	712	20	0.00765347	0	5.15792	contained within Cadm1 (+)	Cadm1 (+)	0				Sf3a3					Zkscan16
		9	47281347	47604380	+	NM_207676	Cadm1	257048	0.22041	100	chr9	47538395	47539106	712	20	0.00765347	0	5.15792	contained within Cadm1 (+)	Cadm1 (+)	0				Sfi1					Zkscan3
		13	117974105	118144798	-	NM_001081009	Parp8	125391	0.396616	100	chr13	118018731	118019407	677	17	0.00765347	0	5.15778	intron of Parp8 (-)	Parp8 (-)	0				Sfrs18					Zmym1
		15	97075141	97213724	+	NM_172293	Fam113b	132031	0.517376	100	chr15	97207172	97207888	717	20	0.00765347	0	5.15776	intron of Fam113b (+)	Fam113b (+)	0				Sgce					Zmynd11
		10	18469143	18476210	-	NM_177706	Gm4922	1687	9.23882	100	chr10	18473871	18474523	653	18	0.00765347	0	5.15761	contained within Gm4922 (-)	Gm4922 (-)	0				Sgcz					Znf512b
		10	80799320	80830303	-	NM_008688	Nfic	3988	1.4685	100	chr10	80825861	80826315	455	12	0.00765347	0	5.1576	intron of Nfic (-)	Nfic (-)	0				Sgk2					Zswim6
		10	80799320	80830303	-	NM_026756	Nfic	3988	1.4685	100	chr10	80825861	80826315	455	12	0.00765347	0	5.1576	intron of Nfic (-)	Nfic (-)	0				Sgk3					Zw10
		5	110526621	110577756	+	NM_011132	Pole	45458	1.46668	100	chr5	110572079	110572828	750	16	0.00765347	0	5.15718	contained within Pole (+)	Pole (+)	0				Sgms1					Zxdc
		1	75018424	75025580	-	NM_026977	1810031K17Rik	5329	8.55107	100	chr1	75019640	75020251	612	17	0.00766229	0	5.15674	contained within 1810031K17Rik (-)	1810031K17Rik (-)	0				Sgsm2					Zzef1
		X	53126472	53140131	+	NM_001077362	Fhl1	922	4.31918	100	chrX	53127394	53127983	590	14	0.00766229	0	5.15663	intron of Fhl1 (+)	Fhl1 (+)	0				Sgtb
		X	53078741	53140131	+	NM_001077361	Fhl1	48653	0.961053	100	chrX	53127394	53127983	590	14	0.00766229	0	5.15663	intron of Fhl1 (+)	Fhl1 (+)	0				Sh3d19
		X	53078571	53140131	+	NM_010211	Fhl1	48823	0.958399	100	chrX	53127394	53127983	590	14	0.00766229	0	5.15663	intron of Fhl1 (+)	Fhl1 (+)	0				Sh3glb1
		Y_random	13202880	13603846	+	NR_002860	A130040M12Rik	293747	0.166098	100	chrY_random	13496627	13497292	666	31	0.00766229	0	5.1563	intron of A130040M12Rik (+)	A130040M12Rik (+)	0				Sh3rf1
		6	32074722	32518351	-	NM_175750	Plxna4	1853	0.131416	100	chr6	32515916	32516498	583	15	0.00766229	0	5.15625	intron of Plxna4 (-)	Plxna4 (-)	0				Sh3rf3
		16	87265847	87321803	-	NM_001081068	Ltn1	33533	1.04902	100	chr16	87287684	87288270	587	16	0.00766229	0	5.1562	contained within Ltn1 (-)	Ltn1 (-)	0				Shisa6
		18	37820475	37967845	+	NM_033588	Pcdhga5	12070	0.403743	100	chr18	37832545	37833139	595	17	0.00766229	0	5.15585	intron of Pcdha4-g (+), intron of Pcdhga1 (+), intron of Pcdhga2 (+), intron of Pcdhga3 (+), intron of Pcdhga4 (+), intron of Pcdhga5 (+), intron of Pcdhgb1 (+), intron of Pcdhgb2 (+)	Pcdhga5 (+)	0				Shisa9
		18	37815833	37967847	+	NM_033575	Pcdhgb2	16712	0.391409	100	chr18	37832545	37833139	595	17	0.00766229	0	5.15585	intron of Pcdha4-g (+), intron of Pcdhga1 (+), intron of Pcdhga2 (+), intron of Pcdhga3 (+), intron of Pcdhga4 (+), intron of Pcdhga5 (+), intron of Pcdhgb1 (+), intron of Pcdhgb2 (+)	Pcdhga5 (+)	0				Shoc2
		18	37811374	37967845	+	NM_033587	Pcdhga4	21171	0.38026	100	chr18	37832545	37833139	595	17	0.00766229	0	5.15585	intron of Pcdha4-g (+), intron of Pcdhga1 (+), intron of Pcdhga2 (+), intron of Pcdhga3 (+), intron of Pcdhga4 (+), intron of Pcdhga5 (+), intron of Pcdhgb1 (+), intron of Pcdhgb2 (+)	Pcdhga5 (+)	0				Shq1
		18	37806432	37967845	+	NM_033574	Pcdhgb1	26113	0.368617	100	chr18	37832545	37833139	595	17	0.00766229	0	5.15585	intron of Pcdha4-g (+), intron of Pcdhga1 (+), intron of Pcdhga2 (+), intron of Pcdhga3 (+), intron of Pcdhga4 (+), intron of Pcdhga5 (+), intron of Pcdhgb1 (+), intron of Pcdhgb2 (+)	Pcdhga5 (+)	0				Shroom3
		18	37800309	37967847	+	NM_033586	Pcdhga3	32236	0.355141	100	chr18	37832545	37833139	595	17	0.00766229	0	5.15585	intron of Pcdha4-g (+), intron of Pcdhga1 (+), intron of Pcdhga2 (+), intron of Pcdhga3 (+), intron of Pcdhga4 (+), intron of Pcdhga5 (+), intron of Pcdhgb1 (+), intron of Pcdhgb2 (+)	Pcdhga5 (+)	0				Shroom4
		18	37795079	37967845	+	NM_033585	Pcdhga2	37466	0.344394	100	chr18	37832545	37833139	595	17	0.00766229	0	5.15585	intron of Pcdha4-g (+), intron of Pcdhga1 (+), intron of Pcdhga2 (+), intron of Pcdhga3 (+), intron of Pcdhga4 (+), intron of Pcdhga5 (+), intron of Pcdhgb1 (+), intron of Pcdhgb2 (+)	Pcdhga5 (+)	0				Sipa1l1
		18	37787919	37967845	+	NM_033584	Pcdhga1	44626	0.33069	100	chr18	37832545	37833139	595	17	0.00766229	0	5.15585	intron of Pcdha4-g (+), intron of Pcdhga1 (+), intron of Pcdhga2 (+), intron of Pcdhga3 (+), intron of Pcdhga4 (+), intron of Pcdhga5 (+), intron of Pcdhgb1 (+), intron of Pcdhgb2 (+)	Pcdhga5 (+)	0				Skap1
		18	37078715	37966175	+	NM_001174154	Pcdha4-g	753830	0.0670452	100	chr18	37832545	37833139	595	17	0.00766229	0	5.15585	intron of Pcdha4-g (+), intron of Pcdhga1 (+), intron of Pcdhga2 (+), intron of Pcdhga3 (+), intron of Pcdhga4 (+), intron of Pcdhga5 (+), intron of Pcdhgb1 (+), intron of Pcdhgb2 (+)	Pcdhga5 (+)	0				Skint1
		17	25101891	25161384	-	NM_001163691	Cacna1h	681	1.39846	100	chr17	25159872	25160703	832	21	0.00766229	0	5.15578	contained within Cacna1h (-)	Cacna1h (-)	0				Skint7
		17	25101891	25161384	-	NM_021415	Cacna1h	681	1.39846	100	chr17	25159872	25160703	832	21	0.00766229	0	5.15578	contained within Cacna1h (-)	Cacna1h (-)	0				Skint8
		5	72882832	72921888	-	NM_007723	Cnga1	21079	0.547917	100	chr5	72900596	72900809	214	12	0.00767112	0	5.15557	intron of Cnga1 (-)	Cnga1 (-)	0				Skp2
		10	38654931	38799605	+	NM_010681	Lama4	1962	0.580612	100	chr10	38656893	38657732	840	23	0.00767112	0	5.15531	intron of Lama4 (+)	Lama4 (+)	0				Sla
		16	76896661	76999373	+	NM_013918	Usp25	4253	0.597782	100	chr16	76900914	76901527	614	13	0.00767112	0	5.15456	intron of Usp25 (+)	Usp25 (+)	0				Slain1
		10	33594527	33605438	+	NM_001162957	Rsph4a	609	5.66349	100	chr10	33595136	33595753	618	11	0.00767112	0	5.15411	contained within Rsph4a (+)	Rsph4a (+)	0				Slain2
		19	8841399	8853362	-	NM_146092	Taf6l	1951	4.98161	100	chr19	8850816	8851411	596	12	0.00767112	0	5.15404	contained within Taf6l (-)	Taf6l (-)	0				Slc11a2
		19	8841399	8853463	-	NM_001177798	Taf6l	2052	4.93991	100	chr19	8850816	8851411	596	12	0.00767112	0	5.15404	contained within Taf6l (-)	Taf6l (-)	0				Slc12a2
		11	51942247	51966173	+	NM_019411	Ppp2ca	484	5.4123	100	chr11	51942731	51944025	1295	32	0.00767112	0.846154	5.15373	intron of Ppp2ca (+)	Ppp2ca (+)	0				Slc14a2
		5	36790766	36801381	-	NM_001170454	Tada2b	4805	5.60475	100	chr5	36795982	36796576	595	17	0.00767112	0	5.15359	intron of Tada2b (-)	Tada2b (-)	0				Slc15a2
		9	111999352	112079731	-	NM_001177619	Arpp21	1983	1.78278	100	chr9	112076316	112077748	1433	38	0.00767112	0.875	5.15342	intron of Arpp21 (-), region overlaps with 75.087229588276344% of Arpp21 (-)	Arpp21 (-)	0				Slc15a5
		14	29715501	29730993	+	NM_001159299	Itih4	1789	4.09217	100	chr14	29717290	29717923	634	15	0.00767112	0	5.15333	intron of Itih4 (+)	Itih4 (+)	0				Slc16a10
		14	29715501	29730993	+	NM_018746	Itih4	1789	4.09217	100	chr14	29717290	29717923	634	15	0.00767112	0	5.15333	intron of Itih4 (+)	Itih4 (+)	0				Slc16a7
		2	162916895	163014544	+	NM_001098799	Tox2	19907	0.827445	100	chr2	162936802	162937609	808	18	0.00767112	0	5.15305	intron of Tox2 (+)	Tox2 (+)	0				Slc17a8
		16	90942794	90958005	-	NM_001163695	4932438H23Rik	10028	3.97712	100	chr16	90947373	90947977	605	13	0.00767112	0	5.15284	intron of 4932438H23Rik (-)	4932438H23Rik (-)	0				Slc1a1
		16	90942794	90958005	-	NM_028905	4932438H23Rik	10028	3.97712	100	chr16	90947373	90947977	605	13	0.00767112	0	5.15284	intron of 4932438H23Rik (-)	4932438H23Rik (-)	0				Slc1a6
		11	97898644	97965707	-	NM_028149	Fbxl20	60100	0.900632	100	chr11	97905004	97905607	604	17	0.00767112	0	5.15283	contained within Fbxl20 (-)	Fbxl20 (-)	0				Slc20a2
		13	55516395	55523062	-	NM_001114087	Pdlim7	845	10.153	100	chr13	55521541	55522217	677	20	0.00768878	0	5.15252	contained within Pdlim7 (-)	Pdlim7 (-)	0				Slc22a15
		13	55516395	55523062	-	NM_026131	Pdlim7	845	10.153	100	chr13	55521541	55522217	677	20	0.00768878	0	5.15252	contained within Pdlim7 (-)	Pdlim7 (-)	0				Slc22a2
		13	55507109	55523062	-	NM_001114088	Pdlim7	845	4.24345	100	chr13	55521541	55522217	677	20	0.00768878	0	5.15252	contained within Pdlim7 (-)	Pdlim7 (-)	0				Slc22a23
		18	31723178	31752913	-	NM_026165	Slc25a46	2295	2.8484	100	chr18	31749772	31750618	847	22	0.00768878	0	5.15227	contained within Slc25a46 (-)	Slc25a46 (-)	0				Slc25a33
		5	87306042	87363870	-	NM_001030297	Tmprss11c	45787	0.817929	100	chr5	87317611	87318083	473	13	0.00768878	0	5.15206	intron of Tmprss11c (-)	Tmprss11c (-)	0				Slc26a3
		16	3799847	3820010	+	NM_029090	Nat15	420	3.37731	100	chr16	3800267	3800947	681	19	0.00768878	0	5.15145	intron of Nat15 (+)	Nat15 (+)	0				Slc27a6
		3	105580386	105802059	+	NM_001039347	Kcnd3	4845	0.276532	100	chr3	105585231	105585843	613	17	0.00768878	0	5.15059	intron of Kcnd3 (+)	Kcnd3 (+)	0				Slc35a4
		12	106014590	106086292	-	NM_029654	Atg2b	38563	0.839574	100	chr12	106047128	106047729	602	16	0.00768878	0	5.15053	contained within Atg2b (-)	Atg2b (-)	0				Slc35d1
		5	90749040	90958534	-	NM_001081401	Adamts3	188780	0.291654	100	chr5	90769144	90769754	611	17	0.00768878	0	5.15042	intron of Adamts3 (-)	Adamts3 (-)	0				Slc35e2
		5	90749040	90958534	-	NM_177872	Adamts3	188780	0.291654	100	chr5	90769144	90769754	611	17	0.00768878	0	5.15042	intron of Adamts3 (-)	Adamts3 (-)	0				Slc36a4
		9	44830178	44859527	+	NM_001005421	Amica1	6582	2.04429	100	chr9	44836760	44837359	600	15	0.00768878	0	5.15041	intron of Amica1 (+)	Amica1 (+)	0				Slc38a2
		3	59404664	59432186	-	NM_001162884	Igsf10	13777	2.21269	100	chr3	59417801	59418409	609	17	0.00768878	0	5.15024	contained within Igsf10 (-)	Igsf10 (-)	0				Slc39a10
		7	141179450	141188476	+	NM_001141950	Tmem80	7248	7.74344	100	chr7	141186698	141187396	699	20	0.0076976	0	5.14958	contained within Tmem80 (+) , intron of Deaf1 (-)	Tmem80 (+)	0				Slc3a1
		7	141179450	141188476	+	NM_027797	Tmem80	7248	7.74344	100	chr7	141186698	141187396	699	20	0.0076976	0	5.14958	contained within Tmem80 (+) , intron of Deaf1 (-)	Tmem80 (+)	0				Slc40a1
		7	141148498	141190104	-	NR_027770	Deaf1	2708	1.68001	100	chr7	141186698	141187396	699	20	0.0076976	0	5.14958	contained within Tmem80 (+) , intron of Deaf1 (-)	Tmem80 (+)	0				Slc44a1
		12	4786316	4795288	+	NM_028376	Pfn4	1796	6.11836	100	chr12	4788112	4788660	549	10	0.0076976	0	5.14941	intron of Pfn4 (+)	Pfn4 (+)	0				Slc44a3
		9	50809011	50829325	-	NM_001033534	Layn	46	3.18484	100	chr9	50828633	50829279	647	18	0.0076976	0	5.14908	contained within Layn (-)	Layn (-)	0				Slc4a2
		5	38548624	38557868	+	NM_025480	Tmem128	916	6.43591	100	chr5	38549540	38550134	595	12	0.00771526	0	5.14737	intron of Tmem128 (+)	Tmem128 (+)	0				Slc4a4
		18	37547392	37551007	+	NM_053136	Pcdhb11	1563	16.8418	100	chr18	37548955	37549563	609	17	0.00771526	0	5.14725	contained within Pcdhb11 (+) , intron of Pcdha4-g (+)	Pcdhb11 (+)	0				Slc4a7
		18	37078715	37966175	+	NM_001174154	Pcdha4-g	470240	0.0686227	100	chr18	37548955	37549563	609	17	0.00771526	0	5.14725	contained within Pcdhb11 (+) , intron of Pcdha4-g (+)	Pcdhb11 (+)	0				Slc5a7
		1	182163644	182167225	-	NR_003623	Gm5069	1195	17.1971	100	chr1	182165415	182166030	616	16	0.00771526	0	5.14721	contained within Gm5069 (-)	Gm5069 (-)	0				Slc6a11
		16	45058905	45078006	-	NM_028756	Slc35a5	2870	3.22479	100	chr16	45074521	45075136	616	17	0.00771526	0	5.14685	intron of Slc35a5 (-)	Slc35a5 (-)	0				Slc6a20a
		3	58762878	58780318	-	NM_009174	Siah2	1806	3.83006	100	chr3	58777845	58778512	668	19	0.00772409	0	5.14655	intron of Siah2 (-)	Siah2 (-)	0				Slc7a13
		3	54984997	55003817	-	NM_177854	6030405A18Rik	942	3.38983	100	chr3	55002238	55002875	638	18	0.00773291	0	5.14573	intron of 6030405A18Rik (-)	6030405A18Rik (-)	0				Slc7a8
		4	45206006	45307037	+	NM_001081172	Frmpd1	64531	0.522607	100	chr4	45270537	45271064	528	11	0.00773291	0	5.14571	intron of Frmpd1 (+)	Frmpd1 (+)	0				Slc8a1
		15	27675374	27970438	-	NM_001081302	Trio	278971	0.254181	100	chr15	27690718	27691467	750	21	0.00773291	0	5.14551	intron of Trio (-)	Trio (-)	0				Slc9a10
		7	85491647	85500733	+	NM_001105184	Vmn2r71	657	6.65786	100	chr7	85492304	85492908	605	17	0.00773291	0	5.14549	intron of Vmn2r71 (+)	Vmn2r71 (+)	0				Slc9a5
		14	63058433	63067862	+	NM_028525	Prss52	1805	6.54295	100	chr14	63060238	63060854	617	11	0.00773291	0	5.14529	intron of Prss52 (+)	Prss52 (+)	0				Slco1a5
		10	94118589	94220136	+	NM_029852	Ccdc41	3165	0.599716	100	chr10	94121754	94122362	609	17	0.00773291	0	5.14468	intron of Ccdc41 (+)	Ccdc41 (+)	0				Slco6c1
		16	33888821	34433775	-	NM_177357	Kalrn	419870	0.108082	100	chr16	34013317	34013905	589	17	0.00773291	0	5.14444	intron of Kalrn (-)	Kalrn (-)	0				Slfn1
		4	142374079	142479397	-	NM_001081355	Prdm2	792	0.559253	100	chr4	142478017	142478605	589	15	0.00774174	0	5.14329	intron of Prdm2 (-)	Prdm2 (-)	0				Slfn4
		13	69087419	69466914	-	NM_153534	Adcy2	142597	0.16074	100	chr13	69323708	69324317	610	16	0.00774174	0	5.14321	intron of Adcy2 (-)	Adcy2 (-)	0				Slfn5
		10	88176407	88256614	-	NM_175158	Utp20	55725	0.733094	100	chr10	88200302	88200889	588	16	0.00774174	0	5.14257	contained within Utp20 (-)	Utp20 (-)	0				Slitrk5
		6	136918719	136927680	+	NM_023898	Pde6h	1655	8.82615	100	chr6	136920374	136921164	791	17	0.00775057	0	5.14242	intron of Pde6h (+)	Pde6h (+)	0				Slmap
		11	34126864	34627247	-	NM_033374	Dock2	207310	0.129301	100	chr11	34419291	34419937	647	18	0.00775057	0	5.14211	intron of Dock2 (-)	Dock2 (-)	0				Slxl1
		11	77910868	77973535	+	NM_145430	BC017647	45845	1.0037	100	chr11	77956713	77957341	629	11	0.00775057	0	5.14207	intron of BC017647 (+)	BC017647 (+)	0				Smad1
		9	101778392	102210957	-	NM_001168296	Ephb1	1652	0.163674	100	chr9	102208598	102209305	708	19	0.00775057	0	5.1414	intron of Ephb1 (-)	Ephb1 (-)	0				Smad2
		9	101778392	102210957	-	NM_173447	Ephb1	1652	0.163674	100	chr9	102208598	102209305	708	19	0.00775057	0	5.1414	intron of Ephb1 (-)	Ephb1 (-)	0				Smad4
		3	106886917	106918206	-	NM_007651	Cd53	1992	2.05177	100	chr3	106915573	106916214	642	18	0.00776822	0	5.14069	intron of Cd53 (-)	Cd53 (-)	0				Smad5
		11	11586216	11672930	+	NM_001025597	Ikzf1	4834	0.681543	100	chr11	11591050	11591640	591	16	0.00776822	0	5.14065	intron of Ikzf1 (+)	Ikzf1 (+)	0				Smad9
		11	11586216	11672930	+	NM_009578	Ikzf1	4834	0.681543	100	chr11	11591050	11591640	591	16	0.00776822	0	5.14065	intron of Ikzf1 (+)	Ikzf1 (+)	0				Smarca2
		2	153472320	153486624	+	NR_036629	Efcab8	600	4.19434	100	chr2	153472920	153473519	600	17	0.00776822	0	5.14046	contained within Efcab8 (+)	Efcab8 (+)	0				Smarca5
		14	33066127	33139596	-	NM_029389	Fam35a	42093	1.29304	100	chr14	33096554	33097503	950	27	0.00776822	0	5.1395	contained within Fam35a (-)	Fam35a (-)	0				Smarce1
		16	97461638	97543923	+	NM_019517	Bace2	1304	0.859198	100	chr16	97462942	97463648	707	19	0.00776822	0	5.1394	intron of Bace2 (+)	Bace2 (+)	0				Smc1b
		10	5342780	5734496	-	NM_007956	Esr1	98904	0.198102	100	chr10	5634817	5635592	776	21	0.00776822	0	5.13884	intron of Esr1 (-)	Esr1 (-)	0				Smc3
		6	21935911	22205608	+	NM_001081351	A430107O13Rik	262876	0.217651	100	chr6	22198787	22199373	587	16	0.00776822	0	5.13867	intron of A430107O13Rik (+)	A430107O13Rik (+)	0				Smc5
		19	56514887	56539980	+	NM_001164263	9930023K05Rik	1344	3.46298	100	chr19	56516231	56517099	869	23	0.00776822	0	5.1381	intron of 9930023K05Rik (+)	9930023K05Rik (+)	0				Smc6
		19	56514887	56539980	+	NM_172641	9930023K05Rik	1344	3.46298	100	chr19	56516231	56517099	869	23	0.00776822	0	5.1381	intron of 9930023K05Rik (+)	9930023K05Rik (+)	0				Smchd1
		8	128304153	128378801	-	NM_001081337	Sipa1l2	9497	0.813139	100	chr8	128368698	128369304	607	17	0.00776822	0	5.13793	intron of Sipa1l2 (-)	Sipa1l2 (-)	0				Smek2
		10	75089826	75208074	-	NM_172549	Cabin1	451	0.485416	100	chr10	75207050	75207623	574	14	0.00776822	0	5.13789	intron of Cabin1 (-)	Cabin1 (-)	0				Smg1
		7	106737716	106741962	-	NM_146601	Olfr710	1143	14.8575	100	chr7	106740189	106740819	631	16	0.00776822	0	5.13782	intron of Olfr710 (-)	Olfr710 (-)	0				Smg6
		4	14879393	15076279	-	NM_178617	Necab1	95012	0.307283	100	chr4	14980663	14981267	605	11	0.00776822	0	5.13769	intron of Necab1 (-)	Necab1 (-)	0				Smyd3
		13	104939168	105040897	-	NM_001005868	Erbb2ip	85860	0.757889	100	chr13	104954267	104955037	771	22	0.00776822	0	5.13729	contained within Erbb2ip (-)	Erbb2ip (-)	0				Snap23
		13	104939168	105040897	-	NM_021563	Erbb2ip	85860	0.757889	100	chr13	104954267	104955037	771	22	0.00776822	0	5.13729	contained within Erbb2ip (-)	Erbb2ip (-)	0				Snap47
		12	86123623	86159668	-	NM_175337	Mlh3	14749	1.68119	100	chr12	86144314	86144919	606	14	0.00776822	0	5.13699	intron of Mlh3 (-)	Mlh3 (-)	0				Snap91
		X	53144737	53169110	-	NM_177293	Mtap7d3	261	2.8514	100	chrX	53168155	53168849	695	19	0.00776822	0	5.13668	intron of Mtap7d3 (-)	Mtap7d3 (-)	0				Snapc3
		7	121961041	121977365	-	NM_012016	Ern2	2035	2.65237	100	chr7	121974898	121975330	433	12	0.00777705	0	5.1365	contained within Ern2 (-)	Ern2 (-)	0				Snrk
		8	101919512	102305587	-	NM_007667	Cdh8	438	0.226898	100	chr8	102304274	102305149	876	24	0.00778588	0	5.13591	intron of Cdh8 (-)	Cdh8 (-)	0				Snrpd3
		8	101917898	102305587	-	NM_001039154	Cdh8	438	0.225954	100	chr8	102304274	102305149	876	24	0.00778588	0	5.13591	intron of Cdh8 (-)	Cdh8 (-)	0				Sntb1
		17	71400957	71431715	-	NM_023294	Ndc80	5335	1.95715	100	chr17	71425779	71426380	602	15	0.00778588	0	5.13553	contained within Ndc80 (-)	Ndc80 (-)	0				Snupn
		7	25104174	25275178	+	NR_015569	4732471J01Rik	22726	0.348528	100	chr7	25126900	25127495	596	13	0.00778588	0	5.13548	intron of 4732471J01Rik (+)	4732471J01Rik (+)	0				Snx14
		5	135452999	135466480	+	NM_009745	Bcl7b	45	4.89542	100	chr5	135453044	135453703	660	19	0.00778588	0	5.13512	contained within Bcl7b (+)	Bcl7b (+)	0				Snx25
		5	137518065	137524252	+	NM_009599	Ache	3635	8.75889	100	chr5	137521700	137522241	542	16	0.00778588	0	5.13467	contained within Ache (+)	Ache (+)	0				Snx4
		9	7347374	7360462	+	NM_008605	Mmp12	997	4.53052	100	chr9	7348371	7348963	593	16	0.00780354	0	5.13325	contained within Mmp12 (+)	Mmp12 (+)	0				Snx5
		13	91935336	92180415	+	NM_024186	Ssbp2	65296	0.272972	100	chr13	92000632	92001300	669	15	0.00780354	0	5.13313	intron of Ssbp2 (+)	Ssbp2 (+)	0				Soat1
		13	91935336	92180415	+	NM_024272	Ssbp2	65296	0.272972	100	chr13	92000632	92001300	669	15	0.00780354	0	5.13313	intron of Ssbp2 (+)	Ssbp2 (+)	0				Sobp
		1	193052596	193097657	-	NM_144880	Ppp2r5a	22561	1.60002	100	chr1	193074376	193075096	721	16	0.00780354	0	5.13255	intron of Ppp2r5a (-)	Ppp2r5a (-)	0				Socs4
		X	48517056	48858602	-	NM_016697	Gpc3	39090	0.197923	100	chrX	48818837	48819512	676	17	0.00780354	0	5.13247	intron of Gpc3 (-)	Gpc3 (-)	0				Socs6
		13	34917429	34927458	-	NM_027967	1700026J04Rik	4884	4.72582	100	chr13	34922101	34922574	474	13	0.00780354	0	5.13189	contained within 1700026J04Rik (-)	1700026J04Rik (-)	0				Sos2
		11	97266250	97318491	+	NM_021493	Arhgap23	36065	1.63279	100	chr11	97302315	97303167	853	14	0.00780354	0	5.13162	intron of Arhgap23 (+)	Arhgap23 (+)	0				Sox2ot
		Y_random	1408760	1434903	+	NM_201530.1	Sly	1423	1.50704	100	chrY_random	1410183	1410576	394	12	0.00781236	0	5.13077	contained within LOC380994 (+) , contained within Sly (+)	Sly (+)	0				Sox6
		Y_random	1408748	1434905	+	NM_001037748.2	LOC380994	1435	1.50623	100	chrY_random	1410183	1410576	394	12	0.00781236	0	5.13077	contained within LOC380994 (+) , contained within Sly (+)	Sly (+)	0				Sp100
		17	14402097	14430860	-	NM_011581	Thbs2	1469	2.22153	100	chr17	14428753	14429391	639	18	0.00781236	0	5.13075	intron of Thbs2 (-)	Thbs2 (-)	0				Spaca1
		4	43080173	43285987	+	NM_021468	Unc13b	202082	0.311445	100	chr4	43282255	43282895	641	16	0.00783884	0	5.13037	contained within Unc13b (+)	Unc13b (+)	0				Spag5
		4	43080084	43285974	+	NM_001081413	Unc13b	202171	0.31133	100	chr4	43282255	43282895	641	16	0.00783884	0	5.13037	contained within Unc13b (+)	Unc13b (+)	0				Spag9
		19	5637490	5648131	+	NM_009045	Rela	2416	3.19489	100	chr19	5639906	5640245	340	10	0.00783884	0	5.13	contained within Rela (+)	Rela (+)	0				Spam1
		19	53363818	53429123	+	NM_001008542	Mxi1	686	0.940189	100	chr19	53364504	53365117	614	14	0.0078565	0	5.12846	intron of Mxi1 (+)	Mxi1 (+)	0				Sparcl1
		17	30906282	30924762	-	NM_080727	Tmprss3	8524	4.87528	100	chr17	30915338	30916238	901	25	0.0078565	0	5.12819	contained within Tmprss3 (-)	Tmprss3 (-)	0				Spata13
		17	30906282	30925987	-	NM_001163776	Tmprss3	9749	4.57221	100	chr17	30915338	30916238	901	25	0.0078565	0	5.12819	contained within Tmprss3 (-)	Tmprss3 (-)	0				Spats2
		6	119398150	119509967	-	NM_009525	Wnt5b	66334	0.691302	100	chr6	119442861	119443633	773	16	0.0078565	0	5.12772	intron of Wnt5b (-)	Wnt5b (-)	0				Spats2l
		2	32272466	32277486	+	NM_194335	Naif1	2634	11.0536	100	chr2	32275100	32275654	555	13	0.00786533	0	5.1275	intron of Naif1 (+)	Naif1 (+)	0				Spcs3
		9	106502638	106514211	-	NM_001160353	Grm2	6491	5.17539	100	chr9	106507122	106507720	599	11	0.00786533	0	5.12732	intron of Grm2 (-)	Grm2 (-)	0				Speer2
		7	45693265	45698832	-	NM_153419	Grwd1	3197	10.4885	100	chr7	45695052	45695635	584	16	0.00786533	0	5.12704	contained within Grwd1 (-)	Grwd1 (-)	0				Spen
		7	135528131	135554723	-	NM_001081117	Mki67	737	2.82405	100	chr7	135553236	135553986	751	17	0.00786533	0	5.12698	intron of Mki67 (-)	Mki67 (-)	0				Spg20
		8	88731107	88950748	+	NM_199446	Phkb	129	0.359221	100	chr8	88731236	88732024	789	22	0.00786533	0	5.12682	intron of Phkb (+)	Phkb (+)	0				Spic
		2	181449912	181481657	+	NM_016775	Dnajc5	25795	1.8837	100	chr2	181475707	181476304	598	14	0.00786533	0	5.12642	contained within Dnajc5 (+)	Dnajc5 (+)	0				Spire1
		X	69925853	69935219	+	NM_001142809	Slc6a8	1063	8.33778	100	chrX	69926916	69927696	781	19	0.00786533	0	5.12555	intron of Slc6a8 (+)	Slc6a8 (+)	0				Spnb1
		X	69925853	69935219	+	NM_001142810	Slc6a8	1063	8.33778	100	chrX	69926916	69927696	781	19	0.00786533	0	5.12555	intron of Slc6a8 (+)	Slc6a8 (+)	0				Spnb2
		X	69925853	69935219	+	NM_133987	Slc6a8	1063	8.33778	100	chrX	69926916	69927696	781	19	0.00786533	0	5.12555	intron of Slc6a8 (+)	Slc6a8 (+)	0				Sprr1a
		5	114103438	114169706	-	NM_011779	Coro1c	320	1.03668	100	chr5	114168700	114169386	687	15	0.00786533	0	5.1253	intron of Coro1c (-)	Coro1c (-)	0				Sprr1b
		1	23320699	23337451	-	NM_001081079	Ogfrl1	2580	3.51579	100	chr1	23334283	23334871	589	14	0.00786533	0	5.12516	intron of Ogfrl1 (-)	Ogfrl1 (-)	0				Sprr2e
		5	112929180	113136666	-	NM_028901	Myo18b	105852	0.343154	100	chr5	113030103	113030814	712	17	0.00786533	0	5.1248	contained within Myo18b (-)	Myo18b (-)	0				Sprr2h
		11	109289464	109389418	+	NM_028710	Arsg	64692	0.592266	100	chr11	109354156	109354747	592	12	0.00788298	0	5.124	intron of Arsg (+)	Arsg (+)	0				Spt1
		X	44719571	44758054	-	NM_012019	Aifm1	1616	1.7046	100	chrX	44755783	44756438	656	18	0.00788298	0	5.12382	intron of Aifm1 (-)	Aifm1 (-)	0				Sptlc1
		11	57299187	57334840	-	NM_001168667	Fam114a2	4125	1.72211	100	chr11	57330102	57330715	614	17	0.00788298	0	5.12219	contained within Fam114a2 (-)	Fam114a2 (-)	0				Sqrdl
		11	57299187	57334840	-	NM_001168668	Fam114a2	4125	1.72211	100	chr11	57330102	57330715	614	17	0.00788298	0	5.12219	contained within Fam114a2 (-)	Fam114a2 (-)	0				Srgap2
		11	57299187	57334840	-	NM_026342	Fam114a2	4125	1.72211	100	chr11	57330102	57330715	614	17	0.00788298	0	5.12219	contained within Fam114a2 (-)	Fam114a2 (-)	0				Sri
		18	74053856	74190319	-	NM_172632	Mapk4	94809	0.43528	100	chr18	74094917	74095510	594	15	0.00788298	0	5.12183	contained within Mapk4 (-)	Mapk4 (-)	0				Srp72
		11	58828336	58952571	-	NM_199152	Obscn	95042	0.718793	100	chr11	58856637	58857529	893	25	0.00788298	0	5.12155	contained within Obscn (-)	Obscn (-)	0				Srsf4
		11	58810454	58952571	-	NM_001171512	Obscn	95042	0.628351	100	chr11	58856637	58857529	893	25	0.00788298	0	5.12155	contained within Obscn (-)	Obscn (-)	0				Srsf7
		11	61687502	61746422	-	NM_019921	Akap10	542	0.992855	100	chr11	61745296	61745880	585	16	0.00788298	0	5.1215	intron of Akap10 (-)	Akap10 (-)	0				Ssbp2
		11	102246412	102252898	+	NM_008175	Grn	4025	10.6058	100	chr11	102250437	102251124	688	19	0.00789181	0	5.12102	contained within Grn (+)	Grn (+)	0				Ssfa2
		18	74320669	74333188	-	NM_001164355	Ska1	1007	4.90415	100	chr18	74331568	74332181	614	14	0.00790064	0	5.12086	contained within Ska1 (-)	Ska1 (-)	0				Ssr3
		18	74320669	74333188	-	NM_025581	Ska1	1007	4.90415	100	chr18	74331568	74332181	614	14	0.00790064	0	5.12086	contained within Ska1 (-)	Ska1 (-)	0				Ssx9
		4	97073961	97610895	+	NM_001122952	Nfia	186379	0.117705	100	chr4	97260340	97260971	632	18	0.00790064	0	5.12085	intron of Nfia (+)	Nfia (+)	0				Ssxb1
		12	111932419	111933632	-	NM_001033248	Gm266	367	48.7644	100	chr12	111932674	111933265	592	16	0.00792712	0	5.1201	contained within Gm266 (-)	Gm266 (-)	0				Ssxb5
		2	30804288	30844665	+	NM_028846	Usp20	13665	1.69894	100	chr2	30817953	30818638	686	19	0.00792712	0	5.11967	contained within Usp20 (+)	Usp20 (+)	0				St3gal3
		2	74510883	74516970	-	NR_027899	1700109F18Rik	528	10.6932	100	chr2	74515792	74516442	651	17	0.00792712	0	5.11966	intron of 1700109F18Rik (-), intron of Hoxd3 (+)	Hoxd3 (+)	0				St7l
		2	74512832	74549111	+	NM_010468	Hoxd3	2960	1.79438	100	chr2	74515792	74516442	651	17	0.00792712	0	5.11966	intron of 1700109F18Rik (-), intron of Hoxd3 (+)	Hoxd3 (+)	0				St8sia1
		8	75372869	75389530	+	NM_028170	1700030K09Rik	5428	3.77506	100	chr8	75378297	75378925	629	18	0.00792712	0	5.11848	contained within 1700030K09Rik (+)	1700030K09Rik (+)	0				St8sia3
		2	11623701	11651103	+	NM_008358	Il15ra	14151	2.33551	100	chr2	11637852	11638491	640	12	0.00792712	0	5.11839	contained within Il15ra (+)	Il15ra (+)	0				Stag3
		2	11623389	11651816	+	NM_133836	Il15ra	14463	2.2513	100	chr2	11637852	11638491	640	12	0.00792712	0	5.11839	contained within Il15ra (+)	Il15ra (+)	0				Stambpl1
		2	152852742	152901905	+	NM_133847	Tm9sf4	39028	1.27939	100	chr2	152891770	152892398	629	18	0.00792712	0	5.11834	contained within Tm9sf4 (+)	Tm9sf4 (+)	0				Stard7
		13	21841208	21844996	+	NM_001097979	Hist1h2bq	365	16.152	100	chr13	21841573	21842184	612	17	0.00792712	0	5.1183	contained within Hist1h2bq (+) , contained within Hist1h2br (+)	Hist1h2br (+)	0				Stard8
		13	21841208	21844996	+	NM_001110555	Hist1h2br	365	16.152	100	chr13	21841573	21842184	612	17	0.00792712	0	5.1183	contained within Hist1h2bq (+) , contained within Hist1h2br (+)	Hist1h2br (+)	0				Steap1
		16	76173542	76255730	-	NM_173440	Nrip1	14947	0.762876	100	chr16	76240157	76240783	627	18	0.00792712	0	5.11828	intron of Nrip1 (-)	Nrip1 (-)	0				Stip1
		13	22448737	22449709	+	NM_134211	Vmn1r-ps103	21	66.9065	100	chr13	22448758	22449408	651	19	0.00792712	0	5.11793	contained within Vmn1r-ps103 (+)	Vmn1r-ps103 (+)	0				Stk3
		12	78157861	78394828	+	NM_016893	Fut8	172412	0.334222	100	chr12	78330273	78331064	792	21	0.00792712	0	5.11763	intron of Fut8 (+)	Fut8 (+)	0				Stk32c
		12	102870960	102898958	+	NM_013747	Golga5	355	1.67149	100	chr12	102871315	102871782	468	13	0.00792712	0	5.11707	intron of Golga5 (+)	Golga5 (+)	0				Stk38l
		12	102870184	102898958	+	NM_001199004	Golga5	1131	1.62641	100	chr12	102871315	102871782	468	13	0.00792712	0	5.11707	intron of Golga5 (+)	Golga5 (+)	0				Stox2
		19	11536413	11539782	+	NM_001166376	Ms4a6c	2171	10.3858	100	chr19	11538584	11538933	350	10	0.00792712	0	5.11616	intron of Ms4a6c (+)	Ms4a6c (+)	0				Stradb
		19	11536413	11549240	+	NM_028595	Ms4a6c	2171	2.72841	100	chr19	11538584	11538933	350	10	0.00792712	0	5.11616	intron of Ms4a6c (+)	Ms4a6c (+)	0				Strbp
		17	34458447	34464429	+	NM_001045863	Rdbp	496	9.81113	100	chr17	34458943	34459529	587	14	0.00792712	0	5.11604	contained within Rdbp (+)	Rdbp (+)	0				Stx11
		17	34458447	34464429	+	NM_001045864	Rdbp	496	9.81113	100	chr17	34458943	34459529	587	14	0.00792712	0	5.11604	contained within Rdbp (+)	Rdbp (+)	0				Stx8
		17	34458447	34464429	+	NM_138580	Rdbp	496	9.81113	100	chr17	34458943	34459529	587	14	0.00792712	0	5.11604	contained within Rdbp (+)	Rdbp (+)	0				Stxbp4
		15	36941618	36951992	-	NM_026521	Zfp706	1510	5.0988	100	chr15	36949954	36950482	529	12	0.00793595	0	5.11529	intron of Zfp706 (-)	Zfp706 (-)	0				Stxbp5
		11	49090900	49106448	+	NM_001110149	Mgat1	1750	5.8589	100	chr11	49092650	49093560	911	23	0.00793595	0	5.11512	intron of Mgat1 (+)	Mgat1 (+)	0				Styk1
		11	49087614	49106448	+	NM_001110148	Mgat1	5036	4.83674	100	chr11	49092650	49093560	911	23	0.00793595	0	5.11512	intron of Mgat1 (+)	Mgat1 (+)	0				Sucnr1
		11	49087614	49106448	+	NM_010794	Mgat1	5036	4.83674	100	chr11	49092650	49093560	911	23	0.00793595	0	5.11512	intron of Mgat1 (+)	Mgat1 (+)	0				Sulf1
		14	53579515	53583762	+	NM_175204	Psmb11	1426	16.6667	100	chr14	53580941	53581648	708	20	0.00796243	0	5.11399	contained within Psmb11 (+)	Psmb11 (+)	0				Sumf1
		1	43067620	43108508	-	NM_010212	Fhl2	11793	1.37445	100	chr1	43096154	43096715	562	16	0.00798008	0	5.11271	intron of Fhl2 (-)	Fhl2 (-)	0				Supt3h
[truncated: 4,680 more rows]

## Sheet: PargB MNDvs WT
		transcript chromosome	transcript start	transcript stop	strand	Transcript ID	Gene Symbol	Distance to TSS	Percent overlap with gene	Percent overlap with region	chromosome	region start	region end	length(bps)	probes in region	p-value(region)	Fraction of negatively enriched windows in region	MAT-score on T(D23Nuc vs. WTNuc)	Overlapping Features	Nearest Feature	Distance to Nearest Feature (bps)					PargB (MAT-)			PargB MAT(+)
		X	33558208	33582192	+	NM_025937	Nkap	1115	3.78987	100	chrX	33559323	33560231	909	15	8.82749e-06	0	20.4838	intron of Nkap (+)	Nkap (+)	0					2013-03-05	2370 genes		2013-03-11	1861 genes
Percent overlap with region		2	162352604	162366646	+	NR_033569	9430021M05Rik	4031	6.65812	100	chr2	162356635	162357569	935	26	8.82749e-06	0	20.2321	intron of 9430021M05Rik (+)	9430021M05Rik (+)	0					2013-03-08			0610012H03Rik
equals 100%		10	7483084	7512754	+	NM_026141	Ppil4	9290	2.19069	100	chr10	7492374	7493023	650	12	1.7655e-05	0	17.9145	intron of Ppil4 (+)	Ppil4 (+)	0					2013-03-11			1110008L16Rik
		3	145875418	145881662	+	NM_025555	2410004B18Rik	778	11.0969	100	chr3	145876196	145876888	693	13	2.64825e-05	0	14.4322	contained within 2410004B18Rik (+)	2410004B18Rik (+)	0					2013-09-10			1110018G07Rik
		7	37892875	37906654	+	NM_028166	1600014C10Rik	4742	15.8491	100	chr7	37897617	37899800	2184	44	2.64825e-05	0	14.2606	contained within 1600014C10Rik (+)	1600014C10Rik (+)	0					0610007P08Rik			1110054O05Rik
		7	37892305	37906654	+	NM_001085385	1600014C10Rik	5312	15.2195	100	chr7	37897617	37899800	2184	44	2.64825e-05	0	14.2606	contained within 1600014C10Rik (+)	1600014C10Rik (+)	0					0610010B08Rik			1110067D22Rik
		4	148312587	148328943	-	NM_133435	Nmnat1	7124	8.49178	100	chr4	148320431	148321819	1389	36	2.64825e-05	0	14.2309	intron of Nmnat1 (-)	Nmnat1 (-)	0					0610011L14Rik			1190005F20Rik
		5	27235565	28058288	+	NM_001198886	Dpp6	1133	0.161901	100	chr5	27236698	27238029	1332	37	2.64825e-05	0	14.1312	intron of Dpp6 (+)	Dpp6 (+)	0					1110008L16Rik			1200011I18Rik
		5	27148144	28058288	+	NM_010075	Dpp6	88554	0.14635	100	chr5	27236698	27238029	1332	37	2.64825e-05	0	14.1312	intron of Dpp6 (+)	Dpp6 (+)	0					1110012J17Rik			1300018I17Rik
		3	115702438	115707060	-	NM_007901	S1pr1	464	20.4845	100	chr3	115705650	115706596	947	25	2.64825e-05	0	13.7004	intron of S1pr1 (-)	S1pr1 (-)	0					1110014N23Rik			1300018J18Rik
		8	108147704	108153724	-	NM_001033161	Tradd	2120	10.563	100	chr8	108150969	108151604	636	13	2.64825e-05	0	13.4413	intron of Tradd (-)	Tradd (-)	0					1110018G07Rik			1600014C10Rik
		17	42172421	42205664	-	NM_001033493	Gpr111	16273	3.76309	100	chr17	42188141	42189391	1251	33	3.531e-05	0.285714	13.2712	intron of Gpr111 (-)	Gpr111 (-)	0					1110028C15Rik			1700001C02Rik
		19	6992734	7001560	-	NM_008431	Kcnk4	6155	9.56157	100	chr19	6994562	6995405	844	24	3.531e-05	0	13.234	contained within Kcnk4 (-)	Kcnk4 (-)	0					1110067D22Rik			1700007B14Rik
		7	37892305	37906654	+	NM_001085385	1600014C10Rik	563	8.22997	100	chr7	37892868	37894048	1181	30	3.531e-05	0	13.201	intron of 1600014C10Rik (+), region overlaps with 99.407281964436919% of 1600014C10Rik (+)	1600014C10Rik (+)	0					1190007F08Rik			1700013D24Rik
		1	88418271	88437672	+	NM_172974	Cops7b	861	5.75714	100	chr1	88419132	88420248	1117	23	3.531e-05	0	13.0549	intron of Cops7b (+)	Cops7b (+)	0					1200016B10Rik			1700021F07Rik
		2	26831975	26843099	+	NM_029862	5930434B04Rik	6646	7.47865	100	chr2	26838621	26839452	832	21	3.531e-05	0	13.0219	intron of 5930434B04Rik (+)	5930434B04Rik (+)	0					1700006A11Rik			1700026J04Rik
		3	146087560	146132899	+	NM_001005846	Mcoln2	1064	2.35112	100	chr3	146088624	146089689	1066	23	4.41374e-05	0	12.9674	intron of Mcoln2 (+)	Mcoln2 (+)	0					1700011H14Rik			1700047I17Rik2
		3	146087219	146132898	+	NM_026656	Mcoln2	1405	2.33363	100	chr3	146088624	146089689	1066	23	4.41374e-05	0	12.9674	intron of Mcoln2 (+)	Mcoln2 (+)	0					1700011I03Rik			1700049G17Rik
		17	15248043	15268053	-	NM_144809	Prdm9	16564	5.92674	100	chr17	15250304	15251489	1186	25	4.41374e-05	0	12.841	contained within Prdm9 (-)	Prdm9 (-)	0					1700018B24Rik			1700109F18Rik
		11	40544811	40576861	-	NM_013552	Hmmr	1218	2.91411	100	chr11	40574710	40575643	934	23	4.41374e-05	0	12.6973	intron of Hmmr (-)	Hmmr (-)	0					1700018C11Rik			1700112E06Rik
		5	123131294	123160968	-	NM_013910	Kdm2b	564	3.48104	100	chr5	123159372	123160404	1033	27	4.41374e-05	0	12.5859	intron of Kdm2b (-)	Kdm2b (-)	0					1700019A02Rik			1810026J23Rik
		5	123131294	123249151	-	NM_001005866	Kdm2b	88747	0.876478	100	chr5	123159372	123160404	1033	27	4.41374e-05	0	12.5859	intron of Kdm2b (-)	Kdm2b (-)	0					1700021K19Rik			1810035L17Rik
		5	123131294	123249710	-	NM_001003953	Kdm2b	89306	0.872341	100	chr5	123159372	123160404	1033	27	4.41374e-05	0	12.5859	intron of Kdm2b (-)	Kdm2b (-)	0					1700023A16Rik			2010109K11Rik
		4	34803845	34849053	+	NM_181406	Rars2	652	1.89785	100	chr4	34804497	34805354	858	19	4.41374e-05	0	12.5495	intron of Rars2 (+)	Rars2 (+)	0					1700025F22Rik			2310004N24Rik
		2	72737270	72780121	-	NM_001098425	Sp3	804	2.68599	100	chr2	72778167	72779317	1151	30	4.41374e-05	0	12.4668	intron of Sp3 (-)	Sp3 (-)	0					1700025G04Rik			2310028H24Rik
		2	72737270	72781286	-	NM_001018042	Sp3	1969	2.6149	100	chr2	72778167	72779317	1151	30	4.41374e-05	0	12.4668	intron of Sp3 (-)	Sp3 (-)	0					1700025K23Rik			2310035K24Rik
		10	10839620	10899806	+	NM_172937	Shprh	6470	1.59171	100	chr10	10846090	10847047	958	23	5.29649e-05	0	12.411	intron of Shprh (+)	Shprh (+)	0					1700027A23Rik			2410004B18Rik
		10	10839620	10905464	+	NM_001077707	Shprh	6470	1.45493	100	chr10	10846090	10847047	958	23	5.29649e-05	0	12.411	intron of Shprh (+)	Shprh (+)	0					1700028P14Rik			2510003E04Rik
		7	30807485	30824051	-	NM_001110252	Hpn	1127	7.08034	100	chr7	30821752	30822924	1173	31	5.29649e-05	0	12.4033	intron of Hpn (-)	Hpn (-)	0					1700054N08Rik			2610005L07Rik
		7	30807485	30824051	-	NM_008281	Hpn	1127	7.08034	100	chr7	30821752	30822924	1173	31	5.29649e-05	0	12.4033	intron of Hpn (-)	Hpn (-)	0					1700086O06Rik			2610024G14Rik
		18	73698074	73717948	+	NM_001039214	Mex3c	1989	4.93585	100	chr18	73700063	73701043	981	28	7.06199e-05	0	12.2996	intron of Mex3c (+)	Mex3c (+)	0					1700088E04Rik			2610034B18Rik
		17	84882378	84932318	+	NM_001159498	Ppm1b	19160	1.97032	100	chr17	84901538	84902521	984	24	7.06199e-05	0	12.2805	contained within Ppm1b (+)	Ppm1b (+)	0					1700108F19Rik			2610034M16Rik
		17	84866327	84923103	+	NM_001159496	Ppm1b	35211	1.7331	100	chr17	84901538	84902521	984	24	7.06199e-05	0	12.2805	contained within Ppm1b (+)	Ppm1b (+)	0					1700111N16Rik			2610528E23Rik
		17	84866327	84925455	+	NM_011151	Ppm1b	35211	1.66416	100	chr17	84901538	84902521	984	24	7.06199e-05	0	12.2805	contained within Ppm1b (+)	Ppm1b (+)	0					1810035L17Rik			2700097O09Rik
		17	84865067	84932318	+	NM_001159497	Ppm1b	36471	1.46315	100	chr17	84901538	84902521	984	24	7.06199e-05	0	12.2805	contained within Ppm1b (+)	Ppm1b (+)	0					1810046K07Rik			2810055G20Rik
		8	74880055	74899323	+	NM_001164581	Zfp961	13231	3.04634	100	chr8	74893286	74893872	587	14	7.06199e-05	0	12.2657	intron of Zfp961 (+)	Zfp961 (+)	0					2010001E11Rik			2900064A13Rik
		9	54715427	54748062	+	NM_177351	Agphd1	584	3.47469	100	chr9	54716011	54717144	1134	26	7.94474e-05	0	12.1186	intron of Agphd1 (+)	Agphd1 (+)	0					2010002M12Rik			3010026O09Rik
		X	58547807	58552744	+	NM_001199996	4933402E13Rik	541	22.1345	100	chrX	58548348	58549440	1093	30	7.94474e-05	0	12.0084	intron of 4933402E13Rik (+)	4933402E13Rik (+)	0					2010109K11Rik			3110082I17Rik
		X	58544164	58552744	+	NM_001199997	4933402E13Rik	4184	12.7374	100	chrX	58548348	58549440	1093	30	7.94474e-05	0	12.0084	intron of 4933402E13Rik (+)	4933402E13Rik (+)	0					2210009G21Rik			4732471J01Rik
		7	41441167	41500347	+	NR_004441	Gprc2a-rs5	50815	1.99388	100	chr7	41491982	41493161	1180	32	7.94474e-05	0	12.0028	contained within Gprc2a-rs5 (+)	Gprc2a-rs5 (+)	0					2210018M11Rik			4921513D23Rik
		8	82579514	82607813	-	NM_015751	Abce1	6050	3.54064	100	chr8	82600762	82601763	1002	20	7.94474e-05	0	11.9693	intron of Abce1 (-)	Abce1 (-)	0					2310003F16Rik			4921517D21Rik
		2	145932740	146203446	-	NM_001033348	Ralgapa2	106014	0.363493	100	chr2	146096449	146097432	984	28	0.00010593	0	11.7855	contained within Ralgapa2 (-)	Ralgapa2 (-)	0					2310008H04Rik			4921539E11Rik
		18	39536519	39613220	-	NM_008173	Nr3c1	438	2.0873	100	chr18	39611182	39612782	1601	45	0.00010593	0.142857	11.7831	contained within Nr3c1 (-)	Nr3c1 (-)	0					2310057J16Rik			4930404A10Rik
		3	138215032	138228079	+	NM_007409	Adh1	903	6.12354	100	chr3	138215935	138216733	799	16	0.00010593	0	11.7456	intron of Adh1 (+)	Adh1 (+)	0					2410001C21Rik			4930422G04Rik
		5	139613381	139714177	-	NM_028469	3110082I17Rik	37788	0.741093	100	chr5	139675643	139676389	747	15	0.00010593	0	11.709	intron of 3110082I17Rik (-)	3110082I17Rik (-)	0					2410002O22Rik			4930428E23Rik
		2	73411499	73461263	-	NM_001166604	Chn1	32683	2.56003	100	chr2	73427307	73428580	1274	27	0.000114757	0	11.6546	intron of Chn1 (-)	Chn1 (-)	0					2410042D21Rik			4930430D24Rik
		2	73411499	73461263	-	NM_175752	Chn1	32683	2.56003	100	chr2	73427307	73428580	1274	27	0.000114757	0	11.6546	intron of Chn1 (-)	Chn1 (-)	0					2500003M10Rik			4930435E12Rik
		2	73411499	73576186	-	NM_001113246	Chn1	147606	0.773584	100	chr2	73427307	73428580	1274	27	0.000114757	0	11.6546	intron of Chn1 (-)	Chn1 (-)	0					2510002D24Rik			4930441O14Rik
		2	73411499	73576186	-	NM_001166603	Chn1	147606	0.773584	100	chr2	73427307	73428580	1274	27	0.000114757	0	11.6546	intron of Chn1 (-)	Chn1 (-)	0					2610005L07Rik			4930444A02Rik
		2	60552792	60764044	-	NM_020296	Rbms1	80718	0.439757	100	chr2	60682398	60683326	929	24	0.000114757	0	11.6141	intron of Rbms1 (-)	Rbms1 (-)	0					2610015P09Rik			4930486L24Rik
		6	119140872	119187234	+	NM_001033379	Dcp1b	20176	2.43513	100	chr6	119161048	119162176	1129	31	0.000114757	0	11.5823	intron of Dcp1b (+), region overlaps with 86.979627989371124% of Cacna1c (-)	Dcp1b (+)	0					2610027L16Rik			4930590J08Rik
		10	79257734	79267563	+	NM_001077363	Ptbp1	6615	23.4791	100	chr10	79264349	79266656	2308	62	0.000114757	0	11.5626	contained within BC005764 (-) , contained within Ptbp1 (+)	BC005764 (-)	0					2610029I01Rik			4931406P16Rik
		10	79257734	79267563	+	NM_008956	Ptbp1	6615	23.4791	100	chr10	79264349	79266656	2308	62	0.000114757	0	11.5626	contained within BC005764 (-) , contained within Ptbp1 (+)	BC005764 (-)	0					2610034M16Rik			4931407G18Rik
		10	79263605	79277764	-	NM_001170935	BC005764	11108	16.2994	100	chr10	79264349	79266656	2308	62	0.000114757	0	11.5626	contained within BC005764 (-) , contained within Ptbp1 (+)	BC005764 (-)	0					2610101N10Rik			4931417G12Rik
		12	65861045	65884142	-	NM_025707	Klhl28	3709	4.69305	100	chr12	65879350	65880433	1084	27	0.000123585	0	11.5028	intron of Klhl28 (-)	Klhl28 (-)	0					2610305D13Rik			4932415G12Rik
		X	53578273	53685514	-	NM_152801	Arhgef6	835	1.0798	100	chrX	53683522	53684679	1158	31	0.000123585	0	11.4853	contained within Arhgef6 (-)	Arhgef6 (-)	0					2700086A05Rik			4932438A13Rik
		12	99148018	99188823	+	NM_001008506	Zc3h14	757	2.31093	100	chr12	99148775	99149717	943	20	0.000123585	0	11.4632	intron of Zc3h14 (+)	Zc3h14 (+)	0					2700099C18Rik			4933406I18Rik
		12	99148018	99188823	+	NM_001160107	Zc3h14	757	2.31093	100	chr12	99148775	99149717	943	20	0.000123585	0	11.4632	intron of Zc3h14 (+)	Zc3h14 (+)	0					2810001G20Rik			4933407C03Rik
		12	99148018	99188823	+	NM_029334	Zc3h14	757	2.31093	100	chr12	99148775	99149717	943	20	0.000123585	0	11.4632	intron of Zc3h14 (+)	Zc3h14 (+)	0					2810006K23Rik			5031439G07Rik
		12	99148018	99188823	+	NR_027648	Zc3h14	757	2.31093	100	chr12	99148775	99149717	943	20	0.000123585	0	11.4632	intron of Zc3h14 (+)	Zc3h14 (+)	0					2810007J24Rik			5730494M16Rik
		19	7492945	7550326	-	NM_053076	Rtn3	1099	1.5423	100	chr19	7548343	7549227	885	24	0.000132412	0	11.3309	intron of Rtn3 (-)	Rtn3 (-)	0					2810025M15Rik			5730590G19Rik
		19	7492945	7550334	-	NM_001003933	Rtn3	1107	1.54208	100	chr19	7548343	7549227	885	24	0.000132412	0	11.3309	intron of Rtn3 (-)	Rtn3 (-)	0					2810032G03Rik			5830417I10Rik
		19	7492945	7550334	-	NM_001003934	Rtn3	1107	1.54208	100	chr19	7548343	7549227	885	24	0.000132412	0	11.3309	intron of Rtn3 (-)	Rtn3 (-)	0					2810047C21Rik1			5930434B04Rik
		1	166126475	166144160	-	NM_001160208	Blzf1	762	7.31652	100	chr1	166142105	166143398	1294	27	0.000132412	0	11.326	contained within Blzf1 (-)	Blzf1 (-)	0					2810442I21Rik			7530420F21Rik
		1	166126475	166144160	-	NM_001160209	Blzf1	762	7.31652	100	chr1	166142105	166143398	1294	27	0.000132412	0	11.326	contained within Blzf1 (-)	Blzf1 (-)	0					2810474O19Rik			8430427H17Rik
		1	166126475	166144160	-	NM_025505	Blzf1	762	7.31652	100	chr1	166142105	166143398	1294	27	0.000132412	0	11.326	contained within Blzf1 (-)	Blzf1 (-)	0					2900006K08Rik			9030409G11Rik
		11	78022944	78061899	-	NM_009297	Supt6h	335	2.98542	100	chr11	78060402	78061564	1163	26	0.000132412	0	11.3125	intron of Supt6h (-)	Supt6h (-)	0					2900010J23Rik			9030617O03Rik
		14	27332339	27352301	+	NM_009524	Wnt5a	1673	4.56845	100	chr14	27334012	27334923	912	25	0.000132412	0	11.299	intron of Wnt5a (+)	Wnt5a (+)	0					2900073G15Rik			9130011E15Rik
		16	97719598	97766112	-	NM_015775	Tmprss2	12383	1.48339	100	chr16	97753040	97753729	690	19	0.000132412	0	11.2731	intron of Tmprss2 (-)	Tmprss2 (-)	0					2900079G21Rik			9430021M05Rik
		8	28489795	28505361	+	NM_153592	Erlin2	13909	5.13908	100	chr8	28503704	28504503	800	22	0.000132412	0	11.2592	contained within Erlin2 (+)	Erlin2 (+)	0					3000002C10Rik			9530053A07Rik
		2	92400546	92416092	+	NM_023850	Chst1	8529	6.74728	100	chr2	92409075	92410123	1049	29	0.000132412	0	11.2175	intron of Chst1 (+)	Chst1 (+)	0					3110047P20Rik			9530077C05Rik
		3	63383801	63470161	+	NM_008604	Mme	832	1.27257	100	chr3	63384633	63385731	1099	30	0.00014124	0	11.1716	intron of Mme (+)	Mme (+)	0					3110052M02Rik			9930013L23Rik
		11	102615568	102635250	-	NM_001159382	Gjc1	10593	3.06864	100	chr11	102624054	102624657	604	11	0.000158895	0	11.0424	intron of Gjc1 (-)	Gjc1 (-)	0					3110082D06Rik			9930021J03Rik
		11	102615568	102635777	-	NM_001159383	Gjc1	11120	2.98862	100	chr11	102624054	102624657	604	11	0.000158895	0	11.0424	intron of Gjc1 (-)	Gjc1 (-)	0					3830406C13Rik			A430107O13Rik
		3	134177535	134199549	+	NM_001004367	Cxxc4	792	4.00182	100	chr3	134178327	134179207	881	24	0.000158895	0	11.0351	intron of Cxxc4 (+)	Cxxc4 (+)	0					4430402I18Rik			A530054K11Rik
		3	102947560	103065162	-	NM_011516	Sycp1	107598	0.476178	100	chr3	102957005	102957564	560	11	0.000167722	0	11.0106	intron of Sycp1 (-)	Sycp1 (-)	0					4632415L05Rik			A930011G23Rik
		10	80068459	80075106	-	NM_021462	Mknk2	426	20.1113	100	chr10	80073344	80074680	1337	37	0.000167722	0	11.0062	intron of Mknk2 (-)	Mknk2 (-)	0					4732471D19Rik			A930018P22Rik
		2	71855456	72058314	+	NM_001204166	Rapgef4	102094	0.517601	100	chr2	71957550	71958599	1050	27	0.000167722	0	10.9643	intron of Rapgef4 (+)	Rapgef4 (+)	0					4921511H03Rik			Aagab
		2	71782054	72058314	+	NM_001204165	Rapgef4	175496	0.380075	100	chr2	71957550	71958599	1050	27	0.000167722	0	10.9643	intron of Rapgef4 (+)	Rapgef4 (+)	0					4921515J06Rik			Aak1
		2	71782054	72058314	+	NM_019688	Rapgef4	175496	0.380075	100	chr2	71957550	71958599	1050	27	0.000167722	0	10.9643	intron of Rapgef4 (+)	Rapgef4 (+)	0					4921524J17Rik			Aard
		4	128721882	128750748	-	NM_001033189	C77080	19853	2.37988	100	chr4	128730209	128730895	687	19	0.00017655	0	10.9261	intron of C77080 (-)	C77080 (-)	0					4930404H21Rik			Aars
		X	107505136	107654890	-	NM_025949	Rps6ka6	69834	0.644386	100	chrX	107584092	107585056	965	26	0.000185377	0	10.8686	intron of Rps6ka6 (-)	Rps6ka6 (-)	0					4930415F15Rik			Abat
		17	3353689	3475880	+	NM_011878	Tiam2	1773	0.498396	100	chr17	3355462	3356070	609	14	0.000194205	0	10.8164	intron of Tiam2 (+)	Tiam2 (+)	0					4930422G04Rik			Abca12
		17	3283055	3475880	+	NM_001122998	Tiam2	72407	0.315829	100	chr17	3355462	3356070	609	14	0.000194205	0	10.8164	intron of Tiam2 (+)	Tiam2 (+)	0					4930430F08Rik			Abca13
		11	117676842	117681634	+	NM_001085535	Tmem235	938	23.8473	100	chr11	117677780	117678922	1143	31	0.000194205	0	10.7804	contained within Tmem235 (+)	Tmem235 (+)	0					4930433I11Rik			Abcc4
		16	55898755	55933862	+	NM_173026	Zbtb11	14956	1.97961	100	chr16	55913711	55914405	695	15	0.000203032	0	10.7394	intron of Zbtb11 (+)	Zbtb11 (+)	0					4930435E12Rik			Abce1
		9	35201747	35257324	+	NM_021339	Cdon	65	1.2433	100	chr9	35201812	35202502	691	13	0.000203032	0	10.7282	contained within Cdon (+)	Cdon (+)	0					4930447C04Rik			Abhd12
		7	30751275	30760215	-	NM_022007	Fxyd7	7564	7.24751	100	chr7	30752004	30752651	648	11	0.000203032	0	10.6984	intron of Fxyd7 (-)	Fxyd7 (-)	0					4930470P17Rik			Abhd13
		7	64271721	64291070	+	NM_028626	Mcee	625	5.43669	100	chr7	64272346	64273397	1052	18	0.00021186	0	10.681	intron of Mcee (+)	Mcee (+)	0					4930486L24Rik			Abhd15
		11	69489307	69498166	-	NM_030702	Senp3	7602	12.1106	100	chr11	69489492	69490564	1073	30	0.000238342	0	10.5671	contained within Senp3 (-)	Senp3 (-)	0					4930503L19Rik			Abi3
		11	69489307	69498280	-	NM_001163571	Senp3	7716	11.9568	100	chr11	69489492	69490564	1073	30	0.000238342	0	10.5671	contained within Senp3 (-)	Senp3 (-)	0					4930506M07Rik			Abl2
[truncated: 6,759 more rows]

## Sheet: PargC MND vs WT
		transcript chromosome	transcript start	transcript stop	strand	Transcript ID	Gene Symbol	Distance to TSS	Percent overlap with gene	Percent overlap with region	chromosome	region start	region end	length(bps)	probes in region	p-value(region)	Fraction of negatively enriched windows in region	MAT-score on T(D23Nuc vs. WTNuc)	Overlapping Features	Nearest Feature	Distance to Nearest Feature (bps)					PargC MAT(-)			PargC MAT(+)
[truncated: 6,883 more rows]

[truncated: 13 more sheets: DESeq PargA1, DESeq PargA2, DESeq PargA3, DESeq PargB1, DESeq PargB2, DESeq PargB3, DESeq PargC1, DESeq PargC2, DESeq PargC3, DESeq PargA1-PargC3 pooled, DESeq P<0.05 across all 2CE, Chi2 2CEDEMND (Fig 4B), vsd_values_with_gene_symbol]
