# Supplementary material for: Paternal Poly (ADP-ribose) Metabolism Modulates Retention of Inheritable Sperm Histones and Early Embryonic Gene Expression
Source: PLoS Genet. 2014 May 8;10(5):e1004317. doi: 10.1371/journal.pgen.1004317 (PMC4014456; doi:10.1371/journal.pgen.1004317)
Supplement: Dataset S4 — Data analyses and comparisons of the Parg(110)−/− and PJ34 mouse models as well as data overlaps are in this file. (XLSX) [file pgen.1004317.s004.xlsx]

## Sheet: PJ34 Parg MNase (ad Fig. 2H)
DAVID analyses, Suppl to Fig. 2H						PJ34 vs WT Parg overlaps (diff. Mnase sensitivity)												Parg PJ overlap (582 genes)			Category	Term	Count	%	PValue	Genes	List Total	Pop Hits	Pop Total	Fold Enrichment	Bonferroni	Benjamini	FDR
																					GOTERM_MF_ALL	GO:0000166~nucleotide binding	97	17.2291	3.48351e-06	ADCY8, HBS1L, 4932414J04RIK, TTN, MAP3K4, CLK4, PAN3, MYH1, RAN, AARS, OLA1, MYH4, PPARGC1A, STK3, ASCC3, DNAHC9, NEK9, DDX31, CELF2, CELF1, GBP1, KALRN, RALYL, NEK3, ERBB4, MYO9A, PTK2, DDX46, HNRNPF, STK38L, EWSR1, RBM12B, TAOK1, MET, DOCK9, ATAD2, SMG1, DOCK7, DOCK8, HNRNPA1, RBMY1A1, EPHA5, CPNE1, RAP1A, RAP1B, HSPD1, RNPC3, ACAD11, ABL2, SMC1B, ATL2, APLF, SLFN5, ACOX3, PAK3, DYNC1H1, ARL5B,…	434	2183	15404	1.57711	0.00184456	0.00184456	0.00505737
																					GOTERM_BP_ALL	GO:0051056~regul. of small GTPase med. signal transduct.	21	3.73002	6.27924e-06	NGEF, RABGAP1, CYTH1, NF1, ARHGEF5, PSD3, AKAP13, ITPKB, LPAR1, TTN, ARHGEF12, TBCK, RASAL2, RALGAPA2, RASGRF2, TIAM2, TIAM1, RAPGEF5, ARAP2, TBC1D8B, KALRN	398	228	14219	3.29056	0.0105061	0.0105061	0.0105771
													Common elements in "PargCons", "PJ34Cons" and "List 3" (583 genes)								GOTERM_MF_ALL	GO:0030695~GTPase regulator activity	27	4.79574	1.16208e-05	RABGAP1, CYTH1, AKAP13, TTN, MYO9A, ARHGAP21, RASAL2, TIAM2, TIAM1, GPSM2, RAPGEF5, NGEF, NF1, ARHGEF5, DOCK9, PSD3, DOCK7, DOCK8, ARHGEF12, ARHGAP24, TBCK, RALGAPA2, RASGRF2, CHN2, ARAP2, TBC1D8B, KALRN	434	361	15404	2.65461	0.00614012	0.00307479	0.0168701
													0610007P08Rik								GOTERM_BP_ALL	GO:0046578~regulation of Ras protein signal transduction	18	3.19716	1.28179e-05	NGEF, RABGAP1, CYTH1, NF1, ARHGEF5, PSD3, AKAP13, ITPKB, LPAR1, TTN, ARHGEF12, TBCK, RASGRF2, TIAM2, TIAM1, ARAP2, TBC1D8B, KALRN	398	181	14219	3.55287	0.0213291	0.010722	0.0215902
													0610010B08Rik		Common elements in "PargCons" and "List 3":						GOTERM_MF_ALL	GO:0060589~nucleoside-triphosphatase regulator activity	27	4.79574	1.56297e-05	RABGAP1, CYTH1, AKAP13, TTN, MYO9A, ARHGAP21, RASAL2, TIAM2, TIAM1, GPSM2, RAPGEF5, NGEF, NF1, ARHGEF5, DOCK9, PSD3, DOCK7, DOCK8, ARHGEF12, ARHGAP24, TBCK, RALGAPA2, RASGRF2, CHN2, ARAP2, TBC1D8B, KALRN	434	367	15404	2.61121	0.00824957	0.00275745	0.0226893
													0610012H03Rik		Olfr635						GOTERM_MF_ALL	GO:0005085~guanyl-nucleotide exchange factor activity	15	2.6643	6.90994e-05	NGEF, CYTH1, ARHGEF5, PSD3, DOCK9, AKAP13, DOCK7, DOCK8, TTN, ARHGEF12, RASGRF2, TIAM2, TIAM1, RAPGEF5, KALRN	434	147	15404	3.62174	0.0359614	0.0091142	0.100274
													1110018G07Rik		Man2a2		Common elements in "PJ34Cons" and "List 3":				GOTERM_MF_ALL	GO:0005088~Ras guanyl-nucleotide exchange factor activity	11	1.95382	0.000108011	NGEF, RASGRF2, TIAM2, TIAM1, ARHGEF5, DOCK9, RAPGEF5, AKAP13, TTN, ARHGEF12, KALRN	434	83	15404	4.7039	0.055641	0.0113845	0.1567
													1700028P14Rik		Grinl1a		Nop10				GOTERM_MF_ALL	GO:0005089~Rho guanyl-nucleotide exchange factor activity	10	1.7762	0.000160368	NGEF, RASGRF2, TIAM2, TIAM1, ARHGEF5, DOCK9, AKAP13, TTN, ARHGEF12, KALRN	434	71	15404	4.99903	0.0814895	0.0140671	0.232576
													2310003F16Rik		Heg1		Klf4				GOTERM_MF_ALL	GO:0032553~ribonucleotide binding	76	13.4991	0.000270814	ATL2, ADCY8, HBS1L, 4932414J04RIK, SLFN5, TTN, MAP3K4, PAK3, CLK4, DYNC1H1, MDN1, TARSL2, ARL5B, SIK3, CDK13, PAN3, RABL3, PIK3C2G, MYH1, SGK3, RAN, AARS, MYH4, NEK10, OLA1, PDE10A, TBCK, STK3, GNAQ, HIPK1, ASCC3, DNAHC7B, DNAHC9, DDX31, NEK9, ACVR1, KALRN, GBP1, BTAF1, NEK3, ERBB4, MYO9A, GALK2, NAIP6, 0610007P08RIK, IGF1R, PTK2, CHD7, DDX46, ERCC6, DDX19B, LARS, NAIP1, STK38L, ABCA13, ABCA12, T…	434	1796	15404	1.50193	0.133723	0.0202984	0.392458
													2310008H04Rik		Fam13c		Zbtb20				GOTERM_MF_ALL	GO:0032555~purine ribonucleotide binding	76	13.4991	0.000270814	ATL2, ADCY8, HBS1L, 4932414J04RIK, SLFN5, TTN, MAP3K4, PAK3, CLK4, DYNC1H1, MDN1, TARSL2, ARL5B, SIK3, CDK13, PAN3, RABL3, PIK3C2G, MYH1, SGK3, RAN, AARS, MYH4, NEK10, OLA1, PDE10A, TBCK, STK3, GNAQ, HIPK1, ASCC3, DNAHC7B, DNAHC9, DDX31, NEK9, ACVR1, KALRN, GBP1, BTAF1, NEK3, ERBB4, MYO9A, GALK2, NAIP6, 0610007P08RIK, IGF1R, PTK2, CHD7, DDX46, ERCC6, DDX19B, LARS, NAIP1, STK38L, ABCA13, ABCA12, T…	434	1796	15404	1.50193	0.133723	0.0202984	0.392458
													2500003M10Rik		Pgap1		Ubr5				GOTERM_MF_ALL	GO:0017076~purine nucleotide binding	78	13.8544	0.000336358	ATL2, ADCY8, HBS1L, 4932414J04RIK, SLFN5, TTN, ACOX3, MAP3K4, PAK3, CLK4, DYNC1H1, MDN1, TARSL2, ARL5B, SIK3, CDK13, PAN3, RABL3, PIK3C2G, MYH1, SGK3, RAN, AARS, MYH4, NEK10, OLA1, PDE10A, TBCK, STK3, GNAQ, HIPK1, ASCC3, DNAHC7B, DNAHC9, DDX31, NEK9, ACVR1, KALRN, GBP1, BTAF1, NEK3, ERBB4, MYO9A, GALK2, NAIP6, 0610007P08RIK, IGF1R, PTK2, CHD7, DDX46, ERCC6, DDX19B, LARS, NAIP1, STK38L, ABCA13, AB…	434	1871	15404	1.47967	0.163308	0.0220409	0.487228
													2610034M16Rik		Xpnpep3		LOC100041256				GOTERM_MF_ALL	GO:0005083~small GTPase regulator activity	17	3.01954	0.000582907	NGEF, RABGAP1, CYTH1, ARHGEF5, PSD3, DOCK9, AKAP13, TTN, ARHGEF12, TBCK, RASGRF2, TIAM2, TIAM1, RAPGEF5, ARAP2, TBC1D8B, KALRN	434	223	15404	2.70575	0.265842	0.0337539	0.842959
													2610305D13Rik		Eml1		LOC100039753				GOTERM_BP_ALL	GO:0045596~negative regulation of cell differentiation	15	2.6643	0.000595344	RTN4, HMGB3, LMO2, NF1, ZEB1, VAX1, CTNNA1, ITGB1, PTK2, TRP63, HOPX, SEMA3A, ACAD11, MYST3, APC	398	182	14219	2.94446	0.632733	0.283867	0.998167
													2810032G03Rik		Myom3		Myc				GOTERM_CC_ALL	GO:0044464~cell part	424	75.3108	0.000615622	RPL17, SCN3A, PPP2R5A, SGMS1, OLFR1355, MED21, VMN1R29, LPHN2, VMN1R19, MAP3K4, HMCN1, CLK4, PHTF2, OLFR1056, DDAH1, GM13242, MAGI2, MYH1, MYH4, ZSCAN4A, CTNNA1, CTNNA3, TMPRSS11C, RYR3, TMPRSS11F, OLFR1049, GM14288, VMN1R41, PUS3, ERBB4, CACNB2, CCDC91, DAAM1, DIDO1, OLFR486, SPOP, ZC3H15, TAOK1, VMN1R37, PARP8, PAPPA2, ACAD11, OPRM1, RTN4, VMN1R67, SLC20A2, CWC15, DPP10, NAP1L1, TMEM108, OLFR20…	439	14723	15855	1.04009	0.171748	0.171748	0.821998
													2810055G20Rik		Neu2		Ptprt				GOTERM_CC_ALL	GO:0005623~cell	424	75.3108	0.000615622	RPL17, SCN3A, PPP2R5A, SGMS1, OLFR1355, MED21, VMN1R29, LPHN2, VMN1R19, MAP3K4, HMCN1, CLK4, PHTF2, OLFR1056, DDAH1, GM13242, MAGI2, MYH1, MYH4, ZSCAN4A, CTNNA1, CTNNA3, TMPRSS11C, RYR3, TMPRSS11F, OLFR1049, GM14288, VMN1R41, PUS3, ERBB4, CACNB2, CCDC91, DAAM1, DIDO1, OLFR486, SPOP, ZC3H15, TAOK1, VMN1R37, PARP8, PAPPA2, ACAD11, OPRM1, RTN4, VMN1R67, SLC20A2, CWC15, DPP10, NAP1L1, TMEM108, OLFR20…	439	14723	15855	1.04009	0.171748	0.171748	0.821998
													2810474O19Rik		Casz1		Smek1				GOTERM_MF_ALL	GO:0001883~purine nucleoside binding	66	11.7229	0.000629778	ADCY8, 4932414J04RIK, SLFN5, TTN, ACOX3, MAP3K4, PAK3, CLK4, DYNC1H1, MDN1, TARSL2, SIK3, CDK13, PAN3, PIK3C2G, MYH1, SGK3, AARS, MYH4, NEK10, OLA1, PDE10A, TBCK, STK3, HIPK1, ASCC3, DNAHC7B, DNAHC9, DDX31, NEK9, GBP1, KALRN, ACVR1, BTAF1, ERBB4, NEK3, MYO9A, GALK2, NAIP6, 0610007P08RIK, IGF1R, PTK2, CHD7, DDX46, ERCC6, DDX19B, LARS, NAIP1, STK38L, ABCA13, ABCA12, TAOK1, MET, MSH4, SMC6, ATAD2, S…	434	1548	15404	1.51327	0.283866	0.0328375	0.910453
													2900073G15Rik		Retnlg		B3gnt2				GOTERM_MF_ALL	GO:0032559~adenyl ribonucleotide binding	63	11.1901	0.000636114	ADCY8, 4932414J04RIK, SLFN5, TTN, MAP3K4, PAK3, CLK4, DYNC1H1, MDN1, TARSL2, SIK3, CDK13, PAN3, PIK3C2G, SGK3, MYH1, AARS, MYH4, NEK10, OLA1, PDE10A, TBCK, STK3, HIPK1, ASCC3, DNAHC7B, DNAHC9, DDX31, NEK9, KALRN, ACVR1, BTAF1, ERBB4, NEK3, MYO9A, GALK2, NAIP6, 0610007P08RIK, IGF1R, PTK2, CHD7, DDX46, ERCC6, DDX19B, LARS, NAIP1, STK38L, ABCA13, ABCA12, TAOK1, MET, MSH4, SMC6, ATAD2, SMG1, MAPK10, …	434	1460	15404	1.53155	0.286268	0.0301937	0.919573
													3110082D06Rik		Gm10653		Plcxd3				GOTERM_BP_ALL	GO:0035023~regulation of Rho protein signal transduction	10	1.7762	0.000649091	NGEF, RASGRF2, TIAM2, TIAM1, ARHGEF5, AKAP13, LPAR1, TTN, ARHGEF12, KALRN	398	86	14219	4.1542	0.664498	0.238931	1.08782
													4430402I18Rik		Ubfd1		Fabp5				GOTERM_MF_ALL	GO:0001882~nucleoside binding	66	11.7229	0.000748203	ADCY8, 4932414J04RIK, SLFN5, TTN, ACOX3, MAP3K4, PAK3, CLK4, DYNC1H1, MDN1, TARSL2, SIK3, CDK13, PAN3, PIK3C2G, MYH1, SGK3, AARS, MYH4, NEK10, OLA1, PDE10A, TBCK, STK3, HIPK1, ASCC3, DNAHC7B, DNAHC9, DDX31, NEK9, GBP1, KALRN, ACVR1, BTAF1, ERBB4, NEK3, MYO9A, GALK2, NAIP6, 0610007P08RIK, IGF1R, PTK2, CHD7, DDX46, ERCC6, DDX19B, LARS, NAIP1, STK38L, ABCA13, ABCA12, TAOK1, MET, MSH4, SMC6, ATAD2, S…	434	1558	15404	1.50356	0.327462	0.0325176	1.08079
													4921511H03Rik		Ltv1		Speer4b				GOTERM_MF_ALL	GO:0005524~ATP binding	62	11.0124	0.000802159	ADCY8, 4932414J04RIK, SLFN5, TTN, MAP3K4, PAK3, CLK4, DYNC1H1, MDN1, TARSL2, SIK3, CDK13, PIK3C2G, PAN3, SGK3, MYH1, AARS, MYH4, NEK10, OLA1, TBCK, STK3, HIPK1, ASCC3, DNAHC7B, DNAHC9, DDX31, NEK9, KALRN, ACVR1, BTAF1, ERBB4, NEK3, MYO9A, GALK2, NAIP6, 0610007P08RIK, IGF1R, PTK2, CHD7, DDX46, ERCC6, DDX19B, LARS, NAIP1, STK38L, ABCA13, ABCA12, TAOK1, MET, MSH4, SMC6, ATAD2, SMG1, MAPK10, SMC3, EP…	434	1443	15404	1.525	0.346436	0.0321871	1.15831
													4921515J06Rik		Arpc4		Tmed11				GOTERM_MF_ALL	GO:0030554~adenyl nucleotide binding	65	11.5453	0.000834979	ADCY8, 4932414J04RIK, SLFN5, TTN, ACOX3, MAP3K4, PAK3, CLK4, DYNC1H1, MDN1, TARSL2, SIK3, CDK13, PAN3, PIK3C2G, SGK3, MYH1, AARS, MYH4, NEK10, OLA1, PDE10A, TBCK, STK3, HIPK1, ASCC3, DNAHC7B, DNAHC9, DDX31, NEK9, KALRN, ACVR1, BTAF1, ERBB4, NEK3, MYO9A, GALK2, NAIP6, 0610007P08RIK, IGF1R, PTK2, CHD7, DDX46, ERCC6, DDX19B, LARS, NAIP1, STK38L, ABCA13, ABCA12, TAOK1, MET, MSH4, SMC6, ATAD2, SMG1, M…	434	1535	15404	1.50296	0.357715	0.0311284	1.20544
													4921524J17Rik		Irx2		Usp31				GOTERM_MF_ALL	GO:0043566~structure-specific DNA binding	9	1.59858	0.00129514	CNBP, FUBP3, SSBP2, GM5643, MSH4, POT1A, VAX1, SPEN, ZEB1, HNRNPA1	434	76	15404	4.20313	0.496852	0.0447588	1.86396
													4930486L24Rik		Pak6		2810432L12Rik				GOTERM_MF_ALL	GO:0016773~phosphotransferase activity, alcoh. grp as acceptor	35	6.2167	0.0013001	ERBB4, NEK3, ARSG, 4932414J04RIK, ITPKB, TTN, GALK2, IGF1R, PTK2, CERKL, MAP3K4, PAK3, CLK4, STK38L, SIK3, CDK13, PAN3, PIK3C2G, SGK3, TAOK1, MET, SMG1, NEK10, DGKH, MAPK10, STK3, TBCK, EPHA5, ICK, CYP4A32, HIPK1, NEK9, ABL2, KALRN, ACVR1	434	697	15404	1.78229	0.498173	0.0421784	1.87103
													4931406P16Rik		Armc5		Tst				GOTERM_MF_ALL	GO:0003697~single-stranded DNA binding	6	1.06572	0.00212533	CNBP, FUBP3, SSBP2, GM5643, POT1A, SPEN, HNRNPA1	434	33	15404	6.45329	0.676198	0.0641787	3.04169
						List 3 = all genes in Matrix (19472)							4932414J04Rik		Egfem1		Cog2				GOTERM_MF_ALL	GO:0003676~nucleic acid binding	108	19.1829	0.00220857	LMO2, HBS1L, TTN, NFXL1, PHTF2, PRIM2, TRP63, MYST3, GM13242, AARS, ZSCAN4A, VAX1, PPARGC1A, ASCC3, HOXD3, CELF2, DDX31, CLIP1, CELF1, GM14288, DEAF1, RALYL, HMGB2, CNBP, PUS3, HMGB3, SOX6, PLAGL1, DDX46, HOXA3, AGGF1, HNRNPF, STRBP, EWSR1, XPOT, ZC3H13, ZC3H15, ZFP605, RFX4, RBM12B, ZFP600, ZBTB41, TEAD1, HNRNPA1, FOXP1, RBMY1A1, ZFP442, HOPX, JAZF1, CPNE1, RFX3, RNPC3, SMC1B, HELT, CWC15, MITF,…	434	2949	15404	1.29985	0.690202	0.0630281	3.15905
													4932438A13Rik		Cks2		Kif6				GOTERM_CC_ALL	GO:0005634~nucleus	147	26.1101	0.00245207	LMO2, PPP2R5A, CNOT2, SGMS1, FGF12, TTN, MED21, NFXL1, MLL5, CLK4, PHTF2, PRIM2, TRP63, RAPGEF5, MYST3, OXR1, ANAPC1, GM13242, RAN, ZSCAN4A, VAX1, PPARGC1A, STK3, HOXD3, CELF2, NEK9, CELF1, DEAF1, GM14288, HMGB2, PUS3, CNBP, HMGB3, OOG1, ANLN, SOX6, DIDO1, MED12L, HOXA3, DDX46, HNRNPF, EWSR1, SPOP, XPOT, ZC3H15, ZMYM1, RFX4, LPP, ZFP600, MAML1, ZBTB41, TEAD1, SMG1, ATAD2, CASC5, GM10220, HNRNPA1,…	439	4315	15855	1.23038	0.528226	0.313142	3.23709
													4933402N22Rik		Wnk2		Ncald				GOTERM_MF_ALL	GO:0005096~GTPase activator activity	14	2.48668	0.00309048	RABGAP1, NF1, ARHGEF12, ARHGAP24, MYO9A, TBCK, RASAL2, ARHGAP21, RALGAPA2, TIAM2, GPSM2, CHN2, ARAP2, TBC1D8B	434	192	15404	2.58804	0.806115	0.0827192	4.39434
													5830417I10Rik		Rab11fip5		Rps5				GOTERM_BP_ALL	GO:0050794~regulation of cellular process	202	35.8792	0.00314221	GPR126, ADCY8, PPP2R5A, LPAR1, SGMS1, OLFR1355, MED21, LPHN2, PHTF2, RAPGEF5, OLFR1056, GM13242, MAGI2, RAN, AARS, HTR4, ZSCAN4A, CTNNA1, PPARGC1A, CD36, OLFR1049, TBC1D8B, DEAF1, OLFR209, GM14288, VMN1R41, PPP2R3A, AKAP13, MYO9A, ASB15, PLAGL1, AGGF1, OLFR486, OLFR1506, BAI3, ZFP605, ZC3H15, ZFP600, MAML1, ZBTB41, ZFP442, HOPX, JAZF1, ACAD11, OPRM1, RTN4, HELT, MITF, ZEB1, CERKL, GM14391, MBTD1,…	398	6224	14219	1.15949	0.994976	0.653095	5.16346
													9930021J03Rik		Kif14		Polr2b				GOTERM_BP_ALL	GO:0050768~negative regulation of neurogenesis	6	1.06572	0.00388922	RTN4, PTK2, NF1, SEMA3A, VAX1, CTNNA1	398	38	14219	5.64097	0.998576	0.664591	6.35353
													Aars		Adam24		Olfr810				GOTERM_MF_ALL	GO:0030234~enzyme regulator activity	34	6.03908	0.00400505	RABGAP1, PPP2R3A, PPP2R5A, CYTH1, AKAP13, TTN, MYO9A, ROPN1L, ARHGAP21, RASAL2, TIAM2, TIAM1, GPSM2, RAPGEF5, APC, SERPINB9D, NGEF, CCNI, NF1, ARHGEF5, DOCK9, PSD3, DOCK7, DOCK8, ARHGAP24, ARHGEF12, TBCK, RALGAPA2, RASGRF2, SBF2, CHN2, ARAP2, TBC1D8B, KALRN	434	721	15404	1.67374	0.880798	0.100887	5.65987
													Abca12		Mier1		Mettl4				GOTERM_MF_ALL	GO:0004672~protein kinase activity	29	5.15098	0.00422246	ERBB4, NEK3, 4932414J04RIK, TTN, IGF1R, PTK2, MAP3K4, PAK3, CLK4, STK38L, SIK3, CDK13, PAN3, SGK3, TAOK1, MET, NEK10, SMG1, MAPK10, STK3, TBCK, EPHA5, ICK, HIPK1, CYP4A32, NEK9, ABL2, KALRN, ACVR1	434	583	15404	1.76552	0.893822	0.101288	5.9584
													Abca13		Mboat2		Gm5458				GOTERM_BP_ALL	GO:0051093~negative regulation of developmental process	15	2.6643	0.00451094	RTN4, HMGB3, LMO2, NF1, ZEB1, VAX1, CTNNA1, ITGB1, PTK2, TRP63, HOPX, SEMA3A, ACAD11, MYST3, APC	398	226	14219	2.3712	0.999502	0.66256	7.33328
													Abcc4		Sult1b1		Fut8				GOTERM_BP_ALL	GO:0010721~negative regulation of cell development	6	1.06572	0.00487195	RTN4, PTK2, NF1, SEMA3A, VAX1, CTNNA1	398	40	14219	5.35892	0.999729	0.64186	7.89775
													Abi3bp		Fut9		Anapc2				GOTERM_MF_ALL	GO:0003712~transcription cofactor activity	13	2.30906	0.00496763	TBL1XR1, CTBP2, MAML1, SPEN, MED21, PPARGC1A, MLL5, HIPK1, BCL11A, JAZF1, GM608, RBM39, MKL1	434	180	15404	2.56339	0.928596	0.113056	6.97496
													Abl2		Fam55c		Aak1				GOTERM_BP_ALL	GO:0048745~smooth muscle tissue development	4	0.71048	0.00501509	SCHIP1, NF1, TRP63, FOXP1	398	13	14219	10.9927	0.999788	0.609225	8.12067
													Ablim1		Stat3		Eef1a1				GOTERM_BP_ALL	GO:0007242~intracellular signaling cascade	40	7.1048	0.00547653	OPRM1, ADCY8, AKAP13, ITPKB, LPAR1, FGF12, ASB15, MYO9A, PLCL1, MLL5, ERCC6, TIAM2, TIAM1, PLCH1, TRP63, RAPGEF5, ARL5B, STK38L, SCG2, NGEF, PIK3C2G, RABL3, ARHGEF5, MET, NF1, PSD3, DGKH, MAPK10, ARHGEF12, GRM1, STK3, WSB1, P2RY12, ICK, RASGRF2, HIPK1, GNAQ, RAP1A, CHN2, RAP1B	398	915	14219	1.5618	0.999903	0.602946	8.83583
													Acad11		Kcnb1		Cnnm3				GOTERM_MF_ALL	GO:0016301~kinase activity	37	6.57194	0.00554428	ERBB4, NEK3, ARSG, AKAP13, 4932414J04RIK, ITPKB, SGMS1, TTN, GALK2, IGF1R, PTK2, CERKL, MAP3K4, PAK3, CLK4, STK38L, SIK3, CDK13, PAN3, PIK3C2G, SGK3, TAOK1, MET, SMG1, NEK10, DGKH, MAPK10, STK3, TBCK, EPHA5, ICK, CYP4A32, HIPK1, NEK9, ABL2, KALRN, ACVR1	434	821	15404	1.59957	0.947484	0.120248	7.75461
													Acnat2		2010001E11Rik		Vmn2r42				GOTERM_BP_ALL	GO:0044260~cellular macromolecule metabolic process	152	26.9982	0.00565271	RPL17, HBS1L, CNOT2, 4932414J04RIK, LPAR1, TTN, MED21, HS2ST1, MLL5, MAP3K4, CLK4, B3GALNT2, PHTF2, FBXO28, PRIM2, TRP63, ERAP1, DDAH1, MYST3, ANAPC1, GM13242, PAN3, AARS, ZSCAN4A, VAX1, PPARGC1A, STK3, CD36, 1110018G07RIK, HOXD3, CELF2, NEK9, CELF1, USP17L5, KALRN, DEAF1, GM14288, HMGB2, PUS3, CNBP, PPP2R3A, NEK3, ERBB4, SOX6, ASB15, DIDO1, MED12L, PTK2, HOXA3, DDX46, HNRNPF, STK38L, EWSR1, SPOP…	398	4549	14219	1.19375	0.999928	0.579707	9.10749
													Acox3		BC024479		Mapk8				GOTERM_BP_ALL	GO:0045595~regulation of cell differentiation	21	3.73002	0.00599104	RTN4, HMGB3, LMO2, NF1, MITF, ITPKB, ZEB1, VAX1, CTNNA1, ITGB1, PTK2, CD36, GNAQ, TIAM1, HOXD3, TRP63, HOPX, SEMA3A, ACAD11, APC, MYST3	398	386	14219	1.94365	0.999959	0.569268	9.62706	Note: a 10% cutoff value (FDR <10.0) was used
					Note:	The 2x2 contingency table analysis to determine significance							Acvr1		Slc11a2		Speer4a
						of the overlap included the 212 genes that were not							Adamts6		Rtdr1		Tmem167
						contained in the framework matrix of 19472 genes commonly							Adcy8		Mef2c		Grlf1
						recognized by all array platforms as a conservative approach							Adh5		Kcp		Ephb2
						However, the overlap is still highly significant:							Aff2		Gpx2		Cast
													Agbl4		1810026J23Rik		1700129C05Rik
							Chi-square						Aggf1		Wdfy4		Diras2
						Phi	Yates	Pearson					Agpat3		Ankrd49		Tmcc1
						-0.18	663	665					AI848100		Diap2		Hist2h3b
						P	<0.0001	<0.0001					Aim1		Erbb3		1700066M21Rik
													Akap13		Smyd3		Ddx60
						Expected frequency in overlap per null hypothesis: 232 genes.							Amy2a5		Fam35a		2610005L07Rik
													Anapc1		Cdh8		Usp32
						http://www.vassarstats.net/tab2x2.html							Ank3		Unc13b		V1rg10
													Ankra2		Fam114a2		Olfr1477
													Ankrd26		Grn		Prmt10
													Ankrd44		Pphln1		Dock1
													Anks1b		Sepn1		Nfib
													Anln		Ppia		Fezf2
													Ano3		Kir3dl1		Prex2
													Apc		Ulk1		Hbp1
													Aplf		Cdkn2c		AY358078
													Appbp2		Cwc27		Dtymk
													Arap2		Cnot6		Gna14
													Arhgap21		Blzf1		Tcfap2d
													Arhgap24		Gsdmc		AI464131
													Arhgef12		Arid3c		Fryl
													Arhgef5		Adcy3		Rnf170
													Arid2		Ppfia1		Zfp58
													Arl5b		Spryd4		2410089E03Rik
													Arpp19		Map3k5		Myoz2
													Arsg		Ttc18		Tle4
													Art3		B230120H23Rik		D10Bwg1379e
													Asb15		Wscd2		Tmprss2
													Ascc3		Sfmbt1		1100001G20Rik
													Astn2		Olfr1019		4930447C04Rik
													Atad2		Olfr355		Casp6
													Atad2b		Glipr1		Arhgap22
													Atf7ip2		Rnf152		Phtf1
													Atl2		Ppp2r2d		Serpinb6a
													Atxn2		Klhl28		Sppl3
													AW146154		Gpam		Hnrnpa0
													B230219D22Rik		Tbc1d23		Vmn1r100
													B3galnt2		Chordc1		Tbc1d9
													Bai3		Ces2g		Sf3a2
													Banp		Zfp236		Olfr497
													Baz2b		Lmo3		Nosip
													Bbs9		Smarce1		Prkar2b
													BC061237		Trp53bp1		Osbpl1a
													Bckdhb		Naa40		Ahi1
													Bcl11a		Akr1c12		Actl7a
													Bnc2		Yrdc		Pdcd6ip
													Btaf1		Ppat		Piga
													C030046E11Rik		Fam184a		Cebpz
													C330027C09Rik		Jmy		Zfp407
													Cab39l		Rpl30		Uchl3
													Cacna2d3		Gm12191		Obscn
													Cacnb2		Zfp711		2013-09-05
													Cadm2		Gcnt1		Olfr859
													Camsap1l1		Tmtc2		D19Bwg1357e
													Caprin2		Olfr1330		Olfr1265
													Casc5		Kpna3		Mup2
													Ccdc102a		Pole2		Nol12
													Ccdc18		Il1rn		Dzip3
													Ccdc91		Olfr26		Srebf2
													Ccni		Bard1		Prickle2
													Ccnl2		Mtrr		Wdr47
													Cd163		Larp1b		Slit3
													Cd36		Tff3		Vps54
													Cd86		Cstf3		Otol1
													Cdh10		Zfp800		2700050L05Rik
													Cdh6		Supt3h		Gnai3
													Cdh7		5730494M16Rik		5031410I06Rik
													Cdk13		Kmo		Rab11b
													Cdnf		Efhc1		Epb4.1l4b
													Celf1		Gbf1		Rps29
													Celf2		Tpd52		Fam199x
													Cenpp		Eps8l3		Zfp74
													Cep110		Cacna1c		Herc1
													Cep120		Def8		Fam49a
													Cerkl		2410042D21Rik		Csnk1g1
													Ces2c		Olfr1193		Adrb1
													Ces2d-ps		St3gal3		Jmjd1c
													Chd7		Olfr889		Rad9b
													Chn2		L3mbtl4		Faah
													Chrm2		Pnrc1		1110008F13Rik
													Clasp1		Ccdc138		Man2b2
													Clip1		Olfr1252		Slc35c1
													Clk4		Cldn10		Gm5607
													Cnbp		Asph		Grm8
													Cnot2		Echs1		Cntnap5c
													Cntln		Olfr352		Slc6a4
													Cntn5		Adora3		Siah2
													Cntnap5a		Asxl3		Pip5k1b
													Cog5		Hist1h2bj		Dopey1
													Col24a1		Il1rap		Gm884
													Col9a1		Basp1		Arl4c
													Cpne1		Cyp2c38		Snta1
													Creb5		Krt26		Dcaf12
													Csgalnact2		Gm5382		D430041D05Rik
													Csmd3		Lepr		Med26
													Ctbp2		Vmn1r125		Batf3
													Ctnna1		Kdm1b		Prrc1
													Ctnna3		Dicer1		Mus81
													Cwc15		Kdm3b		Steap2
													Cyp4a12a		Anxa10		Pde4b
													Cyp4a32		Olfr1335		Slc38a4
													Cyth1		Ormdl2		Gm266
													D630037F22Rik		Dnajc14		Snord58b
													Daam1		A930004D18Rik		Bsn
													Dab2		Shroom4		Med11
													Dbt		Slc44a3		Rg9mtd1
													Dcun1d4		Olfr1062		Oxgr1
													Ddah1		Arhgap42		Lrrc56
													Ddhd1		Psp		Frs2
													Ddx19b		Bpil2		Lpar5
													Ddx31		Pla2g5		Hspa1a
													Ddx46		Cxcl11		Zbtb7a
													Deaf1		AU021092		E2f3
													Defa26		Sgcz		Zfand6
													Dennd4c		Tmem68		Ltb4r2
													Dgkh		Usp29		Sh3rf1
													Dido1		Mrgpra4		Zdhhc24
													Dip2c		Zfyve26		Sec22a
													Dmxl1		Olfr1155		Mdga2
													Dnahc6		Ndufc2		Actl6a
													Dnahc7b		Pigk		E330017A01Rik
													Dnahc9		Fam189a1		Spc25
													Dnajc13		Ndnl2		Msh3
													Dock7		Agrp		Ppp1r10
													Dock8		Acap3		Cfl1
													Dock9		Ubb		Mapk12
													Dpp10		Asrgl1		Bst2
													Dpp6		Naa11		St6gal2
													Dst		Hoxd4		Mapk6
													Dync1h1		Mir10b		Igf1
													E230016K23Rik		Olfr16		ORF61
													E230019M04Rik		Ssh2		Zfp609
													Echdc1		Rabggtb		3000002C10Rik
													Edem3		Acin1		Pde12
													Elavl2		Espnl		Chrnb3
													Elmo2		Apbb1ip		Chst14
													ENSMUSG00000068790		Aagab		Prelid1
													Epha5		Vmn2r66		Rnf135
													Erap1		Zcchc2		Tulp2
													Erbb4		Ralgapb		Ranbp17
													Ercc6		Dnajc25		Rbm15
													Ewsr1		Myl1		Kirrel3
													Fam105b		Cask		Ccdc88c
													Fam135a		Cyp2c68		Nipbl
													Fam179b		Hsp90b1		Cdk2ap1
													Fam38b		Ptgr2		Iqgap2
													Fam82a1		Klk12		Lrfn4
													Fat3		Elp3		Ptpn4
													Fat4		Pppde1		Dll1
													Fbxo28		Msr1		Madd
													Fbxo30		Acad8		Abcc8
													Fbxw19		Reg3d		Atoh1
													Fgf12		Calcrl		Vmn1r151
													Fhl2		Spag1		Pitx2
													Fnbp1l		Hspe1		Mab21l1
													Fndc1		Trim15		Hsf5
													Foxp1		Hsp90aa1		Tbc1d9b
													Fry		Rnf146		Smarcal1
													Fubp3		Ankrd36		Gpatch2
													Gabrb2		Dcdc2a		Tmprss11d
													Galk2		Dub1		Ryr2
													Gbe1		Wfikkn2		Rimklb
													Gbp1		BC057079		Gbx2
													Gfpt1		Tox2		Hey1
													Ghr		Prdm9		Hdlbp
													Gjb6		Hdac5		Gm6406
													Glcci1		Srms		Lypla2
													Gm10052		Txk		Phip
													Gm10058		BC005561		Snx14
													Gm10220		Fgf14		Ndst2
													Gm10471		Ppm1j		Zfp787
													Gm11559		Ash2l		Fmo5
													Gm13051		Sipa1l2		Tmem80
													Gm13242		Rcan1		Naca
													Gm13691		Ankrd50		Tspan5
													Gm14288		Nop2		Casp1
													Gm14391		Pdgfd		Cadm3
													Gm14420		Itm2b		Bahcc1
													Gm14430		Setd2		Fam120b
													Gm15107		Trps1		Inhbb
													Gm15144		B230118H07Rik		Ssty1
													Gm2897		Pbx3		6820431F20Rik
													Gm5069		2210018M11Rik		Purb
													Gm5114		Evi2a		Zfp644
													Gm5643		Nell1		Morf4l1
													Gm5800		4933407C03Rik		Gm4340
													Gm608		Alkbh8		Zdhhc15
													Gm6548		Gm1661		Plxnb2
													Gnaq		AW554918		Anxa6
													Gpc5		Lyz1		2410131K14Rik
													Gpm6a		Arhgap11a		Rnft2
													Gpr111		Rbm7		Scyl1
													Gpr126		Dpf2		Elp2
													Gpr176		Chi3l4		Serpinb6b
													Gpr98		Ccl11		Nlrp4c
													Gpsm2		Prpf40a		Abhd12
													Gramd1c		Gm382		Hdac6
													Grem1		Unc45a		S1pr2
													Grm1		Lpcat3		Slc1a3
													Gsdmc2		Arpp21		5330426P16Rik
													Gtdc1		Pcf11		Fam3b
													H13		Il1f9		Alg2
													Hbs1l		Epb4.1		Homer2
													Heatr7b1		Ankrd28		Slc39a4
													Heca		Pfn2		Csnk1a1
													Helt		Hmgxb4		Slc16a5
													Hipk1		Zar1		Tmem150c
													Hmcn1		Pcmtd1		Grik3
													Hmgb2		Cblb		Tceb1
													Hmgb3		Prl		Cul7
													Hnrnpa1		Bdp1		Gem
													Hnrnpf		Olfr623		Usp46
													Hnrnpul2		Fam172a		Adamts20
													Hopx		Chd2		Sulf2
													Hoxa3		Pkia		Twsg1
													Hoxd3		Mttp		Flna
													Hpse2		Pwwp2a		Gstm7
													Hs2st1		Shprh		Ppp4r1
													Hspd1		Prkg1		Cep78
													Htr4		Ccdc157		Rnf219
													Hyls1		Dmxl2		Oma1
													Ick		Cps1		Skor1
													Igf1r		Kif16b		Utf1
													Inpp5a		Cyb5d2		Tm4sf1
													Itgb1		Trpc4		Tmprss7
													Itpkb		Mtap2		Nccrp1
													Jakmip2		Ints3		Tpr
													Jazf1		Rgs22		Espn
													Jph1		Zswim6		Tekt4
													Kalrn		Sytl3		Dusp12
													Kctd1		Ttll7		Nlgn2
													Klra1		Lyrm1		Ephb6
													Kpnb1		Vmn2r110		Sltm
													Lamc1		Chn1		Gm5177
													Lars		Ube2g1		Nckap5
													Lgr4		Abr		Atg10
													Lingo2		Fau		Fam65c
													Lipo1		Rgs13		Nrxn1
													Lmo2		2310004N24Rik		1700025G04Rik
													LOC380994		Zbtb26		Eif4g1
													Lonrf1		Gstm1		Pfn3
													Lpar1		Vmn2r9		Slc34a1
													Lphn2		Cnst		Hoxc13
													Lpp		Thsd7a		Hjurp
													Lrch3		Atf2		Lamp2
													Lrp2		Olfr860		Cul1
													Lrrtm3		Polg		Accn1
													Luzp4		Dcp1b		Dact1
													Macrod2		Rab12		Vsig1
													Magi2		Arpc5l		Kcng2
													Maml1		Ubap2l		Vmn1r93
													Map3k4		Fam49b		Rap2a
													Mapk10		Tcf12		C330005M16Rik
													Mapre2		Clasp2		Gsto1
													Masp1		Wrnip1		Mff
													Matr3		Ptprr		Wapal
													Mbd5		4933416C03Rik		Cldn22
													Mbtd1		Olfr558		Gm4776
													Mdn1		Ccdc108		Dlx2
													Med12l		Akap7		Prkce
													Med21		Dux		Fzd5
													Med31		Stambpl1		Pou3f2
													Met		Olfr979		Dnajc1
													Mettl9		Fastkd2		Ankrd58
													Mfsd6		Fancd2		Otud7b
													Mitd1		Shroom3		Egln2
													Mitf		Mypn		Kctd13
													Mkl1		Slc9a10		Tdrd12
													Mll5		Nrcam		Slc12a5
													Mllt4		Htr3b		Nop14
													Mpp7		Ccdc41		Ano5
													Mrpl45		Usp47		Lmnb2
													Msh4		Kcnmb4		Tlr9
													Msl1		2610024G14Rik		Thsd7b
													Msl2		Stx11		Rab40b
													Mtbp		Atp6v1g2		Plk1s1
													Mtmr3		Chi3l3		Psmb5
													Mtr		D630003M21Rik		Bcap29
													Mup20		Prpf18		Slc10a7
													Mup3		Pard3b		Grin2d
													Myb		Uggt2		Carns1
													Myh1		Mboat7		1700003M02Rik
													Myh4		Mphosph10		Dnajc6
													Myo9a		Gen1		Onecut1
													Myst3		Gfral		Mapkbp1
													N6amt2		4931406C07Rik		1500009C09Rik
													Naip1		Vmn2r16		Pvt1
													Naip5		Akap11		Hoxa1
													Naip6		Anxa2		4930455C21Rik
													Nalcn		Bglap		Larp4b
													Nap1l1		Olfr114		Cc2d1b
													Nat2		Pdzrn3		Ptprj
													Nav2		Srrm3		Eml5
													Ncaph2		Ugdh		Phactr4
													Neb		Cd274		Ankib1
													Nedd4l		Cacnb4		Lman2
													Nek10		Thoc1		Wasf1
													Nek3		Cpvl		Zfp804a
													Nek9		H2-Q2		Ankmy2
													Nf1		Gmpr2		Zfp46
													Nfia		Vmn1r62		Npr1
													Nfxl1		Timeless		Trim52
													Ngef		Cables2		Myo5a
													Nipa1		Pyhin1		Ppp2r2b
													Nkain2		Mageb18		Ap1s3
													Nkain3		Otud3		Cyfip1
													Npcd		Gja1		Eif3d
													Npffr2		Grin3a		Tmem150b
													Nr2f2		Cnga1		Cdr2l
													Nrg4		Ncoa7		Khdrbs2
													Nsa2		Rnf157		Ostf1
													Nudcd3		Ttc28		1700014N06Rik
													Nup205		Brp44l		Nhsl1
													Ociad1		Mon2		Tm7sf3
													Ola1		Uros		Atr
													Olfr1049		Abce1		Zap70
													Olfr1056		Mcoln2		Zrsr2
													Olfr118		Fam113b		Fam173a
													Olfr128		Nfic		Mup19
													Olfr1333		Ltn1		Osbp
													Olfr1355		Adamts3		Tes
													Olfr1471		Igsf10		Pdik1l
													Olfr1487		Utp20		Ankrd12
													Olfr1506		Cd53		Coro1a
													Olfr168		Olfr710		Fitm2
													Olfr20		Synpr		Brpf1
													Olfr209		Gpc3		Olfm2
													Olfr467		Arhgap23		Gm4981
													Olfr486		Phkb		Chpf2
													Olfr554		Dnajc5		Fam71e1
													Olfr722		Ogfrl1		Lrpprc
													Olfr745		1700109F18Rik		Ehd4
													Olfr915		Il15ra		Bcl11b
													Olfr965		Nrip1		Gpr158
													Oog1		Frmd4b		Cit
													Oprm1		Syt1		Serpina3a
													Ott		Phax		Hspa2
													Oxr1		Ccdc13		Atp1a3
													P2ry12		Arntl		Gcc1
													P2ry13		Col4a1		Hs6st1
													Pak3		Cacng2		Bod1l
													Pan3		Abcc10		Prkd3
													Pappa2		Smad2		Plk1
													Parp8		4930441O14Rik		Grm6
													Pcdh9		Nat14		Dsn1
													Pde10a		Mctp1		Six6
													Pde1a		Zcchc6		Erc1
													Pde4d		Zfp187		Casp3
													Pdzd2		Glrb		Ssna1
													Peg3		Slc8a1		Mll1
													Phf17		Mmaa		Ptgdr
													Phf3		Mmp8		Slc9a1
													Phldb2		Plagl2		Klhl25
													Phtf2		Myo5b		Rere
													Pigf		Prdm4		Kcnk13
													Pik3ap1		Zfp689		Gm12070
													Pik3c2g		Ddx17		Dync2h1
													Pisd-ps1		E130309F12Rik		Srcin1
													Pisd-ps2		Adamtsl3		Fam38a
													Pitpna		Srsf3		Edem1
													Plagl1		Olfr291		2013-03-04
													Plch1		4930578N16Rik		H1fx
													Plcl1		Ncoa1		Ppfibp1
													Pld5		Scml2		Adarb2
													Plscr1		Ppp6r3		Eif2ak4
													Plxdc2		3110082I17Rik		Camta2
													Pmp2		Plag1		Adra2b
													Pot1a		Esyt2		Nt5dc3
													Ppargc1a		Tgm2		Nckap5l
													Ppm1b		Mov10l1		Sin3b
													Ppp2ca		Hadhb		Zdhhc6
													Ppp2r3a		Ywhaz		Phc3
													Ppp2r5a		Dcun1d2		Rnasek
													Ppp4r1l-ps		Ssxb1		Dynlrb2
													Prim2		Filip1l		Arhgef17
													Prl2c3		2610528E23Rik		Shd
													Prnd		Tmem131		Fam171b
													Prpf39		Fam133b		Mtap6
													Psd3		Sh3bp4		Usp21
													Ptk2		Gls		2610015P09Rik
													Pus3		Acot11		Cdk14
													Qk		Psmb7		Pank3
													Qrfpr		Ncam1		Grik4
													Rabgap1		Mvk		Zfp184
													Rabl3		Olfr597		Dctn5
													Ralgapa2		Itch		Qsox2
													Ralyl		Unc79		Tmem28
													Ran		Atp6v1b2		Sag
													Rap1a		Skint7		Muc1
													Rap1b		Gm5409		Apoa1
													Rapgef5		Slc5a4b		Esx1
													Rasal2		Rapgef6		Trpm3
													Rasgrf2		EG214403		Frem1
													Rbbp6		Lrba		Ubr2
													Rbm12b		Tfb1m		Oxct2a
													Rbm39		Kcnj16		Bmp8a
													Rbmy1a1		Tex10		Vmn1r11
													Rex2		Ppwd1		Phf21b
													Rfx3		1700086L19Rik		Zfp872
													Rfx4		Olfr1507		Zfp167
													Rhox2e		Ddx5		Rdh16
													Rhox3a		Otud1		1700010M22Rik
													Rhox3h		Ubr3		Lrp10
													Rnf111		Dedd		Tcf20
													Rnf150		Enc1		Zfp292
													Rnf169		Serpinb3d		Tprn
													Rnf217		Olfr615		Cenph
													Rnpc3		Cntnap2		Cryzl1
													Rod1		Ccdc54		2210009G21Rik
													Ropn1l		Dnalc1		Gabbr2
													Rpgrip1l		Ssr3		Dnajc17
													Rpl17		Stxbp4		Tcte1
													Rpl21		Lekr1		Fgf15
													Rsf1		A4gnt		2510039O18Rik
													Rtn4		Olfr888		Gm5820
													Ryr3		Ublcp1		Kit
													Sbf2		Mrps36		Mn1
													Scg2		Abca17		Pxmp2
													Schip1		Btbd3		Stx3
													Scn3a		Inpp5f		Atl1
													Scn9a		Olfr955		Hmbox1
													Sdk1		Prkcq		Slc5a6
													Sec16a		4930547N16Rik		Tnnt2
													Sec31a		Pmch		Inpp4a
													Sec61g		5730522E02Rik		Snx27
													Sema3a		Nepn		Fstl4
													Sema3e		Atp2b1		Hoxa9
													Serpinb9d		4933436I01Rik		Pex5l
													Sfi1		1110028C15Rik		Angel2
													Sgk3		Dnajc4		Tex2
													Sgms1		Hnrnph3		Tceal6
													Shq1		Flrt3		Alg12
													Sik3		Efr3b		Pura
													Skap1		Plekhg1		Grid1
													Slain2		Olfr910		Ubn1
													Slc12a4		Olfr725		Kcna3
													Slc14a2		Rnf103		Zfp367
													Slc1a1		Lrrc8d		Pou4f2
													Slc20a2		Slc35e2		Rab5a
													Slc44a1		Abpe		Notum
													Slc4a4		Slc4a2		Wdr48
													Slc4a7		Enah		Tsc22d2
													Slfn5		Zpbp		Bbx
													Slmap		Heatr7b2		AI314180
													Slxl1		Phf20l1		A2ld1
													Sly		Mobkl2b		Nova2
													Smc1b		Hao1		1700007B14Rik
													Smc3		Gm2382		Bend7
													Smc6		Olfr298		Brpf3
													Smg1		Zdbf2		Cebpa
													Snapc3		Plaa		Lrp11
													Sox6		Cdc42bpa		Mobp
													Sp100		Lin7c		Spata6
													Spaca1		Chia		Tnnt3
													Speer2		Map3k2		Txndc5
													Spen		Efr3a		Rasl10b
													Spop		Spag9		Ptchd2
													Spt1		Lrrc28		Rgmb
													Sqrdl		Pbx1		Tor1aip2
													Srsf11		Rpgr		Smcr8
													Ssbp2		Lmo7		Tmem54
													Ssfa2		Elavl4		Tlr3
													Stard7		Bco2		Ptpn13
													Stk3		Bag1		Vps13a
													Stk38l		Brca2		Vangl1
													Stox2		Mbnl1		Epha4
													Strbp		Nr3c2		Myl6
													Stxbp5		Rmnd5a		Il12a
													Syt16		Rnf130		Omg
													Taok1		Nbas		Gm11818
													Tarsl2		4933421E11Rik		Ece2
													Tbc1d8b		Wdr52		AI593442
													Tbck		Skp2		Patl2
													Tbl1xr1		BC030500		Cabin1
													Tead1		Rhbdd2		Thap6
													Thoc7		Krcc1		Gna11
													Tiam1		Cdh17		Uggt1
													Tiam2		Invs		Syne2
													Tm9sf4		Olfr569		Htr5b
													Tmed10		Tesk2		Slc24a3
													Tmem108		Dsg1c		Larp1
													Tmprss11c		Rgs17		Sema4g
													Tmprss11f		Vmn1r64		Mtl5
													Tnrc6b		Olfr53		9130019O22Rik
													Tpst1		Zfp652		Mmp25
													Trip12		Whsc1		6430527G18Rik
													Trmt5		Ylpm1		Tmem161b
													Trp63		Shisa5		Fbxw21
													Ttc23		Dcaf6		9130019P16Rik
													Ttn		Sumf1		Pcdh1
													U05342		D3Ertd751e		Cbr3
													Ugt1a9		Krr1		Ctdsp2
													Unc5c		Gtf2f2		4931440F15Rik
													Usmg5		Zfp277		Eml6
													Usp17l5		Olfr1289		Mir152
													Vax1		Usp44		Cldn5
													Veph1		Rpl15		Mak
													Vmn1r118		Arfip1		Map1lc3b
													Vmn1r148		A930011G23Rik		Ncbp2
													Vmn1r19		Endod1		Mll2
													Vmn1r220		Rnase4		Zfhx4
													Vmn1r29		Olfr1082		B020018G12Rik
													Vmn1r37		Cd244		Tm9sf1
													Vmn1r41		Csrnp3		Ttll12
													Vmn1r58		Gm9766		Cntn4
													Vmn1r67		Zdhhc5		Slc30a4
													Vmn1r90		BC018473		Gm5168
													Vmn2r109		Hectd1		Igsf1
													Vmn2r111		Lrrc7		Mrps18b
													Vmn2r14		Dlst		Rffl
													Vmn2r15		Hnrpll		2810030E01Rik
													Vmn2r43		Defa24		Adcy2
													Vmn2r50		Ank1		Lypd6b
													Vmn2r51		Mobkl1a		Arhgap29
													Vmn2r52		Srgap2		Csgalnact1
													Vmn2r60		Olfr1040		Hmx3
													Vmn2r71		Capza1		Alk
													Vmn2r74		Psma2		Avpr1a
													Vps13b		2013-03-11		Ndufb10
													Vps13c		Olfr954		Cyp51
													Wsb1		Ugt2a1		Mpl
													Xlr3a		Frmd5		Flrt2
													Xpot		Unc13c		Mfsd11
													Ypel5		Kcnip1		Lrrc29
													Zbtb41		Olfr135		Vwa5b2
													Zc3h11a		Olfr914		Papln
													Zc3h12c		Olfr876		2010317E24Rik
													Zc3h13		Pak1ip1		Brf1
													Zc3h15		Clec2g		Dmrta2
													Zeb1		Fbxw2		Mrps18c
													Zfp442		Fbxw7		Camta1
													Zfp518b		Trip4		Klhl31
													Zfp600		Scp2		Mme
													Zfp605		Olfr120		Pepd
													Zfp68		Kdsr		Aftph
													Zfp804b		Aspn		Insm2
													Zfr		Olfr127		Tg
													Zmym1		Epb4.1l2		Fert2
													Zranb3		Cand1		Tmem26
													Zscan4a		Ofcc1		Stt3b
															Impa1		Usp24
															Tlr11		Nags
															Tfrc		Ntrk2
															A530053G22Rik		Bok
															Ppp3r1		Aff4
															Sar1b		Cct7
															Prmt5		Zfp771
															Lgsn		AU015228
															Dennd2d		Tgm4
															Ints8		Nanos1
															Cpne3		Hmga2
															Olfr1295		Eno1
															Amy1		Oat
															Fbxo4		Olfr1123
															Olfr478		Ccdc130
															Vmn1r80		Gli2
															Taf1d		Igsf11
															Olfr1484		Mkl2
															Btbd9		Pik3r2
															Ankrd17		Snx21
															Tfam		A830018L16Rik
															Pcnt		Tulp4
															Adam23		Gpr107
															Tdpoz2		Chrm3
															Lama3		Nup160
															Olfr1058		Mrrf
															2810025M15Rik		Ube3c
															Mmp16		Galr3
															Bap1		1600021P15Rik
															Clca4		Arglu1
															Clpx		Smc4
															Gm8615		Trnp1
															Magoh		Sez6
															Olfr498		Cirbp
															Tmem188		Zfp526
															Olfr906		Ttc34
															Sprr2e		Atp10a
															Ncl		Ints4
															Phf5a		Taar7d
															Tuba1a		Foxb1
															Magea5		Paip1
															Sntb1		Tle1
															Hoxd8		6330503K22Rik
															Recql5		Eno4
															Csde1		Smarcc1
															Ncapg2		Elf1
															Wasf3		Zswim1
															Zfat		Pcdhb19
															Pcdh11x		Shank1
															Osgin2		Trappc10
															Myo6		1700040I03Rik
															Dok6		Ncdn
															Gm15315		Refbp2
															Pdp1		Defb12
															Avl9		Zfp758
															Zfhx3		Tlcd2
															Olfr780		Slc27a3
															Olfr1297		Brd2
															Olfr1372-ps1		Kcnj5
															Eif2ak1		Epdr1
															Defa25		Cdh19
															8030462N17Rik		C130026L21Rik
															Idi1		Pgap3
															Gm5065		Ppapdc2
															Serpini1		Fbxl17
															Abca8b		Pcdhb2
															Olfr119		Mib2
															Cfp		Nup98
															Dsg1a		Tbl3
															Gm14483		Ttc9
															Rbm26		Gm6644
															ORF63		Map3k13
															Zfp558		9330020H09Rik
															Kcnj13		Ccnt1
															Gigyf2		Uhrf2
															Tm2d2		Ikbkb
															Mib1		Csf3r
															Eif3c		Car3
															Dmd		Tet3
															Ubxn7		Pprc1
															Mgam		Grip2
															Psme4		Gm13154
															Sh3glb1		Mtmr10
															Heatr5a		Hspa1l
															Lrrc36		Ccdc34
															Slc16a10		Trerf1
															Ceacam13		Itga10
															Mut		Bet3l
															BC013529		Ankrd56
															Olfr507		Pcna
															Kng2		Ccr10
															Tmem92-ps		Ret
															Lta4h		Lpin2
															Olfr1051		Samd5
															Olfr1313		Ftsj2
															Olfr122		4930412F15Rik
															Tmf1		Rhobtb1
															Gm13040		Cep57
															Gtpbp8		Adipor1
															Phc1		Gsk3b
															Eps15		Otx2
															Fbxo7		Ccnd1
															Mep1b		Ctsll3
															Cdhr1		Crcp
															Vmn2r105		Pgm2l1
															Plekha5		Coro2a
															Rpl4		Slc39a10
															Aoc3		Gnas
															Vmn2r112		Pdk4
															Olfr1250		Myo3a
															Vmn1r63		Rai2
															Olfr1167		Ankrd34b
															Abcb8		Itgb1bp1
															Cops5		Gtf2e1
															Olfr869		Epc1
															Ampd1		Armc9
															Stap1		Adrb3
															Cdk5rap2		Mppe1
															Snx25		Gm10857
															Ppbp		Adap1
															Nr2c2		Galnt14
															Olfr235		9030418K01Rik
															Rnps1		Gpr88
															Olfr1204		4930415L06Rik
															Mpv17		Tmeff1
															Olfr305		Fa2h
															1700018C11Rik		Crlf1
															Trank1		Igfn1
															1700019A02Rik		Ptprg
															Cd38		Sall1
															Herc6		Sigirr
															Glipr1l1		Zfp516
															Gipc2		Ppp1r15a
															4930503L19Rik		Gm13238
															Ccrl1		Hagh
															Olfr617		Fbxl14
															Olfr749		Wnt5b
															Fbxw20		Coro7
															Gm10649		Pgm5
															Cyb5d1		Cct4
															Zfp874b		Ppp1r14c
															Dock4		En1
															Zfp748		Rab39
															Zbtb11		Bpil1
															Btf3l4		Vti1a
															Aida		Cep164
															Rc3h2		Zfp263
															Clca2		Nqo2
															Olfr741		Usp2
															Dsc1		Kcnh2
															Cnot7		Cyth3
															Brcc3		Epb4.9
															Akap6		Vmn1r183
															Cd74		Kank1
															Phf11		Sf3a3
															Zdhhc3		Ahr
															D630002G06Rik		Zc3h3
															Cyp4a10		Ghsr
															Hnrpdl		Fam26f
															Cul4b		Cenpf
															Scn2a1		Rrp1b
															Zmym5		Agphd1
															Wdhd1		St6galnac6
															Olfr585		Vrk1
															3110047P20Rik		Phf13
															Ndufs5		Derl1
															Zmynd17		Dis3l2
															1700019B03Rik		Terf2
															D5Ertd577e		Lrrfip2
															Zbtb44		Lmbr1l
															Naa15		Trrap
															Kif26b		Phlpp1
															Glipr1l2		Hist1h3h
															Ggnbp2		Usp26
															Stx8		Galntl1
															Cnot1		Gins2
															Vmn1r42		1700042B14Rik
															D15Ertd621e		Tmem65
															Kif18a		Klhl32
															Dgki		3830406C13Rik
															Chchd2		Ado
															Dleu2		Ntsr2
															AY761184		Myef2
															Gm97		Dock3
															Specc1		Ccdc46
															Dpy19l2		Samd4
															Gja8		Fam118b
															Rbm33		BC049762
															Snx5		St3gal6
															Gcg		Tbrg3
															Fdxacb1		Hars
															Snrk		Calcr
															Klra9		Tanc1
															Olfr470		Ogfr
															Rnf145		Rragc
															Rwdd1		Kbtbd11
															Gm5156		Ankrd43
															Gcap14		Trib3
															Arhgef7		Lhfpl2
															Olfr154		Zfp710
															Rbm27		Sema3b
															Zmym4		Eif1
															Gcfc1		Ndn
															Amy2b		4930546C10Rik
															Neu3		Endou
															Kif20b		Txndc12
															Olfr875		D2Ertd750e
															Lyst		Zfp536
															Olfr113		Nek5
															Dub1a		Gm6985
															Cdc16		Gcn1l1
															Cadps2		H2afx
															Ifi202b		Cybrd1
															Myt1		Lrfn3
															Ntng1		Serinc5
															Smchd1		Rnf144a
															Atg7		Mrm1
															Olfr676		Glis3
															Olfr1033		Itga9
															Olfr862		Preb
															Lair1		Foxi2
															5930412G12Rik		Pax2
															Rpl7		Gpr25
															Tlk2		Tprgl
															Gtf2h1		Rps27a
															Pparg		Mtfr1
															Tsga10		Pou2f1
															Smad1		Dhrs7c
															Hs6st3		Mtdh
															Car1		Gnl2
															Slc27a6		Trim62
															Aldoa		Zfp276
															Ddx4		Rps7
															Lipn		Socs3
															Zfp148		Fam78b
															Tra2b		Sfswap
															Izumo3		Cdh12
															Olfr1214		Col20a1
															Olfr837		Pabpc1
															Olfr134		Adprhl2
															Smad9		Numa1
															Derl2		Zic1
															Zfp87		Cdh11
															Vmn2r77		Mir196b
															Olfr723		Nes
															Olfr1084		Dnahc1
															Rars2		Gria2
															Oosp1		4833422F24Rik
															Foxp2		Wee2
															Hspa9		Smn1
															Cd302		Rnf13
															Heatr3		Lrrc16a
															Kera		Sfxn5
															Olfr541		Taok3
															Ssx9		Dtx1
															Akr1e1		Fam3c
															Gm5169		Phf19
															Yeats2		1110003E01Rik
															Pip5k1a		9830001H06Rik
															Slc26a3		B3galt6
															Braf		Cep250
															Zfand3		9430031J16Rik
															Atm		Lfng
															Olfr740		Filip1
															Cntnap5b		Hes2
															Dennd5a		Kbtbd3
															Zfp879		Bcl2
															Olfr564		Pnpla3
															Rcan3		Mecr
															Tdpoz4		Slc35d3
															Olfr150		Atp5e
															Kcnj15		Rhox10
															Olfr598		Cacna2d2
															Cd28		Atrnl1
															Olfr1431		AI836003
															Piwil2		Lemd3
															Olfr1359		Ear14
															Rxfp1		Wdfy1
															Igf2r		Ipo5
															Gm5631		Rnf128
															Tspyl5		Tmem51
															Magi3		Acot7
															Glt28d2		Ythdc2
															Csprs		Kcnc1
															Orc6		Eya1
															Psmd13		Junb
															Rnase10		Ccdc48
															Slc38a2		Sec31b
															Dennd2c		Ttc8
															Olfr347		Zfand2b
															Rasa1		Son
															Serpina1c		Wbp7
															Olfr381		Eed
															Olfr884		Zfp869
															Sema3d		Gm10440
															Olfr1045		1110032F04Rik
															Dsel		D7Ertd443e
															Olfr1276		Wee1
															Zfp93		Nr2c1
															Rgs4		Mepce
															Serpina1a		Srgap3
															Bche		Prmt6
															Htt		Hbegf
															Tnfsf4		Sccpdh
															Olfr702		Dnm2
															Pnp		Arhgap10
															Dmrtc1b		Ebf2
															Phyh		Morf4l2
															Otud4		Tarm1
															Lipa		Men1
															4930415F15Rik		Bdnf
															Gm10767		Socs2
															Slc5a7		Ctage5
															Olfr434		Nsfl1c
															Mest		Pcdh19
															Copg2		Slc38a6
															Olfr292		2900011O08Rik
															Nova1		Asap1
															Tdrd3		Fzd1
															Eml4		Bub3
															Olfr885		Usp20
															Olfr1173		Adra1d
															Uaca		Tarbp1
															Rg9mtd3		Morc4
															Gm4951		Ormdl1
															9930032O22Rik		Trnau1ap
															Tubgcp5		Pou3f3
															Fbxw26		Pkdrej
															Klhl9		Sox3
															Grm5		Smpd3
															C130022K22Rik		Cecr6
															AB056442		Klf16
															Vmn2r19		Dclre1a
															Pigx		Gm5176
															Serpinb8		Rnf114
															Nsun7		Usf1
															Fam110c		Sv2c
															Olfr126		Bsdc1
															Olfr488		Pabpc4l
															Olfr857		Strn3
															Nlgn1		Gspt1
															Pex13		Plekha2
															Dad1		Pde1c
															BC088983		Pank1
															Olfr325		Dnm1
															Olfr129		Slc12a2
															Rpl39l		4933400C05Rik
															Zfp111		Casc1
															Klhl22		Ggta1
															Rel		Hspa4
															Gbp8		Oxct2b
															Gm5592		Bmp8b
															Vti1b		Dsp
															Olfr466		Cnr1
															Olfr774		Gucy1b3
															Ang4		Ccna2
															Olfr338		Hoxb8
															Rpf2		Capn5
															Vmn1r47		Zdhhc17
															Ube2z		Gale
															Olfr1442		Zfp597
															Casp4		Dek
															Stradb		Atf3
															Gas2l3		Prlr
															Ranbp6		Atg9b
															Ints12		Hnrnpr
															Olfr193		Arid4b
															Lrriq1		Eid3
															Taar7f		Xpo7
															Ccnb1ip1		D18Ertd653e
															Sdccag8		Dennd1b
															6030422M02Rik		Fgf2
															Bcl2a1b		Map3k1
															4632427E13Rik		Syne1
															Fam192a		Ica1
															Krtap2-4		Pms1
															Grpel2		Mboat1
															Serinc1		Mypop
															Crisp3		Hs3st3a1
															Ptdss1		Rhou
															Fstl5		Rab11fip1
															Olfr727		Dock5
															Ptp4a2		Pja2
															Tmx2		Id4
															Nup210l		Ihh
															Rhox4f		Egln1
															Stip1		Zcchc3
															Olfr666		Olfm3
															Slco6c1		Dchs1
															Caprin1		Mbnl2
															Susd1		Inpp5k
															Dynlt1c		Chst8
															Dynlt1a		Lypla1
															Zfp518a		Tff2
															Klhdc10		H2afj
															Cldn8		Kcnh6
															Vmn1r59		Upb1
															Sprr2a1		Txndc9
															Ptpn20		Il1rapl2
															Defa17		Fam185a
															Asnsd1		Ahcy
															Csnk1g3		Dclre1c
															Olfr136		Mki67
															Ap1ar		Lrrc58
															Tlr1		Obsl1
															Olfr138		Htr7
															Gm4858		Prl7c1
															Stag3		Srrt
															Synm		Rb1cc1
															Olfr1113		Birc6
															Wdr12		9930014A18Rik
															AW549877		Hdac3
															Olfr1269		Eif5
															Bet1		Aff1
															4930433I11Rik		Il4ra
															Ms4a5		Tigd3
															Ppip5k2		Srrm4
															Ddx42		Tbc1d5
															Magohb		Taf15
															Gmfb		Dnajc11
															Tpm3		Mthfd1l
															BC005537		Slc1a7
															Gm14501		Hlx
															Olfr1462		Igsf21
															C430048L16Rik		Hmgb1
															Olfr506		Fbxo6
															Olfr1331		Rap1gap
															Sgce		Acvr1c
															Fndc8		Mpzl3
															Olfr342		Mex3b
															Sec24a		Plekhg2
															Olfr49		Gcet2
															Cul3		Nrbf2
															Olfr247		Cdkn1a
															Olfr775		Epb4.1l5
															Enox1		Ppp1cb
															Col19a1		Mtus1
															Gm14484		Tas1r1
															Olfr1197		9930023K05Rik
															Ear6		Pvrl2
															Olfr482		Whrn
															Fbxw14		Cep350
															Vmn2r89		Bend5
																	C330019G07Rik
																	Setx
																	Egfl7
																	Atn1
																	Pard3
																	Cplx2
																	Slc15a5
																	Amfr
																	Cyhr1
																	Vmn1r35
																	Prrg3
																	Idh2
																	Mri1
																	Olfr1352
																	Ccdc45
																	Wipf2
																	Cggbp1
																	Ccdc30
																	Traf3
																	Rab9b
																	Rergl
																	Mecom
																	Npffr1
																	Intu
																	Hmgn3
																	0610040J01Rik
																	Dpyd
																	Trappc2l
																	Golim4
																	BC016423
																	Slitrk3
																	Dab1
																	Mrpl48
																	Usp42
																	Sipa1l1
																	Fhit
																	Mtap1b
																	Grid2
																	Col13a1
																	Mlh3
																	Osbp2
																	Ift140
																	Pcsk1
																	Nrsn2
																	Olfr733
																	Hif1a
																	Spo11
																	Ccdc109a
																	Clns1a
																	Morc1
																	Rps26
																	Hnf1b
																	Kdm6a
																	Nfkb2
																	Cdc25c
																	Rbms2
																	Zmynd8
																	Dnajc10
																	E2f8
																	Lamp3
																	Gsx1
																	Alg5
																	Park2
																	Tmem39a
																	Accn4
																	Tslp
																	Flad1
																	Aim1l
																	Glce
																	Kifc3
																	Gtse1
																	Tdrd5
																	Hrasls5
																	Fam151b
																	Serbp1
																	Fam113a
																	H60b
																	Tardbp
																	Timm23
																	Kcnj4
																	Insc
																	Dtnbp1
																	Ildr2
																	Stk35
																	Fam159a
																	Pla2g2f
																	Mcm8
																	Fam189a2
																	Dnaic2
																	Arid3a
																	Snx9
																	Orai2
																	Fdft1
																	Dppa4
																	Itga1
																	Chic1
																	Arl1
																	Cenpn
																	2210408I21Rik
																	Mrps35
																	Ncapg
																	Rab37
																	Ccdc112
																	Hist2h2be
																	Oscp1
																	Trim71
																	Drd2
																	Mast4
																	Ythdc1
																	AI987944
																	P2ry6
																	Akt1
																	Hoxb5
																	Suv39h2
																	Nfkbiz
																	Ptprd
																	Ier3ip1
																	Camk2d
																	Socs5
																	Npbwr1
																	Bhlhe41
																	Unc80
																	Tmco6
																	Pgr15l
																	Mei4
																	Smyd5
																	Whsc1l1
																	Pik3c2a
																	Cyth4
																	Tnc
																	Vmn2r90
																	Pcgf3
																	Rgp1
																	Farp1
																	Anxa4
																	Pfkfb3
																	Ckap2
																	Xrn2
																	Gm4371
																	Tmem132e
																	Pias1
																	6430704M03Rik
																	Etv1
																	Bdh2
																	Ccdc37
																	Sgol2
																	Lmbrd2
																	Tmem140
																	Synpo2
																	Dhfr
																	Olfr1102
																	Fam18b
																	Iah1
																	Pkn1
																	Pnpla7
																	Usp6nl
																	DXBay18
																	8430419L09Rik
																	Slc35a3
																	4933424B01Rik
																	Spire2
																	Ogn
																	Rbm25
																	Kcnc4
																	Rcl1
																	Palb2
																	6330439K17Rik
																	Cdadc1
																	Opa1
																	Nudt14
																	Tnfrsf21
																	Zfp462
																	Paip2b
																	Ifih1
																	Ccnt2
																	Kcne3
																	Palld
																	Nhlh2
																	Rab6b
																	Azi2
																	Pacsin2
																	St7
																	Tmem87a
																	Atxn7l3
																	Slc25a27
																	Orc4
																	Dhtkd1
																	Gnpda2
																	Rtn1
																	Narf
																	Fam125b
																	Syn2
																	Lsm2
																	Lyzl6
																	Fbxo18
																	Sap130
																	Med12
																	Apob
																	Smg7
																	Mmp13
																	Cdk2ap2
																	4933430H15Rik
																	Herc2
																	Acly
																	Gas2
																	Rad51
																	Zc3h4
																	Vmn1r9
																	BC017647
																	Lin9
																	Golga7b
																	Taar7e
																	Plekhf2
																	Pkhd1
																	Tktl2
																	Creb3l2
																	Pir
																	Ccdc90b
																	Tbc1d1
																	Zfp105
																	Cnot4
																	Mpp6
																	Spdya
																	Rai14
																	Csn1s2b
																	Rarb
																	Hfm1
																	2400003C14Rik
																	Senp3
																	Ppp4r4
																	Olfr881
																	Ptcd3
																	Zcchc8
																	1700026L06Rik
																	Eif5a
																	Ksr2
																	Isg20l2
																	Olfr994
																	Prdm11
																	Lrrc57
																	Clk3
																	Ptpn11
																	Itsn2
																	Golph3l
																	P2rx4
																	Gm11711
																	Pmpcb
																	Fam5c
																	Mospd1
																	Tnks
																	Ndp
																	Cirh1a
																	Ptpn21
																	Pcbp2
																	Aspm
																	Dlg5
																	Cenpk
																	C1qtnf1
																	Ift88
																	Btn1a1
																	Prkab2
																	Ap4e1
																	Crisp1
																	Atrx
																	2310061I04Rik
																	Srsf9
																	Gm5887
																	Zcchc14
																	Idh1
																	Ermp1
																	Wdr17
																	Gm14137
																	Irf5
																	Pou4f1
																	Arsb
																	Poli
																	Tmem90b
																	Map2k4
																	Clec4a4
																	Olfr31
																	Cadm1
																	Gpld1
																	Ppp1r3g
																	Olfr802
																	Ndufa10
																	Ar
																	Dnahc2
																	Qrsl1
																	6720463M24Rik
																	Ccdc64
																	Prtg
																	Ankrd16
																	2410066E13Rik
																	Sap30bp
																	Npat
																	Kbtbd8
																	Mr1
																	Tapbp
																	Atp5g1
																	Fyn
																	Sec14l1
																	Ikbkg
																	Osbpl9
																	Arrdc3
																	Uimc1
																	Trpm1
																	Slc26a1
																	Sstr4
																	Rab43
																	Cxcl17
																	Sertad2
																	4930503E24Rik
																	Klf15
																	Setd5
																	Krt8
																	Actl9
																	Radil
																	Zhx3
																	Rer1
																	Csrnp2
																	1700025F22Rik
																	B3gnt5
																	Eltd1
																	Ptgr1
																	Olfr491
																	Tacc2
																	Rbm14
																	Mdm4
																	Axin1
																	Loxl2
																	Mrgpra2b
																	Upf3a
																	Armc7
																	Tank
																	Pgf
																	Rpl36al
																	Gabrg1
																	1700013H16Rik
																	Matn3
																	Mosc2
																	Chgb
																	Rnf20
																	1600014C10Rik
																	2013-03-06
																	Ncor1
																	2310004I24Rik
																	Stmn1
																	Nat8l
																	Slc26a9
																	Npas1
																	D630023F18Rik
																	Ccny
																	Nomo1
																	1110032A03Rik
																	Wdr19
																	Atg16l1
																	Tctex1d1
																	Ebna1bp2
																	Tcfap4
																	Adck4
																	Sell
																	Gp49a
																	Rdh5
																	Itpr1
																	Atp8b2
																	Adam33
																	Galntl5
																	Rbpj
																	Pex16
																	Unkl
																	Lyg2
																	Fcho1
																	Camkv
																	Zfc3h1
																	Actn1
																	Fbrsl1
																	Amtn
																	Angel1
																	Ing4
																	Exoc4
																	Rtkn2
																	Gtf2a1
																	Arid5b
																	Ralgapa1
																	Nsg1
																	9130017N09Rik
																	Chd1
																	Fen1
																	Ccdc8
																	Atp6v0d2
																	Wdr62
																	Rnf34
																	Rsbn1
																	Dner
																	Tmem164
																	Reps1
																	Cct2
																	Gsta3
																	Nlrp9a
																	Ankhd1
																	Elavl1
																	Pth2r
																	Nek7
																	Zc3h6
																	Mamld1
																	Rusc2
																	Olfr270
																	Vmn2r85
																	Hsd17b6
																	Pcdhb4
																	Tnfrsf19
																	Cyp26c1
																	Il6st
																	Gcc2
																	Ipp
																	2013-03-05
																	Lct
																	Gpr125
																	Atp13a3
																	Atp5f1
																	Tmem30a
																	Mug2
																	Trip11
																	Matn4
																	Disp1
																	Trdn
																	1810035L17Rik
																	Tuba8
																	Yod1
																	Plxna4
																	Oxct1
																	Hps5
																	Ergic2
																	Tmem66
																	Tsc22d4
																	Canx
																	Plrg1
																	Vmn2r83
																	Peg10
																	Gsk3a
																	Rras2
																	Gm4847
																	Cecr2
																	Zfyve1
																	Tmem136
																	Efcab6
																	Ankrd32
																	Spink12
																	Jarid2
																	Olfr461
																	Tmem116
																	Zfand1
																	Mknk1
																	Nono
																	Ube2q2
																	Zfp428
																	Ptpro
																	Colq
																	1110001A16Rik
																	Stim1
																	Gm648
																	Fnip1
																	Prl3d3
																	Plod2
																	Nrl
																	Fam154b
																	Acap1
																	Xlr5a
																	Pdilt
																	Tm4sf4
																	Gpx7
																	Smgc
																	Rnf14
																	Olfr389
																	4732471D19Rik
																	Mtor
																	Slc35e3
																	Eya4
																	1700001L05Rik
																	Zswim5
																	Mbd2
																	Zdhhc8
																	Dis3l
																	D17Wsu92e
																	Anxa5
																	Itm2c
																	9430021M05Rik
																	D130040H23Rik
																	Olfr1098
																	Cdh23
																	Inpp4b
																	Olfr198
																	Zfp541
																	Fbxo24
																	Zfp664
																	Nmt1
																	Wdr70
																	Abi1
																	Slc37a3
																	Gsto2
																	Foxn4
																	Zfp389
																	Agrn
																	Tmx3
																	Dnajc5g
																	Gabra2
																	Zfp426
																	Ralbp1
																	Sval1
																	Wif1
																	Olfr50
																	Aldh8a1
																	Wdtc1
																	Slc38a10
																	Zfp146
																	Lin28a
																	Cep135
																	Qtrtd1
																	Rplp2
																	Med8
																	Pigw
																	Tas2r119
																	Rnls
																	Wrn
																	Nudt5
																	Amotl1
																	Defb8
																	Eea1
																	Sco1
																	Mrpl32
																	Sbds
																	Acad10
																	Odz4
																	Mtus2
																	Sgsm3
																	Ddit3
																	Eif4e
																	Klhl7
																	V1rd19
																	Art2b
																	Trim30d
																	Polr2a
																	Vmn1r27
																	Fsd2
																	Nrg3
																	Mtap4
																	Elf2
																	Ipcef1
																	Vmn2r96
																	Mef2a
																	Erbb2ip
																	Mpped2
																	Zfp82
																	Kif5c
																	Uxs1
																	Ssbp1
																	Tcl1b3
																	Vmn2r37
																	Rsph3a
																	Nrf1
																	Olfr295
																	Vmn1r172
																	Luc7l2
																	Ctu2
																	Fam135b
																	Sprr2d
																	Ssty2
																	Nbea
																	Dnm3
																	A430107O13Rik
																	Rora
																	Snx2
																	St13
																	Olfr871
																	Sprn
																	Lcmt1
																	Myo16
																	Snrpg
																	Ckap5
																	Olfr77
																	Ik
																	Eaf2
																	Fam175a
																	Ldha
																	Paqr8
																	Lima1
																	Aimp1
																	Trip13
																	Gabrg2
																	Krt42
																	Mup11
																	D17H6S56E-3
																	Pkp4
																	Rab24
																	Lifr
																	Rbm18
																	Pcx
																	Serpina4-ps1
																	4933422H20Rik
																	Spata17
																	Gak
																	Yars2
																	Thrap3
																	Kif13b
																	Vmn2r122
																	Zbtb9
																	Slc39a6
																	Gm16378
																	Ccdc103
																	Cdkn2a
																	Il23r
																	Fbxl12
																	Shoc2
																	Nkx2-2
																	Spinlw1
																	Olfr1480
																	Akap12
																	Mum1l1
																	Diap1
																	1110017D15Rik
																	Otub2
																	Ostn
																	Tspyl4
																	4933433P14Rik
																	1700021K19Rik
																	Extl3
																	Brsk1
																	Sec61b
																	Cdk8
																	Wdr83
																	Gm4894
																	Sorcs2
																	Ddrgk1
																	Khdrbs3
																	Cryba2
																	H2-Ab1
																	3300002I08Rik
																	Lrrc40
																	0610010K14Rik
																	Blcap
																	Helb
																	Taok2
																	Fchsd2
																	Hmgb1-rs17
																	Tceal5
																	Zfyve19
																	Gm5803
																	Snap29
																	Prdx5
																	2010111I01Rik
																	Alppl2
																	Kcna6
																	Sorbs1
																	Top3a
																	Pdcd7
																	Rchy1
																	Fam100b
																	Ddr1
																	Mcm3
																	Loxhd1
																	E130304F04Rik
																	Copz2
																	Vmn2r120
																	0610012G03Rik
																	Ttc21b
																	Tbx22
																	Psma5
																	Helq
																	Prrg4
																	4930432K21Rik
																	Aldh3b1
																	Pigr
																	Tcea3
																	Slc37a2
																	Wbp4
																	Gss
																	Gtf3c4
																	Spata20
																	Nkx2-1
																	Akr1b3
																	Mapk7
																	Pik3r5
																	BC031361
																	Mup7
																	Rplp1
																	H2-Q6
																	Camk2n1
																	Slc16a12
																	Ppp1r3d
																	Rpl34
																	Ccdc146
																	Fahd1
																	Pole
																	Tssk3
																	Ttc32
																	Ifrd1
																	Cbx5
																	Sirt6
																	Hist1h2bc
																	Limk2
																	Sntg1
																	Emd
																	Lrrtm2
																	Wdr36
																	Hmga1
																	F2r
																	Fan1
																	Iyd
																	Qrich1
																	Tor1b
																	Batf
																	Adam19
																	Nkx3-2
																	Samd10
																	Ddx43
																	Tor1aip1
																	4933425L06Rik
																	4921528I01Rik
																	Aasdhppt
																	Mapk9
																	Shh
																	Akap5
																	Etl4
																	Kdm1a
																	Ndufa4
																	Edn3
																	Pcdhga12
																	Pcmt1
																	Kif19a
																	Map1lc3a
																	Pigu
																	Xpc
																	Bzw2
																	BC003965
																	Adam25
																	Hmmr
																	Arhgap25
																	Gad2
																	3110052M02Rik
																	Vmn1r-ps103
																	Spata2
																	Akt3
																	Car11
																	2010106E10Rik
																	Ssrp1
																	5830433M19Rik
																	Fbxl16
																	Txnrd1
																	Sv2b
																	Fmo3
																	Xlr3c
																	Slc31a1
																	Cyp3a57
																	St5
																	St6gal1
																	Rbm46
																	Adam30
																	Gm5577
																	Igfbp7
																	Stat6
																	Sox21
																	Nfat5
																	Ankrd24
																	Serpina3f
																	Rapgef4
																	1700001K19Rik
																	Mug-ps1
																	Anxa13
																	Slc1a6
																	Prpf4b
																	Pla2g2c
																	Pfkfb2
																	Pan2
																	Olfr596
																	Twistnb
																	4932438H23Rik
																	Cacna1d
																	Npy1r
																	Olfr329-ps
																	Dock10
																	Mrps21
																	C8a
																	Klhl2
																	AA415398
																	Raet1d
																	Ltf
																	Foxn3
																	Prl2b1
																	Lrp2bp
																	Cyp1b1
																	P2rx6
																	Cd4
																	Sis
																	Slc16a6
																	BC051142
																	Rabl2
																	Mterf
																	0610007P14Rik
																	Hoxa10
																	Usp5
																	5830405N20Rik
																	Olfr1183
																	Fank1
																	Fbxl13
																	Mms19
																	F2rl2
																	Aip
																	Prkaa2
																	Nudt21
																	Polk
																	Bivm
																	Gucy1a2
																	Casp14
																	Nav1
																	Wdr92
																	Kat2a
																	Rbl1
																	Cxcl9
																	Plekhj1
																	Lpcat1
																	B3galt5
																	Ndufa5
																	Dtwd2
																	Fam108b
																	Eef1e1
																	Sri
																	Traf3ip2
																	5830418K08Rik
																	Olfr1036
																	G6pdx
																	Slco6b1
																	Idua
																	D630045J12Rik
																	Nsf
																	5730408K05Rik
																	Adh1
																	Sos2
																	Olfr1433
																	Hormad2
																	Il25
																	Pilrb2
																	Arid1b
																	Adam26b
																	Yap1
																	Atp5g3
																	Taf2
																	Cetn3
																	Mir434
																	Rtl1
																	Vmn1r221
																	Zfp59
																	Olfr1371
																	Svs6
																	Mup21
																	Rbfox2
																	Serpinb6d
																	Morc2a
																	Pde6b
																	Nox4
																	Olfr108
																	Polq
																	Akap10
																	Gm5128
																	Ctdspl2
																	H2-K1
																	Slc22a13
																	Muc19
																	Nr1h4
																	H2-Eb1
																	Il3
																	H2-T3
																	Zfp422
																	Fam105a
																	Olfr164
																	Rcn2
																	Abpb
																	Nrg2
																	Zhx1
																	Sarm1
																	LOC100233207
																	Taar7b
																	1700123K08Rik
																	Rhox2a
																	Hnrnpa3
																	Mov10
																	Krtap16-1

## Sheet: PJ34 vs con. MNase (ad Fig.3A)
DAVID analyses, Suppl to Fig. 3A				PJ34 vs control MAT+ (histone enriched)					2974 genes in DAVID			Category	Term	Count	%	PValue	Genes	List Total	Pop Hits	Pop Total	Fold Enrichment	Bonferroni	Benjamini	FDR					PJ34 MAT-		2649 genes in DAVID			Category	Term	Count	%	PValue	Genes	List Total	Pop Hits	Pop Total	Fold Enrichment	Bonferroni	Benjamini	FDR
				LOC100041256								GOTERM_BP_ALL	GO:0009987~cellular process	1530	51.882	9.36422e-18	VPS54, CLPTM1L, APP, LPCAT2B, PDHA2, IKBKAP, ICOSL, SCYL3, MARK3, SCYL1, SCYL2, GM12070, CACNB1, DUSP12, DUSP11, CACNB4, ATP12A, VPS72, ARX, PFN1, PFN3, ATN1, DUSP14, ZAP70, LFNG, DHX9, UBE2CBP, TAOK3, ATP11B, NDC80, DUSP21, GAS1, USF1, GGN, GART, GUCY2D, GNGT1, DUSP28, FOXI2, POP1, CDC42BPA, POP5, ATP10A, HPDL, SLC22A6, FOXB1, BHLHE41, PARVG, MRPL1, PIK3C2G, BRF1, SLC22A7, PIK3C2B, SDK1, AW14615…	2095	9252	14219	1.12238	3.59305e-14	3.59305e-14	1.73239e-14					Unc5c					GOTERM_MF_ALL	GO:0005515~protein binding	876	33.1567	1.31022e-07	MEF2A, ASCC1, SGMS1, GRIN3A, ITSN2, RADIL, AMOTL1, MAP3K6, OGN, CUL5, GRIN2B, MED26, ILK, CUL1, CDH23, LRRC3, C4B, SRP54A, PIK3CB, MYH3, AI607873, MYH2, MECP2, BTBD7, SIPA1L2, MED12, MECOM, BTBD9, PPP1CA, UNC13D, EIF2AK1, MAPK6, JUN, TMPRSS11E, SIPA1L1, MAPK8, EIF2AK2, SH3GL2, EIF2AK4, GC, PPP2R3A, AMTN, CACNB2, ARF6, ARIH1, IL17B, ATN1, RAC1, KBTBD8, SPOP, SPP1, ESRRA, HC, NDC80, ATM, RGS3, RGS6…	2026	5850	15404	1.13852	0.000155118	0.000155118	0.000211465
				Gm2897								GOTERM_CC_ALL	GO:0005634~nucleus	780	26.4496	8.62503e-13	PPP2R5A, MED23, SGMS1, MED21, CUL7, RAE1, PGAM5, PQBP1, PATZ1, STAG2, IKBKAP, MED11, MED13, NCAPD2, RAD23B, 1700014N06RIK, DUSP11, VPS72, ARX, PFN1, ATN1, DUSP14, SSXB1, CASZ1, PABPC1, DHX9, ZC3H15, ZC3H18, EPM2A, NDC80, USF1, GGN, FOXI2, 9130019O22RIK, PPRC1, AREG, POP5, MAB21L2, ELF1, ELF2, BNIP3, DAXX, FOXB1, BHLHE41, BRF1, AW146154, PAPD5, BRWD1, PAPD4, USP21, BRDT, FOXC2, SORT1, FOXC1, ESRP2…	2338	4315	15855	1.22584	5.01994e-10	5.01994e-10	1.26859e-09					Alg5					GOTERM_CC_ALL	GO:0005634~nucleus	661	25.0189	4.10369e-06	MEF2A, LSM6, ASCC1, HOXD12, TCFAP4, RP9, SGMS1, CTNNB1, EPC1, CDCA8, CLK3, PPP1R1B, MED26, CLK4, PHTF2, CDCA2, PHTF1, LSM2, CCNA1, CDCA4, DHX32, RCOR3, MAGI1, SRP54A, RXRB, MED12, MECP2, EOMES, RIAN, ZHX3, HNF4G, ISG20L2, MECOM, PROX2, ERGIC2, PPP1CA, NAA20, JUN, VGLL2, ZZZ3, MAPK8, UNCX, MYEF2, AHCTF1, DUSP11, ARX, HEXIM2, ATN1, PIR, CACYBP, SSXB5, TCF4, TCF3, PRPF40A, SPOP, RANBP17, ASXL3, ESRR…	2109	4315	15855	1.15162	0.00224221	0.00224221	0.00598394
				ENSMUSG00000068790								GOTERM_BP_ALL	GO:0019219~regulation of nucleobase, nucleoside, nucleotide and nucleic acid metabolic process	454	15.395	2.83656e-11	MED23, MED21, PGR, APP, HTR1B, PQBP1, PATZ1, CCNA2, IKBKAP, GM13242, MED11, MED13, BHLHA9, TGIF1, TGIF2, A630089N07RIK, VPS72, ARX, PFN1, ATN1, HEXIM1, SSXB1, CASZ1, UTF1, KLF13, KLF10, KLF16, KLF14, USF1, FOXI2, 9130019O22RIK, PCNA, PPRC1, ELF1, ELF2, DAXX, HLX, FOXB1, BHLHE41, MYC, SERTAD2, IHH, BATF3, BRF1, GMEB2, AW146154, FOSB, FLNA, MXD3, BRWD1, NAB1, USP21, KCNH6, BRDT, FOXC2, CAND2, GNAS,…	2095	2353	14219	1.30954	1.08839e-07	5.44195e-08	5.24766e-08					Morc2b					GOTERM_BP_ALL	GO:0007275~multicellular organismal development	401	15.1779	9.55047e-06	DLC1, MEF2A, PGF, HOXD12, RADIL, GRIN3A, CTNNB1, GRIN2B, SERPINE2, CTGF, ILK, CCNA1, CUL1, CDH23, INA, WNT10B, TMEFF1, GATM, PIK3CB, RXRB, EOMES, MECP2, PROX2, MECOM, PTPRQ, PPP1CA, JUN, HSD11B1, VGLL2, MAPK8, PMP22, UNCX, ASPRV1, AMTN, PPT2, AHCTF1, HSPA1A, WARS2, ARF6, ARX, PVRL3, RAC1, TCF4, TCF3, SPP1, MAP2K1, HC, ATM, CYP7B1, ADAP2, KCNJ8, D1PAS1, RERE, BMP8B, HNF1B, TRPV1, YBX1, ASAH1, GM80…	1875	2521	14219	1.20626	0.0331698	0.0331698	0.0175084
				LOC380994								GOTERM_BP_ALL	GO:0080090~regulation of primary metabolic process	505	17.1244	4.13908e-11	MED23, MED21, PGR, APP, HTR1B, PQBP1, PATZ1, CCNA2, IKBKAP, GM13242, MED11, MED13, BHLHA9, TGIF1, TGIF2, A630089N07RIK, VPS72, ARX, PFN1, ATN1, HEXIM1, SSXB1, CASZ1, UTF1, KLF13, KLF10, KLF16, KLF14, USF1, FOXI2, 9130019O22RIK, PCNA, PPRC1, ELF1, ELF2, DAXX, HLX, FOXB1, BHLHE41, MYC, IHH, SERTAD2, BATF3, CLN3, BRF1, GMEB2, AW146154, FOSB, MXD3, FLNA, RNF180, BRWD1, DOK7, NAB1, USP21, KCNH6, BRDT,…	2095	2672	14219	1.28274	1.58816e-07	5.29388e-08	7.65732e-08					Trim71					GOTERM_BP_ALL	GO:0032502~developmental process	431	16.3134	1.37258e-05	DLC1, MEF2A, PGF, HOXD12, RADIL, GRIN3A, CTNNB1, GRIN2B, SERPINE2, CTGF, ILK, CCNA1, CUL1, CDH23, INA, WNT10B, TMEFF1, GATM, PIK3CB, RXRB, MECP2, EOMES, MECOM, PROX2, 1100001G20RIK, PTPRQ, PPP1CA, JUN, HSD11B1, VGLL2, MAPK8, PMP22, ASPRV1, UNCX, AMTN, PPT2, AHCTF1, HSPA1A, WARS2, ARF6, ARX, DAPL1, PVRL3, RAC1, PVRL2, PPP2R2B, TCF4, TCF3, SPP1, MAP2K1, HC, ATM, CYP7B1, ADAP2, KCNJ8, D1PAS1, SMURF1…	1875	2743	14219	1.19157	0.0473236	0.0239486	0.025162
				Gm5458								GOTERM_BP_ALL	GO:0051171~regulation of nitrogen compound metabolic process	455	15.429	6.48248e-11	MED23, MED21, PGR, APP, HTR1B, PQBP1, PATZ1, CCNA2, IKBKAP, GM13242, MED11, MED13, BHLHA9, TGIF1, TGIF2, A630089N07RIK, VPS72, ARX, PFN1, ATN1, HEXIM1, SSXB1, CASZ1, UTF1, KLF13, KLF10, KLF16, KLF14, USF1, FOXI2, 9130019O22RIK, PCNA, PPRC1, ELF1, ELF2, DAXX, HLX, FOXB1, BHLHE41, MYC, SERTAD2, IHH, BATF3, BRF1, GMEB2, AW146154, FOSB, FLNA, MXD3, BRWD1, NAB1, USP21, KCNH6, BRDT, FOXC2, CAND2, GNAS,…	2095	2372	14219	1.30191	2.48733e-07	6.21832e-08	1.19926e-07					Ryr3					GOTERM_MF_ALL	GO:0003677~DNA binding	289	10.9387	5.14721e-05	MEF2A, CDX1, HMGN3, HMGN2, PRR12, STAT5B, BBX, HOXD12, CTNNB1, NONO, SIN3A, MED26, PRIM2, PHTF2, CREB3L2, PHTF1, BAHCC1, RARB, TWIST2, PITX2, RARG, POLI, RCOR3, EMX1, RXRB, MECP2, EOMES, ZHX3, HNF4G, C130039O16RIK, PROX2, MECOM, ZFP74, RFC5, HES1, ZFP827, ZFP82, RFC3, MTF2, JUN, ZZZ3, PRDM2, PIAS1, UNCX, AHCTF1, MYEF2, SFPI1, ARX, LHX4, TCF4, TCF3, KLF5, ESRRA, KLF9, CREBBP, KLF16, ZBTB41, PPFIBP…	2026	1781	15404	1.23375	0.0591246	0.0300127	0.083042
				Gm13051								GOTERM_BP_ALL	GO:0044237~cellular metabolic process	998	33.842	7.18324e-11	PDP2, MED23, SGMS1, MED21, APP, CUL7, PQBP1, LPCAT2B, PDHA2, CUL1, IKBKAP, ICOSL, PIK3CB, MYLK3, MED11, MED13, SCYL3, MARK3, SCYL1, SCYL2, BACE1, GM12070, RAD23B, DUSP12, DUSP11, CACNB4, ATP12A, PDSS1, VPS72, ARX, SULT4A1, ATN1, DUSP14, ZAP70, CASZ1, PABPC1, UBE2CBP, EPM2A, TAOK3, ATP11B, DUSP21, USF1, GART, GUCY2D, CYP17A1, DUSP28, FOXI2, 9130019O22RIK, POP1, CDC42BPA, PPRC1, POP5, SRMS, ELF1, E…	2095	5857	14219	1.15649	2.75621e-07	5.51241e-08	1.3289e-07					Fhl1					GOTERM_MF_ALL	GO:0005488~binding	1576	59.6518	5.56251e-05	MEF2A, SCN3A, ASCC1, VPRBP, RADIL, AMOTL1, MAP3K6, OGN, MAP3K4, DIRAS2, DHX32, LRRC3, C4B, EOMES, BTBD7, SIPA1L2, BSN, UBE2J2, BTBD9, PPP1CA, EIF2AK1, PGR15L, JUN, SIPA1L1, HSD11B1, EIF2AK2, EIF2AK4, UNCX, AMTN, CACNB2, WARS2, DUSP11, ARX, ARIH1, ATN1, KBTBD8, SPOP, SPP1, ZC3H13, ESRRA, ZC3H15, TAOK1, GM6793, NDC80, ATM, PRPSAP2, FOXI2, RGS3, D1PAS1, RGS6, PARP1, ACAD10, GFAP, FOXA3, GAR1, CWC15,…	2026	11445	15404	1.04697	0.0637399	0.0217148	0.0897394
				Speer4b								GOTERM_BP_ALL	GO:0044260~cellular macromolecule metabolic process	798	27.06	1.06845e-10	PDP2, MED23, MED21, APP, CUL7, PQBP1, CUL1, IKBKAP, ICOSL, MYLK3, MED11, MED13, SCYL3, MARK3, SCYL1, SCYL2, BACE1, RAD23B, DUSP12, DUSP11, VPS72, ARX, DUSP14, ZAP70, CASZ1, PABPC1, UBE2CBP, EPM2A, TAOK3, DUSP21, USF1, DUSP28, FOXI2, 9130019O22RIK, POP1, CDC42BPA, PPRC1, POP5, SRMS, ELF1, ELF2, BNIP3, DAXX, MAP1LC3B, FOXB1, BHLHE41, PGAP3, MRPL1, BRF1, AW146154, PAPD5, BRWD1, PAPD4, RIPK1, EIF4A1,…	2095	4549	14219	1.19062	4.09964e-07	6.83274e-08	1.97664e-07					Depdc7					GOTERM_BP_ALL	GO:0006350~transcription	288	10.9008	5.72917e-05	ITGB3BP, MEF2A, STAT5B, BBX, HOXD12, ASCC1, CTNNB1, NONO, EPC1, SIN3A, PPP1R1B, MED26, PRIM2, PHTF2, CREB3L2, PHTF1, RARB, SAP30L, TWIST2, RARG, RCOR3, ZFP324, RXRB, MED12, MECP2, EOMES, ZHX3, HNF4G, PROX2, ZFP74, HES1, ZFP827, ZFP82, BAZ1A, JUN, VGLL2, ZZZ3, PIAS1, UNCX, AHCTF1, MYEF2, TADA1, SFPI1, ARX, HEXIM2, LHX4, ZFP810, TCF4, TCF3, KLF5, ASXL3, ESRRA, KLF9, CREBBP, KLF16, ZBTB41, GM4349, K…	1875	1772	14219	1.23253	0.183199	0.0652287	0.104987
				LOC100039753								GOTERM_BP_ALL	GO:0006350~transcription	353	11.9702	1.91869e-10	ZFP334, BBX, MED23, MED21, PGR, SIN3B, PPP1R1B, PRIM2, PQBP1, RARB, CRY1, PITX1, TWIST1, IKBKAP, GM13242, MED11, MED13, TBR1, PRDM8, PRDM9, BHLHA9, TGIF1, TGIF2, SUV420H1, ELL, ZFP612, SFPI1, ZFP758, DIDO1, VPS72, ARX, TAL2, HEXIM1, CASZ1, LHX5, PBRM1, BCOR, HNRNPAB, ZBTB49, IKZF4, UTF1, NRBF2, KLF13, SMAD7, KLF10, SMAD6, ZFP600, KLF16, KLF14, PMF1, SMAD1, ZFP445, ZBTB44, UBP1, USF1, ZFP747, ZFP8…	2095	1772	14219	1.35206	7.36201e-07	1.05172e-07	3.54959e-07					Fhit					GOTERM_BP_ALL	GO:0031323~regulation of cellular metabolic process	431	16.3134	6.35912e-05	MEF2A, HOXD12, ASCC1, TCFAP4, CTNNB1, EPC1, MED26, PHTF2, PHTF1, IBTK, WNT10B, RCOR3, RXRB, MED12, MECP2, EOMES, ZHX3, HNF4G, MECOM, PROX2, PPP1CA, EIF2AK1, JUN, VGLL2, ZZZ3, EIF2AK4, UNCX, AHCTF1, ARX, ATN1, HEXIM2, RAC1, SSXB5, TCF4, TCF3, ASXL3, ESRRA, MAP2K1, KLF16, KLF15, SFMBT2, FOXI2, RERE, KCNH1, HNF1B, ELF2, FOXA3, RLIM, LATS2, YBX1, YBX2, STRA8, ANP32A, MYB, BHLHE41, FGF2, IHH, NFKBIZ, …	1875	2786	14219	1.17318	0.201173	0.0546053	0.116524
				Sly								GOTERM_BP_ALL	GO:0031323~regulation of cellular metabolic process	519	17.5992	2.15602e-10	MED23, MED21, PGR, APP, HTR1B, PQBP1, PATZ1, CCNA2, IKBKAP, ICOSL, GM13242, MED11, MED13, SPAG9, BHLHA9, TGIF1, TGIF2, A630089N07RIK, VPS72, ARX, PFN1, ATN1, HEXIM1, SSXB1, CASZ1, UTF1, SPHK2, KLF13, KLF10, KLF16, KLF14, USF1, FOXI2, 9130019O22RIK, PCNA, PPRC1, ELF1, ELF2, DAXX, HLX, FOXB1, BHLHE41, MYC, IHH, SERTAD2, BATF3, CLN3, BRF1, GMEB2, AW146154, FOSB, MXD3, FLNA, INHBB, RNF180, BRWD1, DOK…	2095	2786	14219	1.26436	8.27266e-07	1.03408e-07	3.98866e-07					Bdnf					GOTERM_BP_ALL	GO:0010556~regulation of macromolecule biosynthetic process	373	14.1181	8.55092e-05	ITGB3BP, MEF2A, CDX1, STAT5B, BBX, HOXD12, ASCC1, TCFAP4, CTNNB1, NONO, EPC1, S1PR1, SIN3A, MED26, PHTF2, CREB3L2, PHTF1, SAP30L, RARB, TWIST2, PITX2, WNT10B, RARG, RCOR3, EMX1, ZFP324, RXRB, MED12, MECP2, EOMES, ZHX3, HNF4G, PROX2, MECOM, ZFP74, HES1, ZFP827, ZFP82, PPP1CA, BAZ1A, EIF2AK1, ZFP462, JUN, VGLL2, ZZZ3, PRDM2, PIAS1, EIF2AK4, UNCX, EIF2C4, ZFP616, AHCTF1, IGF2BP1, SFPI1, TADA1, ARX, …	1875	2381	14219	1.188	0.260685	0.058618	0.156657
				Frmd5								GOTERM_CC_ALL	GO:0043227~membrane-bounded organelle	1209	40.9969	3.59148e-10	PDP2, PPP2R5A, MED23, SGMS1, MED21, APP, CUL7, PGAM5, RAE1, PQBP1, PATZ1, PDHA2, JAGN1, STAG2, IKBKAP, MED11, MED13, SCYL3, NCAPD2, SCYL1, SCYL2, BACE1, RYR2, GM12070, SH3GL1, RAD23B, CACNB1, 1700014N06RIK, ARF6, BCL2L1, DUSP11, PRRC1, PDSS1, VPS72, ARX, PFN1, ATN1, DUSP14, SSXB1, CASZ1, PABPC1, PPP2R2B, LFNG, DHX9, ZC3H15, ZC3H18, EPM2A, 2810002N01RIK, NDC80, DUSP21, USF1, GGN, CYP17A1, FOXI2, 9…	2338	7261	15855	1.12915	2.09024e-07	1.04512e-07	5.28223e-07					Naip5					GOTERM_BP_ALL	GO:0050794~regulation of cellular process	896	33.9137	0.00010727	MEF2A, OLFR1350, OLFR1352, ASCC1, TCFAP4, SGMS1, ITSN2, RADIL, EPC1, DIRAS2, GRIN2B, MED26, ILK, OLFR877, PIK3CB, MECP2, EOMES, SIPA1L2, MED12, MECOM, PROX2, SSTR4, SSTR5, PPP1CA, EIF2AK1, UNC13D, PGR15L, JUN, SIPA1L1, OLFR491, MAPK8, OLFR878, EIF2AK2, OLFR91, EIF2AK4, UNCX, PPP2R3A, AHCTF1, ARF6, ARX, ATN1, RAC1, OLFR482, FAIM, SSXB5, PPP2R2B, SPP1, ASXL3, ESRRA, ZC3H15, OLFR1360, OLFR1367, GAS2…	1875	6224	14219	1.09171	0.315384	0.061197	0.196486
				Slfn5								GOTERM_CC_ALL	GO:0043231~intracellular membrane-bounded organelle	1207	40.9291	5.14977e-10	PDP2, PPP2R5A, MED23, SGMS1, MED21, APP, CUL7, PGAM5, RAE1, PQBP1, PATZ1, PDHA2, JAGN1, STAG2, IKBKAP, MED11, MED13, SCYL3, NCAPD2, SCYL1, SCYL2, BACE1, RYR2, GM12070, SH3GL1, RAD23B, CACNB1, 1700014N06RIK, ARF6, BCL2L1, DUSP11, PRRC1, PDSS1, VPS72, ARX, PFN1, ATN1, DUSP14, SSXB1, CASZ1, PABPC1, PPP2R2B, LFNG, DHX9, ZC3H15, ZC3H18, EPM2A, 2810002N01RIK, NDC80, DUSP21, USF1, GGN, CYP17A1, FOXI2, 9…	2338	7255	15855	1.12821	2.99716e-07	9.99055e-08	7.57411e-07					Aspm					GOTERM_BP_ALL	GO:0031326~regulation of cellular biosynthetic process	384	14.5344	0.000113019	MEF2A, ASCC1, HOXD12, TCFAP4, CTNNB1, EPC1, MED26, PHTF2, PHTF1, WNT10B, RCOR3, RXRB, EOMES, MECP2, MED12, ZHX3, HNF4G, MECOM, PROX2, PPP1CA, EIF2AK1, JUN, ZZZ3, VGLL2, EIF2AK4, UNCX, AHCTF1, ARX, HEXIM2, ATN1, SSXB5, TCF4, TCF3, ASXL3, ESRRA, KLF16, KLF15, SFMBT2, FOXI2, RERE, KCNH1, HNF1B, ELF2, FOXA3, RLIM, YBX1, YBX2, STRA8, ANP32A, BHLHE41, MYB, FGF2, IHH, NFKBIZ, AR, AW146154, TLE4, TLE1, M…	1875	2467	14219	1.1804	0.329147	0.0554337	0.207007
				Speer4a								GOTERM_BP_ALL	GO:0019222~regulation of metabolic process	542	18.3791	4.54161e-10	MED23, MED21, PGR, APP, HTR1B, PQBP1, PATZ1, CCNA2, IKBKAP, GM13242, ICOSL, MED11, MED13, SPAG9, BHLHA9, TGIF1, TGIF2, A630089N07RIK, VPS72, ARX, PFN1, ATN1, HEXIM1, SSXB1, CASZ1, UTF1, SPHK2, KLF13, KLF10, KLF16, KLF14, USF1, FOXI2, 9130019O22RIK, PCNA, PPRC1, ELF1, ELF2, BNIP3, DAXX, HLX, FOXB1, BHLHE41, MYC, IHH, SERTAD2, BATF3, CLN3, BRF1, GMEB2, NPBWR1, AW146154, FOSB, MXD3, FLNA, INHBB, RNF…	2095	2942	14219	1.25038	1.74261e-06	1.93624e-07	8.40201e-07					Fam171b					GOTERM_BP_ALL	GO:0009889~regulation of biosynthetic process	385	14.5723	0.000118597	MEF2A, HOXD12, ASCC1, TCFAP4, CTNNB1, EPC1, MED26, PHTF2, PHTF1, WNT10B, RCOR3, RXRB, EOMES, MECP2, MED12, ZHX3, HNF4G, MECOM, PROX2, PPP1CA, EIF2AK1, JUN, ZZZ3, VGLL2, EIF2AK4, UNCX, AHCTF1, ARX, ATN1, HEXIM2, SSXB5, TCF4, TCF3, ASXL3, ESRRA, KLF16, KLF15, SFMBT2, FOXI2, RERE, KCNH1, HNF1B, ELF2, FOXA3, RLIM, YBX1, YBX2, STRA8, ANP32A, MYB, BHLHE41, FGF2, IHH, NFKBIZ, AR, AW146154, TLE4, TLE1, M…	1875	2476	14219	1.17917	0.342236	0.0510163	0.217213
				Ptpn4								GOTERM_BP_ALL	GO:0045449~regulation of transcription	425	14.4117	7.23916e-10	MED23, MED21, PGR, APP, PQBP1, PATZ1, CCNA2, IKBKAP, GM13242, MED11, MED13, BHLHA9, TGIF1, TGIF2, A630089N07RIK, VPS72, ARX, PFN1, ATN1, HEXIM1, SSXB1, CASZ1, UTF1, KLF13, KLF10, KLF16, KLF14, USF1, FOXI2, 9130019O22RIK, PPRC1, ELF1, ELF2, DAXX, HLX, FOXB1, BHLHE41, MYC, SERTAD2, IHH, BATF3, BRF1, GMEB2, AW146154, FOSB, FLNA, MXD3, BRWD1, NAB1, USP21, KCNH6, FOXC2, CAND2, BRDT, FOXC1, KCNH2, ZSCA…	2095	2227	14219	1.29525	2.77766e-06	2.77766e-07	1.33925e-06					1110034B05Rik					GOTERM_BP_ALL	GO:0010468~regulation of gene expression	378	14.3073	0.000127038	ITGB3BP, MEF2A, CDX1, STAT5B, BBX, HOXD12, ASCC1, TCFAP4, CTNNB1, NONO, EPC1, S1PR1, SIN3A, MED26, PHTF2, CREB3L2, PHTF1, SAP30L, RARB, TWIST2, PITX2, WNT10B, RARG, RCOR3, EMX1, ZFP324, RXRB, MED12, MECP2, EOMES, ZHX3, HNF4G, PROX2, MECOM, ZFP74, HES1, ZFP827, ZFP82, PPP1CA, BAZ1A, EIF2AK1, ZFP462, JUN, VGLL2, ZZZ3, PRDM2, PIAS1, EIF2AK4, UNCX, EIF2C4, ZFP616, AHCTF1, IGF2BP1, SFPI1, TADA1, ARX, …	1875	2429	14219	1.18014	0.36156	0.048636	0.232656
				Ptk2								GOTERM_BP_ALL	GO:0048731~system development	392	13.2926	7.85345e-10	L1CAM, CIAPIN1, PGR, APP, CUL7, PATZ1, CUL1, CDH23, PTPRJ, ICOSL, PTPRR, BCL2L11, PLAUR, TGIF1, TRAPPC4, TGIF2, ACP5, PPT2, ARF6, BCL2L1, CACNB4, ARX, NPHP3, PFN1, HEXIM1, ZAP70, LFNG, UNC45B, SPHK2, KLF10, EPM2A, GAS1, TNNI1, GNGT1, AREG, MAB21L2, BMP8A, RTN4, DGCR14, SLC23A1, HLX, MYC, IHH, OSTM1, CACNG2, MMP13, CCND1, DOK7, NAB1, FOXC2, USH1C, SORT1, GNAS, FOXC1, NCAPH2, CSF2, EXOC7, FHL2, SPO…	2095	2027	14219	1.31255	3.01336e-06	2.73942e-07	1.45289e-06					Kcmf1					GOTERM_BP_ALL	GO:0045449~regulation of transcription	349	13.2097	0.00014601	ITGB3BP, MEF2A, CDX1, STAT5B, BBX, HOXD12, ASCC1, TCFAP4, CTNNB1, NONO, EPC1, S1PR1, SIN3A, MED26, PHTF2, CREB3L2, PHTF1, RARB, SAP30L, TWIST2, PITX2, WNT10B, RARG, RCOR3, EMX1, ZFP324, RXRB, MED12, MECP2, EOMES, ZHX3, HNF4G, PROX2, MECOM, ZFP74, HES1, ZFP827, ZFP82, BAZ1A, ZFP462, JUN, VGLL2, ZZZ3, PRDM2, PIAS1, UNCX, ZFP616, AHCTF1, TADA1, SFPI1, ARX, ATN1, HEXIM2, LHX4, AGRN, SSXB5, ZFP810, TC…	1875	2227	14219	1.18843	0.402944	0.0502671	0.267357
				Gm13242								GOTERM_MF_ALL	GO:0005488~binding	1816	61.5802	1.16365e-09	RBPMS2, IL9R, VPS54, APP, DIRAS2, DHX37, LPCAT2B, IKBKAP, ICOSL, BSN, BTBD6, SCYL3, GEM, MARK3, SCYL1, SCYL2, GM12070, OSTF1, CACNB1, DUSP12, DUSP11, CACNB4, PRRC1, ATP12A, VPS72, A630089N07RIK, ARX, PFN1, KBTBD2, PFN3, ATN1, KBTBD3, CKLF, ZAP70, DHX9, ZC3H15, ZC3H18, TAOK3, ATP11B, NDC80, GAS1, USF1, GGN, GART, FOXI2, CDC42BPA, TREML2, TRAFD1, ATP10A, MMP25, SMAP1, FOXB1, BHLHE41, PARVG, MRPL1, …	2291	11445	15404	1.06686	1.52089e-06	1.52089e-06	1.90122e-06					2310030G06Rik					GOTERM_BP_ALL	GO:0050789~regulation of biological process	935	35.3899	0.000198914	MEF2A, OLFR1350, OLFR1352, ASCC1, TCFAP4, SGMS1, GRIN3A, ITSN2, RADIL, EPC1, DIRAS2, GRIN2B, MED26, ILK, C4B, OLFR877, PIK3CB, MECP2, EOMES, SIPA1L2, MED12, UBE2J2, MECOM, PROX2, SSTR4, SSTR5, PPP1CA, EIF2AK1, UNC13D, PGR15L, JUN, SIPA1L1, OLFR491, MAPK8, OLFR878, EIF2AK2, OLFR91, EIF2AK4, UNCX, PPP2R3A, AHCTF1, ARF6, ARX, ATN1, RAC1, OLFR482, FAIM, SSXB5, PPP2R2B, SPP1, ASXL3, ESRRA, ZC3H15, OLF…	1875	6542	14219	1.08385	0.50472	0.0618784	0.364061
				Tcfap2d								GOTERM_CC_ALL	GO:0005622~intracellular	1607	54.493	1.4053e-09	APP, DIRAS2, PDHA2, IKBKAP, BSN, BTBD6, SCYL3, DCAF7, SCYL1, SCYL2, GM12070, OSTF1, CACNB1, DUSP11, PRRC1, VPS72, A630089N07RIK, ARX, PFN1, PFN3, ATN1, DUSP14, ZAP70, LFNG, DHX9, ZC3H15, ZC3H18, UBE2CBP, TAOK3, DUSP21, NDC80, USF1, GGN, GART, FOXI2, CDC42BPA, TRAFD1, POP5, GTSE1, FOXB1, BHLHE41, PARVG, MRPL1, PIK3C2G, BRF1, PIK3C2B, ARHGEF17, AW146154, GLCCI1, ARHGEF12, RNF180, BRWD1, RIPK1, USP2…	2338	10033	15855	1.08619	8.17882e-07	2.04471e-07	2.06686e-06					Izumo3					GOTERM_BP_ALL	GO:0080090~regulation of primary metabolic process	410	15.5185	0.000212249	MEF2A, LTBP4, HOXD12, ASCC1, TCFAP4, CTNNB1, EPC1, MED26, PHTF2, PHTF1, IBTK, WNT10B, RCOR3, RXRB, EOMES, MECP2, MED12, ZHX3, UBE2J2, HNF4G, MECOM, PROX2, PPP1CA, EIF2AK1, JUN, VGLL2, ZZZ3, EIF2AK4, UNCX, AHCTF1, ARX, ATN1, HEXIM2, RAC1, SSXB5, TCF4, TCF3, ASXL3, ESRRA, KLF16, KLF15, SFMBT2, FOXI2, RERE, KCNH1, HNF1B, ELF2, FOXA3, RLIM, YBX1, YBX2, STRA8, ANP32A, MYB, BHLHE41, FGF2, IHH, NFKBIZ, …	1875	2672	14219	1.16363	0.527512	0.0605669	0.388424
				2610305D13Rik								GOTERM_BP_ALL	GO:0009889~regulation of biosynthetic process	462	15.6663	2.6855e-09	MED23, MED21, PGR, APP, HTR1B, PQBP1, PATZ1, CCNA2, IKBKAP, ICOSL, GM13242, MED11, MED13, BHLHA9, TGIF1, TGIF2, A630089N07RIK, VPS72, ARX, PFN1, ATN1, HEXIM1, SSXB1, CASZ1, UTF1, KLF13, KLF10, KLF16, KLF14, USF1, FOXI2, 9130019O22RIK, PCNA, PPRC1, ELF1, ELF2, DAXX, HLX, FOXB1, BHLHE41, MYC, SERTAD2, IHH, BATF3, BRF1, GMEB2, AW146154, FOSB, FLNA, MXD3, INHBB, BRWD1, NAB1, USP21, KCNH6, BRDT, FOXC2…	2095	2476	14219	1.26642	1.03042e-05	8.58687e-07	4.96819e-06					Slc24a4					GOTERM_BP_ALL	GO:0048731~system development	319	12.0742	0.000235744	DLC1, MEF2A, CADM1, PGF, FGFRL1, STAT5B, HOXD12, GRIN3A, TPD52, CTNNB1, BDNF, DSPP, S1PR1, SERPINE2, GRIN2B, INSIG2, CTGF, ILK, GAB1, DYNC2H1, RARB, CHRNA1, WWOX, CUL1, PITX2, CDH23, INA, WNT10B, RARG, GATM, EMX1, RXRB, MECP2, EOMES, MECOM, PTPRQ, FARP2, HES1, DCLRE1C, PPP1CA, KRT19, JUN, 6530402F18RIK, HSD11B1, PDGFRA, VGLL2, MAPK8, PMP22, ASPRV1, UNCX, CLCN2, AMTN, AHCTF1, PPT2, WARS2, SFXN1, S…	1875	2027	14219	1.19345	0.565147	0.0620489	0.431333
				Atp11b								GOTERM_BP_ALL	GO:0060255~regulation of macromolecule metabolic process	496	16.8193	2.80226e-09	MED23, MED21, PGR, APP, PQBP1, PATZ1, CCNA2, IKBKAP, ICOSL, GM13242, MED11, MED13, BHLHA9, TGIF1, TGIF2, A630089N07RIK, VPS72, ARX, PFN1, ATN1, HEXIM1, SSXB1, CASZ1, UTF1, KLF13, KLF10, KLF16, KLF14, USF1, FOXI2, 9130019O22RIK, PCNA, PPRC1, ELF1, ELF2, BNIP3, DAXX, HLX, FOXB1, BHLHE41, MYC, IHH, SERTAD2, BATF3, CLN3, BRF1, GMEB2, AW146154, FOSB, MXD3, FLNA, INHBB, RNF180, BRWD1, DOK7, NAB1, USP21…	2095	2688	14219	1.25238	1.07522e-05	8.27097e-07	5.1842e-06					Ppfibp1					GOTERM_BP_ALL	GO:0019222~regulation of metabolic process	447	16.919	0.00024063	MEF2A, LTBP4, HOXD12, ASCC1, TCFAP4, CTNNB1, EPC1, MED26, PHTF2, PHTF1, IBTK, WNT10B, RCOR3, RXRB, MED12, MECP2, EOMES, ZHX3, HNF4G, UBE2J2, MECOM, PROX2, PPP1CA, EIF2AK1, JUN, VGLL2, ZZZ3, EIF2AK4, UNCX, AHCTF1, ARX, ATN1, HEXIM2, RAC1, SSXB5, TCF4, TCF3, ASXL3, ESRRA, MAP2K1, KLF16, KLF15, SFMBT2, FOXI2, RERE, KCNH1, HNF1B, ELF2, FOXA3, TRPV1, RLIM, LATS2, YBX1, GM8096, YBX2, STRA8, ANP32A, MYB…	1875	2942	14219	1.15221	0.572588	0.0589084	0.440253
				Ssty1								GOTERM_BP_ALL	GO:0048856~anatomical structure development	412	13.9708	2.88161e-09	L1CAM, MED21, CIAPIN1, ACTG1, PGR, APP, CUL7, PATZ1, CUL1, CDH23, PTPRJ, ICOSL, PTPRR, BCL2L11, PLAUR, TGIF1, TRAPPC4, TGIF2, ACP5, PPT2, ARF6, BCL2L1, CACNB4, ARX, NPHP3, PFN1, HEXIM1, ZAP70, LFNG, UNC45B, SPHK2, KLF10, EPM2A, GAS1, TNNI1, GNGT1, AREG, GM16517, MAB21L2, BMP8A, RTN4, DGCR14, SLC23A1, HLX, MYC, IHH, OSTM1, CACNG2, MMP13, SS18, CCND1, DOK7, NAB1, FOXC2, USH1C, SORT1, GNAS, FOXC1, N…	2095	2170	14219	1.28861	1.10567e-05	7.89768e-07	5.33101e-06					Cdh7					GOTERM_MF_ALL	GO:0003700~transcription factor activity	136	5.14762	0.000309398	CDX1, MEF2A, STAT5B, ARNT2, HOXD12, ZXDB, HOXD1, NFXL1, LASS6, CTNNB1, GATA2, SIN3A, HOXC4, CREB3L2, RARB, TWIST2, PITX2, RARG, EMX1, RXRB, TCFAP2C, MTA2, EOMES, MECP2, ZHX3, MTA1, HNF4G, SIX6, GRHL2, DDIT3, FOXN4, ASCL1, HIF1A, JUN, MGA, NFE2L2, HMX3, UNCX, AHCTF1, SFPI1, SOX6, NR2C2, ARX, DBX2, FOXQ1, LHX4, TEF, HOXA9, TCF3, KLF5, ESRRA, MAFB, FOXA1, GSX1, ARID3A, KLF16, TEAD3, KLF15, ESX1, ZFP…	2026	776	15404	1.33251	0.306763	0.0875263	0.49819
				2610005L07Rik								GOTERM_BP_ALL	GO:0031326~regulation of cellular biosynthetic process	460	15.5985	3.24442e-09	MED23, MED21, PGR, APP, HTR1B, PQBP1, PATZ1, CCNA2, IKBKAP, ICOSL, GM13242, MED11, MED13, BHLHA9, TGIF1, TGIF2, A630089N07RIK, VPS72, ARX, PFN1, ATN1, HEXIM1, SSXB1, CASZ1, UTF1, KLF13, KLF10, KLF16, KLF14, USF1, FOXI2, 9130019O22RIK, PCNA, PPRC1, ELF1, ELF2, DAXX, HLX, FOXB1, BHLHE41, MYC, SERTAD2, IHH, BATF3, BRF1, GMEB2, AW146154, FOSB, FLNA, MXD3, INHBB, BRWD1, NAB1, USP21, KCNH6, BRDT, FOXC2…	2095	2467	14219	1.26553	1.24488e-05	8.29923e-07	6.0022e-06					Cadm2					GOTERM_BP_ALL	GO:0016055~Wnt receptor signaling pathway	33	1.24905	0.000287591	WNT5A, WNT16, WNT5B, NKD2, APC2, NDP, SOX4, CTNND1, CXXC4, CTNNB1, CPZ, RSPO2, HBP1, WWOX, PITX2, AXIN1, APC, CSNK1A1, WNT10B, LDB1, TLE4, FZD3, TLE1, FRZB, FZD7, DKK2, SENP2, WNT7B, KREMEN2, CSNK1E, SFRP4, WIF1, CSNK1G3	1875	130	14219	1.92503	0.63793	0.0654853	0.525959
				Gm5069								GOTERM_CC_ALL	GO:0044424~intracellular part	1541	52.255	4.25723e-09	APP, PDHA2, IKBKAP, BSN, BTBD6, SCYL3, DCAF7, SCYL1, SCYL2, GM12070, OSTF1, CACNB1, DUSP11, PRRC1, VPS72, ARX, PFN1, PFN3, ATN1, DUSP14, ZAP70, LFNG, DHX9, ZC3H15, ZC3H18, UBE2CBP, TAOK3, DUSP21, NDC80, USF1, GGN, GART, FOXI2, CDC42BPA, POP5, GTSE1, FOXB1, BHLHE41, PARVG, MRPL1, PIK3C2G, BRF1, PIK3C2B, AW146154, GLCCI1, ARHGEF12, RNF180, BRWD1, RIPK1, USP21, FOXC2, BRDT, FOXC1, ESRP2, THEM5, ALDH…	2338	9598	15855	1.08879	2.47771e-06	4.95542e-07	6.2614e-06					Tm9sf4					GOTERM_BP_ALL	GO:0048856~anatomical structure development	338	12.7933	0.000291013	DLC1, MEF2A, CADM1, PGF, GDF5, FGFRL1, STAT5B, HOXD12, GRIN3A, TPD52, CTNNB1, BDNF, DSPP, S1PR1, GRIN2B, SERPINE2, INSIG2, CTGF, ILK, GAB1, DYNC2H1, RARB, CHRNA1, WWOX, CUL1, PITX2, CDH23, INA, WNT10B, RARG, GATM, EMX1, RXRB, MECP2, EOMES, MECOM, PTPRQ, FARP2, HES1, DCLRE1C, PPP1CA, KRT19, JUN, 6530402F18RIK, HSD11B1, PDGFRA, VGLL2, MAPK8, PMP22, BIN1, ASPRV1, UNCX, CLCN2, AMTN, AHCTF1, PPT2, WAR…	1875	2170	14219	1.1812	0.642281	0.0622299	0.532201
				Mettl2								GOTERM_BP_ALL	GO:0044249~cellular biosynthetic process	541	18.3452	4.66438e-09	FHIT, MED23, SGMS1, MED21, PGR, PPP1R1B, PQBP1, LPCAT2B, IKBKAP, GM13242, MED11, MED13, BHLHA9, TGIF1, TGIF2, NAGS, ATP12A, PPCDC, DIDO1, PDSS1, VPS72, ARX, PPP1R3C, HEXIM1, CASZ1, RPS24, UTF1, SPHK2, KLF13, KLF10, KLF16, ATP11B, KLF14, RPS5, USF1, GART, GUCY2D, RPS7, FOXI2, CYP17A1, 9130019O22RIK, PCNA, PPRC1, ELF1, ELF2, ATP10A, CRCP, DAXX, MTHFD1, HLX, FOXB1, BHLHE41, MYC, SERTAD2, PGAP3, MRI1…	2095	2980	14219	1.23216	1.78971e-05	1.11858e-06	8.62914e-06					Rlim					GOTERM_BP_ALL	GO:0048869~cellular developmental process	262	9.91673	0.000346784	MEF2A, CADM1, PGF, STAT5B, GRIN3A, TPD52, CTNNB1, BDNF, S1PR1, SERPINE2, CTGF, ILK, DYNC2H1, RARB, CHRNA1, CCNA1, TWIST2, WWOX, CDH23, INA, EMX1, RXRB, MECP2, EOMES, 1100001G20RIK, FARP2, HES1, DCLRE1C, KRT19, JUN, 6530402F18RIK, BIN1, PMP22, UNCX, CLCN2, TDRD7, WARS2, SFXN1, SFPI1, HSPA1A, EPHB2, ARX, DAPL1, SPNB4, AGGF1, PVRL2, RAC1, NGRN, PDILT, LHX4, AGRN, PPP2R2B, TCF3, BMP2, MAP2K1, CREBBP,…	1875	1636	14219	1.21447	0.706258	0.0695268	0.633888
				Pdzd2								GOTERM_BP_ALL	GO:0006139~nucleobase, nucleoside, nucleotide and nucleic acid metabolic process	525	17.8026	5.12297e-09	FHIT, LSM7, MED23, MED21, PGR, APP, PPP1R1B, INTS4, INTS7, LSM5, PQBP1, IKBKAP, ICOSL, GM13242, MED11, MED13, MRM1, BHLHA9, TGIF1, TGIF2, RAD23B, HSPA1A, CACNB4, ATP12A, PPCDC, DIDO1, PUS7, VPS72, HSPA1L, ARX, HEXIM1, CASZ1, PABPC1, UTF1, KLF13, KLF10, KLF16, ATP11B, KLF14, USF1, GART, GUCY2D, FOXI2, 9130019O22RIK, POP1, PCNA, PPRC1, POP5, ELF1, ELF2, ATP10A, BNIP3, CRCP, DGCR14, DAXX, MTHFD1, HL…	2095	2881	14219	1.2368	1.96566e-05	1.15628e-06	9.47753e-06					Rab11fip3					GOTERM_MF_ALL	GO:0003676~nucleic acid binding	445	16.8433	0.000415975	MEF2A, LSM6, HOXD12, ASCC1, RP9, CTNNB1, MED26, PHTF2, PHTF1, BAHCC1, LSM2, RCOR3, RXRB, SRP54A, MECP2, EOMES, ZHX3, HNF4G, MECOM, PROX2, EIF2AK1, JUN, ZZZ3, EIF2AK2, EIF2AK4, UNCX, AHCTF1, MYEF2, DUSP11, ARX, SSXB5, TCF4, TCF3, ZC3H13, ESRRA, ZC3H15, KLF16, PPFIBP1, GM6793, KLF15, ATM, UPF3A, FOXI2, D1PAS1, PARP1, RERE, HNF1B, ELF2, CRNKL1, FOXA3, GAR1, CWC15, QARS, YBX1, YBX2, MYB, BHLHE41, MRP…	2026	2949	15404	1.14731	0.388975	0.0938255	0.669261
				Pld5								GOTERM_BP_ALL	GO:0007399~nervous system development	187	6.34113	7.67128e-09	NOG, CADM1, GDF7, L1CAM, ZIC1, SLC7A5, NR2E1, WNT2, ATP2B2, GATA2, APP, ATOH1, HOXC8, APOB, BDNF, ANK3, RAB23, DYNC2H1, SPR, VPS13A, OLIG2, RARB, EIF2B4, SS18L1, PITX1, TWIST1, CDH23, IRS2, RET, BCR, SOCS2, PLXNB2, MDGA1, MDGA2, TCFAP2A, AARS, PTPRR, DLL1, TBR1, TACC1, NUMBL, PRDM8, ASCL1, SLITRK3, HOXD3, TGIF1, TRAPPC4, TGIF2, DST, HMX3, TWSG1, TNFRSF12A, SOX3, SOX2, PPT2, TIMP2, NRN1, PEX5L, ME…	2095	854	14219	1.48617	2.94343e-05	1.63526e-06	1.41919e-05					Gabbr2					GOTERM_BP_ALL	GO:0019219~regulation of nucleobase, nucleoside, nucleotide and nucleic acid metabolic process	363	13.7396	0.000384364	ITGB3BP, MEF2A, CDX1, STAT5B, BBX, HOXD12, ASCC1, TCFAP4, CTNNB1, NONO, EPC1, S1PR1, SIN3A, MED26, PHTF2, CREB3L2, PHTF1, SAP30L, RARB, TWIST2, PITX2, WNT10B, RARG, RCOR3, EMX1, ZFP324, RXRB, MED12, MECP2, EOMES, ZHX3, HNF4G, PROX2, MECOM, ZFP74, HES1, ZFP827, ZFP82, BAZ1A, ZFP462, JUN, HTR7, VGLL2, ZZZ3, PRDM2, PIAS1, UNCX, ZFP616, AHCTF1, SFPI1, TADA1, ARX, ATN1, HEXIM2, LHX4, AGRN, SSXB5, ZFP8…	1875	2353	14219	1.16991	0.742782	0.0726601	0.702351
				Gusb								GOTERM_BP_ALL	GO:0010468~regulation of gene expression	451	15.2933	8.48544e-09	MED23, MED21, PGR, APP, PQBP1, PATZ1, CCNA2, IKBKAP, GM13242, MED11, MED13, BHLHA9, TGIF1, TGIF2, A630089N07RIK, VPS72, ARX, PFN1, ATN1, HEXIM1, SSXB1, CASZ1, UTF1, KLF13, KLF10, KLF16, KLF14, USF1, FOXI2, 9130019O22RIK, PPRC1, ELF1, ELF2, BNIP3, DAXX, HLX, FOXB1, BHLHE41, MYC, SERTAD2, IHH, BATF3, CLN3, BRF1, GMEB2, AW146154, FOSB, FLNA, MXD3, BRWD1, NAB1, USP21, KCNH6, BRDT, FOXC2, CAND2, FOXC1…	2095	2429	14219	1.26018	3.25581e-05	1.71361e-06	1.56981e-05					Inpp5a					GOTERM_BP_ALL	GO:0060255~regulation of macromolecule metabolic process	409	15.4807	0.000446009	MEF2A, LTBP4, HOXD12, ASCC1, TCFAP4, CTNNB1, EPC1, MED26, PHTF2, PHTF1, IBTK, WNT10B, RCOR3, RXRB, EOMES, MECP2, MED12, ZHX3, UBE2J2, HNF4G, MECOM, PROX2, PPP1CA, EIF2AK1, JUN, VGLL2, ZZZ3, EIF2AK4, UNCX, AHCTF1, ARX, ATN1, HEXIM2, SSXB5, TCF4, TCF3, ASXL3, ESRRA, KLF16, KLF15, SFMBT2, FOXI2, RERE, KCNH1, HNF1B, ELF2, FOXA3, RLIM, YBX1, GM8096, YBX2, STRA8, ANP32A, MYB, BHLHE41, FGF2, IHH, NFKBIZ…	1875	2688	14219	1.15388	0.793128	0.0795837	0.814561
				Gm13154								GOTERM_BP_ALL	GO:0032502~developmental process	500	16.9549	1.40473e-08	L1CAM, MED21, CIAPIN1, PGR, ACTG1, APP, CUL7, PATZ1, CCNA1, CUL1, CDH23, PTPRJ, ICOSL, PIK3CB, PTPRR, BCL2L11, PLAUR, TRAPPC4, TGIF1, TGIF2, GM12070, PPT2, ACP5, ARF6, HSPA1A, CACNB4, BCL2L1, HSPA1L, ARX, PFN1, NPHP3, HEXIM1, ZAP70, PPP2R2B, LFNG, UNC45B, DVL3, SPHK2, HC, KLF10, EPM2A, GAS1, GGN, TNNI1, GNGT1, AREG, GM16517, MAB21L2, SLC9A1, BMP8A, RTN4, BNIP3, DGCR14, SLC23A1, HLX, MYC, IHH, SH3…	2095	2743	14219	1.23717	5.38979e-05	2.69497e-06	2.59876e-05					Dlg5					GOTERM_BP_ALL	GO:0051171~regulation of nitrogen compound metabolic process	365	13.8153	0.000453169	ITGB3BP, MEF2A, CDX1, STAT5B, BBX, HOXD12, ASCC1, TCFAP4, CTNNB1, NONO, EPC1, S1PR1, SIN3A, MED26, PHTF2, CREB3L2, PHTF1, SAP30L, RARB, TWIST2, PITX2, WNT10B, RARG, RCOR3, EMX1, ZFP324, RXRB, MED12, MECP2, EOMES, ZHX3, HNF4G, PROX2, MECOM, ZFP74, HES1, ZFP827, ZFP82, BAZ1A, ZFP462, JUN, HTR7, VGLL2, ZZZ3, PRDM2, PIAS1, UNCX, ZFP616, AHCTF1, SFPI1, TADA1, ARX, ATN1, HEXIM2, LHX4, AGRN, SSXB5, ZFP8…	1875	2372	14219	1.16693	0.798296	0.0769277	0.827587
				Gm10220								GOTERM_BP_ALL	GO:0009058~biosynthetic process	553	18.7521	1.40657e-08	FHIT, MED23, SGMS1, MED21, PGR, ACBD3, PPP1R1B, PQBP1, LPCAT2B, IKBKAP, GM13242, MED11, MED13, BHLHA9, TRAPPC4, TGIF1, TGIF2, NAGS, HFE, ATP12A, PPCDC, DIDO1, PDSS1, VPS72, ARX, PPP1R3C, HEXIM1, CASZ1, RPS24, UTF1, SPHK2, KLF13, KLF10, KLF16, ATP11B, KLF14, RPS5, USF1, GART, GUCY2D, RPS7, CYP17A1, FOXI2, 9130019O22RIK, PCNA, PPRC1, ELF1, ELF2, ATP10A, CRCP, DAXX, MTHFD1, HLX, FOXB1, BHLHE41, MYC,…	2095	3076	14219	1.22018	5.39688e-05	2.57001e-06	2.60217e-05					Mex3b					GOTERM_BP_ALL	GO:0044260~cellular macromolecule metabolic process	663	25.0946	0.000508347	FHIT, MEF2A, LSM6, ASCC1, HOXD12, RPLP2, VPRBP, C230081A13RIK, CTNNB1, MAP3K6, EPC1, CUL5, MAP3K4, CLK3, CTGF, PPP1R1B, MED26, CLK4, PHTF2, ILK, PHTF1, LSM2, DDAH1, CUL1, PTPRM, RCOR3, ROCK2, RXRB, MED12, MECP2, EOMES, ZHX3, HNF4G, UBE2J2, PROX2, PTPRO, PTPRQ, PPP1CA, EIF2AK1, MAPK6, MAPK4, JUN, VGLL2, ZZZ3, MAPK8, EIF2AK2, EIF2AK4, UNCX, PPP2R3A, WDR5B, MYEF2, PPT2, AHCTF1, HSPA1A, WARS2, DUSP11…	1875	4549	14219	1.10526	0.834028	0.081966	0.927911
				D430041D05Rik								GOTERM_BP_ALL	GO:0010556~regulation of macromolecule biosynthetic process	442	14.9881	1.41109e-08	MED23, MED21, PGR, APP, PQBP1, PATZ1, CCNA2, IKBKAP, ICOSL, GM13242, MED11, MED13, BHLHA9, TGIF1, TGIF2, A630089N07RIK, VPS72, ARX, PFN1, ATN1, HEXIM1, SSXB1, CASZ1, UTF1, KLF13, KLF10, KLF16, KLF14, USF1, FOXI2, 9130019O22RIK, PCNA, PPRC1, ELF1, ELF2, DAXX, HLX, FOXB1, BHLHE41, MYC, SERTAD2, IHH, BATF3, BRF1, GMEB2, AW146154, FOSB, FLNA, MXD3, INHBB, BRWD1, NAB1, USP21, KCNH6, BRDT, FOXC2, CAND2…	2095	2381	14219	1.25993	5.41421e-05	2.46107e-06	2.61053e-05					Ccdc147					GOTERM_BP_ALL	GO:0065007~biological regulation	977	36.9796	0.000513061	MEF2A, OLFR1350, OLFR1352, ASCC1, TCFAP4, SGMS1, GRIN3A, ITSN2, RADIL, EPC1, DIRAS2, GRIN2B, MED26, ILK, C4B, OLFR877, PIK3CB, MECP2, EOMES, SIPA1L2, MED12, UBE2J2, MECOM, PROX2, SSTR4, SSTR5, PPP1CA, EIF2AK1, UNC13D, PGR15L, JUN, SIPA1L1, OLFR491, TFPI, MAPK8, OLFR878, EIF2AK2, PMP22, OLFR91, EIF2AK4, UNCX, PPP2R3A, AHCTF1, ARF6, ARX, ATN1, RAC1, OLFR482, FAIM, SSXB5, PPP2R2B, SPP1, ASXL3, ESRRA…	1875	6903	14219	1.07331	0.83677	0.079088	0.936477
				Sgk2								GOTERM_BP_ALL	GO:0034645~cellular macromolecule biosynthetic process	444	15.056	1.84738e-08	FHIT, MED23, MED21, PGR, PPP1R1B, PQBP1, IKBKAP, GM13242, MED11, MED13, BHLHA9, TGIF1, TGIF2, DIDO1, VPS72, ARX, PPP1R3C, HEXIM1, CASZ1, RPS24, UTF1, KLF13, KLF10, KLF16, KLF14, USF1, RPS5, RPS7, FOXI2, 9130019O22RIK, PCNA, PPRC1, ELF1, ELF2, CRCP, DAXX, HLX, FOXB1, BHLHE41, MYC, SERTAD2, PGAP3, BATF3, MRPL1, BRF1, GMEB2, AW146154, PAPD5, MXD3, BRWD1, RPL41, RRM2, NAB1, EIF4A1, USP21, BRDT, FOXC2…	2095	2398	14219	1.25666	7.08815e-05	3.08191e-06	3.41767e-05					Pgm2					GOTERM_MF_ALL	GO:0043169~cation binding	572	21.6503	0.000600321	FHIT, LTBP1, SCN3A, LTBP4, RP9, ITSN2, MAP3K6, MAP3K4, BRPF3, GRIN2B, FSTL5, AIF1L, DDAH1, CDH23, CRTAC1, ROCK2, RXRB, ADAMTS20, CDHR3, BSN, ZHX3, SPIRE1, HNF4G, MECOM, PPP1CA, NAPEPLD, EIF2AK1, ZFP280B, ZZZ3, ADAMTS4, PPP2R3A, PCDH20, CACNB2, BC021785, ARIH1, ATN1, PIR, CDADC1, SEC23IP, MGAT4B, MGAT4A, ZC3H13, ASXL3, ESRRA, PTGR1, ZC3H15, UPB1, KLF16, KLF15, PRPSAP2, CYP7B1, KCNJ4, ADAP2, KCNJ8,…	2026	3885	15404	1.11944	0.508844	0.111747	0.964508
				Gm4787								GOTERM_MF_ALL	GO:0003677~DNA binding	346	11.7328	2.27724e-08	HMGN1, CDX1, HMGN2, BBX, LEMD3, H1FX, RFXAP, PGR, HIST1H2BP, SIN3B, APP, HIST1H2BL, PRIM2, PATZ1, H2AFX, RARB, PITX1, TWIST1, H2AFJ, C130039O16RIK, TBR1, PRDM8, UHRF2, HUWE1, BHLHA9, TGIF1, PRDM2, TGIF2, RAD23B, 1700014N06RIK, SFPI1, VPS72, ARX, PLAGL1, TAL2, CASZ1, PBRM1, LHX5, HNRNPAB, ZBTB49, DHX9, IKZF4, KLF13, SMAD7, KLF10, SMAD6, REFBP2, KLF16, KLF14, EN1, EN2, SMAD1, ZFP445, ZBTB44, UBP1, …	2291	1781	15404	1.30623	2.97631e-05	1.48817e-05	3.72067e-05					Usp47					GOTERM_MF_ALL	GO:0043167~ion binding	578	21.8774	0.000656827	FHIT, LTBP1, SCN3A, LTBP4, RP9, ITSN2, MAP3K6, MAP3K4, BRPF3, GRIN2B, FSTL5, AIF1L, DDAH1, CDH23, CRTAC1, ROCK2, RXRB, ADAMTS20, CDHR3, BSN, ZHX3, SPIRE1, HNF4G, MECOM, PPP1CA, NAPEPLD, EIF2AK1, ZFP280B, ZZZ3, ADAMTS4, PPP2R3A, PCDH20, CACNB2, BC021785, ARIH1, ATN1, PIR, CDADC1, SEC23IP, MGAT4B, MGAT4A, ZC3H13, ASXL3, ESRRA, PTGR1, ZC3H15, UPB1, KLF16, KLF15, PRPSAP2, CYP7B1, KCNJ4, ADAP2, KCNJ8,…	2026	3934	15404	1.11709	0.540648	0.105181	1.05484
				Sfi1								GOTERM_BP_ALL	GO:0009059~macromolecule biosynthetic process	445	15.0899	2.01667e-08	FHIT, MED23, MED21, PGR, PPP1R1B, PQBP1, IKBKAP, GM13242, MED11, MED13, BHLHA9, TRAPPC4, TGIF1, TGIF2, DIDO1, VPS72, ARX, PPP1R3C, HEXIM1, CASZ1, RPS24, UTF1, KLF13, KLF10, KLF16, KLF14, USF1, RPS5, RPS7, FOXI2, 9130019O22RIK, PCNA, PPRC1, ELF1, ELF2, CRCP, DAXX, HLX, FOXB1, BHLHE41, MYC, SERTAD2, PGAP3, BATF3, MRPL1, BRF1, GMEB2, AW146154, PAPD5, MXD3, BRWD1, RPL41, RRM2, NAB1, EIF4A1, USP21, BR…	2095	2406	14219	1.25531	7.73767e-05	3.22415e-06	3.73086e-05					Cul4a					GOTERM_MF_ALL	GO:0046872~metal ion binding	566	21.4232	0.000740805	FHIT, LTBP1, SCN3A, LTBP4, RP9, ITSN2, MAP3K6, MAP3K4, BRPF3, GRIN2B, FSTL5, AIF1L, DDAH1, CDH23, CRTAC1, ROCK2, RXRB, ADAMTS20, CDHR3, BSN, ZHX3, SPIRE1, HNF4G, MECOM, PPP1CA, NAPEPLD, EIF2AK1, ZFP280B, ZZZ3, ADAMTS4, PPP2R3A, PCDH20, CACNB2, BC021785, ARIH1, ATN1, PIR, CDADC1, SEC23IP, MGAT4B, MGAT4A, ZC3H13, ASXL3, ESRRA, PTGR1, ZC3H15, UPB1, KLF16, KLF15, PRPSAP2, CYP7B1, KCNJ4, ADAP2, KCNJ8,…	2026	3850	15404	1.11776	0.584153	0.103879	1.18895
				Sp100								GOTERM_BP_ALL	GO:0007275~multicellular organismal development	463	15.7002	2.19874e-08	L1CAM, MED21, CIAPIN1, PGR, APP, CUL7, PATZ1, CCNA1, CUL1, CDH23, PTPRJ, ICOSL, PIK3CB, PTPRR, BCL2L11, PLAUR, TRAPPC4, TGIF1, TGIF2, GM12070, PPT2, ACP5, HSPA1A, ARF6, CACNB4, BCL2L1, HSPA1L, ARX, PFN1, NPHP3, HEXIM1, ZAP70, LFNG, UNC45B, DVL3, SPHK2, HC, KLF10, EPM2A, GAS1, GGN, TNNI1, GNGT1, AREG, GM16517, MAB21L2, BMP8A, RTN4, DGCR14, SLC23A1, HLX, MYC, IHH, OSTM1, CACNG2, MMP13, CCND1, DOK7,…	2095	2521	14219	1.2465	8.43622e-05	3.37462e-06	4.06769e-05					Ngef					GOTERM_BP_ALL	GO:0009653~anatomical structure morphogenesis	184	6.96442	0.000712836	DLC1, BMP10, ENAH, PGF, PDGFA, GNA12, FGFRL1, GDF5, HOXD12, JAG1, TTN, TGFB1, CTNNB1, PRKAR2B, BDNF, DAB2, DAB1, S1PR1, INSIG2, ANK3, CTGF, HOXC4, ILK, DYNC2H1, ROBO4, ASPH, RARB, INSR, FRS2, CUL1, WWOX, ODZ4, CDH23, PITX2, WNT10B, RARG, C2CD3, GATM, EOMES, MECOM, PNPLA6, PTPRQ, HES1, PPP1CA, NDEL1, SLITRK3, HIF1A, 6530402F18RIK, PDGFRA, ZFP697, STMN1, PMP22, SLITRK6, SLITRK5, DST, HMX3, UNCX, WN…	1875	1114	14219	1.25257	0.91943	0.103723	1.29887
				Mtmr3								GOTERM_BP_ALL	GO:0048568~embryonic organ development	69	2.33978	4.00437e-08	NOG, TGFB3, FGF10, ZIC1, GLI2, PAX2, WNT2, MEN1, ATP2B2, GATA2, ATOH1, OSR2, INSIG2, HLX, GATA4, INSIG1, POU4F3, RARB, MYC, MLL1, CDH23, IHH, SOCS3, TCFAP2A, OTX2, SPINT1, LEF1, SIX2, DLL1, JUNB, ADM, HOXD3, USH1C, FOXC2, GNAS, HMX3, MED1, 2610005L07RIK, TSHZ1, TH, SOX2, EGLN1, HOXA1, CHD7, PRKRA, GBX2, HS6ST1, RUNX1, FOXD3, CEBPA, CEBPB, EPAS1, MAFB, BIRC6, TBX1, GAS1, ESX1, EPHA2, FZD6, DLX2, R…	2095	241	14219	1.9432	0.000153636	5.90952e-06	7.40812e-05					Adamts4					GOTERM_BP_ALL	GO:0007154~cell communication	85	3.21726	0.000756407	CYB5R4, HNF1B, PDGFA, FOXA3, GRIK2, FAM3B, LTBP4, SNCA, ILDR2, JAG1, TGFB1, CTNNB1, BDNF, S1PR1, GRIN2B, GRID2, SLC22A3, SHC3, CHRNA1, FGF2, FRS2, IHH, GABRG1, WNT10B, EGR3, ATG9B, PIK3C2G, GJD3, SGK3, PIK3C2A, NCF4, MECP2, MED12, CACNG4, NRXN1, QK, GRM3, ARHGAP33, COLQ, PMP22, NCAN, CLN8, EIF2AK4, WNT5A, SNX9, WNT5B, CPLX1, ATG12, SNX14, DRD2, CACNB2, TIMP4, RIMS2, GREM1, GJC2, CD9, HRH1, SERINC…	1875	455	14219	1.41669	0.93093	0.105383	1.37775
				Olfr1459								GOTERM_BP_ALL	GO:0010467~gene expression	467	15.8359	8.67535e-08	MASP1, LSM7, MED23, MED21, PGR, APP, PPP1R1B, INTS4, INTS7, LSM5, PQBP1, IKBKAP, GM13242, MED11, MED13, MRM1, BHLHA9, TGIF1, TGIF2, DIDO1, VPS72, ARX, HEXIM1, CASZ1, PABPC1, RPS24, UTF1, KLF13, HC, KLF10, KLF16, KLF14, USF1, RPS5, RPS7, FOXI2, 9130019O22RIK, POP1, PPRC1, POP5, ELF1, ELF2, CRCP, DGCR14, DAXX, HLX, FOXB1, BHLHE41, MYC, SERTAD2, IHH, BATF3, CLN3, MRPL1, BRF1, GMEB2, AW146154, MXD3, …	2095	2571	14219	1.23282	0.000332818	1.23286e-05	0.000160494					Olfr1367					GOTERM_BP_ALL	GO:0006139~nucleobase, nucleoside, nucleotide and nucleic acid metabolic process	433	16.3891	0.00076271	FHIT, MEF2A, LSM6, HOXD12, ASCC1, CTNNB1, EPC1, PPP1R1B, CTGF, MED26, PHTF2, PHTF1, LSM2, RCOR3, RXRB, MED12, MECP2, EOMES, ZHX3, HNF4G, PROX2, JUN, VGLL2, ZZZ3, EIF2AK4, UNCX, AHCTF1, MYEF2, HSPA1A, WARS2, ARX, ATP6V0E, HEXIM2, TCF4, TCF3, PRPF40A, ASXL3, ESRRA, KLF16, PPFIBP1, GM6793, KLF15, ATM, PRPSAP2, FOXI2, PARP1, RERE, HNF1B, ELF2, CRNKL1, FOXA3, GAR1, CWC15, RG9MTD1, QARS, RLIM, YBX1, YB…	1875	2881	14219	1.13976	0.932452	0.10219	1.38915
				Nlrp4a								GOTERM_BP_ALL	GO:0051254~positive regulation of RNA metabolic process	103	3.49271	9.65203e-08	CDX1, THRB, TGFB3, FOXO1, MED21, GATA2, MLL5, ATOH1, APP, GATA4, RARB, MLL1, SIX2, MED13, TBR1, AHR, ASCL1, PRDM9, HMGB1, CNBP, CAMTA2, HMGB2, SOX2, SOX4, SFPI1, SOX6, SOX9, WT1, PLAGL1, HOXA1, TAF9, AGRN, RUNX1, TFDP1, HNRNPAB, UTF1, RFX4, EPAS1, MAFB, KLF13, FOXA1, GSX1, NEUROG2, SMAD1, USF1, SREBF2, DLX2, HOXB1, CSRNP3, ETS1, CSRNP2, GTF2F2, KLF4, ELF1, E2F3, GPBP1, PAX6, GLI2, PAX2, HNRPLL, M…	2095	419	14219	1.66843	0.00037028	1.32266e-05	0.000178563					Cacna1c					GOTERM_BP_ALL	GO:0043687~post-translational protein modification	175	6.62377	0.000809264	MORF4L1, BMP10, GNA14, F13A1, LPAR3, TTK, PTPN21, LPAR1, TTN, C230081A13RIK, TGFB1, MAP3K6, EPC1, PRKAR2B, MAP3K4, CLK3, CLK4, GAB1, ILK, STK39, ASPH, DDAH1, FRS2, INSR, MYST3, PTPRM, MYO3A, MADD, ROCK2, USP1, WNK1, MECP2, UBE2J2, PTPRO, WEE2, PTPRQ, PPP1CA, EIF2AK1, MAPK6, MAPK4, PDGFRA, NEK9, MAPK8, CSNK1G3, EIF2AK2, EIF2AK4, NEK7, WNT5A, UBE2DNL, PPP2R3A, NEK3, STK10, SSH2, BMPR2, DUSP11, ACP1…	1875	1055	14219	1.25792	0.942701	0.104148	1.47335
				Nuf2								GOTERM_BP_ALL	GO:0010628~positive regulation of gene expression	116	3.93354	9.74566e-08	CDX1, THRB, TGFB3, ZXDB, FOXO1, MED21, GATA2, APP, MLL5, ATOH1, SMARCD3, GATA4, RARB, CCNA2, MLL1, SIX2, MED13, TBR1, AHR, ASCL1, PRDM9, HMGB1, HMGB2, CNBP, CAMTA2, SOX2, SOX4, SFPI1, SOX6, SOX9, WT1, PLAGL1, HOXA1, TAF9, AGRN, RUNX1, HNRNPAB, TFDP1, UTF1, EPAS1, RFX4, MAFB, KLF13, FOXA1, GSX1, NEUROG2, SMAD1, USF1, SREBF2, DLX2, HOXB1, CSRNP3, NUP62, ETS1, CSRNP2, EBF2, GTF2F2, KLF4, ELF1, E2F3,…	2095	488	14219	1.61333	0.000373871	1.28944e-05	0.000180295					Tmem198					GOTERM_BP_ALL	GO:0042493~response to drug	24	0.908403	0.000814094	EMX1, DRD2, CREB1, SNCA, ATP1A1, SOD1, UGT1A1, GCLM, SLC35A3, DDIT3, TGFB1, BDNF, ABCG5, HMGCS2, AMELX, JUN, BCL2, LCK, ABCC4, GNAS, DRD1A, TCF3, LCT, SLC9A1	1875	88	14219	2.06822	0.943671	0.10106	1.48208
				Slc1a4								GOTERM_BP_ALL	GO:0051173~positive regulation of nitrogen compound metabolic process	123	4.17091	1.00558e-07	CDX1, THRB, TGFB3, TLR2, ZXDB, FOXO1, TLR4, MED21, GATA2, APP, MLL5, ATOH1, SMARCD3, RLN3, GATA4, RARB, CCNA2, MLL1, SIX2, MED13, TBR1, AHR, PTHLH, ASCL1, PRDM9, HMGB1, HMGB2, CNBP, CAMTA2, SOX2, SOX4, SFPI1, SOX6, SOX9, WT1, PLAGL1, HOXA1, TAF9, AGRN, RUNX1, HNRNPAB, TFDP1, UTF1, EPAS1, RFX4, MAFB, KLF13, FOXA1, GSX1, NEUROG2, SMAD1, USF1, SREBF2, DLX2, HOXB1, CSRNP3, NUP62, CSRNP2, ETS1, EBF2, …	2095	526	14219	1.5871	0.000385768	1.28613e-05	0.000186034					Pgap1					GOTERM_BP_ALL	GO:0006793~phosphorus metabolic process	147	5.56397	0.000825949	BMP10, SNCA, LPAR3, TTK, PTPN21, LPAR1, TTN, C230081A13RIK, TGFB1, MAP3K6, PRKAR2B, MAP3K4, CLK3, CLK4, ILK, GAB1, STK39, FRS2, INSR, PTPRM, MYO3A, PIK3CB, MADD, ROCK2, WNK1, MECP2, PTPRO, WEE2, PTPRQ, PPP1CA, EIF2AK1, MAPK6, MAPK4, PDGFRA, NEK9, MAPK8, CSNK1G3, EIF2AK2, EIF2AK4, NEK7, WNT5A, PPP2R3A, NEK3, STK10, SSH2, BMPR2, DUSP11, ACP1, EPHB2, CAMKV, PTK2, ATP6V0E, EPHB6, TTBK1, TCP10A, STK38…	1875	866	14219	1.28726	0.945983	0.0989825	1.50351
				Ubqln1								GOTERM_BP_ALL	GO:0045935~positive regulation of nucleobase, nucleoside, nucleotide and nucleic acid metabolic process	120	4.06918	1.02358e-07	CDX1, THRB, TGFB3, ZXDB, FOXO1, MED21, GATA2, APP, MLL5, ATOH1, SMARCD3, RLN3, GATA4, RARB, CCNA2, MLL1, SIX2, MED13, TBR1, AHR, PTHLH, ASCL1, PRDM9, HMGB1, HMGB2, CNBP, CAMTA2, SOX2, SOX4, SFPI1, SOX6, SOX9, WT1, PLAGL1, HOXA1, TAF9, AGRN, RUNX1, HNRNPAB, TFDP1, UTF1, EPAS1, RFX4, MAFB, KLF13, FOXA1, GSX1, NEUROG2, SMAD1, USF1, SREBF2, DLX2, HOXB1, CSRNP3, NUP62, CSRNP2, ETS1, EBF2, GTF2F2, KLF4…	2095	510	14219	1.59697	0.00039267	1.26692e-05	0.000189362					Cilp					GOTERM_BP_ALL	GO:0006796~phosphate metabolic process	147	5.56397	0.000825949	BMP10, SNCA, LPAR3, TTK, PTPN21, LPAR1, TTN, C230081A13RIK, TGFB1, MAP3K6, PRKAR2B, MAP3K4, CLK3, CLK4, ILK, GAB1, STK39, FRS2, INSR, PTPRM, MYO3A, PIK3CB, MADD, ROCK2, WNK1, MECP2, PTPRO, WEE2, PTPRQ, PPP1CA, EIF2AK1, MAPK6, MAPK4, PDGFRA, NEK9, MAPK8, CSNK1G3, EIF2AK2, EIF2AK4, NEK7, WNT5A, PPP2R3A, NEK3, STK10, SSH2, BMPR2, DUSP11, ACP1, EPHB2, CAMKV, PTK2, ATP6V0E, EPHB6, TTBK1, TCP10A, STK38…	1875	866	14219	1.28726	0.945983	0.0989825	1.50351
				Mrpl50								GOTERM_BP_ALL	GO:0048513~organ development	319	10.8172	1.07796e-07	HMGN1, NOG, GDF7, FGFRL1, TPD52, CIAPIN1, PGR, ATP2B2, BDNF, SIN3B, APOB, APP, CUL7, INSIG2, COL4A3BP, SOSTDC1, INSIG1, DYNC2H1, PATZ1, RARB, CHRNA1, PITX1, EIF2B4, CUL1, TWIST1, CDH23, PTPRJ, BCR, AARS, TBR1, BCL2L11, PLAUR, KRT14, PDGFRA, TGIF1, TGIF2, PPT2, ACP5, ARF6, SFPI1, BCL2L1, CACNB4, TAGLN2, EPHB1, EPHB2, ARX, TAL2, PFN1, NPHP3, HEXIM1, NUP50, ZAP70, LHX5, PBRM1, AGRN, LFNG, UNC45B, HN…	2095	1663	14219	1.30192	0.000413527	1.29253e-05	0.000199423					Asah1					GOTERM_BP_ALL	GO:0043170~macromolecule metabolic process	736	27.8577	0.00085763	FHIT, MEF2A, LSM6, ASCC1, HOXD12, RPLP2, VPRBP, C230081A13RIK, CTNNB1, EPC1, MAP3K6, CUL5, MAP3K4, CLK3, CTGF, PPP1R1B, MED26, ILK, CLK4, PHTF2, PHTF1, LSM2, DDAH1, CUL1, PTPRM, RCOR3, C4B, ADAMTS20, RXRB, ROCK2, MED12, MECP2, EOMES, ZHX3, HNF4G, UBE2J2, PROX2, PTPRO, PTPRQ, CTSLL3, PPP1CA, EIF2AK1, MAPK6, TMPRSS11D, MAPK4, JUN, TMPRSS11E, VGLL2, ZZZ3, MAPK8, EIF2AK2, EIF2AK4, ASPRV1, ADAMTS4, UN…	1875	5110	14219	1.09226	0.951706	0.0992236	1.56075
				Bckdhb								GOTERM_BP_ALL	GO:0045893~positive regulation of transcription, DNA-dependent	102	3.4588	1.28132e-07	CDX1, THRB, TGFB3, FOXO1, MED21, GATA2, MLL5, ATOH1, APP, GATA4, RARB, MLL1, SIX2, MED13, TBR1, AHR, ASCL1, PRDM9, HMGB1, CNBP, CAMTA2, HMGB2, SOX2, SOX4, SFPI1, SOX6, SOX9, WT1, PLAGL1, HOXA1, TAF9, AGRN, RUNX1, TFDP1, HNRNPAB, UTF1, RFX4, EPAS1, MAFB, KLF13, FOXA1, GSX1, NEUROG2, SMAD1, USF1, SREBF2, DLX2, HOXB1, CSRNP3, ETS1, CSRNP2, GTF2F2, KLF4, ELF1, E2F3, GPBP1, PAX6, GLI2, PAX2, MEN1, PAX…	2095	416	14219	1.66415	0.000491523	1.48982e-05	0.000237045					Ythdf1					GOTERM_BP_ALL	GO:0030154~cell differentiation	248	9.38683	0.00111741	MEF2A, CADM1, PGF, STAT5B, GRIN3A, TPD52, CTNNB1, BDNF, S1PR1, SERPINE2, CTGF, RARB, CHRNA1, CCNA1, TWIST2, WWOX, CDH23, INA, EMX1, RXRB, MECP2, EOMES, 1100001G20RIK, FARP2, HES1, DCLRE1C, KRT19, JUN, 6530402F18RIK, BIN1, UNCX, CLCN2, TDRD7, WARS2, SFPI1, HSPA1A, SFXN1, EPHB2, ARX, DAPL1, SPNB4, AGGF1, PVRL2, RAC1, NGRN, PDILT, LHX4, AGRN, PPP2R2B, TCF3, BMP2, MAP2K1, CREBBP, CSRP2, KDR, PTPN11, …	1875	1569	14219	1.19866	0.980724	0.123334	2.02894
				Tmem150c								GOTERM_MF_ALL	GO:0030528~transcription regulator activity	244	8.27399	1.45225e-07	CDX1, MED23, MED21, RFXAP, PGR, SIN3B, PATZ1, RARB, PITX1, TWIST1, MED11, MED13, TBR1, CAMK4, BHLHA9, TGIF1, TGIF2, PRDM2, ELL, SFPI1, VPS72, ARX, TAL2, ATN1, HEXIM1, LHX5, BCOR, HNRNPAB, IKZF4, UTF1, NRBF2, KLF13, SMAD7, SMAD6, KLF16, EN1, PMF1, EN2, SMAD1, TAX1BP3, ZFP445, USF1, DLX2, FOXI2, ZFHX4, CSRNP3, NUP62, ETS1, CSRNP2, ZFHX2, KLF4, ELF1, ELF2, COPS5, HELT, EVX2, GLI2, DAXX, HLX, FOXB1, …	2291	1206	15404	1.36035	0.000189791	6.32676e-05	0.000237275					Sh3bgrl3					GOTERM_MF_ALL	GO:0008270~zinc ion binding	322	12.1877	0.00134208	S100A3, ZFP637, PNKD, ZFP335, RP9, RNF214, BRPF3, ZFP474, RARB, DDAH1, CYHR1, ZFP622, RARG, ZFP324, ADAMTS20, RXRB, ROCK2, BSN, ZHX3, SPIRE1, UBR1, HNF4G, MECOM, ZFP74, ZFP827, ZFP82, NAPEPLD, BAZ1A, ZFP280B, ZFP462, MTF2, UBR5, ZZZ3, PRDM2, AMFR, PIAS1, ADAMTS4, RFFL, RIMS2, MYO9A, ARIH1, ACE, CDADC1, LHX4, ZFP810, KLF5, ASXL3, ZC3H13, ESRRA, PTGR1, CRIP1, ZC3H15, KLF9, UPB1, AGBL4, AGBL5, CREBB…	2026	2105	15404	1.16305	0.796094	0.16195	2.14421
				Sntn								GOTERM_BP_ALL	GO:0006357~regulation of transcription from RNA polymerase II promoter	139	4.71346	1.32496e-07	CDX1, THRB, MAEL, CBX4, TGFB3, FOXO1, MED21, NR2E1, GATA2, APP, HOXC8, ATOH1, GATA4, OLIG2, RARB, MLL1, IKBKAP, TCFAP2A, SIX2, MED11, MED13, TBR1, PKIA, AHR, ASCL1, PRDM9, TGIF1, HMGB1, HMGB2, CNBP, CAMTA2, ONECUT1, ONECUT3, SOX2, SOX4, SOX6, SOX9, MEIS1, WT1, MED12L, PLAGL1, PFN1, HOXA1, ATN1, HEXIM1, TAF9, AGRN, RUNX1, BCOR, UTF1, NRBF2, EPAS1, RFX4, MAFB, KLF13, FOXA1, GSX1, KLF16, NEUROG2, SM…	2095	616	14219	1.53151	0.000508258	1.49524e-05	0.000245118					B230208H17Rik					GOTERM_CC_ALL	GO:0043231~intracellular membrane-bounded organelle	1029	38.9478	0.00164834	LDHB, MEF2A, SGMS2, ASCC1, TCFAP4, SGMS1, EPC1, GRIN2B, MED26, DHX32, GATM, SRP54A, MYH2, MECP2, EOMES, MED12, RIAN, ISG20L2, UBE2J2, MECOM, TMEM130, PROX2, PPP1CA, UNC13D, JUN, HSD11B1, MAPK8, UNCX, AHCTF1, RER1, WARS2, ARF6, DUSP11, RIC3, ARX, ATN1, GOLPH3L, RAC1, SSXB5, PPP2R2B, SPOP, PHYHIPL, ASXL3, ESRRA, ZC3H15, NDC80, GM6793, SFMBT2, ATM, CYP7B1, FOXI2, RGS3, PARP8, CCL27A, PARP1, ACAD10, …	2109	7255	15855	1.06627	0.594399	0.363132	2.37693
				6820431F20Rik								GOTERM_BP_ALL	GO:0045941~positive regulation of transcription	113	3.83181	1.38918e-07	CDX1, THRB, TGFB3, ZXDB, FOXO1, MED21, GATA2, APP, MLL5, ATOH1, SMARCD3, GATA4, RARB, CCNA2, MLL1, SIX2, MED13, TBR1, AHR, ASCL1, PRDM9, HMGB1, HMGB2, CNBP, CAMTA2, SOX2, SOX4, SFPI1, SOX6, SOX9, WT1, PLAGL1, HOXA1, TAF9, AGRN, RUNX1, HNRNPAB, TFDP1, UTF1, RFX4, EPAS1, MAFB, KLF13, FOXA1, GSX1, NEUROG2, SMAD1, USF1, SREBF2, DLX2, HOXB1, CSRNP3, NUP62, ETS1, CSRNP2, EBF2, GTF2F2, KLF4, ELF1, E2F3,…	2095	475	14219	1.61462	0.000532888	1.52293e-05	0.000257					Rfc3					GOTERM_BP_ALL	GO:0040014~regulation of multicellular organism growth	21	0.794852	0.00132976	RAI1, SOCS2, TRPV1, DRD2, CREB1, CSF1, GDF5, STAT5B, SOD1, STAT3, TNKS2, PTPN11, ADRB2, HDAC3, CHD7, SPNB4, BCL2, NPPC, CELF1, GPAM, GH	1875	75	14219	2.12337	0.990903	0.140675	2.41009
				5031410I06Rik								GOTERM_BP_ALL	GO:0048468~cell development	138	4.67955	1.39242e-07	NOG, FGF15, GDF7, L1CAM, TTN, NR2E1, ACTG1, PGR, ATP2B2, GATA2, APP, BDNF, WNT4, DAB2, ATOH1, ANK3, SPR, DND1, CHRNA1, EIF2B4, SS18L1, CDH23, RET, TBR1, NUMBL, PTHLH, ASCL1, SLITRK3, TIAL1, TRAPPC4, DST, HMGB2, ONECUT1, SOX2, BCL2L1, CACNB4, SOX6, SOX9, NRN1, EPHB1, WT1, EPHB2, ARX, HOXA1, PTK2, JUND, LMTK2, B3GNT2, STRBP, AGRN, RUNX1, PPP2R2B, HNRNPAB, EPAS1, FOXA1, NTN4, EN1, NEUROG2, GAS1, EN2…	2095	611	14219	1.53293	0.000534129	1.48408e-05	0.000257598					Apitd1					GOTERM_CC_ALL	GO:0043227~membrane-bounded organelle	1029	38.9478	0.00178217	LDHB, MEF2A, SGMS2, ASCC1, TCFAP4, SGMS1, EPC1, GRIN2B, MED26, DHX32, GATM, SRP54A, MYH2, MECP2, EOMES, MED12, RIAN, ISG20L2, UBE2J2, MECOM, TMEM130, PROX2, PPP1CA, UNC13D, JUN, HSD11B1, MAPK8, UNCX, AHCTF1, RER1, WARS2, ARF6, DUSP11, RIC3, ARX, ATN1, GOLPH3L, RAC1, SSXB5, PPP2R2B, SPOP, PHYHIPL, ASXL3, ESRRA, ZC3H15, NDC80, GM6793, SFMBT2, ATM, CYP7B1, FOXI2, RGS3, PARP8, CCL27A, PARP1, ACAD10, …	2109	7261	15855	1.06539	0.623078	0.277645	2.56758
				Khdc1b								GOTERM_BP_ALL	GO:0007420~brain development	77	2.61105	1.40913e-07	CCKAR, NOG, HPRT, AGTPBP1, PAX6, ZIC1, GLI2, NR2E1, WNT2, ATP2B2, GATA2, APP, ATOH1, SLC23A1, DYNC2H1, POU4F1, RARB, PITX1, AGPAT1, IRS2, BCR, AARS, OTX2, LEF1, TBR1, TACC1, NUMBL, ASCL1, CNTN4, FOXC1, HMX3, MED1, TWSG1, CEP120, SOX3, SOX2, PPT2, PRKDC, TAL2, ARX, HOXA1, IGF1R, MTPN, GBX2, POU3F3, LHX5, POU3F2, TES, RFX4, SPHK2, LMX1B, MAFB, NF1, GSX1, RPGRIP1L, NEUROG2, EN1, SMAD1, GAS1, EN2, IS…	2095	288	14219	1.81461	0.000540536	1.46129e-05	0.000260689					Map2k1					GOTERM_BP_ALL	GO:0048513~organ development	260	9.84103	0.00159098	DLC1, PGF, FGFRL1, STAT5B, TPD52, CTNNB1, DSPP, BDNF, S1PR1, GRIN2B, INSIG2, CTGF, GAB1, ILK, DYNC2H1, RARB, CHRNA1, WWOX, CUL1, CDH23, PITX2, WNT10B, RARG, EMX1, GATM, RXRB, MECP2, EOMES, MECOM, PTPRQ, HES1, DCLRE1C, PPP1CA, KRT19, JUN, HSD11B1, PDGFRA, VGLL2, ASPRV1, UNCX, CLCN2, AMTN, AHCTF1, PPT2, WARS2, SFXN1, SFPI1, ARF6, TAGLN2, EPHB2, ARX, AGGF1, PVRL3, RAC1, LHX4, AGRN, TCF3, SPP1, KLF5,…	1875	1663	14219	1.18563	0.996389	0.161167	2.87703
				Dgkh								GOTERM_BP_ALL	GO:0016043~cellular component organization	355	12.038	1.82162e-07	HMGN1, NOG, CADM1, CHMP5, GDF7, VPS54, SLC9A3, L1CAM, H1FX, PTTG1, LPAR1, ACTG1, ATP2B2, HIST1H2BP, BDNF, APP, HIST1H2BL, COL4A3BP, DYNC2H1, H2AFX, CHRNA7, CCNA1, CHRNA1, CCNA2, STAG2, CDH23, ANAPC1, ANAPC2, ADAMTS20, OLFML2B, H2AFJ, DCTN6, TBR1, 6720463M24RIK, NCAPD2, SPAG9, DCLRE1A, PRDM9, HUWE1, SPAG5, KRT14, DNAHC9, PDGFRA, TRAPPC4, LAMC1, SH3GL1, SUV420H1, CALY, NEK2, ITGA10, HSPA1A, 1700014…	2095	1891	14219	1.27415	0.000698712	1.83934e-05	0.000337001					Lims1					GOTERM_MF_ALL	GO:0030528~transcription regulator activity	193	7.30507	0.0020872	CDX1, MEF2A, STAT5B, ASCC1, HOXD12, TCFAP4, CTNNB1, SIN3A, MED26, CREB3L2, RARB, TWIST2, PITX2, RARG, EMX1, RXRB, EOMES, MECP2, MED12, ZHX3, HNF4G, PROX2, HES1, JUN, VGLL2, PRDM2, PIAS1, UNCX, AHCTF1, SFPI1, ARX, ATN1, LHX4, TCF4, TCF3, KLF5, ESRRA, KLF9, CREBBP, KLF16, KLF15, ZFP444, ZFP446, FOXI2, FOXF1A, HOPX, RBPJ, RERE, KLF4, HNF1B, ELF2, FOXA3, TBX20, NFKB2, NR2F6, BHLHE41, MYB, NR2F2, NR2F…	2026	1206	15404	1.21676	0.915738	0.219158	3.31597
				Gm10471								GOTERM_BP_ALL	GO:0034641~cellular nitrogen compound metabolic process	549	18.6165	1.87612e-07	FHIT, LSM7, MED23, MED21, PGR, APP, PPP1R1B, INTS4, INTS7, LSM5, PQBP1, IKBKAP, GM13242, ICOSL, MED11, MED13, MRM1, BHLHA9, TGIF1, TGIF2, RAD23B, NAGS, HSPA1A, CACNB4, ATP12A, PPCDC, DIDO1, PUS7, VPS72, HSPA1L, ARX, HEXIM1, CASZ1, PABPC1, UTF1, SPHK2, KLF13, KLF10, KLF16, ATP11B, KLF14, USF1, GART, GUCY2D, FOXI2, 9130019O22RIK, POP1, PCNA, PPRC1, POP5, ELF1, ELF2, ATP10A, BNIP3, CRCP, DGCR14, DAX…	2095	3105	14219	1.20004	0.00071961	1.8458e-05	0.000347084					Prdm2					GOTERM_CC_ALL	GO:0031410~cytoplasmic vesicle	91	3.44436	0.00234127	SEC24A, RAB5B, AP4E1, CADM1, AP1G1, 2400003C14RIK, NSG2, ESD, CSPG5, SYT7, CANX, TGFB1, SLC1A4, DAB2, BDNF, MALL, CLK3, GRIN2B, PACSIN2, GOPC, RAB6B, ALS2CL, ATG9B, SGK3, PIK3C2A, RAN, PIK3C2B, ZDHHC8, ANP32E, SLC24A5, PKN1, ERMAP, RND2, SENP2, ZDHHC17, IGF2R, SYPL, NRSN2, STEAP2, DST, SEC23B, PACS1, CALCR, AP1M2, NKD2, TIMP4, CXXC4, RFFL, ITGB1, AMPH, CAMKV, PCSK1, ANGPTL6, NPTX1, ECE2, AP3M2, A…	2109	508	15855	1.34669	0.722567	0.274246	3.36034
				Ostm1								GOTERM_BP_ALL	GO:0045944~positive regulation of transcription from RNA polymerase II promoter	90	3.05188	2.35643e-07	ELF1, CDX1, THRB, PAX6, TGFB3, FOXO1, GLI2, PAX2, MED21, MEN1, GATA2, APP, ATOH1, PAX9, POU5F1, GATA4, POU4F2, RARB, MYC, MLL1, IHH, EGR1, OTX2, SIX2, LEF1, MED13, TBR1, AHR, ASCL1, PRDM9, FOXC2, FOXC1, MED1, GLIS3, HMGB1, HMGB2, CNBP, CAMTA2, SOX2, SOX4, NFIX, SOX6, SOX9, WT1, PLAGL1, HOXA1, NPAS2, HAND2, BCL11B, POU2F1, POU3F3, TAF9, TCEA1, POU3F2, AGRN, POU3F1, RUNX1, FOXD1, FOXD3, MAF, CEBPA,…	2095	358	14219	1.70626	0.000903753	2.26038e-05	0.00043594					Dtnbp1					GOTERM_BP_ALL	GO:0007267~cell-cell signaling	57	2.15746	0.00192295	CYB5R4, HNF1B, PDGFA, GRIK2, LTBP4, FAM3B, SNCA, ILDR2, CTNNB1, BDNF, GRIN2B, GRID2, SLC22A3, SHC3, CHRNA1, FRS2, FGF2, IHH, GABRG1, EGR3, WNT10B, MED12, MECP2, NRXN1, GRM3, COLQ, NCAN, CLN8, WNT5A, CPLX1, WNT5B, DRD2, CACNB2, TIMP4, RIMS2, GJC2, GREM1, HRH1, PTK2, SYN3, AGRN, SNAP25, IL6, DLGAP2, FOXA1, GRIN1, MET, PARK2, CELSR1, P2RX4, WNT7B, GRIA2, GLS, MYCBPAP, SLC5A7, CACNA1C, DRD1A	1875	290	14219	1.49054	0.998884	0.186176	3.46739
				Hnrnpa0								GOTERM_BP_ALL	GO:0044238~primary metabolic process	1022	34.6558	2.49519e-07	PDP2, MED23, SGMS1, MED21, APP, CUL7, PQBP1, LPCAT2B, PDHA2, CUL1, IKBKAP, ICOSL, PIK3CB, MYLK3, MED11, MED13, SCYL3, MARK3, SCYL1, SCYL2, BACE1, GM12070, RAD23B, DUSP12, DUSP11, CACNB4, ATP12A, PDSS1, VPS72, ARX, SULT4A1, DUSP14, ZAP70, CASZ1, PABPC1, HC, UBE2CBP, EPM2A, TAOK3, ATP11B, DUSP21, USF1, GART, GUCY2D, CYP17A1, FOXI2, DUSP28, 9130019O22RIK, PPRC1, POP1, CDC42BPA, CYP2R1, POP5, SRMS, E…	2095	6211	14219	1.1168	0.000956948	2.33511e-05	0.000461612					Tmem128					GOTERM_BP_ALL	GO:0007399~nervous system development	142	5.37472	0.0023804	DLC1, ENAH, MEF2A, CADM1, ARNT2, JAG1, CSPG5, GRIN3A, TGFB1, CTNNB1, GATA2, BDNF, DAB1, S1PR1, SERPINE2, ANK3, CDKN2C, DYNC2H1, UNC5C, RARB, ATOH7, FRS2, ASPM, CDH23, PITX2, INA, C2CD3, SOCS2, EMX1, EOMES, MECP2, MECOM, FARP2, FOXN4, TACC2, HES1, ASCL1, NDEL1, SLITRK3, 6530402F18RIK, MTAP1B, STMN1, SLITRK6, PMP22, SLITRK5, DST, HMX3, UNCX, WNT5A, DRD2, PPT2, EPHB2, ARX, SERINC5, ECE2, PTK2, B3GNT…	1875	854	14219	1.26095	0.999779	0.219309	4.27536
				Arhgef12								GOTERM_BP_ALL	GO:0007417~central nervous system development	92	3.1197	2.54772e-07	CCKAR, NOG, HELT, HPRT, AGTPBP1, PAX6, ZIC1, GLI2, NR2E1, WNT2, ATP2B2, GATA2, APP, ATOH1, SLC23A1, RAB23, DYNC2H1, POU4F1, RARB, OLIG2, PITX1, EIF2B4, AGPAT1, IRS2, BCR, AARS, OTX2, MDGA2, LEF1, TBR1, TACC1, NUMBL, ASCL1, CNTN4, FOXC1, HMX3, MED1, TWSG1, CEP120, NDN, SOX3, SOX2, PPT2, PRKDC, EPHB1, EPHB2, TAL2, ARX, HOXA1, IGF1R, PTK2, MTPN, BCL11B, GBX2, POU3F3, LHX5, POU3F2, RUNX1, ERCC2, TES,…	2095	369	14219	1.69218	0.000977081	2.32749e-05	0.000471328					Mtap1b					GOTERM_CC_ALL	GO:0031982~vesicle	92	3.48221	0.00305118	SEC24A, RAB5B, AP4E1, CADM1, AP1G1, 2400003C14RIK, NSG2, ESD, CSPG5, SYT7, CANX, TGFB1, SLC1A4, LNPEP, DAB2, BDNF, MALL, CLK3, GRIN2B, PACSIN2, GOPC, RAB6B, ALS2CL, ATG9B, SGK3, PIK3C2A, RAN, PIK3C2B, ZDHHC8, ANP32E, SLC24A5, PKN1, ERMAP, RND2, SENP2, ZDHHC17, IGF2R, SYPL, NRSN2, STEAP2, DST, SEC23B, PACS1, CALCR, AP1M2, NKD2, TIMP4, CXXC4, RFFL, ITGB1, AMPH, CAMKV, PCSK1, ANGPTL6, NPTX1, ECE2, A…	2109	519	15855	1.33263	0.812044	0.284168	4.35828
				Mif								GOTERM_BP_ALL	GO:0048562~embryonic organ morphogenesis	50	1.69549	2.62339e-07	NOG, TGFB3, FGF10, PAX2, ZIC1, GLI2, MEN1, ATP2B2, ATOH1, OSR2, INSIG2, HLX, INSIG1, GATA4, POU4F3, RARB, MYC, IHH, CDH23, OTX2, TCFAP2A, SIX2, DLL1, HOXD3, FOXC2, USH1C, GNAS, HMX3, 2610005L07RIK, TSHZ1, TH, SOX2, HOXA1, CHD7, PRKRA, GBX2, MAFB, TBX1, GAS1, EPHA2, FZD6, DLX2, RDH10, HOXB1, HOXB8, SP3, HOXB5, HOXB6, FOXE1, NEUROD1	2095	161	14219	2.1078	0.00100609	2.34089e-05	0.000485327					Olfr675					GOTERM_MF_ALL	GO:0060589~nucleoside-triphosphatase regulator activity	68	2.57381	0.00306082	DLC1, RAB3GAP2, PREX2, IQGAP2, ITSN2, TTN, GARNL3, ARHGAP22, SRPX, TIAM2, GOPC, STARD8, RAPGEF5, ARHGAP11A, AGAP3, ARHGAP9, ALS2CL, MADD, RALBP1, SIPA1L2, PSD4, ARHGEF9, RIC8B, FARP1, FARP2, RALGAPA2, RALGAPA1, ARHGAP33, RASGRF2, SGSM3, SIPA1L1, SRGAP3, WASL, ERC1, SRGAP1, TBC1D8B, RABGAP1, RAP1GAP, CYTH4, RTKN, RIMS2, MYO9A, RASAL2, RASAL1, PLEKHG2, RGS12, GPSM2, TBC1D1, TBC1D30, OBSCN, NGEF, DO…	2026	367	15404	1.40876	0.973473	0.281048	4.82725
				Atg16l1								GOTERM_CC_ALL	GO:0043226~organelle	1319	44.727	3.52463e-07	PDP2, PPP2R5A, MED23, SGMS1, MED21, APP, CUL7, PGAM5, RAE1, PQBP1, PATZ1, PDHA2, JAGN1, STAG2, CDH23, IKBKAP, MED11, BSN, MED13, SCYL3, NCAPD2, SCYL1, SCYL2, BACE1, RYR2, GM12070, SH3GL1, RAD23B, CACNB1, 1700014N06RIK, ARF6, BCL2L1, PRRC1, DUSP11, PDSS1, VPS72, ARX, PFN1, PFN3, ATN1, DUSP14, SSXB1, CASZ1, PABPC1, PPP2R2B, LFNG, DHX9, ZC3H15, ZC3H18, EPM2A, DUSP21, 2810002N01RIK, NDC80, USF1, GGN,…	2338	8190	15855	1.09215	0.000205112	3.41883e-05	0.00051839					4930547C10Rik					GOTERM_BP_ALL	GO:0060541~respiratory system development	29	1.09765	0.00270125	WNT5A, CLCN2, PDGFA, FGFRL1, BMPR2, ASAH1, CTNNB1, CHD7, CTGF, FGF2, PITX2, RARG, MAN1A2, FOXA1, TBX4, MYCN, KDR, HES1, TNS3, ASCL1, PPP1CA, FOXF1A, LAMA5, CRH, PDGFRA, HSD11B1, HOPX, BMPR1A, NFIB	1875	124	14219	1.77355	0.999929	0.23888	4.83823
				Rnf219								GOTERM_CC_ALL	GO:0043229~intracellular organelle	1318	44.6931	4.16752e-07	PDP2, PPP2R5A, MED23, SGMS1, MED21, APP, CUL7, PGAM5, RAE1, PQBP1, PATZ1, PDHA2, JAGN1, STAG2, CDH23, IKBKAP, MED11, BSN, MED13, SCYL3, NCAPD2, SCYL1, SCYL2, BACE1, RYR2, GM12070, SH3GL1, RAD23B, CACNB1, 1700014N06RIK, ARF6, BCL2L1, PRRC1, DUSP11, PDSS1, VPS72, ARX, PFN1, PFN3, ATN1, DUSP14, SSXB1, CASZ1, PABPC1, PPP2R2B, LFNG, DHX9, ZC3H15, ZC3H18, EPM2A, DUSP21, 2810002N01RIK, NDC80, USF1, GGN,…	2338	8186	15855	1.09186	0.000242521	3.46494e-05	0.000612944					Ncrna00085					GOTERM_MF_ALL	GO:0030695~GTPase regulator activity	67	2.53596	0.00315784	DLC1, RAB3GAP2, PREX2, IQGAP2, ITSN2, TTN, GARNL3, ARHGAP22, SRPX, TIAM2, GOPC, STARD8, RAPGEF5, ARHGAP11A, AGAP3, ARHGAP9, ALS2CL, MADD, RALBP1, SIPA1L2, PSD4, ARHGEF9, RIC8B, FARP1, FARP2, RALGAPA2, RALGAPA1, ARHGAP33, RASGRF2, SGSM3, SIPA1L1, SRGAP3, WASL, ERC1, SRGAP1, TBC1D8B, RABGAP1, RAP1GAP, CYTH4, RTKN, RIMS2, MYO9A, RASAL2, RASAL1, PLEKHG2, RGS12, GPSM2, TBC1D1, TBC1D30, OBSCN, NGEF, DO…	2026	361	15404	1.41111	0.97636	0.268067	4.97662
				4933427G17Rik								GOTERM_BP_ALL	GO:0030154~cell differentiation	300	10.1729	3.82539e-07	NOG, CADM1, GDF7, L1CAM, TPD52, ACTG1, PGR, ATP2B2, BDNF, APP, CUL7, PATZ1, RARB, CHRNA1, CCNA1, PITX1, EIF2B4, TWIST1, CDH23, PTPRJ, MDGA1, MDGA2, PTPRR, TBR1, PRDM8, UHRF2, HUWE1, KRT14, TRAPPC4, TGIF1, TGIF2, SFPI1, HSPA1A, BCL2L1, CACNB4, NRN1, PEX5L, EPHB1, EPHB2, ARX, HSPA1L, SEMA5B, KRAS, ZAP70, LHX5, AGRN, PPP2R2B, UNC45B, HNRNPAB, SCD1, EN1, EN2, GAS1, SMAD1, CSRP2, AFG3L2, EPHA2, GGN, S…	2095	1569	14219	1.29773	0.00146672	3.33586e-05	0.000707697					Akr1b10					GOTERM_BP_ALL	GO:0006464~protein modification process	200	7.57002	0.00290899	B3GALT6, LPAR3, PTPN21, LPAR1, C230081A13RIK, EPC1, MAP3K6, MAP3K4, CLK3, CLK4, GAB1, ILK, DDAH1, PTPRM, ROCK2, WNK1, MECP2, UBE2J2, PTPRO, PTPRQ, PPP1CA, MGAT3, EIF2AK1, MAPK6, MAPK4, UBR5, PDGFRA, NEK9, MAPK8, EIF2AK2, EIF2AK4, NEK7, PPP2R3A, NEK3, PPT2, DUSP11, ACP1, EPHB2, CAMKV, EPHB6, TCF3, MAP2K1, TAOK1, CREBBP, PTPN13, ATM, PTPN11, KDR, EPHA5, EPHA7, NTRK1, HOPX, FTSJD2, GRK4, SMURF1, PAR…	1875	1260	14219	1.20372	0.999966	0.248602	5.201
				Gm12070								GOTERM_MF_ALL	GO:0005515~protein binding	976	33.096	6.052e-07	IL9R, VPS54, SGMS1, MED21, APP, CUL7, CCR10, SERPINE1, PQBP1, PATZ1, CUL1, CDH23, IKBKAP, ICOSL, PIK3CB, OLFML2B, BTBD6, MED13, SCYL1, RYR2, GM12070, SH3GL1, OSTF1, CACNB1, ARF6, CACNB4, PRRC1, BCL2L1, PDSS1, PFN1, KBTBD2, PFN3, ATN1, KBTBD3, CKLF, ZAP70, HC, EPM2A, NDC80, GAS1, GGN, BTBD17, PPRC1, AREG, TREML2, TRAFD1, SRMS, ELF1, ELF2, DAXX, NCCRP1, MAP1LC3B, BHLHE41, IHH, PARVG, SH3PXD2B, BRF1…	2291	5850	15404	1.12177	0.000790684	0.00019773	0.000988801					Ftsjd2					GOTERM_MF_ALL	GO:0005096~GTPase activator activity	40	1.514	0.00344597	DLC1, RAB3GAP2, RABGAP1, RAP1GAP, PREX2, IQGAP2, MYO9A, RASAL2, GARNL3, RASAL1, ARHGAP22, RGS12, TIAM2, STARD8, GPSM2, ARHGAP11A, TBC1D1, TBC1D30, AGAP3, ARHGAP9, ALS2CL, RALBP1, SIPA1L2, USP6NL, RALGAPA2, RALGAPA1, RGS20, ARHGAP33, ADAP2, SGSM3, SYDE1, RGS3, SIPA1L1, RGS4, RGS6, SRGAP3, SH3BP1, ARAP2, SRGAP1, TBC1D8B	2026	192	15404	1.58399	0.983212	0.269766	5.41894
				Gm5800								GOTERM_BP_ALL	GO:0022008~neurogenesis	122	4.137	5.80242e-07	NOG, GDF7, L1CAM, NR2E1, WNT2, ATP2B2, GATA2, APP, BDNF, HOXC8, ATOH1, ANK3, SPR, OLIG2, RARB, EIF2B4, SS18L1, CDH23, TWIST1, RET, SOCS2, PLXNB2, MDGA1, MDGA2, PTPRR, DLL1, TBR1, TACC1, NUMBL, PRDM8, ASCL1, SLITRK3, HOXD3, TRAPPC4, TGIF1, TGIF2, DST, TNFRSF12A, SOX2, TIMP2, NRN1, MEIS1, PEX5L, EPHB1, EPHB2, ARX, HOXA1, PTK2, MTPN, LMTK2, LHX5, B3GNT2, RUNX1, FOXA1, GSX1, NTN4, EN1, ITGA3, NEUROG2…	2095	537	14219	1.54195	0.00222391	4.94741e-05	0.00107345					Trpm3					GOTERM_BP_ALL	GO:0006807~nitrogen compound metabolic process	469	17.7517	0.0033484	FHIT, MEF2A, LSM6, HOXD12, ASCC1, CTNNB1, EPC1, PPP1R1B, CTGF, MED26, PHTF2, PHTF1, LSM2, DDAH1, GATM, RCOR3, RXRB, MED12, MECP2, EOMES, ZHX3, HNF4G, PROX2, EIF2AK1, JUN, VGLL2, ZZZ3, EIF2AK4, UNCX, NAGS, AHCTF1, MYEF2, HSPA1A, WARS2, ARX, ATP6V0E, HEXIM2, TCF4, TCF3, PRPF40A, ASXL3, ESRRA, UPB1, KLF16, PPFIBP1, GM6793, KLF15, ATM, PRPSAP2, FOXI2, PARP1, RERE, HNF1B, ELF2, CRNKL1, FOXA3, GAR1, CW…	1875	3196	14219	1.11284	0.999993	0.273977	5.96403
				Vmn1r151								GOTERM_BP_ALL	GO:0009893~positive regulation of metabolic process	148	5.01865	6.52922e-07	CDX1, THRB, TGFB3, TLR2, FOXO1, TLR3, ZXDB, ROMO1, TLR4, MED21, ADORA1, GATA2, APP, MLL5, ATOH1, SMARCD3, RLN3, GATA4, MLST8, RARB, CCNA2, MLL1, ICOSL, SIX2, MED13, TBR1, IRS1, AHR, PTHLH, ASCL1, PRDM9, HMGB1, HMGB2, CNBP, CAMTA2, SOX2, SOX4, SFPI1, SOX6, SOX9, LIN28A, WT1, PLAGL1, HOXA1, TAF9, AGRN, RUNX1, HNRNPAB, TFDP1, ANGPTL4, UTF1, EPAS1, RFX4, KLF13, MAFB, FOXA1, GSX1, NEUROG2, SMAD1, USF1…	2095	683	14219	1.47071	0.00250213	5.44607e-05	0.0012079					Anks1b					GOTERM_BP_ALL	GO:0051252~regulation of RNA metabolic process	232	8.78123	0.00339984	MEF2A, CDX1, STAT5B, HOXD12, CTNNB1, EPC1, SIN3A, S1PR1, MED26, CREB3L2, RARB, TWIST2, PITX2, WNT10B, RARG, ZFP324, EMX1, RXRB, MED12, EOMES, MECP2, ZHX3, HNF4G, MECOM, ZFP74, HES1, ZFP82, ZFP462, JUN, VGLL2, UNCX, ZFP616, SFPI1, ARX, ATN1, LHX4, SSXB5, AGRN, TCF4, ZFP810, TCF3, KLF5, BMP2, ESRRA, CREBBP, KLF16, KLF15, ZFP746, ZFP444, ZFP446, C030039L03RIK, ZFP442, FOXF1A, FOXI2, HOPX, RBPJ, KLF4…	1875	1488	14219	1.18237	0.999994	0.271337	6.05296
				Speer2								GOTERM_BP_ALL	GO:0006807~nitrogen compound metabolic process	559	18.9556	6.68091e-07	FHIT, LSM7, MED23, MED21, PGR, APP, PPP1R1B, INTS4, INTS7, PQBP1, LSM5, IKBKAP, GM13242, ICOSL, MED11, MED13, MRM1, BHLHA9, TGIF1, TGIF2, RAD23B, NAGS, HSPA1A, CACNB4, ATP12A, PPCDC, DIDO1, PUS7, VPS72, HSPA1L, ARX, HEXIM1, CASZ1, PABPC1, UTF1, SPHK2, KLF13, KLF10, KLF16, ATP11B, KLF14, USF1, GART, GUCY2D, FOXI2, 9130019O22RIK, POP1, PCNA, PPRC1, POP5, ELF1, ELF2, ATP10A, BNIP3, CRCP, DGCR14, DAX…	2095	3196	14219	1.18711	0.00256018	5.45403e-05	0.00123597					Cacnb2					GOTERM_CC_ALL	GO:0016023~cytoplasmic membrane-bounded vesicle	75	2.83876	0.00435902	SEC24A, RAB5B, CADM1, AP4E1, 2400003C14RIK, AP1G1, ESD, CSPG5, SYT7, CANX, TGFB1, SLC1A4, DAB2, BDNF, MALL, CLK3, GRIN2B, PACSIN2, GOPC, ALS2CL, SGK3, RAN, PIK3C2A, PIK3C2B, ANP32E, SLC24A5, PKN1, SENP2, IGF2R, SYPL, NRSN2, STEAP2, DST, SEC23B, PACS1, CALCR, NKD2, TIMP4, CXXC4, RFFL, ITGB1, AMPH, PCSK1, ANGPTL6, NPTX1, ECE2, AMELX, SYN3, RAC1, SEC22B, TMED10, AXIN1, IRGM1, GRIN1, EAR6, YWHAB, CHI…	2109	414	15855	1.36192	0.908333	0.328516	6.17165
				Sbk1								GOTERM_BP_ALL	GO:0043170~macromolecule metabolic process	852	28.8911	8.10168e-07	PDP2, MED23, MED21, APP, CUL7, PQBP1, CUL1, IKBKAP, ICOSL, MYLK3, MED11, MED13, SCYL3, MARK3, SCYL1, SCYL2, BACE1, RAD23B, DUSP12, DUSP11, VPS72, ARX, DUSP14, ZAP70, CASZ1, PABPC1, HC, UBE2CBP, EPM2A, TAOK3, DUSP21, USF1, DUSP28, FOXI2, 9130019O22RIK, POP1, CDC42BPA, PPRC1, POP5, SRMS, ELF1, ELF2, DPP10, BNIP3, DAXX, MMP25, PRSS39, NCCRP1, MAP1LC3B, FOXB1, BHLHE41, IHH, PGAP3, MRPL1, BRF1, AW1461…	2095	5110	14219	1.13163	0.00310379	6.47607e-05	0.00149881					Tmem132e					GOTERM_MF_ALL	GO:0043565~sequence-specific DNA binding	96	3.63361	0.00395686	CDX1, HNF1B, MEF2A, ELF2, FOSL2, FOXK1, FOXA3, FOXK2, HOXD12, HOXD1, POT1B, LASS6, GATA2, LONP1, HOXC4, NR2F6, CREB3L2, POU4F1, RARB, NR2F2, NR2F1, PITX2, SOX10, AR, RARG, EMX1, SOX13, SOX14, RXRB, MTA2, MECP2, TLE4, ZHX3, MTA1, HNF4G, MBD2, RHOX3F, SIX6, DDIT3, RHOX3E, FOXN4, HOXC10, RHOX3B, ASCL1, NRL, JUN, FOXC1, NFE2L2, HMX3, UNCX, IRX1, NR3C2, RHOX2D, SFPI1, RHOX2E, SOX6, NR3C1, NR2C2, ARX, …	2026	556	15404	1.31278	0.990852	0.284877	6.19848
				Gm5177								GOTERM_BP_ALL	GO:0031325~positive regulation of cellular metabolic process	140	4.74737	1.12708e-06	CDX1, THRB, TGFB3, TLR2, FOXO1, TLR3, ZXDB, ROMO1, TLR4, MED21, ADORA1, GATA2, APP, MLL5, ATOH1, SMARCD3, RLN3, GATA4, MLST8, RARB, CCNA2, MLL1, ICOSL, SIX2, MED13, TBR1, AHR, PTHLH, ASCL1, PRDM9, HMGB1, HMGB2, CNBP, CAMTA2, SOX2, SOX4, SFPI1, SOX6, SOX9, LIN28A, WT1, PLAGL1, HOXA1, TAF9, AGRN, RUNX1, HNRNPAB, TFDP1, UTF1, EPAS1, RFX4, KLF13, MAFB, FOXA1, GSX1, NEUROG2, SMAD1, USF1, SREBF2, DLX2,…	2095	644	14219	1.47546	0.00431529	8.82538e-05	0.00208509					Cenpp					GOTERM_BP_ALL	GO:0010467~gene expression	382	14.4587	0.00394889	ITGB3BP, RPP38, MEF2A, LSM6, STAT5B, BBX, HOXD12, ASCC1, RPLP2, CTNNB1, NONO, EPC1, SIN3A, PPP1R1B, MED26, PRIM2, PHTF2, CREB3L2, PHTF1, DYNC2H1, SAP30L, RARB, LSM2, CFI, MRPL32, TWIST2, RARG, RCOR3, ZFP324, C4B, RXRB, MED12, MECP2, EOMES, ZHX3, HNF4G, PROX2, ZFP74, HES1, ZFP827, ZFP82, BAZ1A, JUN, VGLL2, ZZZ3, MRPL48, PIAS1, EIF2AK2, EIF2AK4, ASPRV1, UNCX, AHCTF1, MYEF2, WARS2, SFPI1, TADA1, BOP…	1875	2571	14219	1.12675	0.999999	0.301161	6.99737
				Accn1								GOTERM_CC_ALL	GO:0005623~cell	2223	75.3815	1.55511e-06	IL9R, CLPTM1L, APP, DIRAS2, PPAPDC2, LPCAT2B, PDHA2, IKBKAP, ICOSL, BSN, BTBD6, SCYL3, GEM, OLFR1349, DCAF7, SCYL1, SCYL2, OLFR96, GM12070, OSTF1, OLFR1373, CACNB1, PRRC1, CACNB4, DUSP11, ATP12A, A630089N07RIK, VPS72, FAM19A5, ARX, PFN1, PFN3, ATN1, DUSP14, CKLF, ZAP70, TECTB, LFNG, SPPL3, DHX9, ZC3H15, ZC3H18, UBE2CBP, TAOK3, ATP11B, DUSP21, NDC80, GAS1, USF1, GGN, GART, GNGT1, FOXI2, CDC42BPA, …	2338	14723	15855	1.02392	0.000904665	0.000113128	0.00228718					Dars2					GOTERM_BP_ALL	GO:0006355~regulation of transcription, DNA-dependent	228	8.62983	0.00399414	CDX1, MEF2A, STAT5B, HOXD12, CTNNB1, EPC1, SIN3A, S1PR1, MED26, CREB3L2, RARB, TWIST2, PITX2, WNT10B, RARG, ZFP324, EMX1, RXRB, MED12, EOMES, MECP2, ZHX3, HNF4G, MECOM, ZFP74, HES1, ZFP82, ZFP462, JUN, VGLL2, UNCX, ZFP616, SFPI1, ARX, ATN1, LHX4, SSXB5, AGRN, TCF4, ZFP810, TCF3, KLF5, BMP2, ESRRA, CREBBP, KLF16, KLF15, ZFP746, ZFP444, ZFP446, C030039L03RIK, ZFP442, FOXF1A, FOXI2, HOPX, RBPJ, KLF4…	1875	1465	14219	1.18023	0.999999	0.297696	7.07481
				Gm14420								GOTERM_CC_ALL	GO:0044464~cell part	2223	75.3815	1.55511e-06	IL9R, CLPTM1L, APP, DIRAS2, PPAPDC2, LPCAT2B, PDHA2, IKBKAP, ICOSL, BSN, BTBD6, SCYL3, GEM, OLFR1349, DCAF7, SCYL1, SCYL2, OLFR96, GM12070, OSTF1, OLFR1373, CACNB1, PRRC1, CACNB4, DUSP11, ATP12A, A630089N07RIK, VPS72, FAM19A5, ARX, PFN1, PFN3, ATN1, DUSP14, CKLF, ZAP70, TECTB, LFNG, SPPL3, DHX9, ZC3H15, ZC3H18, UBE2CBP, TAOK3, ATP11B, DUSP21, NDC80, GAS1, USF1, GGN, GART, GNGT1, FOXI2, CDC42BPA, …	2338	14723	15855	1.02392	0.000904665	0.000113128	0.00228718					Wars2					GOTERM_BP_ALL	GO:0045893~positive regulation of transcription, DNA-dependent	75	2.83876	0.00402366	CDX1, HNF1B, FOXK1, TBX20, ARNT2, STAT5B, TGFB1, CTNNB1, MEN1, GATA2, EPC1, FUBP3, S1PR1, RARB, MKL2, FGF2, PITX2, IHH, CIITA, SOX10, WNT10B, AR, RARG, RXRB, MTA2, MECP2, MED12, NPAS4, MECOM, HES1, ASCL1, ADRB2, HIF1A, ZFP462, ZMIZ2, NRL, JUN, VGLL2, FOXC1, NFE2L2, MAPRE3, GLIS3, SOX4, SFPI1, SOX6, BCL11B, TEF, POU3F1, AGRN, TCF3, MYSM1, MAF, BMP2, ESRRA, IL6, MAFB, CREB1, FOXA1, GSX1, TRIM28, CR…	1875	416	14219	1.36721	0.999999	0.293423	7.12529
				Rbmy1a1								GOTERM_BP_ALL	GO:0009653~anatomical structure morphogenesis	221	7.49407	1.23895e-06	HMGN1, NOG, GDF7, FGFRL1, L1CAM, PGR, ACTG1, ATP2B2, APOB, APP, BDNF, CUL7, INSIG2, COL4A3BP, SOSTDC1, INSIG1, RAB23, DYNC2H1, RARB, CUL1, PITX1, CDH23, TWIST1, PTPRJ, TBR1, BCL2L11, PLAUR, PDGFRA, TGIF1, ACP5, NRN1, EPHB1, EPHB2, ARX, PFN1, NUP50, LHX5, HNRNPAB, SMAD7, EN1, GAS1, SMAD1, AFG3L2, UBP1, TNNI1, EPHA2, DLX2, GNGT1, EPHA7, NTRK2, AREG, GM16517, MAB21L2, KLF4, RTN4, CCKAR, EVX2, GLI2, …	2095	1114	14219	1.34646	0.00474257	9.50725e-05	0.00229204					Slc36a1					GOTERM_BP_ALL	GO:0045941~positive regulation of transcription	84	3.17941	0.00404163	CDX1, HNF1B, MEF2A, FOXK1, TBX20, ARNT2, STAT5B, ZXDB, TGFB1, CTNNB1, MEN1, GATA2, EPC1, FUBP3, S1PR1, MKL2, RARB, FGF2, MYST3, PITX2, IHH, CIITA, SOX10, WNT10B, AR, RARG, RXRB, MTA2, MECP2, MED12, NPAS4, MECOM, DDIT3, HES1, ASCL1, ADRB2, HIF1A, ZFP462, ZMIZ2, NRL, JUN, VGLL2, FOXC1, NFE2L2, MAPRE3, GLIS3, SOX4, AHCTF1, SFPI1, SOX6, BCL11B, POU2F2, TEF, ETV1, AGRN, POU3F1, ING1, TCF3, MYSM1, KLF5…	1875	475	14219	1.34108	0.999999	0.288635	7.156
				Atl1								GOTERM_BP_ALL	GO:0051056~regulation of small GTPase mediated signal transduction	62	2.10241	1.43914e-06	PREX1, IQGAP3, LPAR1, RASGEF1C, TTN, MCF2L, RGL2, TBC1D16, SPRY1, SMAP1, TIAM2, RAPGEF3, MLST8, AGAP1, AGAP2, AGAP3, TBC1D9B, DAB2IP, BCR, ARHGEF7, SCAI, PSD3, ARHGEF17, ARHGAP27, ARHGEF12, RALGAPA2, SGSM1, ACAP3, ACAP1, KALRN, ARFGAP2, FGD1, TBC1D9, CYTH1, AKAP13, CYTH3, ASAP3, ADAP1, RASAL2, PLEKHG3, KRAS, RASGRP3, PLEKHG5, TBC1D5, BCL6, D10BWG1379E, TBC1D1, IQSEC3, FGD6, RASA1, OBSCN, NGEF, TB…	2095	228	14219	1.84562	0.00550678	0.000108269	0.00266239					Pnpt1					GOTERM_BP_ALL	GO:0016573~histone acetylation	12	0.454201	0.00407678	MORF4L1, EPC1, ING4, PHF17, PCGF2, PHF16, PET117, PHF15, CREBBP, MECP2, TCF3, MYST3	1875	35	14219	2.60005	0.999999	0.285055	7.21607
				Serpina3a								GOTERM_BP_ALL	GO:0048869~cellular developmental process	307	10.4103	1.59821e-06	NOG, CADM1, GDF7, L1CAM, TPD52, ACTG1, PGR, ATP2B2, BDNF, APP, CUL7, COL4A3BP, DYNC2H1, PATZ1, RARB, CHRNA1, CCNA1, PITX1, EIF2B4, TWIST1, CDH23, PTPRJ, MDGA1, MDGA2, PTPRR, TBR1, PRDM8, UHRF2, HUWE1, KRT14, TRAPPC4, TGIF1, TGIF2, SFPI1, HSPA1A, BCL2L1, CACNB4, NRN1, PEX5L, EPHB1, EPHB2, ARX, HSPA1L, SEMA5B, KRAS, ZAP70, LHX5, AGRN, PPP2R2B, UNC45B, HNRNPAB, SCD1, EN1, EN2, GAS1, SMAD1, CSRP2, AF…	2095	1636	14219	1.27362	0.00611357	0.000117922	0.00295666					Wfdc8					GOTERM_BP_ALL	GO:0034641~cellular nitrogen compound metabolic process	455	17.2218	0.00427425	FHIT, MEF2A, LSM6, HOXD12, ASCC1, CTNNB1, EPC1, PPP1R1B, CTGF, MED26, PHTF2, PHTF1, LSM2, DDAH1, RCOR3, RXRB, MED12, MECP2, EOMES, ZHX3, HNF4G, PROX2, JUN, VGLL2, ZZZ3, EIF2AK4, UNCX, NAGS, AHCTF1, MYEF2, HSPA1A, WARS2, ARX, ATP6V0E, HEXIM2, TCF4, TCF3, PRPF40A, ASXL3, ESRRA, KLF16, PPFIBP1, GM6793, KLF15, ATM, PRPSAP2, FOXI2, PARP1, RERE, HNF1B, ELF2, CRNKL1, FOXA3, GAR1, CWC15, RG9MTD1, QARS, R…	1875	3105	14219	1.11126	1	0.290958	7.55278
				Nudcd3								GOTERM_MF_ALL	GO:0003676~nucleic acid binding	521	17.667	2.10805e-06	RBPMS2, LSM7, H1FX, PGR, HIST1H2BP, APP, DHX37, HIST1H2BL, LSM5, PATZ1, GM13242, MRM1, BHLHA9, TGIF1, TGIF2, RAD23B, 1700014N06RIK, DUSP11, PUS7, A630089N07RIK, VPS72, ARX, HEXIM1, SSXB1, CASZ1, PABPC1, DHX9, ZC3H15, ZC3H18, KLF13, KLF10, KLF16, KLF14, USF1, FOXI2, 9130019O22RIK, PCNA, PPRC1, H3F3B, ELF1, ELF2, HLX, FOXB1, BHLHE41, MYC, BATF3, MRPL1, BRF1, GMEB2, AW146154, PAPD5, FOSB, MXD3, SMN1…	2291	2949	15404	1.18788	0.00275143	0.000550893	0.00344418					B4galt7					GOTERM_BP_ALL	GO:0019226~transmission of nerve impulse	45	1.70326	0.0047369	CPLX1, GRIK2, DRD2, SNCA, CACNB2, TIMP4, TGFB1, CTNNB1, CD9, HRH1, SERINC5, PTK2, S1PR1, SPNB4, GRIN2B, SYN3, GRID2, SLC22A3, POU3F1, AGRN, CHRNA1, SHC3, SNAP25, GABRG1, EGR3, GRIN1, MED12, MECP2, CACNG4, PARK2, NRXN1, SOD1, QK, P2RX4, GRM3, GRIA2, COLQ, GLS, MYCBPAP, SLC5A7, NCAN, PMP22, CACNA1C, DRD1A, CLN8	1875	226	14219	1.50998	1	0.311112	8.33713
				2810047C21Rik1								GOTERM_BP_ALL	GO:0010604~positive regulation of macromolecule metabolic process	137	4.64564	1.96639e-06	CDX1, THRB, TGFB3, FOXO1, TLR3, ZXDB, TLR4, MED21, ADORA1, GATA2, APP, MLL5, ATOH1, SMARCD3, GATA4, MLST8, RARB, CCNA2, MLL1, ICOSL, SIX2, MED13, TBR1, AHR, ASCL1, PRDM9, HMGB1, HMGB2, CNBP, CAMTA2, SOX2, SOX4, SFPI1, SOX6, SOX9, LIN28A, WT1, PLAGL1, HOXA1, TAF9, AGRN, RUNX1, HNRNPAB, TFDP1, UTF1, EPAS1, RFX4, MAFB, KLF13, FOXA1, GSX1, NEUROG2, SMAD1, USF1, SREBF2, DLX2, HOXB1, CSRNP3, NUP62, CSR…	2095	633	14219	1.46893	0.00751667	0.000142349	0.00363778					D630023F18Rik					GOTERM_BP_ALL	GO:0060249~anatomical structure homeostasis	21	0.794852	0.00481073	XDH, IL6, CSF1, HSPA1A, ILDR2, COL2A1, POT1B, WRN, SOD1, PLG, CTNNB1, KDR, TNKS2, DCLRE1C, ADRB2, CORO1A, HIF1A, BCL2, RAC1, PARP1, APC	1875	83	14219	1.91871	1	0.309453	8.46172
				3000002C10Rik								GOTERM_BP_ALL	GO:0048598~embryonic morphogenesis	87	2.95015	1.96722e-06	NOG, TGFB3, FGF10, ZIC1, GLI2, PAX2, MEN1, ATP2B2, WNT4, ATOH1, OSR2, WNT3, INSIG2, POU5F1, HLX, GATA4, CASP8, INSIG1, POU4F3, RAB23, DYNC2H1, RARB, MYC, TWIST1, CDH23, IHH, RET, SOCS3, TCFAP2A, OTX2, SIX2, SPINT1, LEF1, DLL1, MMP13, ADM, HOXD3, USH1C, FOXC2, TGIF1, FOXC1, GNAS, HMX3, ACVR1, MED1, TWSG1, 2610005L07RIK, TSHZ1, SOX2, TH, GREM1, HOXA1, RGMA, PFN1, CHD7, NUP50, PRKRA, POU2F1, GBX2, H…	2095	359	14219	1.64479	0.00751982	0.000139772	0.00363931					Aggf1					GOTERM_BP_ALL	GO:0035295~tube development	51	1.93036	0.00484542	DLC1, ENAH, PGF, PDGFA, TBX20, ASAH1, TGFB1, CTNNB1, BDNF, CTGF, ILK, RARB, FGF2, IHH, PITX2, AR, C2CD3, MAN1A2, EDAR, MYCN, HES1, TNS3, PPP1CA, HIF1A, CFL1, HSD11B1, PDGFRA, ZFP697, FOXC1, WNT5A, CLCN2, CSF1, BMPR2, CDH1, NR3C1, GREM1, BCL2, GATAD2A, BMP2, FOXA1, TBX4, FZD3, CELSR1, KDR, FOXF1A, LAMA5, ZIC5, CRH, HOPX, NFIB, BMPR1A	1875	264	14219	1.46499	1	0.305813	8.52021
				Olfr1134								GOTERM_BP_ALL	GO:0046578~regulation of Ras protein signal transduction	52	1.76331	2.01913e-06	PREX1, LPAR1, TTN, MCF2L, TBC1D16, SPRY1, SMAP1, TIAM2, MLST8, AGAP1, AGAP2, AGAP3, TBC1D9B, BCR, ARHGEF7, PSD3, SCAI, ARHGEF17, ARHGAP27, ARHGEF12, SGSM1, ACAP3, ACAP1, KALRN, ARFGAP2, FGD1, TBC1D9, CYTH1, AKAP13, ASAP3, CYTH3, ADAP1, PLEKHG3, KRAS, PLEKHG5, TBC1D5, BCL6, D10BWG1379E, IQSEC3, TBC1D1, FGD6, NGEF, OBSCN, TBC1D2B, TBC1D10B, TBC1D10A, NF1, DGKI, RGNEF, E130306D19RIK, NUP62, MTOR	2095	181	14219	1.94989	0.00771746	0.000140852	0.00373533					Ssxb5					GOTERM_BP_ALL	GO:0051254~positive regulation of RNA metabolic process	75	2.83876	0.00490946	CDX1, HNF1B, FOXK1, TBX20, ARNT2, STAT5B, TGFB1, CTNNB1, MEN1, GATA2, EPC1, FUBP3, S1PR1, RARB, MKL2, FGF2, PITX2, IHH, CIITA, SOX10, WNT10B, AR, RARG, RXRB, MTA2, MECP2, MED12, NPAS4, MECOM, HES1, ASCL1, ADRB2, HIF1A, ZFP462, ZMIZ2, NRL, JUN, VGLL2, FOXC1, NFE2L2, MAPRE3, GLIS3, SOX4, SFPI1, SOX6, BCL11B, TEF, POU3F1, AGRN, TCF3, MYSM1, MAF, BMP2, ESRRA, IL6, MAFB, CREB1, FOXA1, GSX1, TRIM28, CR…	1875	419	14219	1.35742	1	0.303818	8.62808
				Vmn2r42								GOTERM_MF_ALL	GO:0043565~sequence-specific DNA binding	123	4.17091	3.61388e-06	CDX1, THRB, FOXO1, NR2E1, PGR, HOXC6, GATA2, HOXC8, ATOH1, GATA4, OLIG2, RARB, PITX1, HNRNPA2B1, SIX2, SIX6, JUNB, ASCL1, HOXD3, EDF1, TGIF1, TGIF2, LBX2, HMX3, TSHZ1, ONECUT1, ONECUT3, SOX2, SFPI1, SOX6, SOX9, MEIS1, WT1, ARX, HOXA1, JUND, LHX5, HOXA9, HNRNPAB, SMG6, MAFB, FOXA1, GSX1, EN1, NEUROG2, ESX1, EN2, FOXP1, FOXP2, SREBF2, DLX2, HOXB1, FOXI2, ZFHX4, ATF3, LASS4, HOXB8, ETS1, HOXB5, HOXB…	2291	556	15404	1.48744	0.00471221	0.000786915	0.00590437					Nppc					GOTERM_CC_ALL	GO:0031988~membrane-bounded vesicle	75	2.83876	0.00622991	SEC24A, RAB5B, CADM1, AP4E1, 2400003C14RIK, AP1G1, ESD, CSPG5, SYT7, CANX, TGFB1, SLC1A4, DAB2, BDNF, MALL, CLK3, GRIN2B, PACSIN2, GOPC, ALS2CL, SGK3, RAN, PIK3C2A, PIK3C2B, ANP32E, SLC24A5, PKN1, SENP2, IGF2R, SYPL, NRSN2, STEAP2, DST, SEC23B, PACS1, CALCR, NKD2, TIMP4, CXXC4, RFFL, ITGB1, AMPH, PCSK1, ANGPTL6, NPTX1, ECE2, AMELX, SYN3, RAC1, SEC22B, TMED10, AXIN1, IRGM1, GRIN1, EAR6, YWHAB, CHI…	2109	420	15855	1.34246	0.967236	0.386359	8.71012
				Mup2								GOTERM_MF_ALL	GO:0003700~transcription factor activity	162	5.49339	3.74888e-06	CDX1, THRB, FOXO1, ZXDB, TBP, NFXL1, NR2E1, PGR, HOXC6, GATA2, HOXC8, GATA4, OLIG2, RARB, SS18L1, PITX1, TWIST1, TCFAP2A, SIX2, TCFAP2D, TBR1, SIX6, JUNB, AHR, ASCL1, HOXD3, TGIF1, TGIF2, LBX2, HMX3, TSHZ1, ONECUT1, ONECUT3, SOX2, SFPI1, SOX6, SOX9, MEIS1, WT1, VPS72, ARX, HOXA1, FBXW7, TCERG1, JUND, HOXA9, LHX5, RUNX1, HNRNPAB, TFDP1, EPAS1, SMAD7, MAFB, SMAD6, FOXA1, GSX1, KLF16, EN1, SMAD1, ES…	2291	776	15404	1.40366	0.00488781	0.000699726	0.00612492					Uaca					GOTERM_MF_ALL	GO:0019899~enzyme binding	45	1.70326	0.00581147	MEF2A, ADAMTSL4, CTNND1, RTKN, QARS, CDH1, RIMS2, GCLM, CTNNB1, IGF1R, CUL5, PAK3, SLC2A3, CDK5RAP2, LSM2, INSR, CUL1, ALS2CL, CNKSR2, IBTK, RANBP17, WDTC1, ANKRA2, RALBP1, SMG7, LDB3, PEA15B, DOCK7, DOCK8, DGKI, SOD1, DOCK6, DOCK3, STAT3, ADRB2, HIF1A, CUL4A, SBF2, SGSM3, CSTB, RAP1A, SYTL5, AKAP7, ERC1, SRGAP1	2026	229	15404	1.49407	0.998993	0.368752	8.97799
				Bet3l								GOTERM_BP_ALL	GO:0009891~positive regulation of biosynthetic process	122	4.137	4.02389e-06	CDX1, THRB, TGFB3, TLR2, TLR3, ZXDB, FOXO1, TLR4, MED21, GATA2, APP, MLL5, ATOH1, SMARCD3, RLN3, GATA4, RARB, CCNA2, MLL1, ICOSL, SIX2, MED13, TBR1, AHR, PTHLH, ASCL1, PRDM9, HMGB1, HMGB2, CNBP, CAMTA2, SOX2, SOX4, SFPI1, SOX6, SOX9, LIN28A, WT1, PLAGL1, HOXA1, TAF9, AGRN, RUNX1, HNRNPAB, TFDP1, UTF1, EPAS1, RFX4, MAFB, KLF13, FOXA1, GSX1, NEUROG2, SMAD1, USF1, SREBF2, DLX2, HOXB1, CSRNP3, NUP62,…	2095	557	14219	1.48658	0.0153211	0.000275671	0.00744397					Slc13a5					GOTERM_BP_ALL	GO:0006473~protein amino acid acetylation	12	0.454201	0.00518394	MORF4L1, EPC1, ING4, PHF17, PCGF2, PHF16, PET117, PHF15, CREBBP, MECP2, TCF3, MYST3	1875	36	14219	2.52782	1	0.312462	9.08905
				Cdh5								GOTERM_BP_ALL	GO:0031328~positive regulation of cellular biosynthetic process	121	4.10309	4.28304e-06	CDX1, THRB, TGFB3, TLR2, TLR3, ZXDB, FOXO1, TLR4, MED21, GATA2, APP, MLL5, ATOH1, SMARCD3, RLN3, GATA4, RARB, CCNA2, MLL1, ICOSL, SIX2, MED13, TBR1, AHR, PTHLH, ASCL1, PRDM9, HMGB1, HMGB2, CNBP, CAMTA2, SOX2, SOX4, SFPI1, SOX6, SOX9, LIN28A, WT1, PLAGL1, HOXA1, TAF9, AGRN, RUNX1, HNRNPAB, TFDP1, UTF1, EPAS1, RFX4, MAFB, KLF13, FOXA1, GSX1, NEUROG2, SMAD1, USF1, SREBF2, DLX2, HOXB1, CSRNP3, NUP62,…	2095	552	14219	1.48775	0.0162998	0.000288275	0.00792336					Acy3					GOTERM_BP_ALL	GO:0040018~positive regulation of multicellular organism growth	10	0.378501	0.00592845	CHD7, SPNB4, DRD2, CREB1, BCL2, CSF1, STAT5B, CELF1, GPAM, GH	1875	27	14219	2.80869	1	0.342974	10.3284
				Ncbp2								GOTERM_BP_ALL	GO:0010557~positive regulation of macromolecule biosynthetic process	117	3.96745	4.45189e-06	CDX1, THRB, TGFB3, TLR3, ZXDB, FOXO1, TLR4, MED21, GATA2, APP, MLL5, ATOH1, SMARCD3, GATA4, RARB, CCNA2, MLL1, ICOSL, SIX2, MED13, TBR1, AHR, ASCL1, PRDM9, HMGB1, HMGB2, CNBP, CAMTA2, SOX2, SOX4, SFPI1, SOX6, SOX9, LIN28A, WT1, PLAGL1, HOXA1, TAF9, AGRN, RUNX1, HNRNPAB, TFDP1, UTF1, EPAS1, RFX4, MAFB, KLF13, FOXA1, GSX1, NEUROG2, SMAD1, USF1, SREBF2, DLX2, HOXB1, CSRNP3, NUP62, CSRNP2, ETS1, EBF2…	2095	530	14219	1.49829	0.0169369	0.000294473	0.00823572					Olfr113
				Uchl3								GOTERM_BP_ALL	GO:0048699~generation of neurons	111	3.76399	4.56507e-06	NOG, GDF7, L1CAM, NR2E1, WNT2, GATA2, ATP2B2, BDNF, HOXC8, ATOH1, APP, ANK3, SPR, OLIG2, SS18L1, CDH23, TWIST1, RET, SOCS2, PLXNB2, MDGA1, MDGA2, PTPRR, DLL1, TBR1, NUMBL, ASCL1, SLITRK3, HOXD3, TRAPPC4, TGIF1, TGIF2, DST, TNFRSF12A, SOX2, NRN1, TIMP2, MEIS1, PEX5L, EPHB1, EPHB2, ARX, HOXA1, PTK2, MTPN, LMTK2, LHX5, B3GNT2, RUNX1, FOXA1, GSX1, NTN4, EN1, ITGA3, NEUROG2, GAS1, EN2, AFG3L2, RGNEF, …	2095	497	14219	1.51583	0.0173637	0.000296841	0.00844507					Olfr554
				Tspan5								GOTERM_BP_ALL	GO:0007423~sensory organ development	66	2.23805	5.28626e-06	HMGN1, PAX6, FGF10, PAX2, ZIC1, NR2E1, ATP2B2, ATOH1, BDNF, INSIG2, INSIG1, POU4F3, POU4F2, RARB, MYC, CDH23, OTX2, SIX2, DLL1, BCL2L11, ASCL1, HOXC13, USH1C, TGIF1, FOXC2, TGIF2, FOXC1, HMX3, MED1, HMGB1, TWSG1, FZR1, TSHZ1, TH, SOX2, MEIS1, WT1, EPHB1, EPHB2, HOXA1, CHD7, MAP3K1, BCL11B, PRKRA, GBX2, POU2F1, MAF, LMX1B, MAFB, NF1, RPGRIP1L, TBX1, GAS1, CACNA1S, WHRN, FZD6, FOXP2, GNGT1, RDH10, …	2095	257	14219	1.74299	0.0200791	0.000338	0.00977916					Coq4
				Pfkfb4								GOTERM_BP_ALL	GO:0000904~cell morphogenesis involved in differentiation	57	1.93286	5.82619e-06	CCKAR, NOG, HPRT, ATL1, GDF7, PAX6, PIP5K1C, L1CAM, PAX2, GLI2, NR2E1, ATP2B2, DAB2, ATOH1, WNT4, BDNF, APP, ANK3, POU4F3, POU4F2, SPR, CDH23, LEF1, TBR1, NUMBL, SLIT3, SLITRK3, DST, GAP43, NDN, PPP3R1, NRN1, SOX9, CDH4, EPHB1, EPHB2, ARX, HOXA1, PTK2, BCL11B, LMTK2, GBX2, TNN, B3GNT2, FOXD1, HNRNPAB, RTN4R, NEUROG2, GAS1, RGNEF, AFG3L2, ISL1, FEZF2, EPHA7, ULK1, CYFIP1, APBB2	2095	212	14219	1.82484	0.0221071	0.000366411	0.0107779					Utp20
				Ercc6l								GOTERM_BP_ALL	GO:0009790~embryonic development	141	4.78128	6.47632e-06	GNA13, NOG, TGFB3, FGF10, DLK1, MED21, ZIC1, TTN, WNT2, HOXC6, ATP2B2, GATA2, APOB, WNT4, DAB2, ATOH1, WNT3, INSIG2, COL4A3BP, GATA4, INSIG1, DYNC2H1, RAB23, RARB, MLL1, TWIST1, CDH23, MLL2, RET, PIK3CB, SOCS3, TCFAP2A, PTPRR, SIX2, DLL1, JUNB, BCL2L11, HOXD3, PDGFRA, SMARCA5, TGIF1, HMX3, ZFAND5, TWSG1, TSHZ1, IFITM1, ELL, SOX2, BCL2L1, GREM1, PFN1, HOXA1, SLC30A1, NUP50, PRKRA, HOXA9, HCN4, RUN…	2095	670	14219	1.42833	0.0245435	0.000400722	0.0119806					Rian
				Prkar2b								GOTERM_MF_ALL	GO:0016791~phosphatase activity	62	2.10241	8.91413e-06	IMPA2, PDP2, SGPP1, CDC14B, BC005764, C330005M16RIK, DNAJC6, ENOPH1, NT5C, PTPRJ, MINPP1, PTPRM, PPAP2C, PTPRG, FBP1, PTPRR, FBP2, LPIN2, PPP1CB, EYA4, MTMR11, EYA2, CTDP1, VPS29, PHLPP1, STYXL1, PFKFB4, PFKFB3, NT5C1A, 9630033F20RIK, ACP5, DUSP12, DUSP11, PPM1B, G6PC3, MTMR3, MTMR1, PTPLB, DUSP14, SEC16A, PTPLA, PPP2CB, MTMR9, PPAP2A, PPAP2B, INPP5A, PPTC7, PTPRB, PTPRD, PTPN9, PTPN3, EPM2A, PTP…	2291	238	15404	1.75155	0.0115832	0.00145529	0.0145633					2400003C14Rik
				Zfp872								GOTERM_BP_ALL	GO:0010646~regulation of cell communication	158	5.35775	8.02234e-06	NOG, SNCAIP, GRIK1, CHMP5, GRIK3, FGFRL1, TGFB3, IQGAP3, TLR3, FGF10, PDE3B, L1CAM, TLR4, RASGEF1C, LPAR1, ZIC1, TTN, ADORA1, RGL2, TBC1D16, ATP2B2, APP, WNT4, BDNF, RLN1, TIAM2, HTRA1, SOSTDC1, SPRED2, RAB23, CHRNA7, MLST8, RAPGEF3, TBC1D9B, DAB2IP, BCR, SOCS2, SOCS3, ADAMTS20, PSD3, SSTR5, RALGAPA2, ASCL1, SPAG9, SGSM1, ACAP3, ACAP1, TGIF1, KALRN, CAV3, ARFGAP2, TWSG1, FGD1, ONECUT1, DRD5, SOX2…	2095	771	14219	1.39087	0.0303129	0.000488481	0.0148403					Sypl
				4933402N22Rik								GOTERM_CC_ALL	GO:0044428~nuclear part	237	8.03662	1.0523e-05	SRP68, LEMD3, MED23, MED21, ANKLE2, SIN3B, CUL7, INTS4, INTS7, PRIM2, H2AFX, ZRSR2, CYHR1, IKBKAP, MED11, MED13, PRDM9, FBLL1, SUV420H1, CDK5R2, LMNB2, ELL, NEK2, SFPI1, BOP1, BC085271, NUP50, PABPC1, RANBP17, DHX9, TSEN54, NRBF2, MKI67, SMAD7, SMAD6, REFBP2, SMAD1, NOP10, USF1, GGN, NUP62, ETS1, PCNA, H3F3B, POP5, RTN4, HELT, COPS5, FAM3B, BNIP3, MLH1, POT1B, TERF2IP, DGCR14, DAXX, WBP7, RRP1B, …	2338	1241	15855	1.29509	0.00610571	0.00068026	0.0154758					Cdhr3
				Snord58b								GOTERM_BP_ALL	GO:0006355~regulation of transcription, DNA-dependent	274	9.29129	8.59415e-06	CDX1, ZFP334, SNIP1, MED23, MED21, PGR, SIN3B, APP, PATZ1, RARB, PITX1, TWIST1, IKBKAP, GM13242, MED11, MED13, TBR1, PRDM9, RAB18, TGIF1, TGIF2, ZFP612, SFPI1, ZFP758, A630089N07RIK, ARX, PLAGL1, PFN1, ATN1, HEXIM1, SSXB1, LHX5, AGRN, BCOR, HNRNPAB, IKZF4, UTF1, ZFP605, NRBF2, KLF13, SMAD7, SMAD6, ZFP600, KLF16, CELSR2, EN1, EN2, SMAD1, ZFP445, USF1, ZFP747, ZFP809, DLX2, ZFHX4, FOXI2, 9130019O22…	2095	1465	14219	1.2694	0.0324381	0.000515116	0.0158981					Fbxl17
				Tbl1xr1								GOTERM_BP_ALL	GO:0048522~positive regulation of cellular process	250	8.47745	9.00836e-06	CDX1, NOG, L1CAM, LPAR1, MED21, ADORA1, APP, BDNF, RARB, CCNA2, ICOSL, ADAMTS20, MED13, TBR1, BCL2L11, CD38, PRDM9, TGIF1, TGIF2, CALY, PPT2, SFPI1, BCL2L1, EPHB2, PLAGL1, KRAS, ZAP70, LHX5, AGRN, HNRNPAB, UTF1, SPHK2, KLF13, KLF10, 2810002N01RIK, GAS1, SMAD1, USF1, DLX2, EPHA7, CSRNP3, NUP62, CSRNP2, ETS1, NTRK2, GHSR, MAB21L2, KLF4, SASH3, ELF1, BNIP3, MLH1, GLI2, SMAP1, HLX, MYC, AGPAT1, SERTA…	2095	1320	14219	1.28544	0.0339747	0.000531631	0.0166642					Kcnq5
				Mterfd2								GOTERM_BP_ALL	GO:0051252~regulation of RNA metabolic process	277	9.39301	1.05825e-05	CDX1, ZFP334, SNIP1, MED23, MED21, PGR, SIN3B, APP, PATZ1, RARB, PITX1, TWIST1, IKBKAP, GM13242, MED11, MED13, TBR1, PRDM9, RAB18, TGIF1, TGIF2, ZFP612, SFPI1, ZFP758, A630089N07RIK, ARX, PLAGL1, PFN1, ATN1, HEXIM1, SSXB1, LHX5, AGRN, BCOR, HNRNPAB, IKZF4, UTF1, ZFP605, NRBF2, KLF13, SMAD7, SMAD6, ZFP600, KLF16, CELSR2, EN1, EN2, SMAD1, ZFP445, USF1, ZFP747, ZFP809, DLX2, ZFHX4, FOXI2, 9130019O22…	2095	1488	14219	1.26346	0.0397919	0.000615042	0.0195759					Dut
				Abhd6								GOTERM_MF_ALL	GO:0016301~kinase activity	166	5.62903	1.88927e-05	FASTKD3, DTYMK, AURKA, SGMS1, TTN, WNT2, PACSIN1, CDKN2B, CLK3, AAK1, COL4A3BP, CLK4, MOS, STK39, ITPK1, RET, BCR, PAN3, CSNK1G1, PIK3CB, STK24, MYLK3, PIM3, SCYL3, CDKL3, MARK3, PKIA, CDKL2, WEE1, PLAUR, SCYL1, CAMK4, SCYL2, ACAP1, PDGFRA, RIPK3, AKAP6, AKAP2, NEK5, PRPS2, AKAP3, KALRN, PRPS1, LY6G6E, FGFR4, CDK5R2, NAGS, PFKFB4, PFKFB3, NEK2, PHKA1, AKAP13, EPHA10, ULK4, ZMYND8, EPHB1, UHMK1, T…	2291	821	15404	1.35948	0.0243906	0.0027399	0.0308633					Kcnj4
				Daam1								GOTERM_BP_ALL	GO:0006996~organelle organization	208	7.05324	1.75968e-05	HMGN1, CHMP5, VPS54, H1FX, PTTG1, ACTG1, ATP2B2, HIST1H2BP, HIST1H2BL, COL4A3BP, H2AFX, CCNA1, CCNA2, STAG2, ANAPC1, ANAPC2, H2AFJ, DCTN6, 6720463M24RIK, NCAPD2, DCLRE1A, PRDM9, HUWE1, SPAG5, DNAHC9, KRT14, SUV420H1, CALY, NEK2, ITGA10, 1700014N06RIK, HSPA1A, BCL2L1, DAAM1, BC085271, PEX5L, VPS72, HSPA1L, PFN1, PFN3, KRAS, PBRM1, BCOR, NUF2, SMYD3, DUSP21, NDC80, PMF1, EPS8, CDC42BPA, H3F3B, GHSR…	2095	1078	14219	1.30957	0.0652906	0.00100725	0.0325492					Sbf1
				Mettl9								GOTERM_BP_ALL	GO:0051276~chromosome organization	91	3.08579	2.56095e-05	HMGN1, MORF4L1, HP1BP3, ARID4B, MAEL, CBX4, BNIP3, CTCF, H1FX, POT1B, PTTG1, HNRPLL, MEN1, WBP7, HIST1H2BP, MLL5, SMARCD2, SMARCD3, HIST1H2BL, RTF1, PRMT6, EED, H2AFX, ACIN1, KDM5B, MLL1, ZW10, TBL1XR1, BRCC3, BANP, H2AFJ, UBN1, NCAPD2, TNKS2, UBE2N, EYA4, PRDM9, EYA2, HUWE1, USP21, SMARCA5, BRDT, NCAPH2, SMARCA2, EP400, SUV420H1, ING3, 2410016O06RIK, NEK2, HIST1H2AE, PRKDC, HIST2H3C1, 1700014N06…	2095	404	14219	1.52878	0.0935911	0.00144403	0.0473671					Ldb3
				Vmn2r51								GOTERM_BP_ALL	GO:0030182~neuron differentiation	90	3.05188	2.67718e-05	CCKAR, HELT, HPRT, AGTPBP1, GDF7, ATL1, PAX6, PIP5K1C, L1CAM, GLI2, NR2E1, ATP2B2, GATA2, APP, BDNF, HOXC8, ATOH1, ANK3, POU4F3, POU4F2, POU4F1, SPR, OLIG2, SS18L1, CDH23, IHH, RET, MDGA2, OTX2, PTPRR, DLL1, TBR1, NUMBL, SLIT3, ASCL1, SLITRK3, USH1C, TRAPPC4, CNTN4, DST, GAP43, NDN, EXOC7, SOX2, TH, NRN1, CDH4, EPHB1, EPHB2, ARX, HOXA1, PTK2, MTPN, BCL11B, GBX2, LMTK2, LHX5, TNN, POU3F2, B3GNT2, …	2095	399	14219	1.53093	0.0976248	0.00148766	0.0495165					Eps15
				Vmn1r100								GOTERM_BP_ALL	GO:0043687~post-translational protein modification	203	6.88369	2.70963e-05	PDP2, AURKA, LPAR1, ADORA1, APP, CLK3, CLK4, MOS, CRY1, PTPRJ, PTPRM, PAN3, BCR, PTPRG, MYLK3, PTPRR, PIM3, SCYL3, MARK3, SPAG9, UHRF2, PRDM9, HUWE1, SCYL1, CAMK4, SCYL2, ACAP1, PDGFRA, PRMT10, NEK5, USP17L5, SUV420H1, NEK2, UBA7, DUSP12, DUSP11, UHMK1, EPHB1, EPHB2, CAMKV, VRK1, EPHB6, DUSP14, ZAP70, MOCS3, SMAD7, TAOK3, EPM2A, PTPN13, DUSP21, EPHA2, DUSP28, EPHA7, NTRK2, CDC42BPA, GRK4, SRMS, A…	2095	1055	14219	1.30596	0.0987475	0.00148418	0.0501164					Rbbp6
				Mup19								GOTERM_BP_ALL	GO:0048518~positive regulation of biological process	275	9.32519	2.73644e-05	CDX1, NOG, MASP1, CADM1, L1CAM, LPAR1, MED21, ADORA1, ATP2B2, APP, BDNF, ERAP1, CHRNA7, RARB, CCNA2, ICOSL, PTPRM, ADAMTS20, MED13, TBR1, BCL2L11, CD38, PRDM9, TGIF1, TGIF2, CALY, PPT2, SFPI1, BCL2L1, CACNB4, EPHB2, PLAGL1, ARX, KRAS, ZAP70, LHX5, AGRN, HNRNPAB, UTF1, SPHK2, KLF13, HC, KLF10, 2810002N01RIK, GAS1, SMAD1, USF1, DLX2, EPHA7, CSRNP3, NUP62, ETS1, CSRNP2, NTRK2, ATP2A1, GHSR, MAB21L2,…	2095	1493	14219	1.25014	0.0996742	0.00147776	0.0506122					Cfi
				Hs6st1								GOTERM_BP_ALL	GO:0048667~cell morphogenesis involved in neuron differentiation	49	1.66158	2.74927e-05	CCKAR, HPRT, ATL1, GDF7, PAX6, PIP5K1C, L1CAM, GLI2, NR2E1, ATP2B2, ATOH1, BDNF, APP, ANK3, POU4F3, POU4F2, SPR, CDH23, TBR1, SLIT3, NUMBL, SLITRK3, DST, GAP43, NDN, NRN1, CDH4, EPHB1, EPHB2, ARX, HOXA1, PTK2, BCL11B, GBX2, LMTK2, TNN, B3GNT2, FOXD1, RTN4R, NEUROG2, GAS1, ISL1, AFG3L2, RGNEF, FEZF2, EPHA7, ULK1, CYFIP1, APBB2	2095	182	14219	1.8273	0.100117	0.00146408	0.0508494					Nfxl1
				Utf1								GOTERM_MF_ALL	GO:0000166~nucleotide binding	389	13.1909	3.15932e-05	KIFC2, RBPMS2, ACTG1, DIRAS2, CLK3, DHX37, CLK4, GBP6, PIK3CB, MYLK3, SPAG1, SCYL3, GEM, MARK3, SCYL1, SCYL2, GM12070, GNAI3, UBA7, HSPA1A, ARF6, ATP12A, HSPA1L, NPHP3, ZAP70, PABPC1, RPS24, DHX9, SPHK2, TAOK3, ATP11B, GART, RAB1, CDC42BPA, PPRC1, SRMS, GNAZ, ATP10A, CRCP, MTHFD1, ARL5C, SIK2, RAP2A, PIK3C2G, PDE10A, TAF15, PAPD4, RIPK1, EIF4A1, GNAS, GUCY1B3, ESRP2, ARL4C, ALDH18A1, WRNIP1, MKNK…	2291	2183	15404	1.19813	0.040452	0.00412078	0.0516059					Epb4.1l1
				Aff4								GOTERM_BP_ALL	GO:0006928~cell motion	84	2.84842	2.94975e-05	CCKAR, IL16, FGF15, GDF7, PAX6, FGF10, L1CAM, GLI2, NR2E1, DSTN, WNT2, APP, BDNF, ATOH1, APOB, APOA1, GAB2, ANK3, POU4F3, POU4F2, POU4F1, CHRNA7, TWIST1, FMNL1, PRKCA, RET, CCDC88A, C5AR1, MDGA1, TBR1, SLIT3, TNS3, ASCL1, NCK1, ST14, FOXC1, LAMC1, AKAP3, GAP43, ACVR1, ZFAND5, 2610005L07RIK, NDN, TNFRSF12A, PRKDC, KIT, PEX5L, CDH4, EPHB1, EPHB2, ARX, HOXA1, PTK2, DOCK1, PLEKHG5, LMTK2, GBX2, POU3F…	2095	367	14219	1.55345	0.107013	0.00154926	0.0545565					Dchs1
				Itga10								GOTERM_BP_ALL	GO:0007409~axonogenesis	45	1.52594	3.1797e-05	CCKAR, NDN, GDF7, ATL1, PAX6, PIP5K1C, L1CAM, NRN1, GLI2, CDH4, NR2E1, EPHB1, EPHB2, ARX, HOXA1, PTK2, ATOH1, BDNF, APP, ANK3, BCL11B, LMTK2, GBX2, POU4F3, POU4F2, TNN, B3GNT2, FOXD1, RTN4R, NEUROG2, GAS1, RGNEF, AFG3L2, ISL1, TBR1, NUMBL, SLIT3, FEZF2, EPHA7, SLITRK3, ULK1, CYFIP1, APBB2, DST, GAP43	2095	163	14219	1.87374	0.114858	0.00164738	0.0588083					Abca12
				Mrrf								GOTERM_BP_ALL	GO:0009887~organ morphogenesis	124	4.20482	3.62416e-05	HMGN1, NOG, THRB, GDF7, FGFRL1, TGFB3, FGF10, TTN, ZIC1, PGR, ATP2B2, PRKAR2B, HOXC8, WNT4, ATOH1, WNT3, INSIG2, SMARCD3, COL4A3BP, SOSTDC1, GATA4, INSIG1, RARB, CUL1, CDH23, TWIST1, RET, TCFAP2A, SIX2, DLL1, BCL2L11, PTHLH, HOXD3, PDGFRA, TGIF1, HMX3, TWSG1, ZFAND5, TSHZ1, SOX3, SOX2, ACP5, GREM1, SOX9, MEIS1, EPHB1, EPHB2, HOXA1, PFN1, NUP50, PRKRA, HECTD1, SMAD7, MAFB, FOXA1, GAS1, SMAD1, TNNI…	2095	594	14219	1.41684	0.129825	0.00185243	0.0670259					Prkce
				Ott								GOTERM_BP_ALL	GO:0045595~regulation of cell differentiation	87	2.95015	3.82418e-05	RTN4, NOG, THRB, GNA11, PAX6, TGFB3, FGF10, GLI2, NR2E1, MEN1, BDNF, WNT4, ATOH1, SMAP1, CUL7, POU5F1, HLX, GATA4, INSIG1, POU4F2, RHOC, ACIN1, KRT84, TWIST1, IHH, SH3PXD2B, SOCS2, ADAMTS20, SOCS3, PLXNB2, SIX2, DLL1, JUNB, PTHLH, ASCL1, CCND1, RIF1, HOXD3, TGIF1, CNTN4, GNAS, TGIF2, TWSG1, HMGB1, HMGB3, TNFRSF12A, SOX2, TIMP2, PRDM16, SOX9, MEIS1, CDH4, EPHB2, NPHP3, PTK2, JUND, ZAP70, AP3D1, BC…	2095	386	14219	1.52974	0.136478	0.00192888	0.0707238					Tdrd7
				2013-03-04								GOTERM_BP_ALL	GO:0008152~metabolic process	1118	37.9112	4.41642e-05	PDP2, MED23, SGMS1, MED21, APP, CUL7, PGAM5, PQBP1, LPCAT2B, PDHA2, CUL1, IKBKAP, ICOSL, PIK3CB, MYLK3, MED11, MED13, SCYL3, MARK3, OGFOD1, SCYL1, SCYL2, BACE1, GM12070, RAD23B, DUSP12, DUSP11, CACNB4, ATP12A, PDSS1, VPS72, ARX, SULT4A1, ATN1, DUSP14, ZAP70, CASZ1, PABPC1, HC, UBE2CBP, EPM2A, TAOK3, ATP11B, DUSP21, ENGASE, USF1, GART, GUCY2D, CYP17A1, FOXI2, DUSP28, 9130019O22RIK, PPRC1, CDC42BPA…	2095	7020	14219	1.08091	0.155881	0.00219838	0.0816726					Phyhipl
				Ranbp17								GOTERM_BP_ALL	GO:0009966~regulation of signal transduction	135	4.57782	4.69303e-05	NOG, CHMP5, FGFRL1, TGFB3, IQGAP3, TLR3, FGF10, L1CAM, TLR4, RASGEF1C, LPAR1, TTN, ZIC1, RGL2, TBC1D16, APP, WNT4, RLN1, TIAM2, HTRA1, SOSTDC1, SPRED2, RAB23, MLST8, RAPGEF3, TBC1D9B, DAB2IP, BCR, SOCS2, SOCS3, ADAMTS20, PSD3, ASCL1, SPAG9, RALGAPA2, SGSM1, ACAP3, ACAP1, TGIF1, KALRN, CAV3, ARFGAP2, TWSG1, FGD1, ONECUT1, SOX2, SOX4, AKAP13, ASAP3, GREM1, TIMP2, ADAP1, RASAL2, KRAS, ZAP70, IQSEC3,…	2095	661	14219	1.38617	0.164793	0.002306	0.0867857					Eif2ak1
				Gm5039								GOTERM_BP_ALL	GO:0048666~neuron development	69	2.33978	5.85646e-05	CCKAR, HPRT, ATL1, GDF7, PAX6, PIP5K1C, L1CAM, GLI2, NR2E1, ATP2B2, APP, ATOH1, BDNF, ANK3, POU4F3, POU4F2, SPR, SS18L1, CDH23, IHH, RET, TBR1, NUMBL, SLIT3, ASCL1, SLITRK3, TRAPPC4, CNTN4, DST, GAP43, NDN, EXOC7, TH, NRN1, CDH4, EPHB1, EPHB2, ARX, HOXA1, PTK2, BCL11B, LMTK2, GBX2, TNN, B3GNT2, RUNX1, FOXD1, LMX1B, RTN4R, NTN4, NEUROG2, EN1, GAS1, EN2, RGNEF, AFG3L2, ISL1, WHRN, SALL3, FEZF2, GNG…	2095	292	14219	1.6038	0.201259	0.0028405	0.10829					Enah
				Myo5a								GOTERM_MF_ALL	GO:0016773~phosphotransferase activity, alcohol group as acceptor	141	4.78128	8.31421e-05	FASTKD3, AURKA, TTN, WNT2, CLK3, AAK1, CLK4, MOS, STK39, ITPK1, RET, BCR, PAN3, CSNK1G1, PIK3CB, STK24, MYLK3, PIM3, SCYL3, CDKL3, MARK3, CDKL2, WEE1, SCYL1, CAMK4, SCYL2, ACAP1, PDGFRA, RIPK3, NEK5, KALRN, LY6G6E, FGFR4, PFKFB4, NEK2, PFKFB3, EPHA10, TRRAP, ULK4, EPHB1, UHMK1, EPHB2, CAMKV, VRK1, EPHB6, PTK2, SBK1, ZAP70, LMTK2, STK38L, TAF1, OBSCN, SPHK2, PTPN3, TAOK3, SMG1, EPHA2, EPHA7, PLK1,…	2291	697	15404	1.36017	0.102975	0.00983056	0.135755					Atp2a2
				Ramp1								GOTERM_MF_ALL	GO:0032553~ribonucleotide binding	323	10.9529	8.63992e-05	KIFC2, FASTKD3, ADCY1, ADCY8, ADCY5, AURKA, IARS2, ACTG1, ATP2B2, DDX17, DIRAS2, CLK3, DHX37, OASL2, CLK4, RAB23, DYNC2H1, MOS, RAB25, RAPGEF3, GTPBP1, GBP6, BCR, PAN3, PIK3CB, MYLK3, AARS, SPAG1, OLA1, PIM3, GEM, SCYL3, MARK3, CARNS1, DNAHC2, SCYL1, RAB18, CAMK4, SCYL2, ACAP1, DNAHC8, DNAHC9, HARS, PDGFRA, NEK5, KIF26B, GNAI3, PFKFB4, NEK2, PFKFB3, TDRD9, UBA7, DNAHC1, RAB40C, ARF6, HSPA1A, ATP1…	2291	1796	15404	1.20922	0.106786	0.00936658	0.14107					Rhox3f
				Zfp407								GOTERM_MF_ALL	GO:0032555~purine ribonucleotide binding	323	10.9529	8.63992e-05	KIFC2, FASTKD3, ADCY1, ADCY8, ADCY5, AURKA, IARS2, ACTG1, ATP2B2, DDX17, DIRAS2, CLK3, DHX37, OASL2, CLK4, RAB23, DYNC2H1, MOS, RAB25, RAPGEF3, GTPBP1, GBP6, BCR, PAN3, PIK3CB, MYLK3, AARS, SPAG1, OLA1, PIM3, GEM, SCYL3, MARK3, CARNS1, DNAHC2, SCYL1, RAB18, CAMK4, SCYL2, ACAP1, DNAHC8, DNAHC9, HARS, PDGFRA, NEK5, KIF26B, GNAI3, PFKFB4, NEK2, PFKFB3, TDRD9, UBA7, DNAHC1, RAB40C, ARF6, HSPA1A, ATP1…	2291	1796	15404	1.20922	0.106786	0.00936658	0.14107					Irx1
				4933403O03Rik								GOTERM_BP_ALL	GO:0001501~skeletal system development	67	2.27196	8.92492e-05	RAI1, NOG, GNA11, FGFRL1, TGFB3, DLK1, ZIC1, GLI2, MEN1, HOXC6, HOXC8, OSR2, INSIG2, INSIG1, MYC, PITX1, RPS27A, IHH, PRKCA, TCFAP2A, SIX2, MEPE, MMP13, PTHLH, HOXD3, NAB1, PDGFRA, SORT1, FOXC2, GNAS, FOXC1, UBA52, ZFAND5, 2610005L07RIK, TWSG1, ACP5, FHL2, SOX6, SOX9, JUND, PRKRA, HOXA9, RUNX1, MN1, ERCC2, ZBTB7A, COL13A1, KLF10, NF1, DMP1, TBX1, SMAD1, GAS1, WWTR1, CACNA1S, EPHA2, DLX2, RDH10, H…	2095	285	14219	1.59557	0.289982	0.00427166	0.164983					Lctl
				Ttc23l								GOTERM_CC_ALL	GO:0005667~transcription factor complex	57	1.93286	0.000123246	E2F3, COPS5, HELT, E2F8, PAX6, TBP, MED23, PAX2, PAX9, POU5F1, HEY2, POU4F3, OLIG2, BRF1, TCFAP2A, LEF1, TCFAP2D, AHR, CREM, ONECUT3, GLIS2, SOX2, SFPI1, SOX6, TRRAP, MEIS1, NPAS2, HAND2, POU2F1, HOXA9, POU3F2, TAF9, POU3F1, FOXD3, ERCC2, TFDP1, CEBPA, TAF1, NRBF2, EPAS1, MAFB, SMAD7, TBX2, SMAD6, TAF7, SMAD1, WWTR1, USF1, MNAT1, NRF1, SNAI3, ATF3, ETS1, GTF2F2, PBX1, PBX3, FOXE3	2338	234	15855	1.65189	0.0692214	0.00714772	0.181114					Maz
				Actl6a								GOTERM_BP_ALL	GO:0048812~neuron projection morphogenesis	46	1.55985	0.000107365	CCKAR, HPRT, NDN, ATL1, GDF7, PAX6, PIP5K1C, L1CAM, NRN1, GLI2, CDH4, NR2E1, EPHB1, EPHB2, ARX, HOXA1, PTK2, ATOH1, BDNF, APP, ANK3, BCL11B, LMTK2, GBX2, POU4F3, POU4F2, TNN, B3GNT2, FOXD1, RTN4R, NEUROG2, GAS1, RGNEF, AFG3L2, ISL1, TBR1, NUMBL, SLIT3, FEZF2, EPHA7, SLITRK3, ULK1, CYFIP1, APBB2, DST, GAP43	2095	176	14219	1.7739	0.337662	0.00507326	0.198439					Ldb1
				Dhx37								GOTERM_BP_ALL	GO:0009792~embryonic development ending in birth or egg hatching	92	3.1197	0.000109656	GNA13, NOG, PAX6, TGFB3, DLK1, TTN, GLI2, MED21, ACVR1C, WNT2, MEN1, HOXC6, GATA2, DAB2, APOB, OSR2, POU5F1, COL4A3BP, GATA4, CASP8, MSGN1, MLL2, TWIST1, SOCS3, TCFAP2A, PTPRR, SIX2, LEF1, SPINT1, DLL1, JUNB, BCL2L11, MAN2A1, ADM, HOXD3, PDGFRA, FOXC2, TGIF1, FOXC1, CDK11B, GNAS, ACVR1, MED1, 2610005L07RIK, ZFAND5, IFITM1, ELL, PRKDC, EGLN1, BCL2L1, TPM1, PFN1, RGMA, CHD7, SLC30A1, HAND2, NUP50, …	2095	425	14219	1.46921	0.343462	0.00511825	0.202671					Olfr1030
				Nsfl1c								GOTERM_BP_ALL	GO:0043009~chordate embryonic development	91	3.08579	0.000125233	GNA13, NOG, PAX6, TGFB3, DLK1, TTN, GLI2, MED21, ACVR1C, WNT2, MEN1, HOXC6, GATA2, DAB2, APOB, OSR2, POU5F1, COL4A3BP, GATA4, CASP8, MSGN1, MLL2, TWIST1, SOCS3, TCFAP2A, PTPRR, SIX2, LEF1, SPINT1, DLL1, JUNB, BCL2L11, MAN2A1, ADM, HOXD3, PDGFRA, FOXC2, TGIF1, FOXC1, CDK11B, GNAS, ACVR1, MED1, 2610005L07RIK, ZFAND5, IFITM1, ELL, PRKDC, EGLN1, BCL2L1, TPM1, PFN1, RGMA, CHD7, SLC30A1, HAND2, NUP50, …	2095	421	14219	1.46705	0.381556	0.00577302	0.231428					Ell3
				Lgals9								GOTERM_BP_ALL	GO:0001654~eye development	42	1.42421	0.000129779	HMGN1, HMGB1, TWSG1, FZR1, TH, SOX2, PAX6, FGF10, PAX2, NR2E1, MEIS1, WT1, EPHB1, EPHB2, CHD7, MAP3K1, BCL11B, POU2F1, POU4F2, RARB, MAF, LMX1B, OTX2, NF1, RPGRIP1L, GAS1, CACNA1S, FOXP2, GNGT1, RDH10, BAX, SP3, NTRK2, TGIF1, NEUROD1, FOXC2, TGIF2, FOXC1, MAB21L2, FOXE3, KLF4, MED1	2095	157	14219	1.81566	0.392252	0.00591096	0.23982					Acadm
				Nup205								GOTERM_BP_ALL	GO:0030902~hindbrain development	23	0.779925	0.000149173	LMX1B, RFX4, AGTPBP1, MAFB, AARS, RPGRIP1L, EN1, GAS1, SMAD1, EN2, GLI2, TBR1, FOXP2, HOXA1, ATP2B2, HOXB1, ULK1, MTPN, GBX2, LHX5, NEUROD1, POU4F1, NFIB	2095	67	14219	2.3299	0.435842	0.00671173	0.275611					Kdm4d
				Zfp68								GOTERM_BP_ALL	GO:0042471~ear morphogenesis	25	0.847745	0.000151304	TSHZ1, SOX2, FGF10, ZIC1, PAX2, ATP2B2, HOXA1, ATOH1, CHD7, INSIG2, PRKRA, INSIG1, POU4F3, GBX2, MYC, CDH23, MAFB, OTX2, SIX2, TBX1, DLL1, GAS1, FZD6, USH1C, HMX3	2095	76	14219	2.2326	0.440437	0.00672841	0.279544					Hk1
				Gm266								GOTERM_CC_ALL	GO:0005654~nucleoplasm	121	4.10309	0.000207144	MORF4L1, NCBP2, MED23, TBP, MED21, DPY30, MLL5, INTS4, INTS7, EED, OLIG2, MLL1, MLL2, IKBKAP, HNRNPA2B1, TCFAP2A, MED11, TCFAP2D, MED13, AHR, PRDM9, LRPPRC, ELL, ONECUT3, SOX2, SFPI1, TRRAP, BOP1, SOX6, BC085271, MEIS1, ZFP768, WT1, MED12L, HNRNPL, DDX3X, HNRNPF, HOXA9, TAF9, TFDP1, TAF1, NRBF2, EPAS1, SMAD7, MAFB, SMAD6, TAF7, CASC3, SMAD1, NOP10, USF1, CTR9, NRF1, HDAC3, ATF3, ETS1, CDKN2AIP, G…	2338	599	15855	1.36987	0.113585	0.0109011	0.304228					Ascl1
				Mars								GOTERM_MF_ALL	GO:0042578~phosphoric ester hydrolase activity	71	2.4076	0.000189584	IMPA2, PDP2, SGPP1, CDC14B, PDE3B, BC005764, PDE4B, DNAJC6, C330005M16RIK, ENOPH1, NT5C, PTPRJ, MINPP1, PTPRM, PTPRG, PPAP2C, FBP1, PTPRR, PDE10A, FBP2, LPIN2, PPP1CB, EYA4, MTMR11, EYA2, ACAP1, CTDP1, VPS29, PHLPP1, STYXL1, PFKFB4, PFKFB3, NT5C1A, 9630033F20RIK, ACP5, DUSP12, DUSP11, PPM1B, G6PC3, MTMR3, PLCL1, MTMR1, PTPLB, DUSP14, PLCH2, SEC16A, PTPLA, PPP2CB, MTMR9, PPAP2A, PPAP2B, INPP5A, PP…	2291	311	15404	1.53499	0.219492	0.0188818	0.309302					Fhl1
				Npr1								GOTERM_MF_ALL	GO:0032559~adenyl ribonucleotide binding	265	8.9861	0.000229713	KIFC2, FASTKD3, ADCY1, ADCY8, ADCY5, AURKA, IARS2, ACTG1, ATP2B2, DDX17, CLK3, DHX37, OASL2, CLK4, MOS, DYNC2H1, RAPGEF3, BCR, PAN3, PIK3CB, MYLK3, AARS, OLA1, PIM3, SCYL3, MARK3, CARNS1, DNAHC2, SCYL1, RAB18, CAMK4, SCYL2, DNAHC8, ACAP1, DNAHC9, HARS, PDGFRA, NEK5, KIF26B, PFKFB4, PFKFB3, NEK2, TDRD9, DNAHC1, UBA7, HSPA1A, ATP12A, EPHB1, UHMK1, TK1, EPHB2, CAMKV, HSPA1L, EPHB6, VRK1, ZAP70, DHX9…	2291	1460	15404	1.2204	0.259381	0.0212194	0.374655					C1ql4
				AI317395								GOTERM_BP_ALL	GO:0032990~cell part morphogenesis	52	1.76331	0.000204087	CCKAR, HPRT, ATL1, GDF7, PAX6, PIP5K1C, L1CAM, GLI2, NR2E1, ATOH1, BDNF, APP, ANK3, COL4A3BP, DYNC2H1, POU4F3, POU4F2, TBR1, SLIT3, NUMBL, SLITRK3, DST, GAP43, ONECUT1, NDN, NRN1, CDH4, EPHB1, EPHB2, ARX, HOXA1, PTK2, BCL11B, GBX2, LMTK2, TNN, B3GNT2, FOXD1, RTN4R, RPGRIP1L, NEUROG2, GAS1, RGNEF, AFG3L2, ISL1, WWTR1, FEZF2, EPHA7, ULK1, BAX, CYFIP1, APBB2	2095	212	14219	1.66476	0.543042	0.00896148	0.37689					Srgap3
				Trnp1								GOTERM_BP_ALL	GO:0043010~camera-type eye development	36	1.22075	0.000207508	HMGN1, TWSG1, FZR1, TH, SOX2, PAX6, FGF10, PAX2, NR2E1, MEIS1, WT1, EPHB1, EPHB2, CHD7, MAP3K1, BCL11B, POU2F1, POU4F2, MAF, LMX1B, NF1, RPGRIP1L, GAS1, CACNA1S, FOXP2, RDH10, SP3, BAX, TGIF1, NEUROD1, FOXC2, TGIF2, FOXC1, MAB21L2, KLF4, MED1	2095	130	14219	1.87951	0.549001	0.00900793	0.383195					Dsg1b
				4930402F06Rik								GOTERM_BP_ALL	GO:0048858~cell projection morphogenesis	50	1.69549	0.000218137	CCKAR, HPRT, ATL1, GDF7, PAX6, PIP5K1C, L1CAM, GLI2, NR2E1, ATOH1, BDNF, APP, ANK3, DYNC2H1, POU4F3, POU4F2, TBR1, SLIT3, NUMBL, SLITRK3, DST, GAP43, ONECUT1, NDN, NRN1, CDH4, EPHB1, EPHB2, ARX, HOXA1, PTK2, BCL11B, GBX2, LMTK2, TNN, B3GNT2, FOXD1, RPGRIP1L, RTN4R, NEUROG2, GAS1, RGNEF, ISL1, WWTR1, AFG3L2, FEZF2, EPHA7, ULK1, CYFIP1, APBB2	2095	202	14219	1.67998	0.567028	0.00936134	0.402786					Espnl
				Purb								GOTERM_BP_ALL	GO:0045664~regulation of neuron differentiation	30	1.01729	0.000259825	RTN4, TNFRSF12A, SOX2, PAX6, GLI2, TIMP2, CDH4, MEIS1, NR2E1, EPHB2, BDNF, ATOH1, PTK2, RHOC, POU3F2, SOCS2, PLXNB2, FOXA1, DLL1, ISL1, ASCL1, ULK1, HOXD3, NTRK2, TGIF1, CNTN4, PBX1, ID4, TGIF2, CIT	2095	102	14219	1.99621	0.631044	0.0110175	0.479587					Pigw
				Onecut1								GOTERM_BP_ALL	GO:0006793~phosphorus metabolic process	165	5.59512	0.000278643	PDP2, TGFB3, AURKA, LPAR1, TTN, ADORA1, WNT2, PRKAR2B, APP, CLK3, AAK1, CLK4, MOS, STK39, PTPRJ, RET, BCR, PTPRM, PAN3, CSNK1G1, PIK3CB, PTPRG, STK24, MYLK3, PTPRR, PIM3, SCYL3, CDKL3, MARK3, PPP1CB, CDKL2, WEE1, SPAG9, SCYL1, CAMK4, SCYL2, ACAP1, PDGFRA, RIPK3, NEK5, KALRN, STYXL1, FGFR4, NEK2, ACP5, DUSP12, EPHA10, ULK4, DUSP11, EPHB1, UHMK1, EPHB2, CAMKV, VRK1, PTK2, EPHB6, SBK1, PTPLB, DUSP14…	2095	866	14219	1.29316	0.656752	0.0116818	0.514237					Bbc3
				Pde12								GOTERM_BP_ALL	GO:0006796~phosphate metabolic process	165	5.59512	0.000278643	PDP2, TGFB3, AURKA, LPAR1, TTN, ADORA1, WNT2, PRKAR2B, APP, CLK3, AAK1, CLK4, MOS, STK39, PTPRJ, RET, BCR, PTPRM, PAN3, CSNK1G1, PIK3CB, PTPRG, STK24, MYLK3, PTPRR, PIM3, SCYL3, CDKL3, MARK3, PPP1CB, CDKL2, WEE1, SPAG9, SCYL1, CAMK4, SCYL2, ACAP1, PDGFRA, RIPK3, NEK5, KALRN, STYXL1, FGFR4, NEK2, ACP5, DUSP12, EPHA10, ULK4, DUSP11, EPHB1, UHMK1, EPHB2, CAMKV, VRK1, PTK2, EPHB6, SBK1, PTPLB, DUSP14…	2095	866	14219	1.29316	0.656752	0.0116818	0.514237					Nr3c2
				Csnk1a1								GOTERM_BP_ALL	GO:0030030~cell projection organization	71	2.4076	0.000310036	CCKAR, HPRT, ATL1, GDF7, PAX6, PIP5K1C, L1CAM, LPAR1, GLI2, NR2E1, VCL, ATP2B2, APP, ATOH1, BDNF, ANK3, DYNC2H1, POU4F3, POU4F2, SS18L1, TUBB4, CDH23, CCDC88A, BAIAP2, TBR1, NUMBL, SLIT3, SLITRK3, NCK1, TRAPPC4, CNTN4, WASL, DST, GAP43, NDN, EXOC7, ONECUT1, NRN1, CDH4, EPHB1, EPHB2, ARX, HOXA1, PTK2, BCL11B, LMTK2, GBX2, TNN, B3GNT2, FOXD1, BAIAP2L1, TTC30A1, RTN4R, RPGRIP1L, NEUROG2, GAS1, RGNEF…	2095	319	14219	1.51061	0.695716	0.0128493	0.572016					Farp2
				Rasa1								GOTERM_CC_ALL	GO:0031981~nuclear lumen	167	5.66294	0.000390665	MORF4L1, EIF6, NCBP2, SRP68, MED23, TBP, MED21, DPY30, MLL5, INTS4, INTS7, EED, DDX21, ACIN1, ZRSR2, OLIG2, GNL2, IMP4, MLL1, MLL2, IKBKAP, TCFAP2A, HNRNPA2B1, MED11, TCFAP2D, MED13, AHR, RSL1D1, PRDM9, FBLL1, LRPPRC, XRN2, LMNB2, ELL, ONECUT3, SOX2, SFPI1, TRRAP, BOP1, SOX6, LIN28A, BC085271, MEIS1, WT1, ZFP768, CXXC1, MED12L, HNRNPL, TCERG1, DDX3X, HNRNPF, HOXA9, TAF9, TFDP1, TAF1, DHX9, TSEN54…	2338	883	15855	1.28256	0.203407	0.0187725	0.573041					Cyb5r4
				Snta1								GOTERM_BP_ALL	GO:0000902~cell morphogenesis	69	2.33978	0.000344496	CCKAR, NOG, HPRT, ATL1, GDF7, MAEL, PAX6, PIP5K1C, L1CAM, PAX2, GLI2, NR2E1, ATP2B2, DAB2, ATOH1, WNT4, BDNF, APP, ANK3, COL4A3BP, DYNC2H1, POU4F3, POU4F2, SPR, CDH23, LEF1, TBR1, NUMBL, SLIT3, SS18, SLITRK3, DST, GAP43, PARD3, NDN, ONECUT1, PPP3R1, SOX6, NRN1, SOX9, CDH4, EPHB1, EPHB2, ARX, HOXA1, PTK2, FAT1, BCL11B, LMTK2, GBX2, BCL6, TNN, B3GNT2, FOXD1, HNRNPAB, CSNK1A1, RTN4R, RPGRIP1L, NEURO…	2095	309	14219	1.51557	0.733414	0.0141151	0.635403					Inpp1
				Cyth1								GOTERM_BP_ALL	GO:0032318~regulation of Ras GTPase activity	25	0.847745	0.000360191	ARFGAP2, TBC1D9, ASAP3, ADAP1, TBC1D16, SPRY1, SMAP1, TBC1D5, BCL6, MLST8, AGAP1, TBC1D1, AGAP2, AGAP3, TBC1D9B, TBC1D2B, TBC1D10B, TBC1D10A, NF1, ARHGAP27, DGKI, SGSM1, ACAP3, ACAP1, MTOR	2095	80	14219	2.12097	0.748999	0.0145977	0.664259					Zcchc24
				Brpf1								GOTERM_MF_ALL	GO:0017076~purine nucleotide binding	329	11.1563	0.000408941	KIFC2, FASTKD3, ADCY1, ADCY8, ADCY5, AURKA, IARS2, ACTG1, ATP2B2, DDX17, DIRAS2, CLK3, DHX37, OASL2, CLK4, DYNC2H1, RAB23, MOS, RAB25, RAPGEF3, GTPBP1, GBP6, BCR, PAN3, PIK3CB, MYLK3, AARS, SPAG1, OLA1, PIM3, GEM, SCYL3, MARK3, CARNS1, DNAHC2, SCYL1, RAB18, CAMK4, SCYL2, ACAP1, DNAHC8, DNAHC9, HARS, PDGFRA, NEK5, KIF26B, GNAI3, PFKFB4, NEK2, PFKFB3, TDRD9, UBA7, DNAHC1, RAB40C, ARF6, HSPA1A, ATP1…	2291	1871	15404	1.18231	0.414093	0.035012	0.666056					Ccnl2
				Bnip3								GOTERM_MF_ALL	GO:0005524~ATP binding	260	8.81655	0.000424389	KIFC2, FASTKD3, ADCY1, ADCY8, ADCY5, AURKA, IARS2, ACTG1, ATP2B2, DDX17, CLK3, DHX37, OASL2, CLK4, MOS, DYNC2H1, BCR, PAN3, PIK3CB, MYLK3, AARS, OLA1, PIM3, SCYL3, MARK3, CARNS1, DNAHC2, SCYL1, RAB18, CAMK4, SCYL2, DNAHC8, ACAP1, DNAHC9, HARS, PDGFRA, NEK5, KIF26B, PFKFB4, PFKFB3, NEK2, TDRD9, DNAHC1, UBA7, HSPA1A, ATP12A, EPHB1, UHMK1, TK1, EPHB2, CAMKV, HSPA1L, VRK1, EPHB6, ZAP70, DHX9, MOCS3, …	2291	1443	15404	1.21148	0.42581	0.0340804	0.691135					Commd3
				Cldn5								GOTERM_BP_ALL	GO:0042391~regulation of membrane potential	33	1.11902	0.00038919	MYO5A, CAV3, GRIK1, GRIK3, GNA11, DRD4, BNIP3, KCNA5, CACNB4, GCLM, PEX5L, ADORA1, MBP, SERINC5, GRIN2D, GRID2, CHRNA7, POU3F2, OLIG2, POU3F1, CHRNA1, EIF2B4, ERCC2, CLN3, SMAD7, CACNA1I, NF1, CACNG2, AFG3L2, NTSR2, FYN, NAB1, KCNH2	2095	119	14219	1.88214	0.77544	0.0155993	0.717557					Fabp5
				Dpp6								GOTERM_BP_ALL	GO:0031175~neuron projection development	52	1.76331	0.000416584	CCKAR, HPRT, ATL1, GDF7, PAX6, PIP5K1C, L1CAM, GLI2, NR2E1, ATOH1, BDNF, APP, ANK3, POU4F3, POU4F2, SS18L1, TBR1, SLIT3, NUMBL, SLITRK3, TRAPPC4, CNTN4, DST, GAP43, NDN, EXOC7, NRN1, CDH4, EPHB1, EPHB2, ARX, HOXA1, PTK2, BCL11B, LMTK2, GBX2, TNN, B3GNT2, FOXD1, RTN4R, NEUROG2, GAS1, RGNEF, ISL1, AFG3L2, PPP1R9B, FEZF2, EPHA7, ULK1, CYFIP1, APBB2, CIT	2095	218	14219	1.61894	0.797854	0.0165159	0.76788					Abhd12
				Epb4.1l4b								GOTERM_MF_ALL	GO:0043566~structure-specific DNA binding	24	0.813835	0.000474349	HMGB1, CNBP, RAD51AP1, THRB, MSH3, REFBP2, MSH5, HNRNPA2B1, MLH1, POT1B, SPEN, WT1, PURB, PURA, ATOH1, LONP1, CGGBP1, SP3, FOXC2, BCL6, MYC, LRPPRC, TERF2, NFIB	2291	76	15404	2.12327	0.46212	0.0358204	0.7722					C8g
				Hpcal1								GOTERM_BP_ALL	GO:0006464~protein modification process	228	7.73143	0.000434728	PDP2, B3GALT6, AURKA, LPAR1, ADORA1, APP, CLK3, CLK4, MOS, CRY1, PTPRJ, BCR, PTPRM, PAN3, PTPRG, MYLK3, PTPRR, PIM3, SCYL3, MARK3, MGAT2, SPAG9, PRDM9, UHRF2, HUWE1, SCYL1, CAMK4, SCYL2, ACAP1, PDGFRA, PRMT10, MGAT5, NEK5, USP17L5, SUV420H1, NEK2, UBA7, PPT2, DUSP12, DUSP11, EPHB1, UHMK1, EPHB2, CAMKV, VRK1, EPHB6, DUSP14, ZAP70, MOCS3, ST6GAL2, SMAD7, EPM2A, TAOK3, PTPN13, DUSP21, EPHA2, EPHA7, …	2095	1260	14219	1.22814	0.811454	0.0170531	0.801198					Gopc
				Ola1								GOTERM_BP_ALL	GO:0016477~cell migration	56	1.89895	0.000436986	CCKAR, FGF15, IL16, PAX6, FGF10, NR2E1, WNT2, ATOH1, APOA1, GAB2, POU4F1, TWIST1, FMNL1, PRKCA, RET, C5AR1, CCDC88A, MDGA1, ASCL1, TNS3, NCK1, ST14, FOXC1, LAMC1, ACVR1, ZFAND5, 2610005L07RIK, NDN, TNFRSF12A, PRKDC, KIT, PEX5L, ARX, PTK2, DOCK1, PLEKHG5, GBX2, POU3F3, POU3F2, TNN, TES, LMX1B, ITGA1, NEUROG2, ITGA3, TBX1, ISL1, CORO1A, NUP62, ULK1, FYN, BAX, LTB4R2, FOXE1, HBEGF, APBB2	2095	240	14219	1.58366	0.813082	0.0169675	0.805344					Wnt5b
				Gm4981								GOTERM_MF_ALL	GO:0005083~small GTPase regulator activity	53	1.79722	0.00050529	PREX1, IQGAP3, TTN, MCF2L, TBC1D16, SMAP1, TIAM2, ARHGAP1, AGAP1, AGAP2, AGAP3, TBC1D9B, BCR, ARHGEF7, PSD3, ARHGEF17, ARHGAP27, ARHGEF12, SGSM1, ARHGAP33, ACAP3, ACAP1, WASL, KALRN, ARFGAP2, FGD1, TBC1D9, CYTH1, AKAP13, ASAP3, CYTH3, RIMS2, ADAP1, PLEKHG3, RASGRP3, PLEKHG5, TBC1D5, D10BWG1379E, IQSEC3, TBC1D1, FGD6, NGEF, OBSCN, TBC1D2B, TBC1D10B, TBC1D10A, DOCK9, RGNEF, E130306D19RIK, CDC42BPA,…	2291	223	15404	1.59801	0.483449	0.0360337	0.822375					Pak1ip1
				Srebf2								GOTERM_MF_ALL	GO:0030695~GTPase regulator activity	78	2.64496	0.00054008	PREX1, IQGAP3, ARHGAP17, RASGEF1C, TTN, MCF2L, RGL2, TBC1D16, ARHGAP22, SMAP1, TIAM2, ARHGAP1, RAPGEF3, AGAP1, AGAP2, EIF2B4, AGAP3, TBC1D9B, DAB2IP, BCR, ARHGEF7, PSD3, ARHGAP27, ARHGEF17, ARHGAP29, ARHGEF12, ARHGAP23, RALGAPA2, ARHGAP33, SGSM1, ACAP3, ACAP1, WASL, SRGAP2, KALRN, ARFGAP2, FGD1, TBC1D9, CYTH1, AKAP13, CYTH3, ASAP3, RIMS2, STARD13, ADAP1, RASAL2, PLEKHG3, TAGAP, DOCK1, RASGRP3, PL…	2291	361	15404	1.45277	0.506422	0.0364798	0.878763					Stk10
				2010317E24Rik								GOTERM_BP_ALL	GO:0045596~negative regulation of cell differentiation	45	1.52594	0.000481295	RTN4, TWSG1, NOG, HMGB3, SOX2, PAX6, FGF10, SOX9, GLI2, PRDM16, NR2E1, MEIS1, EPHB2, MEN1, NPHP3, PTK2, BDNF, WNT4, POU5F1, HLX, INSIG1, BCL6, RHOC, PIK3R1, IHH, TWIST1, FLT3, NF1, SIX2, DLL1, WWTR1, ISL1, SIRT1, PTHLH, DLX2, CCND1, RIF1, ULK1, CNTN4, PBX1, ID4, CIT, RBM15, CHRD, KLF4	2095	182	14219	1.67813	0.842318	0.0184853	0.886659					Npepps
				Rad50								GOTERM_BP_ALL	GO:0040007~growth	47	1.59376	0.000507274	MYO5A, GM8580, HELT, NDN, GDF7, VPS54, TGFB3, FGF10, NINJ1, BCL2L1, SGMS1, SOX9, GLI2, ACVR1C, TAL2, APP, RLN1, MTPN, SAFB, POU4F3, POU4F2, TNN, IHH, ERCC2, CCNB1IP1, HPN, LMX1B, GAS1, FOXP2, TNKS2, PLAUR, RPL29, INHBB, PTHLH, RDH10, CCNB2, ADM, ULK1, HBEGF, FOXC2, CYFIP1, FOXC1, AREG, GAP43, XRN2, BMP8A, MED1, SLC9A1	2095	193	14219	1.65282	0.857285	0.0192807	0.934306					Atp1a1
				Olfm2								GOTERM_CC_ALL	GO:0044446~intracellular organelle part	530	17.9722	0.000701543	KIFC2, HCCS, PPP2R5A, H1FX, MED23, SGMS1, ANKLE2, MED21, ACTG1, HIST1H2BP, APP, CUL7, HIST1H2BL, INTS4, INTS7, CCNA1, CDH23, IKBKAP, MED11, MED13, SCYL1, SCYL2, SPAG5, TRAPPC4, RYR2, NAGS, HSPA1A, 1700014N06RIK, BCL2L1, BC085271, HSPA1L, PABPC1, PPP2R2B, LFNG, RPS24, RANBP17, DHX9, MKI67, NUF2, DUSP21, NDC80, RPS5, USF1, GGN, PCNA, H3F3B, GM16517, POP5, RTN4, FAM3B, AP3S1, BNIP3, DGCR14, DAXX, GT…	2338	3194	15855	1.12529	0.335314	0.0309301	1.02686					Rapgef5
				1700042B14Rik								GOTERM_BP_ALL	GO:0050793~regulation of developmental process	113	3.83181	0.000583525	GNA13, NOG, THRB, GNA11, TGFB3, FGF10, NR2E1, GATA2, BDNF, WNT4, ATOH1, CUL7, GATA4, INSIG1, SERPINE1, ERAP1, ACIN1, KRT84, TWIST1, SOCS2, ADAMTS20, SOCS3, PLXNB2, SIX2, DLL1, MEPE, JUNB, BCL2L11, PTHLH, ASCL1, HOXD3, TGIF1, TGIF2, AKAP2, TWSG1, FGD1, HMGB1, HMGB3, TNFRSF12A, SOX2, TIMP2, SOX9, MEIS1, EPHB2, NPHP3, PTK2, JUND, ZAP70, LHX5, AGRN, RUNX1, CDC42EP3, KLF10, FOXA1, NTN4, SMAD1, DLX2, C…	2095	568	14219	1.35025	0.893503	0.0219306	1.07403					A230065H16Rik
				Gm14391								GOTERM_BP_ALL	GO:0045165~cell fate commitment	38	1.28857	0.000583928	FGFR4, ONECUT1, GDF7, SOX2, PAX6, FGF10, PRKDC, SOX6, PAX2, SOX9, GLI2, NR2E1, MEN1, GATA2, SPRY1, CASP3, ATOH1, WNT3, POU5F1, POU2F1, OLIG2, PITX1, TBX2, IL7, FOXA1, OTX2, GSX1, DLL1, NEUROG2, TBX1, GAS1, SMAD1, ISL1, ASCL1, DLX2, NEUROD1, FOXC2, GAP43	2095	147	14219	1.75449	0.893668	0.0217328	1.07477					Nags
				H13								GOTERM_CC_ALL	GO:0044422~organelle part	533	18.0739	0.000798201	KIFC2, HCCS, PPP2R5A, H1FX, MED23, SGMS1, ANKLE2, MED21, ACTG1, HIST1H2BP, APP, CUL7, HIST1H2BL, INTS4, INTS7, CCNA1, CDH23, IKBKAP, MED11, MED13, SCYL1, SCYL2, SPAG5, TRAPPC4, RYR2, NAGS, HSPA1A, 1700014N06RIK, BCL2L1, BC085271, HSPA1L, PABPC1, PPP2R2B, LFNG, RPS24, RANBP17, DHX9, MKI67, NUF2, DUSP21, NDC80, RPS5, USF1, GGN, PCNA, H3F3B, GM16517, POP5, RTN4, FAM3B, AP3S1, BNIP3, DGCR14, DAXX, GT…	2338	3216	15855	1.12391	0.3717	0.0326507	1.16757					Olfr452
				Rgs14								GOTERM_BP_ALL	GO:0043412~biopolymer modification	236	8.00271	0.000671308	PDP2, B3GALT6, AURKA, LPAR1, ADORA1, APP, CLK3, CLK4, MOS, CRY1, PTPRJ, BCR, PTPRM, PAN3, PTPRG, MYLK3, AARS, PTPRR, PIM3, SCYL3, MARK3, MGAT2, SPAG9, PRDM9, UHRF2, HUWE1, SCYL1, CAMK4, SCYL2, ACAP1, PDGFRA, PRMT10, MGAT5, NEK5, USP17L5, SUV420H1, NEK2, UBA7, PPT2, DUSP12, DUSP11, PUS7, EPHB1, UHMK1, EPHB2, CAMKV, VRK1, EPHB6, DUSP14, ZAP70, MOCS3, ST6GAL2, SMAD7, EPM2A, TAOK3, PTPN13, DUSP21, EP…	2095	1320	14219	1.21345	0.923974	0.0247059	1.23466					Bhlhe41
				Siah2								GOTERM_BP_ALL	GO:0043087~regulation of GTPase activity	27	0.915565	0.000700333	ARFGAP2, TBC1D9, ASAP3, ADAP1, TBC1D16, SPRY1, SMAP1, RASGRP3, ARHGAP1, TBC1D5, BCL6, MLST8, AGAP1, TBC1D1, AGAP2, AGAP3, TBC1D9B, TBC1D2B, TBC1D10B, TBC1D10A, NF1, ARHGAP27, DGKI, SGSM1, ACAP3, ACAP1, MTOR	2095	93	14219	1.97045	0.931991	0.0255161	1.28771					Zfp39
				Gbx2								GOTERM_BP_ALL	GO:0007411~axon guidance	28	0.949474	0.000715629	GDF7, PAX6, L1CAM, GLI2, CDH4, EPHB1, EPHB2, ARX, HOXA1, BDNF, ATOH1, APP, ANK3, GBX2, POU4F3, LMTK2, POU4F2, B3GNT2, FOXD1, NEUROG2, GAS1, ISL1, TBR1, SLIT3, FEZF2, EPHA7, APBB2, GAP43	2095	98	14219	1.93917	0.93587	0.0258213	1.31566					Wdr17
				Gm5176								GOTERM_CC_ALL	GO:0070013~intracellular organelle lumen	205	6.95151	0.000938804	SRP68, MED23, IARS2, MED21, BDNF, INTS4, INTS7, ZRSR2, MRPL34, IKBKAP, MED11, MED13, PRDM9, TXNDC5, FBLL1, MRPL43, NAGS, LMNB2, ELL, SFPI1, HSPA1A, BOP1, BC085271, HSPA1L, OLFM1, DHX9, TSEN54, NRBF2, MKI67, SMAD7, SMAD6, SMAD1, NOP10, USF1, GGN, ETS1, PCNA, POP5, HELT, COPS5, BNIP3, DAXX, WBP7, LONP1, RRP1B, P4HA3, BHLHE41, MYC, DEDD2, MRPL1, MINPP1, RBBP5, CTBP2, BRF1, RBBP6, CCND1, NOL10, NOL12…	2338	1133	15855	1.227	0.421109	0.0357867	1.37191					Insr
				Brf1								GOTERM_MF_ALL	GO:0016772~transferase activity, transferring phosphorus-containing groups	178	6.03594	0.000867642	FASTKD3, DTYMK, AURKA, EPT1, SGMS1, TTN, WNT2, PACSIN1, CDKN2B, CLK3, AAK1, COL4A3BP, OASL2, CLK4, PRIM2, MOS, STK39, ITPK1, RET, BCR, PAN3, CSNK1G1, PIK3CB, STK24, MYLK3, PIM3, SCYL3, CDKL3, MARK3, PKIA, CDKL2, WEE1, PLAUR, SCYL1, CAMK4, SCYL2, ACAP1, PDGFRA, RIPK3, AKAP6, AKAP2, NEK5, PRPS2, AKAP3, KALRN, PRPS1, LY6G6E, FGFR4, CDK5R2, NAGS, PFKFB4, PFKFB3, NEK2, PHKA1, AKAP13, EPHA10, ULK4, TRR…	2291	957	15404	1.25059	0.678417	0.0551462	1.4082					Hoxc10
				Htr5b								GOTERM_MF_ALL	GO:0060589~nucleoside-triphosphatase regulator activity	78	2.64496	0.000892128	PREX1, IQGAP3, ARHGAP17, RASGEF1C, TTN, MCF2L, RGL2, TBC1D16, ARHGAP22, SMAP1, TIAM2, ARHGAP1, RAPGEF3, AGAP1, AGAP2, EIF2B4, AGAP3, TBC1D9B, DAB2IP, BCR, ARHGEF7, PSD3, ARHGAP27, ARHGEF17, ARHGAP29, ARHGEF12, ARHGAP23, RALGAPA2, ARHGAP33, SGSM1, ACAP3, ACAP1, WASL, SRGAP2, KALRN, ARFGAP2, FGD1, TBC1D9, CYTH1, AKAP13, CYTH3, ASAP3, RIMS2, STARD13, ADAP1, RASAL2, PLEKHG3, TAGAP, DOCK1, RASGRP3, PL…	2291	367	15404	1.42902	0.688555	0.0540344	1.44767					Fam134c
				Bst2								GOTERM_MF_ALL	GO:0001883~purine nucleoside binding	274	9.29129	0.000900042	KIFC2, FASTKD3, ADCY1, ADCY8, ADCY5, AURKA, IARS2, ADORA1, ACTG1, ATP2B2, DDX17, CLK3, DHX37, OASL2, CLK4, DYNC2H1, MOS, RAPGEF3, BCR, PAN3, PIK3CB, MYLK3, AARS, OLA1, PIM3, SCYL3, MARK3, CARNS1, DNAHC2, SCYL1, RAB18, CAMK4, SCYL2, DNAHC8, ACAP1, DNAHC9, HARS, PDGFRA, NEK5, KIF26B, PFKFB4, PFKFB3, NEK2, TDRD9, DNAHC1, UBA7, HSPA1A, ATP12A, EPHB1, UHMK1, TK1, EPHB2, CAMKV, HSPA1L, NPHP3, EPHB6, VR…	2291	1548	15404	1.19011	0.691762	0.0520891	1.46042					Ikbkb
				Pdik1l								GOTERM_BP_ALL	GO:0050794~regulation of cellular process	984	33.3672	0.000843288	PPP2R5A, MED23, SGMS1, MED21, APP, OLFR1157, DIRAS2, CUL7, CCR10, SERPINE1, PQBP1, PATZ1, IKBKAP, ICOSL, PIK3CB, MED11, GEM, MED13, SSTR5, OLFR497, OLFR1349, SSTR3, RYR2, OLFR495, OLFR1373, ARF6, BCL2L1, A630089N07RIK, VPS72, ARX, PFN1, ATN1, SSXB1, ZAP70, CASZ1, PPP2R2B, PPP2R2C, OLFR898, ZC3H15, 2810002N01RIK, GAS1, USF1, GUCY2D, GNGT1, FOXI2, 9130019O22RIK, RAB1, CDC42BPA, PPRC1, MAB21L2, ELF1…	2095	6224	14219	1.07303	0.960721	0.0300767	1.54863					Gm10104
				Kcng2								GOTERM_MF_ALL	GO:0019899~enzyme binding	53	1.79722	0.000966865	PDE3B, AURKA, UBQLN1, WNT2, CUL7, CHRNA7, AGAP2, CUL1, FMNL1, ANAPC2, ELP2, IRS2, CCDC88A, PTPRR, IRS1, FLNA, NRIP1, RNF180, SPAG9, CCND1, TGIF1, NXT1, CAMTA2, TRIB3, RIMS2, DAAM1, GCLM, CDH5, IGF1R, PFN1, RASGRP3, EXOC2, HSPA9, TES, ZBTB7A, RANBP17, EPAS1, FLT3, UBE4B, TAF7, SMG7, DOCK9, MOBKL1A, NPR1, DOCK7, DOCK8, DGKI, SIRT1, DOCK6, DOCK3, CYFIP1, SYTL3, APBB2	2291	229	15404	1.55614	0.717564	0.0534862	1.56805					Lrrc3
				Mtap6								GOTERM_BP_ALL	GO:0043583~ear development	29	0.983384	0.000856345	TSHZ1, SOX2, FGF10, ZIC1, PAX2, HOXA1, ATP2B2, ATOH1, BDNF, CHD7, INSIG2, PRKRA, INSIG1, GBX2, POU4F3, MYC, CDH23, MAFB, OTX2, SIX2, TBX1, DLL1, GAS1, WHRN, BCL2L11, FZD6, RDH10, USH1C, HMX3	2095	104	14219	1.89256	0.962642	0.0302544	1.57243					Tagln2
				Rnf13								GOTERM_CC_ALL	GO:0043233~organelle lumen	205	6.95151	0.00109489	SRP68, MED23, IARS2, MED21, BDNF, INTS4, INTS7, ZRSR2, MRPL34, IKBKAP, MED11, MED13, PRDM9, TXNDC5, FBLL1, MRPL43, NAGS, LMNB2, ELL, SFPI1, HSPA1A, BOP1, BC085271, HSPA1L, OLFM1, DHX9, TSEN54, NRBF2, MKI67, SMAD7, SMAD6, SMAD1, NOP10, USF1, GGN, ETS1, PCNA, POP5, HELT, COPS5, BNIP3, DAXX, WBP7, LONP1, RRP1B, P4HA3, BHLHE41, MYC, DEDD2, MRPL1, MINPP1, RBBP5, CTBP2, BRF1, RBBP6, CCND1, NOL10, NOL12…	2338	1136	15855	1.22376	0.471428	0.039065	1.5983					Tmem184c
				Cntn5								GOTERM_BP_ALL	GO:0048519~negative regulation of biological process	236	8.00271	0.000874354	NOG, FGFRL1, SGMS1, ADORA1, CIAPIN1, HTR1B, SIN3B, BDNF, INSIG2, HTRA1, SOSTDC1, INSIG1, GRID2, RAB23, PATZ1, CHRNA7, RARB, TWIST1, ADAMTS20, AARS, ACAP1, TGIF1, IFI30, HSPA1A, BCL2L1, EPHB2, HSPA1L, PFN1, NPHP3, KRAS, ATN1, HEXIM1, CDA, BCOR, HNRNPAB, IKZF4, SPHK2, GAS1, SMAD1, TAX1BP3, DLX2, NUP62, ATP2A1, KLRB1B, GHSR, KLF4, RTN4, ELF1, HELT, BNIP3, MLH1, POT1B, GLI2, DAXX, VILL, TRIAP1, BAG3,…	2095	1326	14219	1.20796	0.965138	0.0305995	1.60525					Prkar2b
				Xlr								GOTERM_MF_ALL	GO:0004672~protein kinase activity	115	3.89963	0.00101601	FASTKD3, AURKA, TTN, WNT2, CLK3, AAK1, CLK4, MOS, STK39, RET, BCR, PAN3, CSNK1G1, STK24, MYLK3, PIM3, SCYL3, MARK3, CDKL3, CDKL2, WEE1, SCYL1, CAMK4, SCYL2, ACAP1, RIPK3, PDGFRA, NEK5, KALRN, LY6G6E, FGFR4, NEK2, EPHA10, ULK4, UHMK1, EPHB1, EPHB2, CAMKV, VRK1, EPHB6, PTK2, SBK1, LMTK2, ZAP70, STK38L, TAF1, OBSCN, PTPN3, TAOK3, SMG1, EPHA2, EPHA7, PLK1, ULK1, NTRK2, CDC42BPA, GRK4, MTOR, IKBKB, SR…	2291	583	15404	1.32629	0.735152	0.0538539	1.64713					Gorasp2
				4930447C04Rik								GOTERM_MF_ALL	GO:0001882~nucleoside binding	275	9.32519	0.0010344	KIFC2, FASTKD3, ADCY1, ADCY8, ADCY5, AURKA, IARS2, ADORA1, ACTG1, ATP2B2, DDX17, CLK3, DHX37, OASL2, CLK4, DYNC2H1, MOS, RAPGEF3, BCR, PAN3, PIK3CB, MYLK3, AARS, OLA1, PIM3, SCYL3, MARK3, CARNS1, DNAHC2, SCYL1, RAB18, CAMK4, SCYL2, DNAHC8, ACAP1, DNAHC9, HARS, PDGFRA, NEK5, KIF26B, PFKFB4, PFKFB3, NEK2, TDRD9, DNAHC1, UBA7, HSPA1A, ATP12A, EPHB1, UHMK1, TK1, EPHB2, CAMKV, HSPA1L, NPHP3, EPHB6, VR…	2291	1558	15404	1.18679	0.741449	0.0526688	1.67671					Atp6v0a2
				Zfp758								GOTERM_MF_ALL	GO:0030554~adenyl nucleotide binding	271	9.18956	0.00109656	KIFC2, FASTKD3, ADCY1, ADCY8, ADCY5, AURKA, IARS2, ACTG1, ATP2B2, DDX17, CLK3, DHX37, OASL2, CLK4, DYNC2H1, MOS, RAPGEF3, BCR, PAN3, PIK3CB, MYLK3, AARS, OLA1, PIM3, SCYL3, MARK3, CARNS1, DNAHC2, SCYL1, RAB18, CAMK4, SCYL2, DNAHC8, ACAP1, DNAHC9, HARS, PDGFRA, NEK5, KIF26B, PFKFB4, PFKFB3, NEK2, TDRD9, DNAHC1, UBA7, HSPA1A, ATP12A, EPHB1, UHMK1, TK1, EPHB2, CAMKV, HSPA1L, NPHP3, EPHB6, VRK1, ZAP7…	2291	1535	15404	1.18705	0.761645	0.0536602	1.77663					Ccdc30
				Abhd12								GOTERM_BP_ALL	GO:0030900~forebrain development	41	1.3903	0.00102805	CCKAR, TWSG1, NOG, CEP120, HPRT, SOX3, SOX2, PAX6, GLI2, NR2E1, TAL2, ARX, GATA2, APP, DYNC2H1, POU3F3, POU3F2, RARB, PITX1, RFX4, OTX2, GSX1, NF1, RPGRIP1L, LEF1, NEUROG2, ISL1, TACC1, NUMBL, FOXP2, SALL3, ASCL1, FEZF2, DLX2, FYN, BAX, ID4, LRP2, FABP7, CHRD, NFIB	2095	167	14219	1.6663	0.980681	0.0355601	1.88488					Kdm4c
				Gm5168								GOTERM_CC_ALL	GO:0005795~Golgi stack	13	0.440827	0.0012991	CLN3, A4GALT, B3GALT6, ATL1, NSFL1C, SGMS1, CHPF2, MGAT2, SULF2, CHSY3, CSGALNACT2, B4GALNT3, TRAPPC4	2338	32	15855	2.75496	0.530725	0.0435281	1.89375					Lce1d
				Stk38l								GOTERM_BP_ALL	GO:0016311~dephosphorylation	36	1.22075	0.00105728	STYXL1, IMPA2, PDP2, CDC14B, ACP5, DUSP12, DUSP11, PPM1B, MTMR3, MTMR1, PTPLB, DUSP14, PTPLA, MTMR9, PPAP2A, INPP5A, PTPRB, PTPRJ, PTPRD, PTPN9, PTPRM, PTPN3, PTPRG, EPM2A, PTPN4, PTPRR, PTPN13, DUSP21, CDC25C, PPP1CB, CDC25A, MTMR11, DUSP4, DUSP28, EYA2, PTP4A3	2095	141	14219	1.73288	0.982732	0.0362269	1.93798					Abcg5
				Cnnm3								GOTERM_BP_ALL	GO:0032989~cellular component morphogenesis	74	2.50933	0.0011702	CCKAR, NOG, HPRT, ATL1, GDF7, MAEL, PAX6, PIP5K1C, L1CAM, PAX2, GLI2, TTN, NR2E1, ACTG1, ATP2B2, DAB2, APP, ATOH1, WNT4, BDNF, ANK3, COL4A3BP, DYNC2H1, POU4F3, POU4F2, SPR, CDH23, LEF1, TBR1, NUMBL, SLIT3, SS18, SLITRK3, DST, GAP43, PARD3, NDN, ONECUT1, PPP3R1, SOX6, NRN1, SOX9, CDH4, EPHB1, EPHB2, ARX, HOXA1, PTK2, FAT1, BCL11B, LMTK2, GBX2, TNN, BCL6, B3GNT2, FOXD1, HNRNPAB, ERCC2, CSNK1A1, RTN…	2095	351	14219	1.4309	0.988809	0.0396664	2.14285					Arid3c
				Lrp11								GOTERM_MF_ALL	GO:0004725~protein tyrosine phosphatase activity	28	0.949474	0.00136451	CDC14B, DUSP12, DUSP11, MTMR3, MTMR1, PTPLB, DUSP14, PTPLA, DNAJC6, PTPRB, PTPRJ, PTPN9, PTPRD, PTPRM, PTPN3, PTPRG, EPM2A, PTPN4, PTPRR, PTPN13, DUSP21, CDC25C, CDC25A, EYA4, DUSP4, DUSP28, EYA2, PTP4A3	2291	101	15404	1.864	0.832141	0.0639604	2.20622					Btbd9
				Slc5a4b								GOTERM_BP_ALL	GO:0048523~negative regulation of cellular process	213	7.22279	0.00132017	NOG, FGFRL1, SGMS1, ADORA1, CIAPIN1, SIN3B, BDNF, HTR1B, INSIG2, HTRA1, SOSTDC1, INSIG1, RAB23, PATZ1, RARB, TWIST1, ADAMTS20, AARS, ACAP1, TGIF1, IFI30, HSPA1A, BCL2L1, EPHB2, HSPA1L, NPHP3, PFN1, KRAS, ATN1, HEXIM1, CDA, BCOR, HNRNPAB, IKZF4, SPHK2, GAS1, SMAD1, TAX1BP3, DLX2, NUP62, GHSR, KLF4, RTN4, ELF1, HELT, BNIP3, MLH1, POT1B, GLI2, DAXX, VILL, TRIAP1, BAG3, HLX, BHLHE41, MYC, SERTAD2, IH…	2095	1192	14219	1.2128	0.99371	0.0442486	2.41431					Pnpo
				Gsk3b								GOTERM_BP_ALL	GO:0022037~metencephalon development	15	0.508647	0.00151199	LMX1B, RFX4, AGTPBP1, AARS, RPGRIP1L, GAS1, GLI2, FOXP2, HOXA1, ATP2B2, HOXB1, ULK1, MTPN, GBX2, LHX5	2095	41	14219	2.48309	0.99699	0.0500821	2.76049					Myl3
				Grid2								GOTERM_BP_ALL	GO:0060348~bone development	31	1.0512	0.00155787	TWSG1, NOG, ACP5, FHL2, GLI2, SOX9, MEN1, INSIG2, JUND, INSIG1, MN1, RPS27A, IHH, ERCC2, COL13A1, KLF10, DMP1, NF1, SMAD1, WWTR1, MMP13, PTHLH, SP3, NAB1, FOXC2, SORT1, FOXC1, GNAS, IGFBP3, CHRD, UBA52, BMP8A	2095	118	14219	1.78305	0.997477	0.0511224	2.84312					Fzd3
				Esrp2								GOTERM_CC_ALL	GO:0044427~chromosomal part	67	2.27196	0.00213855	HMGN1, MORF4L1, KIF22, HMGN2, PPP2R5A, HP1BP3, ARID4B, MAEL, CBX4, MLH1, H1FX, TERF2IP, POT1B, DAXX, HIST1H2BP, SIN3B, HIST1H2BL, PRIM2, EED, H2AFX, SS18L1, ZW10, DSN1, H2AFJ, PURB, RAD50, PURA, RIF1, SPAG5, RAD18, FOXC1, SUV420H1, NUP160, NEK2, HIST1H2AE, HIST2H3C1, 1700014N06RIK, SPC25, CHD7, HJURP, PPP2CB, PBRM1, HIST1H4D, TERF2, ERCC6L, TERF1, HIST2H3B, KAT2B, SMCHD1, HIST1H2BE, SMG6, MKI67, …	2338	318	15855	1.42879	0.712338	0.0668791	3.09962					Cox4i2
				Rnasek								GOTERM_BP_ALL	GO:0046620~regulation of organ growth	13	0.440827	0.00175465	NOG, IL7, MAEL, BCL2L11, MEN1, ARX, PTK2, HLX, HEY2, GATA4, FOXC2, FOXC1, SASH3	2095	33	14219	2.67371	0.998816	0.0569122	3.19676					Armc5
				Dmrta2								GOTERM_MF_ALL	GO:0016563~transcription activator activity	57	1.93286	0.00210414	E2F3, PTGES2, ELF2, COPS5, FOXO1, MED21, RFXAP, DAXX, RGL2, MLL5, GATA4, PATZ1, RARB, MKL1, SERTAD2, EGR1, BRF1, LEF1, TCFAP2D, ACTN2, MED13, SPEN, CAMK4, SMARCA5, USP21, FOXC2, MED1, NACA, GLIS2, SOX4, HCFC1, SFPI1, NFIX, TRRAP, SOX9, PRDM16, WT1, HAND2, HINFP, POU2F1, HOXA9, POU3F3, POU3F1, RUNX1, ING1, TFDP1, UTF1, CEBPB, KAT2B, NRBF2, TBX1, AFF1, PMF1, WWTR1, NEUROD1, NFIA, NFIB	2291	259	15404	1.47973	0.936264	0.0936428	3.38292					Ahctf1
				Ret								GOTERM_CC_ALL	GO:0031974~membrane-enclosed lumen	208	7.05324	0.00241299	SRP68, MED23, IARS2, MED21, BDNF, INTS4, INTS7, ZRSR2, MRPL34, IKBKAP, MED11, MED13, PRDM9, TXNDC5, FBLL1, MRPL43, NAGS, LMNB2, ELL, SFPI1, HSPA1A, BOP1, BC085271, HSPA1L, OLFM1, DHX9, TSEN54, NRBF2, MKI67, SMAD7, SMAD6, DUSP21, SMAD1, NOP10, USF1, GGN, ETS1, PCNA, POP5, HELT, COPS5, FAM3B, BNIP3, DAXX, WBP7, LONP1, RRP1B, P4HA3, BHLHE41, MYC, DEDD2, MRPL1, MINPP1, RBBP5, CTBP2, BRF1, RBBP6, CCND…	2338	1174	15855	1.20148	0.754892	0.071331	3.49084					Ccdc37
				Galnt14								GOTERM_BP_ALL	GO:0042474~middle ear morphogenesis	8	0.271278	0.00196643	TSHZ1, INSIG2, PRKRA, INSIG1, SIX2, TBX1, GAS1, MYC	2095	14	14219	3.87835	0.999475	0.0630345	3.57599					Med12
				Galntl1								GOTERM_BP_ALL	GO:0006873~cellular ion homeostasis	57	1.93286	0.00202122	SLC9A8, GRIK1, GNA11, GRIK3, BNIP3, ADORA1, MBP, ATP2B2, APP, GRIN2D, CCR10, GRID2, TRPV4, CHRNA7, OLIG2, CHRNA1, EIF2B4, PRKCA, CLN3, PTGER3, PIK3CB, CACNG2, SLC9A3R1, NTSR2, PRKCB, NAB1, RYR2, KCNH2, GPR12, MON1A, MYO5A, CAV3, NDN, DRD4, PRND, TTC7, KCNA5, CACNB4, GCLM, PEX5L, SERINC5, SLC30A1, FTHL17, POU3F2, POU3F1, SLC39A4, ERCC2, SMAD7, CACNA1I, NF1, ATP1A3, AFG3L2, ABCB7, FYN, BAX, AVPR1A,…	2095	261	14219	1.48224	0.999575	0.0641993	3.67387					Ctsll3
				V1rg10								GOTERM_CC_ALL	GO:0005694~chromosome	77	2.61105	0.00255343	HMGN1, MORF4L1, KIF22, HMGN2, PPP2R5A, HP1BP3, ARID4B, MAEL, CBX4, MLH1, H1FX, TERF2IP, POT1B, DAXX, HIST1H2BP, SIN3B, HIST1H2BL, PRIM2, EED, H2AFX, SS18L1, ZW10, SP100, DSN1, H2AFJ, PURB, RAD50, PURA, NCAPD2, PRDM9, RIF1, SPAG5, RAD18, FOXC1, LIN54, LRPPRC, SUV420H1, HMGB1, HMGB2, HMGB3, NUP160, NEK2, HIST1H2AE, HIST2H3C1, 1700014N06RIK, SPO11, SPC25, CHD7, HJURP, PPP2CB, PBRM1, HIST1H4D, TERF2,…	2338	378	15855	1.3814	0.774175	0.0716994	3.69047					Chmp6
				Tor1aip2								GOTERM_BP_ALL	GO:0032012~regulation of ARF protein signal transduction	14	0.474737	0.00216551	ARFGAP2, CYTH1, PSD3, CYTH3, ASAP3, ADAP1, SMAP1, ACAP3, ACAP1, D10BWG1379E, AGAP1, IQSEC3, AGAP2, AGAP3	2095	38	14219	2.50052	0.999756	0.0680651	3.9312					Rsl1d1
				Zfp605								GOTERM_BP_ALL	GO:0042592~homeostatic process	112	3.7979	0.00229354	SLC9A8, GRIK1, VPS54, SLC9A3, GNA11, GRIK3, PDE3B, ADORA1, ATP2B2, APOB, MLL5, APP, COL4A3BP, GRIN2D, CCR10, GRID2, CHRNA7, ACIN1, OLIG2, CHRNA1, EIF2B4, PIK3CB, NTSR2, BCL2L11, TNKS2, PTHLH, SSTR5, TXNDC5, RYR2, CAV3, TMX4, DRD4, HFE, ACP5, HSPA1A, SFPI1, TTC7, KCNA5, SOX6, CACNB4, ATP12A, GCLM, PEX5L, HSPA1L, SERINC5, SLC30A1, SLC30A4, SMG6, EPAS1, SMAD7, FOXA1, CACNA1I, SMAD1, AFG3L2, ABCB7, U…	2095	584	14219	1.30164	0.999851	0.0713628	4.15898					Akap9
				Rb1cc1								GOTERM_BP_ALL	GO:0050885~neuromuscular process controlling balance	13	0.440827	0.00235319	MYO5A, CLN3, GM2A, ADCY5, AARS, SOX2, ATP2B2, APP, POU4F3, USH1C, POU4F2, POU4F1, HMX3	2095	34	14219	2.59507	0.999881	0.0725644	4.26493					Tmem150a
				Bcap29								GOTERM_MF_ALL	GO:0005085~guanyl-nucleotide exchange factor activity	36	1.22075	0.00268554	FGD1, CYTH1, PREX1, AKAP13, RASGEF1C, CYTH3, TTN, MCF2L, RGL2, PLEKHG3, TAGAP, DOCK1, RASGRP3, TIAM2, PLEKHG5, RAPGEF3, D10BWG1379E, IQSEC3, FGD6, EIF2B4, OBSCN, NGEF, BCR, ARHGEF7, DOCK9, PSD3, ARHGEF17, DOCK7, DOCK8, RGNEF, ARHGEF12, E130306D19RIK, DOCK6, RALGDS, DOCK3, KALRN	2291	147	15404	1.64662	0.970244	0.114141	4.29854					Defb10
				Olfr446								GOTERM_CC_ALL	GO:0032991~macromolecular complex	422	14.3099	0.00303806	KIFC2, PDP2, PPP2R5A, LSM7, MED23, H1FX, MED21, ACTG1, HIST1H2BP, CUL7, INTS4, HIST1H2BL, INTS7, LSM5, CUL1, IKBKAP, PIK3CB, MED11, BTBD6, MED13, SCYL1, SPAG5, TRAPPC4, RAD23B, GNAI3, CACNB1, HFE, 1700014N06RIK, CACNB4, VPS72, ZAP70, PABPC1, PPP2R2B, PPP2R2C, RPS24, RANBP17, DHX9, HC, NUF2, NDC80, USF1, RPS5, RPS7, GNGT1, PCNA, H3F3B, GM16517, POP5, GNAZ, AP3S1, CRCP, 2410004A20RIK, DGCR14, GTSE1…	2338	2545	15855	1.12447	0.82981	0.0808682	4.37642					Fcgbp
				Hdlbp								GOTERM_BP_ALL	GO:0046777~protein amino acid autophosphorylation	20	0.678196	0.00242559	FLT3, MOBKL1A, KIT, UHMK1, WNT2, IGF1R, VRK1, PTK2, CLK3, ULK1, FYN, ACAP1, NTRK2, CLK4, LMTK2, CAMK2D, ZAP70, FERT2, MTOR, TES	2095	66	14219	2.0567	0.99991	0.0741201	4.39338					Nudt22
				Hspa1a								GOTERM_BP_ALL	GO:0050767~regulation of neurogenesis	33	1.11902	0.00253938	RTN4, NOG, TNFRSF12A, SOX2, PAX6, GLI2, TIMP2, CDH4, MEIS1, NR2E1, EPHB2, ATOH1, BDNF, PTK2, RHOC, POU3F2, SOCS2, PLXNB2, FOXA1, NF1, DLL1, ISL1, DLX2, ASCL1, ULK1, HOXD3, NTRK2, TGIF1, CNTN4, PBX1, ID4, TGIF2, CIT	2095	132	14219	1.69678	0.999942	0.0768533	4.59493					Gm13088
				1700028P14Rik								GOTERM_BP_ALL	GO:0050789~regulation of biological process	1024	34.7236	0.00255919	PPP2R5A, MED23, SGMS1, MED21, OLFR1157, APP, DIRAS2, CUL7, GRIN2D, CCR10, SERPINE1, PQBP1, PATZ1, IKBKAP, ICOSL, PIK3CB, MED11, GEM, MED13, SSTR5, OLFR497, OLFR1349, SSTR3, RYR2, OLFR495, OLFR1373, ARF6, CACNB4, BCL2L1, A630089N07RIK, VPS72, ARX, PFN1, ATN1, SSXB1, ZAP70, CASZ1, PPP2R2B, PPP2R2C, OLFR898, ZC3H15, HC, 2810002N01RIK, GAS1, USF1, GUCY2D, GNGT1, FOXI2, 9130019O22RIK, RAB1, PPRC1, CDC…	2095	6542	14219	1.06237	0.999946	0.0768252	4.62998					Cdc42ep2
				Adipor1								GOTERM_BP_ALL	GO:0051960~regulation of nervous system development	36	1.22075	0.00257286	RTN4, NOG, TNFRSF12A, SOX2, PAX6, GLI2, TIMP2, CDH4, NR2E1, MEIS1, EPHB2, ATOH1, BDNF, PTK2, LHX5, RHOC, POU3F2, AGRN, SOCS2, PLXNB2, FOXA1, NF1, DLL1, ISL1, ASCL1, DLX2, ULK1, HOXD3, NTRK2, TGIF1, CNTN4, PBX1, ID4, TGIF2, GHSR, CIT	2095	148	14219	1.65092	0.999949	0.0766215	4.65416					Loxl2
				Gstm7								GOTERM_BP_ALL	GO:0006325~chromatin organization	66	2.23805	0.00257394	HMGN1, MORF4L1, HP1BP3, ARID4B, CBX4, BNIP3, CTCF, H1FX, HNRPLL, MEN1, HIST1H2BP, WBP7, MLL5, SMARCD2, SMARCD3, HIST1H2BL, RTF1, PRMT6, EED, H2AFX, KDM5B, MLL1, TBL1XR1, BRCC3, BANP, H2AFJ, UBN1, UBE2N, EYA4, PRDM9, EYA2, HUWE1, SMARCA5, USP21, BRDT, SMARCA2, EP400, SUV420H1, ING3, 2410016O06RIK, HIST1H2AE, 1700014N06RIK, HIST2H3C1, TRRAP, BC085271, VPS72, CHD7, HJURP, PBRM1, ACTL6B, ACTL6A, HIST…	2095	315	14219	1.42206	0.999949	0.0760632	4.65607					Olfr1006
				Myc								GOTERM_BP_ALL	GO:0035023~regulation of Rho protein signal transduction	24	0.813835	0.00261875	FGD1, OBSCN, NGEF, BCR, ARHGEF7, PREX1, SCAI, ARHGAP27, AKAP13, ARHGEF17, LPAR1, RGNEF, TTN, ARHGEF12, E130306D19RIK, MCF2L, PLEKHG3, TIAM2, PLEKHG5, BCL6, MTOR, MLST8, FGD6, KALRN	2095	86	14219	1.89408	0.999957	0.0767468	4.73527					Enthd1
				Fabp7								GOTERM_BP_ALL	GO:0010648~negative regulation of cell communication	43	1.45812	0.00262416	CAV3, TWSG1, NOG, ELF1, GRIK1, ONECUT1, GRIK3, DRD5, FGFRL1, SOX2, TGFB3, GREM1, PRDM16, ADORA1, IGF1R, BARX1, SPRY1, WNT4, HTRA1, SOSTDC1, HEY2, BCL6, PHLDA3, IHH, PRKCA, CLN3, SOCS2, NF2, SOCS3, NF1, SCAI, GAS1, TAX1BP3, RGS14, SIGIRR, CCND1, LRP1, NUP62, ACAP1, PHB2, TGIF1, MTOR, CHRD	2095	186	14219	1.56906	0.999958	0.0763176	4.74484					Rhbdd1
				Rhou								GOTERM_BP_ALL	GO:0035295~tube development	57	1.93286	0.00263634	GNA13, NOG, GDF7, TGFB3, FGF10, PAX2, GLI2, WNT2, PGR, SPRY1, WNT4, SLC23A1, BDNF, GATA4, CASP8, RARB, TWIST1, IHH, RET, TCFAP2A, BCL2L11, PTHLH, TNS3, MAN2A1, ADM, PDGFRA, TGIF1, FOXC2, FOXC1, MED1, ACVR1, HMGB1, FGFR4, PPP3R1, GREM1, RGMA, PFN1, HAND2, NUP50, GBX2, HS6ST1, FOXD1, TES, HECTD1, CEBPA, EPAS1, FOXA1, FOXP1, FZD6, FOXP2, RDH10, PHB2, SP3, PBX1, AREG, RBM15, NFIB	2095	264	14219	1.4654	0.99996	0.0760827	4.76635					Gm15386
				Ddhd1								GOTERM_BP_ALL	GO:0003002~regionalization	48	1.62767	0.00274592	CDX1, TSHZ1, IFITM1, PAX6, PRKDC, GREM1, TTN, GLI2, HOXC6, HOXA1, SF3B1, BARX1, HOXC8, WNT3, DISP1, GATA4, RAB23, GBX2, DYNC2H1, HOXA9, MSGN1, LFNG, MLL1, MLLT3, LMX1B, MAFB, OTX2, RPGRIP1L, LEF1, CELSR2, DLL1, EN1, TBX1, GAS1, DLX2, HOXB1, HOXB8, HOXC13, HOXB5, HOXD3, HOXB6, TGIF1, FOXC2, NEUROD1, PBX1, FOXC1, SP8, CHRD	2095	214	14219	1.52234	0.999974	0.0785323	4.95975					Ppp1ca
				Casp6								GOTERM_BP_ALL	GO:0050801~ion homeostasis	62	2.10241	0.00276855	SLC9A8, GRIK1, SLC9A3, GNA11, GRIK3, BNIP3, ADORA1, MBP, ATP2B2, APP, GRIN2D, CCR10, GRID2, TRPV4, CHRNA7, OLIG2, CHRNA1, EIF2B4, PRKCA, CLN3, PTGER3, PIK3CB, CACNG2, SLC9A3R1, NTSR2, PRKCB, NAB1, RYR2, KCNH2, GPR12, MON1A, MYO5A, CAV3, NDN, DRD4, PRND, HFE, TTC7, KCNA5, CACNB4, ATP12A, GCLM, PEX5L, SERINC5, SLC30A1, FTHL17, SLC30A4, POU3F2, POU3F1, SLC39A4, ERCC2, SMAD7, CACNA1I, NF1, ATP1A3, AF…	2095	293	14219	1.43618	0.999976	0.0785696	4.99963					Avpi1
				Usp21								GOTERM_CC_ALL	GO:0044454~nuclear chromosome part	27	0.915565	0.00348883	MORF4L1, MAEL, MLH1, POT1B, TERF2IP, SIN3B, PRIM2, EED, H2AFX, TERF2, SS18L1, TERF1, SMCHD1, MSH5, SUN2, WAPAL, SYCE1, SIRT7, PURB, PURA, SMARCC1, RAD18, H3F3B, FOXC1, SUV420H1, SMC1B, TEX11	2338	103	15855	1.77766	0.869195	0.0883114	5.01035					Angptl6
				Ltb4r2								GOTERM_CC_ALL	GO:0044451~nucleoplasm part	99	3.35707	0.00358194	MORF4L1, TBP, MED23, MED21, DPY30, MLL5, INTS4, INTS7, EED, OLIG2, MLL1, MLL2, IKBKAP, TCFAP2A, MED11, TCFAP2D, MED13, AHR, ELL, ONECUT3, SOX2, SFPI1, SOX6, TRRAP, MEIS1, ZFP768, WT1, MED12L, DDX3X, HOXA9, TAF9, TFDP1, TAF1, NRBF2, EPAS1, SMAD7, MAFB, SMAD6, TAF7, SMAD1, CASC3, USF1, NOP10, CTR9, HDAC3, NRF1, ATF3, ETS1, GTF2F2, E2F3, COPS5, HELT, E2F8, PAX6, PAX2, DAXX, MEN1, WBP7, PAX9, POU5F1,…	2338	513	15855	1.3087	0.876119	0.0868009	5.1408					Ube2dnl
				Plscr1								GOTERM_BP_ALL	GO:0042472~inner ear morphogenesis	20	0.678196	0.00292711	MAFB, OTX2, SOX2, FGF10, DLL1, TBX1, PAX2, ZIC1, FZD6, HOXA1, ATP2B2, ATOH1, CHD7, INSIG2, INSIG1, POU4F3, GBX2, USH1C, HMX3, CDH23	2095	67	14219	2.026	0.999987	0.0822783	5.27869					Dnajc5b
				Thsd7b								GOTERM_MF_ALL	GO:0003690~double-stranded DNA binding	13	0.440827	0.00337043	RAD51AP1, THRB, MSH3, MSH5, MLH1, PURB, WT1, PURA, CGGBP1, SP3, MYC, TERF2, NFIB	2291	35	15404	2.49737	0.987876	0.136781	5.3667					Gfm1
				Pzp								GOTERM_BP_ALL	GO:0010629~negative regulation of gene expression	82	2.7806	0.00301084	NCBP2, HELT, THRB, MAEL, CBX4, BNIP3, CTCF, PAX2, GLI2, MAF1, PDCD4, DAXX, NR2E1, MEN1, SIN3B, HOXC8, POU5F1, PCGF6, SND1, PRMT6, POU4F2, PATZ1, RARB, OLIG2, BHLHE41, MYC, EGR1, TBL1XR1, CTBP2, LEF1, IRF2BP2, SPEN, PKIA, PURB, MXD3, NRIP1, PURA, NAB1, SMARCA5, TGIF1, ZFPM1, GLIS3, MTDH, GLIS2, SOX2, SOX6, LIN28A, SOX9, PRDM16, WT1, TNRC6C, ATN1, HEXIM1, PRKRA, HINFP, POU2F1, POU3F3, GM608, BCL6, …	2095	410	14219	1.35742	0.999991	0.0839202	5.42574					Cacnb2
				Pramef12								GOTERM_BP_ALL	GO:0021549~cerebellum development	13	0.440827	0.00310812	LMX1B, RFX4, AGTPBP1, AARS, RPGRIP1L, GAS1, GLI2, FOXP2, ATP2B2, ULK1, MTPN, GBX2, LHX5	2095	35	14219	2.52093	0.999994	0.085893	5.5963					Olfr491
				Vmn2r50								GOTERM_BP_ALL	GO:0050974~detection of mechanical stimulus involved in sensory perception	8	0.271278	0.00322146	ACCN1, ATP2B2, ACCN3, SLC12A2, FYN, GRIN2D, SOX2, MYC	2095	15	14219	3.61979	0.999996	0.0882536	5.79468					Lass6
				Sin3b								GOTERM_BP_ALL	GO:0001656~metanephros development	18	0.610376	0.00326631	RET, NOG, APH1A, IRX2, NF1, SIX2, PAX2, GREM1, WT1, BDNF, SPRY1, RDH10, WNT4, FOXC2, PBX1, FOXC1, RARB, FOXD1	2095	58	14219	2.10635	0.999996	0.0887953	5.87306					Zc3h15
				Ankrd12								GOTERM_BP_ALL	GO:0043069~negative regulation of programmed cell death	53	1.79722	0.00331027	MAEL, TGFB3, FOXO1, BNIP3, SGMS1, PAX2, NR2E1, CIAPIN1, ADORA1, TRIAP1, CASP3, BDNF, BAG3, MKL1, MYC, IHH, CLN3, SGK3, ADAMTS20, AARS, FOXC2, FOXC1, CSF2, PRND, HSPA1A, BCL2L1, KIT, GCLM, HSPA1L, KRAS, RB1CC1, BCL11B, PPP2CB, POU3F3, BCL6, RASA1, PIK3R1, ANGPTL4, ERCC2, CFLAR, CEBPB, SPHK2, GFRAL, IL7, BIRC6, ACCN1, CDKN1A, NUP62, BAX, GSK3B, PLCG2, NEUROD1, APBB2, TEX11	2095	244	14219	1.47425	0.999997	0.0893059	5.94982					Hyls1
				Ado								GOTERM_BP_ALL	GO:0007389~pattern specification process	60	2.03459	0.00337679	GNA13, NOG, CDX1, PAX6, FGF10, ZIC1, GLI2, TTN, ACVR1C, HOXC6, BARX1, HOXC8, WNT3, SOSTDC1, GATA4, RAB23, DYNC2H1, MSGN1, MLL1, IHH, OTX2, LEF1, DLL1, ASCL1, HOXC13, HOXD3, TGIF1, FOXC2, FOXC1, ACVR1, TSHZ1, IFITM1, PRKDC, GREM1, HOXA1, SF3B1, DISP1, GBX2, HOXA9, LFNG, MLLT3, LMX1B, MAFB, RPGRIP1L, EN1, TBX1, CELSR2, SMAD1, GAS1, DLX2, HOXB1, HOXB8, HOXB5, HOXB6, NEUROD1, PBX1, RFX3, SP8, RBM15, …	2095	284	14219	1.4339	0.999998	0.0903858	6.06588					Ncam2
				Notum								GOTERM_BP_ALL	GO:0048870~cell motility	60	2.03459	0.00337679	CCKAR, FGF15, IL16, PAX6, FGF10, NR2E1, WNT2, ATOH1, APOB, APOA1, GAB2, POU4F1, CHRNA7, TWIST1, FMNL1, PRKCA, RET, C5AR1, CCDC88A, MDGA1, ASCL1, TNS3, NCK1, ST14, FOXC1, LAMC1, ACVR1, ZFAND5, 2610005L07RIK, NDN, TNFRSF12A, PRKDC, KIT, PEX5L, ARX, PTK2, DOCK1, PLEKHG5, GBX2, POU3F3, TNN, POU3F2, TES, LMX1B, ATP1A3, ITGA1, NEUROG2, ITGA3, TBX1, ISL1, CORO1A, GM4776, NUP62, ULK1, FYN, BAX, LTB4R2, F…	2095	284	14219	1.4339	0.999998	0.0903858	6.06588					Slc1a4
				Tmem80								GOTERM_BP_ALL	GO:0051674~localization of cell	60	2.03459	0.00337679	CCKAR, FGF15, IL16, PAX6, FGF10, NR2E1, WNT2, ATOH1, APOB, APOA1, GAB2, POU4F1, CHRNA7, TWIST1, FMNL1, PRKCA, RET, C5AR1, CCDC88A, MDGA1, ASCL1, TNS3, NCK1, ST14, FOXC1, LAMC1, ACVR1, ZFAND5, 2610005L07RIK, NDN, TNFRSF12A, PRKDC, KIT, PEX5L, ARX, PTK2, DOCK1, PLEKHG5, GBX2, POU3F3, TNN, POU3F2, TES, LMX1B, ATP1A3, ITGA1, NEUROG2, ITGA3, TBX1, ISL1, CORO1A, GM4776, NUP62, ULK1, FYN, BAX, LTB4R2, F…	2095	284	14219	1.4339	0.999998	0.0903858	6.06588					C4b
				Zfp276								GOTERM_BP_ALL	GO:0048878~chemical homeostasis	74	2.50933	0.00339682	SLC9A8, GRIK1, SLC9A3, GNA11, GRIK3, PDE3B, BNIP3, VGF, ADORA1, MBP, ATP2B2, APP, APOB, COL4A3BP, GRIN2D, CCR10, GRID2, TRPV4, CHRNA7, OLIG2, CHRNA1, EIF2B4, PRKCA, CLN3, PTGER3, PIK3CB, PFKM, CACNG2, SLC9A3R1, NTSR2, PRKCB, PTHLH, SSTR5, NAB1, RYR2, KCNH2, GPR12, MON1A, MYO5A, CAV3, NDN, DRD4, PRND, HFE, TTC7, KCNA5, CACNB4, ATP12A, GCLM, PEX5L, SERINC5, SLC30A1, FTHL17, SLC30A4, POU3F2, POU3F1,…	2095	365	14219	1.37602	0.999998	0.0902697	6.1008					1700028K03Rik
				Fstl4								GOTERM_BP_ALL	GO:0001701~in utero embryonic development	57	1.93286	0.00340828	GNA13, NOG, TGFB3, MED21, GLI2, TTN, ACVR1C, WNT2, GATA2, DAB2, APOB, POU5F1, COL4A3BP, GATA4, MLL2, SOCS3, PTPRR, SPINT1, LEF1, DLL1, JUNB, BCL2L11, MAN2A1, ADM, PDGFRA, CDK11B, FOXC1, MED1, ACVR1, ZFAND5, 2610005L07RIK, ELL, EGLN1, BCL2L1, TPM1, CHD7, HAND2, SLC30A1, HINFP, HS6ST1, RUNX1, HCN4, TERF2, FOXD3, ERCC2, CCNB1IP1, CEBPA, CEBPB, EPAS1, HC, RPGRIP1L, BIRC6, ESX1, RDH10, CCNB2, SP3, HBE…	2095	267	14219	1.44893	0.999998	0.0899392	6.12077					Zfp335
				Hdac6								GOTERM_BP_ALL	GO:0050808~synapse organization	16	0.542557	0.00352987	MYO5A, CADM1, NRXN2, NRXN3, NLGN2, CACNB4, CACNG2, AFG3L2, CACNA1S, ATP2B2, APP, ANK3, DOK7, AGRN, CHRNA1, SNTA1	2095	49	14219	2.2162	0.999999	0.0923667	6.33245					Ltn1
				Tmem28								GOTERM_BP_ALL	GO:0045666~positive regulation of neuron differentiation	9	0.305188	0.00360913	BDNF, ATOH1, SOCS2, HOXD3, FOXA1, SOX2, TGIF1, TGIF2, GLI2	2095	19	14219	3.21495	0.999999	0.0937065	6.47018					Sema3d
				Pepd								GOTERM_BP_ALL	GO:0060548~negative regulation of cell death	53	1.79722	0.00361503	MAEL, TGFB3, FOXO1, BNIP3, SGMS1, PAX2, NR2E1, CIAPIN1, ADORA1, TRIAP1, CASP3, BDNF, BAG3, MKL1, MYC, IHH, CLN3, SGK3, ADAMTS20, AARS, FOXC2, FOXC1, CSF2, PRND, HSPA1A, BCL2L1, KIT, GCLM, HSPA1L, KRAS, RB1CC1, BCL11B, PPP2CB, POU3F3, BCL6, RASA1, PIK3R1, ANGPTL4, ERCC2, CFLAR, CEBPB, SPHK2, GFRAL, IL7, BIRC6, ACCN1, CDKN1A, NUP62, BAX, GSK3B, PLCG2, NEUROD1, APBB2, TEX11	2095	245	14219	1.46823	0.999999	0.0932233	6.48043					Gtpbp10
				Cntn4								GOTERM_BP_ALL	GO:0045892~negative regulation of transcription, DNA-dependent	64	2.17023	0.00366441	HELT, THRB, MAEL, CBX4, PAX2, GLI2, MAF1, NR2E1, DAXX, MEN1, SIN3B, HOXC8, POU5F1, PCGF6, PRMT6, POU4F2, OLIG2, RARB, BHLHE41, MYC, EGR1, TBL1XR1, CTBP2, LEF1, IRF2BP2, SPEN, PKIA, PURB, NRIP1, PURA, SMARCA5, TGIF1, ZFPM1, GLIS3, MTDH, SOX2, SOX6, SOX9, PRDM16, WT1, ATN1, HEXIM1, GM608, POU3F3, BCL6, PER3, BCOR, HNRNPAB, FOXD3, CEBPA, ZBTB7A, IKZF4, JARID2, TBX2, FOXA1, SIRT7, WWTR1, MYPOP, SIRT1…	2095	308	14219	1.41031	0.999999	0.0938085	6.56613					Ltbp4
				Rbm15								GOTERM_BP_ALL	GO:0055082~cellular chemical homeostasis	57	1.93286	0.00370574	SLC9A8, GRIK1, GNA11, GRIK3, BNIP3, ADORA1, MBP, ATP2B2, APP, GRIN2D, CCR10, GRID2, TRPV4, CHRNA7, OLIG2, CHRNA1, EIF2B4, PRKCA, CLN3, PTGER3, PIK3CB, CACNG2, SLC9A3R1, NTSR2, PRKCB, NAB1, RYR2, KCNH2, GPR12, MON1A, MYO5A, CAV3, NDN, DRD4, PRND, TTC7, KCNA5, CACNB4, GCLM, PEX5L, SERINC5, SLC30A1, FTHL17, POU3F2, POU3F1, SLC39A4, ERCC2, SMAD7, CACNA1I, NF1, ATP1A3, AFG3L2, ABCB7, FYN, BAX, AVPR1A,…	2095	268	14219	1.44353	0.999999	0.0941901	6.63781					Olfr784
				Olfr497								GOTERM_BP_ALL	GO:0045934~negative regulation of nucleobase, nucleoside, nucleotide and nucleic acid metabolic process	79	2.67887	0.00407291	HELT, THRB, MAEL, CBX4, MLH1, POT1B, PAX2, GLI2, MAF1, PDCD4, DAXX, NR2E1, MEN1, SIN3B, HOXC8, HTR1B, POU5F1, PCGF6, PRMT6, POU4F2, PATZ1, RARB, OLIG2, BHLHE41, MYC, EGR1, TBL1XR1, CTBP2, LEF1, IRF2BP2, SPEN, PKIA, PURB, MXD3, NRIP1, PURA, NAB1, SMARCA5, RAD18, TGIF1, ZFPM1, GLIS3, MTDH, GLIS2, SOX2, SOX6, SOX9, PRDM16, WT1, ATN1, HEXIM1, HINFP, POU2F1, POU3F3, GM608, CDA, BCL6, PER3, BCOR, HNRNP…	2095	397	14219	1.35058	1	0.10237	7.27231					Mycn
				Hcfc1								GOTERM_BP_ALL	GO:0050790~regulation of catalytic activity	90	3.05188	0.00408985	ADCY1, GM2A, ADCY5, GNA11, TGFB3, TLR4, LPAR1, PDCD4, ADORA1, TBC1D16, MEN1, APP, CASP3, SPRY1, SMAP1, APOA1, CASP9, S1PR4, ARHGAP1, SPRED2, CDK5RAP3, SHC1, MLST8, AGAP1, MYC, AGAP2, AGAP3, TBC1D9B, PRKCA, CLN3, CCDC88A, PTGER3, ARHGAP27, 4931440F15RIK, NTSR2, PKIA, IRS1, FLNA, UBE2N, PTHLH, SPAG9, SGSM1, ADRB1, KHDC1B, ACAP3, ACAP1, GNAS, CAV3, ACR, ARFGAP2, APH1A, TBC1D9, DRD5, DRD4, TRIB3, HSP…	2095	462	14219	1.32216	1	0.102108	7.30148					Nek3
				Tusc1								GOTERM_MF_ALL	GO:0004721~phosphoprotein phosphatase activity	36	1.22075	0.00477721	PHLPP1, STYXL1, PDP2, CDC14B, DUSP12, DUSP11, PPM1B, MTMR3, MTMR1, PTPLB, DUSP14, PPP2CB, PTPLA, DNAJC6, PPTC7, PTPRB, PTPRJ, PTPN9, PTPRD, PTPRM, PTPN3, PTPRG, EPM2A, PTPN4, PTPRR, PTPN13, DUSP21, CDC25C, PPP1CB, CDC25A, EYA4, DUSP4, DUSP28, EYA2, PTP4A3, CTDP1	2291	152	15404	1.59246	0.998086	0.18282	7.5257					Pex19
				Cenph								GOTERM_BP_ALL	GO:0051253~negative regulation of RNA metabolic process	64	2.17023	0.00427074	HELT, THRB, MAEL, CBX4, PAX2, GLI2, MAF1, NR2E1, DAXX, MEN1, SIN3B, HOXC8, POU5F1, PCGF6, PRMT6, POU4F2, OLIG2, RARB, BHLHE41, MYC, EGR1, TBL1XR1, CTBP2, LEF1, IRF2BP2, SPEN, PKIA, PURB, NRIP1, PURA, SMARCA5, TGIF1, ZFPM1, GLIS3, MTDH, SOX2, SOX6, SOX9, PRDM16, WT1, ATN1, HEXIM1, GM608, POU3F3, BCL6, PER3, BCOR, HNRNPAB, FOXD3, CEBPA, ZBTB7A, IKZF4, JARID2, TBX2, FOXA1, SIRT7, WWTR1, MYPOP, SIRT1…	2095	310	14219	1.40121	1	0.1057	7.61248					Fam189a1
				E230019M04Rik								GOTERM_CC_ALL	GO:0042995~cell projection	108	3.66226	0.0056014	SLC6A1, CADM1, GRIK1, SYT4, GABRB3, SLC22A12, SLC9A3, GRIK3, AQP5, L1CAM, ADORA1, WNT2, ATP2B2, APP, TIAM2, PVALB, ANK3, DYNC2H1, CHRNA7, CDH23, PTPRM, BAIAP2, SCYL3, SLC34A3, SNTN, CTNNA3, DNAHC2, SSTR3, ACTL7A, DNAHC8, BACE1, DNAHC9, TRAPPC4, AKAP3, FGD1, HMGB1, TNFRSF12A, DRD5, DNAHC1, PEX5L, PTK2, MTPN, GAD1, OXCT2B, FSCN1, RPGRIP1L, SLC6A14, DOCK7, WHRN, CYP17A1, ULK1, NTRK2, CYFIP1, FABP7, …	2338	575	15855	1.27373	0.961962	0.127346	7.92946					Phc1
				Vwa5b2								GOTERM_BP_ALL	GO:0048732~gland development	44	1.49203	0.00455198	TWSG1, NOG, GDF7, SOX2, TGFB3, PAX6, FGF10, SOX9, GLI2, WNT2, PGR, ATP2B2, GATA2, IGF1R, WNT4, APOA1, RLN1, HOXA9, POU3F2, PITX1, TES, IRS2, CEBPB, SOCS2, TBX2, FOXA1, GSX1, NF1, LEF1, TBX1, ISL1, IRS1, BCL2L11, AHR, PTHLH, CCND1, PHB2, HOXD3, FOXE1, PBX1, FOXC1, AREG, TPH1, MED1	2095	197	14219	1.5159	1	0.111555	8.09403					Ntn5
				Ephx2								GOTERM_BP_ALL	GO:0045597~positive regulation of cell differentiation	40	1.35639	0.00462385	HMGB1, THRB, TNFRSF12A, SOX2, TGFB3, PAX6, GLI2, CDH4, EPHB2, MEN1, ATOH1, BDNF, SMAP1, HLX, JUND, GATA4, ZAP70, AP3D1, POU4F2, ACIN1, RUNX1, IHH, SH3PXD2B, SOCS2, SOCS3, ADAMTS20, IL7, PLXNB2, KLF10, FOXA1, SMAD1, JUNB, ASCL1, ETS1, HOXD3, TGIF1, GNAS, TGIF2, IGFBP3, SASH3	2095	175	14219	1.55134	1	0.112501	8.21671					Larp6
				Hs2st1								GOTERM_BP_ALL	GO:0060284~regulation of cell development	37	1.25466	0.00484957	RTN4, NOG, TNFRSF12A, SOX2, PAX6, TGFB3, GLI2, TIMP2, CDH4, NR2E1, MEIS1, EPHB2, ATOH1, BDNF, PTK2, RHOC, POU3F2, AGRN, SOCS2, PLXNB2, FOXA1, NF1, DLL1, ISL1, ASCL1, DLX2, ULK1, HOXD3, BAX, NTRK2, TGIF1, CNTN4, PBX1, ID4, TGIF2, CIT, IGFBP3	2095	159	14219	1.57939	1	0.116933	8.60101					Ddx21
				Fbxw21								GOTERM_BP_ALL	GO:0048646~anatomical structure formation involved in morphogenesis	73	2.47542	0.00510936	RTN4, GNA13, NOG, AGTPBP1, FGF10, GLI2, TTN, ACTG1, ATP2B2, ARHGAP22, WNT4, WNT3, POU5F1, CASP8, RHOB, MSGN1, SHC1, TWIST1, IHH, RET, TCFAP2A, LEF1, DLL1, JUNB, BCL2L11, PTHLH, ADM, FOXC2, TGIF1, FOXC1, ACVR1, TWSG1, IFITM1, TNFRSF12A, SOX2, FHL2, PRKDC, EGLN1, MEIS1, HOXA1, RGMA, PFN1, PTK2, HAND2, MTPN, NUP50, GBX2, POU2F1, LHX5, HS6ST1, ADRA2B, HECTD1, FOXD3, ERCC2, CCNB1IP1, NF2, EPAS1, TBX2,…	2095	365	14219	1.35742	1	0.122049	9.04141					Tmem131
				Naca								GOTERM_BP_ALL	GO:0043584~nose development	6	0.203459	0.00517172	ASCL1, RDH10, CHD7, SOX2, POU2F1, RPGRIP1L	2095	9	14219	4.52474	1	0.122686	9.14682					Calm4
				Adam6b								GOTERM_BP_ALL	GO:0001503~ossification	27	0.915565	0.00518459	TWSG1, NOG, FHL2, GLI2, MEN1, JUND, MN1, RPS27A, ERCC2, IHH, COL13A1, KLF10, NF1, DMP1, SMAD1, WWTR1, MMP13, PTHLH, SP3, NAB1, FOXC2, SORT1, FOXC1, GNAS, IGFBP3, CHRD, UBA52, BMP8A	2095	106	14219	1.72879	1	0.12222	9.16857					Nrsn2
				Gm9992								GOTERM_BP_ALL	GO:0007212~dopamine receptor signaling pathway	9	0.305188	0.00524808	CALY, ADCY5, GNA11, DRD4, NSG1, KLF16, GNAS, FLNA, OPRD1	2095	20	14219	3.0542	1	0.122873	9.27576					Msh5
				Spc25								GOTERM_BP_ALL	GO:0051172~negative regulation of nitrogen compound metabolic process	79	2.67887	0.00532965	HELT, THRB, MAEL, CBX4, MLH1, POT1B, PAX2, GLI2, MAF1, PDCD4, DAXX, NR2E1, MEN1, SIN3B, HOXC8, HTR1B, POU5F1, PCGF6, PRMT6, POU4F2, PATZ1, RARB, OLIG2, BHLHE41, MYC, EGR1, TBL1XR1, CTBP2, LEF1, IRF2BP2, SPEN, PKIA, PURB, MXD3, NRIP1, PURA, NAB1, SMARCA5, RAD18, TGIF1, ZFPM1, GLIS3, MTDH, GLIS2, SOX2, SOX6, SOX9, PRDM16, WT1, ATN1, HEXIM1, HINFP, POU2F1, POU3F3, GM608, CDA, BCL6, PER3, BCOR, HNRNP…	2095	401	14219	1.33711	1	0.123911	9.41329					Mgat4b
				Nckap5l								GOTERM_BP_ALL	GO:0043062~extracellular structure organization	35	1.18684	0.00534649	MYO5A, MPZL3, CADM1, CACNB4, SMOC2, ATP2B2, APP, PTK2, ANK3, AGRN, CHRNA1, ERCC2, TFIP11, TNXB, LMX1B, NRXN2, NRXN3, ADAMTS20, OLFML2B, DMP1, NF1, NLGN2, SPINT1, CACNG2, AFG3L2, CACNA1S, FBLN1, DOK7, PDGFRA, FOXC2, FOXC1, LAMC1, VMO1, APBB2, SNTA1	2095	149	14219	1.59429	1	0.123533	9.44165					Tcf4
				Atg2a								GOTERM_BP_ALL	GO:0007154~cell communication	88	2.98406	0.00545148	GABRB3, SYT4, GRIK1, AGTPBP1, FAM3B, FGF10, GLI2, VGF, ADORA1, MBP, WNT2, APP, BDNF, WNT4, SPRY1, BARX1, WNT3, GRIN2D, GATA4, GRID2, TRPV4, CHRNA7, OLIG2, CHRNA1, EIF2B4, IHH, SH3PXD2B, CLN3, EGR3, PIK3C2G, NRXN2, SGK3, NRXN3, DLL1, CACNG2, IRS1, STX1B, ARHGAP33, CAMK4, GRM8, GRM7, NAB1, TRAPPC4, MYO5A, SNX18, FGFR4, DRD5, SOX2, TH, DRD4, HFE, CACNB4, RIMS2, GREM1, GJC1, SERINC5, PTK2, RB1CC1, SY…	2095	455	14219	1.31267	1	0.125056	9.61832					Lhfpl2
				Dnajc6								GOTERM_BP_ALL	GO:0016481~negative regulation of transcription	74	2.50933	0.00552644	HELT, THRB, MAEL, CBX4, PAX2, GLI2, MAF1, PDCD4, DAXX, NR2E1, MEN1, SIN3B, HOXC8, POU5F1, PCGF6, PRMT6, POU4F2, PATZ1, OLIG2, RARB, BHLHE41, MYC, EGR1, TBL1XR1, CTBP2, LEF1, IRF2BP2, SPEN, PKIA, PURB, MXD3, NRIP1, PURA, NAB1, SMARCA5, TGIF1, ZFPM1, GLIS3, MTDH, GLIS2, SOX2, SOX6, SOX9, PRDM16, WT1, ATN1, HEXIM1, HINFP, POU2F1, POU3F3, GM608, BCL6, PER3, BCOR, HNRNPAB, FOXD3, CEBPA, INSM2, IKZF4, …	2095	372	14219	1.35012	1	0.125918	9.74427					1100001G20Rik
				Rimklb								GOTERM_BP_ALL	GO:0007167~enzyme linked receptor protein signaling pathway	57	1.93286	0.00555212	NOG, LTBP1, FGF15, GDF7, TGFB3, FGF10, FOXO1, SIK2, IRS2, RET, ALK, IRS1, FLNA, SS18, DOK1, DOK7, PDGFRA, FOXC2, FOXC1, AKAP2, AKAP3, ACVR1, ZFAND5, 2610005L07RIK, TWSG1, FGFR4, NDN, EPHA10, KIT, STUB1, PDAP1, EPHB1, EPHB2, IGF1R, PTK2, RGMB, EPHB6, CEP57, CAML, MAP3K1, LMTK2, AGRN, PIK3R1, PIK3R2, SMAD7, FLT3, SMAD6, RAF1, SMAD1, EPHA2, EPHA7, GSK3A, NTRK2, HBEGF, GFRA4, BAMBI, BMP8A	2095	273	14219	1.41709	1	0.125723	9.78737					Wasl
				Pou4f2								GOTERM_BP_ALL	GO:0030879~mammary gland development	23	0.779925	0.00572294	IRS2, CEBPB, SOCS2, TBX2, TGFB3, FGF10, LEF1, GLI2, IRS1, BCL2L11, WNT2, PTHLH, PGR, IGF1R, ATP2B2, CCND1, WNT4, PHB2, HOXA9, AREG, TPH1, TES, MED1	2095	86	14219	1.81516	1	0.128585	10.0736					Ybx2
				Ndufaf1																									S1pr1
				Trpm3																									Mgam
				Smn1																									Lad1
				Gm6548																									Pde1c
				Mib2																									Olfr1221
				9330020H09Rik																									Rnf111
				Cul7																									5031414D18Rik
				Sox3																									Klf5
				Dusp12																									Olfr203
				Zfp787																									Cldn3
				Elp2																									Arid5b
				Cadm2																									Olfr1329
				Wtip																									Gpr139
				D2Ertd750e																									Nono
				Nrbf2																									Sfxn1
				Klf4																									Camkk1
				Ap4s1																									Mapk8
				Nup50																									Brsk2
				Nlrx1																									Atg12
				Tprn																									Ints12
				H3f3b																									Zbtb41
				Tnxb																									R3hdm2
				Qsox2																									Zzz3
				Rab39																									Tmprss11d
				Zfp367																									Krtap14
				Zdhhc15																									Rgs12
				Dcaf12																									Acp1
				Gpr111																									Kcnj16
				Fgfrl1																									Hrasls5
				Adamts20																									Olfr434
				C330027C09Rik																									Exoc6b
				Slc14a2																									Cyp2c38
				Srcin1																									Vmn2r63
				Fbxw19																									Chrna1
				Ick																									Ripply2
				Med23																									Csnk1a1
				Ankrd34b																									Pde10a
				Acvr1c																									Zfyve28
				Pip5k1b																									Intu
				Kcnh2																									Cplx1
				Uhrf2																									Rasl10b
				Rad51ap1																									Anxa1
				Txndc5																									Atg10
				Atp1a3																									Glp2r
				Vmn1r125																									Kcmf1
				Ankrd56																									Ccnf
				Slc10a4																									Ddx25
				Kcnk13																									Smtn
				Slc35c1																									St3gal2
				Cryzl1																									Nova1
				Slc30a4																									Vps36
				Atn1																									Naglu
				En1																									Mdh2
				Pgam5																									Tmem57
				Vps13b																									Nkd2
				Tmed10																									Atp1a1
				Slc30a1																									Nxph2
				Mest																									Dgki
				Fbln1																									Myh3
				Hagh																									Ccdc64
				Smc4																									Tbx4
				Ccnd1																									4933439C10Rik
				Galntl5																									Mir3083
				Usp2																									Prss52
				Hist1h3h																									Ric3
				Apool																									Trim40
				Mpl																									Olfr129
				Ppp4r4																									Dcn
				Hmgb3																									Lce3a
				Hist1h3g																									Tmprss9
				Dtx1																									BC027231
				Galr3																									Gsbs
				Sccpdh																									Kcnh4
				AU021092																									Usp34
				Ccdc18																									Lmna
				Nab1																									Rnd2
				Slc27a3																									Olfr1225
				Ptpn13																									Frs2
				Mypop																									Cyp7b1
				Zfp536																									Olfr156
				AY358078																									1700024P16Rik
				Cbln3																									Ppil4
				Cyth3																									St7
				Zfp600																									3110043O21Rik
				Phlpp1																									Hsp90b1
				Pou3f3																									Osr1
				Sfrp5																									Txk
				4931440F15Rik																									Actc1
				Dip2c																									Gphb5
				Prdm2																									Cpne4
				ORF61																									Spnb4
				Adarb2																									Defa21
				Grik3																									Prkcq
				Junb																									Phf17
				Vmn1r11																									Pih1d2
				Ppap2b																									9430021M05Rik
				Dnajc11																									Anp32e
				Syt17																									Dbpht2
				Hmgb1																									Lnpep
				Nucb1																									2610017I09Rik
				Ostf1																									Syngr4
				Scyl2																									Cenpn
				Acin1																									Atp5d
				Zfp800																									Bmp8b
				H1fx																									Rab3gap2
				Zswim5																									Olfr170
				Cpsf1																									Crebbp
				Prkdc																									Unc13d
				Lrfn3																									Olfr820
				Crlf1																									D630032N06Rik
				Mir196b																									Kremen2
				Prh1																									Pdhb
				Samd5																									Ipo4
				Ccdc48																									D430042O09Rik
				Gpr107																									Mus81
				Ncald																									Myom3
				Socs2																									Ppm1k
				Mir152																									Pigf
				Igsf11																									Cdh11
				Fitm2																									Arx
				Zmym1																									Npas4
				Mpzl3																									Numa1
				Dnm2																									Pard3
				Sppl3																									Nol4
				Gpm6a																									Trim45
				Plk1																									Olfr1202
				Esx1																									Ptpro
				Fam65a																									Ldlrad3
				Lrfn4																									Foxa1
				Sox4																									Tbc1d30
				Cit																									Kcnh2
				Tst																									Golga3
				Mup20																									Golt1a
				Bhlhe41																									Nfib
				Ctage5																									Ctgf
				Kcnj9																									Igf1r
				Dmrtb1																									Zc3h11a
				Rnf144a																									9130019P16Rik
				Pprc1																									Dnahc6
				2510039O18Rik																									Il1f9
				Actl6b																									Usp33
				Grm8																									Slc34a1
				Ccnb2																									Cenpf
				Ppp2r2b																									Acly
				Npbwr1																									Smyd5
				Fgf15																									Ppm1b
				H2afx																									Atp2a3
				Zfp668																									Drd2
				Bcl11b																									Kif13a
				Dok6																									Krtap164
				Znrf4																									Gabrb2
				Pura																									1110003E01Rik
				Eif4enif1																									Vsnl1
				Luzp4																									A530016L24Rik
				9030418K01Rik																									Epb4.9
				2900011O08Rik																									Mtus1
				Gna11																									Osbp2
				Cebpa																									Slmap
				Slc38a6																									Gstm2
				1700066M21Rik																									Ppp4r1
				Tshz1																									Lrrc3b
				Hinfp																									Steap2
				Cyp17a1																									Robo4
				Rfx1																									Ormdl1
				Batf3																									Sstr5
				St6gal2																									Trpv1
				H2afj																									Uhrf1bp1l
				Vmn1r93																									B3gnt1
				Uggt1																									1110028C15Rik
				Mc3r																									Qars
				Gpr25																									Fat3
				Ttc7																									Sfpi1
				1600012H06Rik																									Zfy2
				Cxxc1																									2210408I21Rik
				Cdk2ap1																									Ass1
				Adra1d																									Hnf4g
				Ahr																									Rbm28
				Prmt10																									Obscn
				Prrg3																									Fam184b
				Acap3																									Mef2d
				Pcdhb2																									Pcid2
				Rps5																									Trpd52l3
				Fert2																									Cept1
				Exoc7																									Igf2bp1
				Fbxo31																									Cacna2d3
				Tmem150b																									Ahsa1
				Fbxl17																									Rap1gds1
				Kcnj4																									Vmn2r69
				Nphp3																									Setdb2
				Otud7b																									Mrgpra2b
				Prr9																									Cdc42se1
				Gm16517																									Cox16
				Pfkfb3																									Cbl
				Vps13a																									Gpr64
				Cep120																									Gabarapl2
				Pdcd6ip																									Gramd4
				Lemd3																									Dnahc7b
				Brdt																									Wnt10b
				Sp8																									Patl1
				1700014N06Rik																									Vmn2r39
				Dpp10																									Chmp1b
				Pdpk1																									Galnt14
				Mocs3																									Olfr135
				Ube3c																									Lsp1
				Hist2h3c1																									Mpped2
				Abcg2																									Zbtb22
				Cdh19																									Olfr1115
				Vmn1r118																									Ppp6c
				3110002H16Rik																									Gemin7
				Gspt1																									Xbp1
				Spata24																									Trank1
				Mn1																									Ssu72
				Ocln																									Lrrc16b
				Klrg2																									Rap1gap
				Slc6a11																									2310014H01Rik
				Rrp1b																									Olfr1350
				Atp5e																									Bmpr1a
				Gpr180																									Wdr52
				Apbb2																									BC018507
				Grin2d																									Rnf112
				Vmn2r15																									Ndufaf4
				Map1lc3b																									Mthfr
				Tysnd1																									Dip2c
				Rps7																									Zfp112
				Arl6ip5																									Cyp2c65
				Foxo1																									Reep3
				Slc12a2																									Hdac11
				Adcy8																									Chac1
				Smg7																									Clcn2
				Copg																									Slc22a3
				Ddx17																									Eps8
				Trim54																									Nap1l2
				Slc25a44																									Anln
				1700058C13Rik																									Pcf11
				Cdr2l																									Lhx4
				Vmn1r29																									Rab9b
				Zfp143																									Rbx1
				Rnf135																									Acat1
				Ihh																									Gm11711
				Atp6v0a2																									Csde1
				Thap6																									Trim52
				Hist2h3b																									Olfr995
				Trafd1																									Sumo3
				2810453I06Rik																									Ric8b
				Ttc9																									Vmn1r68
				Usp48																									Poli
				Nes																									Errfi1
				Agrp																									Gpx8
				Galnt10																									Mrps30
				Homer2																									Atg13
				Zfhx2																									Fut11
				Fmo5																									Olfml3
				Bfsp1																									Plk3
				2013-09-04																									Tpo
				Fam199x																									Rgs20
				Birc6																									Epha7
				Tom1l2																									Itga1
				Tulp2																									Ndst4
				Itpr2																									Taar4
				Uxs1																									Rbpj
				Ttc34																									Unc80
				Mus81																									Gc
				Gm5114																									Cnksr2
				Pax6																									St6galnac5
				Oxgr1																									Mfsd5
				Npy6r																									Mavs
				Fam26f																									Xdh
				Eif4a1																									Hk1
				Dtymk																									Mtnr1a
				Pgm5																									Zfp870
				Ddx31																									Bop1
				Ndufa4l2																									Ddah1
				Zbtb7a																									Akap8l
				Mcf2l																									Tpbpb
				C030046E11Rik																									4933416I08Rik
				Magea2																									4930404A10Rik
				Kti12																									Frmd5
				C5ar1																									Emp1
				Nkd2																									Vmn1r171
				Nova2																									Morf4l2
				Wt1																									Kdr
				Mrps18c																									Rad17
				Rtp2																									Klk1b8
				Tmem117																									2010204K13Rik
				Egln1																									Sf3b3
				Hephl1																									Smarce1
				Mtus1																									Clec4a4
				Foxi3																									3200002M19Rik
				Foxc2																									Olfr1283
				Rnf114																									Fxyd1
				Igsf21																									Zcchc7
				Luc7l2																									Scn9a
				Iqcd																									Krtap164
				Klf16																									Myo1h
				Zfp58																									Coro1a
				Papln																									Slc2a3
				Nup160																									Mpp2
				Twsg1																									Ctbs
				Akr7a5																									Smurf1
				Mapk1ip1l																									Cacybp
				Ces2c																									Zfp746
				Mki67																									Ptgr1
				Psmb5																									Irx1
				Dusp4																									6530402F18Rik
				Chst8																									Vps35
				Ankle2																									Asprv1
				2310035K24Rik																									Marveld2
				Ccdc88c																									Fam171a1
				Wdr47																									Khdc1a
				Ptprj																									Mn1
				Pxmp2																									Rabgef1
				Mug1																									5730528L13Rik
				Olfr1217																									Ptchd1
				Bsdc1																									Fgf2
				Mia2																									Glipr1l2
				Reep4																									Il1rapl2
				Alad																									Macrod2
				Morf4l1																									Cbx4
				B830017H08Rik																									Zfp14
				Dux																									Adamtsl3
				Vipr1																									Btf3
				Faah																									Tdrd5
				Agbl1																									Ephb6
				BB014433																									Adam6b
				Tmcc1																									Krtap42
				Wdr48																									Hck
				Gtf2f2																									Arhgap11a
				Hdgfrp3																									Phf15
				Rmi1																									Epha5
				X99384																									Cspg5
				Hc																									2210417A02Rik
				Ces3a																									Crisp1
				Hspa2																									Gbx1
				Gm14744																									Ttc28
				Cct7																									Zfp444
				Dok7																									Golga7b
				1110008P14Rik																									Dach2
				Cyp51																									Pmepa1
				Vmn2r43																									Dhdds
				Cast																									Rpl21
				Gli2																									Psmg4
				Mtl5																									Atp6v0e
				Rab40c																									Phactr4
				Rsph3a																									Hmgn3
				Gabbr2																									Krtap52
				Tes																									Zfp389
				Cct4																									Obscn
				Mir7b																									Kif20b
				Lars																									Tmem107
				Rif1																									Spns2
				Lef1																									Spry4
				Tfip11																									Slc24a5
				Nav2																									Mir3081
				B4galnt3																									Cep350
				Spaca1																									DXBay18
				Zfp184																									Itpkb
				Prss21																									Dsel
				Zap70																									Dimt1
				Ica1																									Gm684
				Spag9																									Sh3gl2
				Gm5712																									C2cd3
				Rab36																									Zg16
				Dek																									Olfr385
				1110007C09Rik																									Ankhd1
				Igf1r																									Gtf2e2
				Mrps31																									Bai1
				Pou4f1																									Wnt7b
				Eef1a1																									Adrb2
				Inhbb																									Ola1
				Neurod1																									Slc7a7
				Olfr901																									Cenpo
				Lmx1b																									Phlda3
				Lhx5																									Pccb
				Gm5631																									Akap7
				Slc35f3																									Ly6i
				Smchd1																									Rhox2e
				Brwd1																									Dnahc11
				Lrpprc																									Tnnt3
				Foxa1																									Tmem130
				Ptprb																									Insm2
				Acot2																									Hnf1b
				Zfp445																									Tgfb1
				Hoxb8																									Phf3
				Psma3																									Pkd1l2
				Phf11																									Dact2
				Gjb2																									Ndufb6
				Camk2d																									S100a3
				Ulk1																									4930512B01Rik
				Gjc1																									Esx1
				Gm14326																									Npas3
				C77080																									Zdhhc6
				Klra2																									BC021614
				Arl4c																									Cblc
				Arid4b																									2410127L17Rik
				Tsc22d2																									Gdf10
				Ankrd58																									Zfp446
				Cdk5r2																									Nop14
				Adrb1																									Creb3l2
				Cul1																									Pex10
				Bok																									F13a1
				Klhl25																									Apc
				Arhgap29																									Ugt1a1
				Sncaip																									Inpp4a
				Mars2																									D630003M21Rik
				Cobll1																									3830403N18Rik
				Nol12																									Htr4
				Lmnb2																									Zpld1
				Tram1l1																									Olfr735
				Phf21b																									6530402F18Rik
				Usp20																									Sod1
				Vmn2r37																									Syn3
				Dr1																									Spire1
				Tas1r3																									Rcor3
				Krt75																									Gns
				Tmem178																									Defb42
				Hlx																									Ap4e1
				Mesdc1																									Rc3h1
				Fam71e1																									Deptor
				Prkce																									Psme2
				Sigirr																									Gnai3
				Adap1																									Ccdc37
				Sfxn5																									Hoxc4
				Gm6772																									Rfc5
				Six6																									Ing1
				Chrna1																									Sncb
				Eif3d																									Emx1
				Setd5																									Gls
				9130019O22Rik																									Rnf183
				Ap1s3																									Zfp316
				Nf1																									2013-03-06
				Pou3f2																									Egr3
				Lpar5																									Wdr5b
				Vmn1r183																									Ttk
				Vps16																									Sgk3
				Spag11b																									Il7r
				Prdm16																									Abcc1
				Coq9																									Itga3
				Acbd3																									Lcorl
				Gpr158																									4930455C21Rik
				Prex1																									Klra1
				Snap25																									Rbm25
				Foxc1																									Prx
				B9d1																									Anxa1
				Pik3ap1																									Naa20
				Trnau1ap																									Agps
				Gem																									Cd9
				Masp1																									4930433N12Rik
				Hmgb2																									Rbpj
				Olfr641																									Cpa5
				Rassf10																									Sephs1
				Tagln2																									Spp1
				C330005M16Rik																									Aif1l
				Pbx3																									Ccdc92
				Lypla2																									Sesn2
				Ppp1r10																									Kcnn1
				Fam65c																									Slamf8
				L3mbtl3																									2310079G19Rik
				Nek2																									Olfr1090
				Ninj1																									Sf3b2
				Usp46																									BC051019
				Taf15																									Got1
				Ano5																									Ace
				Uhmk1																									Fstl5
				Oxct2a																									Pld5
				Zfp341																									Gm5972
				Olfr1466																									Nova2
				Plekhg3																									Zfp804a
				4930578C19Rik																									Alkbh3
				Uts2r																									4931429I11Rik
				Tmem158																									Col24a1
				Usf1																									Paxip1
				Gfra4																									Unk
				Eml5																									Cmtm7
				Ccdc130																									Adra2b
				Rabl3																									Guca1b
				1110032F04Rik																									Mpzl3
				Rab5a																									4930407I10Rik
				6330503K22Rik																									Scn3a
				Peg3																									Plxdc2
				Olfr859																									Rbpj
				Snn																									Slitrk5
				Fhl2																									Gpr132
				Rfx4																									Zc3h12c
				Pop5																									Trim65
				Zic1																									Ifna11
				Hoxc13																									Olfr1360
				Ftsj2																									Mgat4a
				Bace1																									Ppp2r2a
				Sp2																									2700086A05Rik
				Pcdh7																									Chi3l1
				Pacsin1																									3110001D03Rik
				Ap2a1																									Sec23b
				Cc2d1b																									Mier1
				Ccdc34																									Senp3
				Cyp2u1																									Nav3
				Kcnk6																									Pitx2
				Kit																									Lmo2
				Actl7a																									4932412H11Rik
				Slc1a1																									Ccnf
				Egr3																									Olfr823
				Kcnc1																									Rexo2
				Tulp4																									Gorab
				Gmppb																									Xlr3a
				Prim2																									Mdm1
				Olfr782																									Usp34
				Akr1b7																									D130040H23Rik
				Mecr																									Bcl11b
				Prph																									Rap2b
				Apcdd1																									9130008F23Rik
				9930014A18Rik																									Ccdc109a
				Slc9a1																									Rmnd1
				Klhdc10																									Papln
				Akt2																									Mrpl32
				Fam3c																									Itga2
				Tial1																									Gatad2a
				Hnrnpr																									Atm
				Ccr10																									Neurl1b
				Rnf128																									Olfr745
				1110003E01Rik																									Krtap47
				Fa2h																									Kcnj8
				Tbl3																									Gnas
				Olfr467																									Abcc8
				Apoa1																									Kctd6
				L1cam																									Mpp6
				Gm6406																									Itsn2
				Rps27a																									Foxk2
				Cpox																									Senp2
				Man2a1																									Drd1a
				Hdgf																									Stx17
				Nt5dc3																									Sass6
				Emid2																									Zfp276
				Tceal6																									Gm9871
				Lman2																									Nin
				Usp17l5																									Fxyd6
				4931406P16Rik																									Ermap
				Mocs2																									9130019P16Rik
				Dvl3																									Aga
				Obscn																									Slc16a5
				Nf2																									Nid1
				Sdk1																									Dclre1c
				Tex28																									Hsdl2
				Aff2																									Rhobtb1
				Pde3b																									Prr12
				Klhl38																									Celsr1
				Tacr2																									Kbtbd8
				Zfp710																									Gdf5
				Dclk2																									Sult2a6
				D18Ertd653e																									Ltbp1
				Tmem30b																									Ntm
				Hpdl																									Vta1
				Cxxc5																									Olfr877
				Kpna4																									Sall4
				Eif1																									Slc38a4
				Rsl1d1																									Rnf181
				Myo1b																									Dnajb4
				Lamp2																									Wrap53
				Hpn																									Zfp677
				Slc27a6																									Zdhhc7
				Tbx2																									Matr3
				Sirt1																									Icam2
				Six2																									Cdca2
				2310003C23Rik																									Pth2r
				Vps29																									Cplx2
				Fat1																									Vmn1r226
				Agrn																									1700021F07Rik
				Dennd1b																									Sult5a1
				Leprotl1																									Hsd11b1
				Tcerg1																									Eya3
				Zfhx4																									Cobll1
				Smad1																									Zdhhc17
				Arhgap33																									Mta1
				Abhd11																									Rgs3
				Lrrc8a																									Olfr1500
				Mrm1																									Aqp4
				Ccdc84																									Recql
				Anapc1																									Erc1
				Atf3																									Fxc1
				Gsdmc2																									Uncx
				Smc1b																									Trim28
				Hoxa1																									Otud7b
				Rbbp6																									Tulp4
				Bcas3																									Olfr914
				Cep57																									Taar7a
				Olfr578																									Ldb1
				Csrp2																									Haghl
				Tex2																									Mpped1
				Tgif1																									Dkk2
				Gm10670																									Herpud2
				2210411K11Rik																									Esd
				Mkrn2																									Ric8b
				Csnk1d																									Ptprd
				Susd4																									Mycbpap
				Phldb1																									Parp8
				Fam196b																									Gm11818
				Chmp5																									Hdhd1a
				Olfr1123																									Gna14
				Slc7a5																									Lama5
				Mex3b																									Oxr1
				Zfp804a																									Csnk1a1
				Dock3																									Olfr1168
				Syn2																									Gpt2
				Ndufs6																									Olfr412
				Ralgapa2																									Foxf1a
				En2																									Chst4
				Evx2																									Chaf1b
				Sema4g																									Sfswap
				Ccdc105																									Dap3
				Mab21l2																									BC048502
				Hnrnpab																									AW146154
				Erap1																									Tcf3
				Nnat																									Mmp10
				Eif5																									Prss35
				Msl1																									Wnt16
				Smarcd2																									Bahd1
				Prdm8																									Plcg1
				Bmp8a																									S1pr1
				Plekhb2																									Rbm24
				Id4																									4930444G20Rik
				Zmynd8																									Rgs6
				Nek5																									Mir136
				Tmem65																									Rpl24
				Ppp1r1b																									Sox6
				Osbp																									Zfp407
				Med11																									Dcaf15
				Rasl10b																									Ccnt1
				Slit3																									Sar1a
				A530054K11Rik																									Ap2a2
				Rab18																									Mri1
				Ung																									Fndc1
				Rbbp5																									Stat2
				Dock1																									Ywhae
				Zfp609																									Prpf3
				Tas1r1																									Ppbp
				Gstp1																									Armcx6
				Foxe3																									Gm13023
				Treml2																									Ctbp1
				Brms1l																									Tfpi
				Scube3																									Vprbp
				Tcerg1l																									Nelf
				Dcun1d5																									Xcl1
				Htr1b																									Olfr109
				Kbtbd11																									Cnrip1
				Hp1bp3																									Snora21
				Jagn1																									P2ry12
				Atmin																									Cby1
				Drg1																									Pla2g16
				Usp43																									Maged2
				Enoph1																									Ankrd55
				Gcn1l1																									Slc25a27
				Mll2																									Rab5b
				Fyb																									Olfr218
				Lhfpl2																									Grip2
				Slc35d3																									Ar
				Fam49b																									Dnajc21
				Lsm5																									4930546C10Rik
				Fads6																									Olfr148
				Lrrc4b																									Samd5
				2310033P09Rik																									Napepld
				Zfp53																									Dchs1
				Bex2																									Cacna2d3
				Mup5																									Sox10
				Nsmce4a																									Slco2b1
				Nags																									Grk4
				Celf6																									Nudt14
				Wapal																									Lrig3
				Fhit																									Rbm39
				Nudt19																									Ypel5
				S1pr4																									Kdelc1
				Chi3l4																									Ccdc50
				Ssfa2																									Tktl2
				Carns1																									Notch2
				Ptges2																									Hnrnpk
				Vangl1																									Fen1
				Nck1																									Rnft2
				Prrc1																									Paip2b
				Mllt4																									Helz
				Nrf1																									Lamc1
				Anapc2																									Fgfrl1
				Asap3																									Sfrp4
				Gipc2																									Eif5a2
				Dact1																									Tef
				Dusp21																									Camta1
				Gm5416																									Pgcp
				Bola3																									Tdp2
				Fzd1																									Clec9a
				Ciapin1																									Med26
				0610011F06Rik																									Mdn1
				Smg6																									Slc25a39
				Pip5k1c																									Ralgapa2
				Smap1																									Kmo
				Casp3																									Olfr1277
				Lypla1																									Myh2
				Gcc1																									Pelp1
				Pnrc2																									Ccdc37
				Rnf187																									Eomes
				Ccnb1ip1																									Rad21
				Nptx2																									Cd72
				Styxl1																									Cdc25c
				Zdhhc19																									Fbxo30
				Hnrnpa2b1																									2310030G06Rik
				Avpr1a																									Sulf1
				Sox2																									Taar3
				Ap3d1																									Timm23
				Mark3																									Cdh18
				Lfng																									Sdcbp2
				Mon1a																									C030039L03Rik
				Pgrmc2																									Amtn
				Gsk3a																									Pura
				Ythdc2																									Ufm1
				Olfr353																									Nudt15
				Fbxo9																									Cenpn
				Mettl7a1																									Olfr1487
				Bend5																									Caprin2
				Lmbr1l																									Piwil2
				AA986860																									Il31ra
				Mlh1																									Rbm17
				Cdc14b																									Pmp22
				Aldob																									Olfr279
				Prmt6																									Celf6
				AI464131																									Lhfpl3
				Ppt2																									Radil
				Gm11559																									Sfmbt2
				Als2cr11																									Nsg2
				Cybrd1																									Setbp1
				Arhgef17																									Cnga1
				Tacc1																									Lsm6
				Ggt6																									Zfp68
				Snx27																									Jakmip3
				Hnrpll																									Olfr1094
				Grik1																									Apip
				Suv420h1																									Ift80
				BC085271																									Krtap222
				Myoz2																									Dmrtc1a
				Alg12																									Crip1
				Bik																									Auts2
				Zfand5																									Sin3a
				Lrrfip2																									Tiam2
				Derl1																									Ptpn21
				Gzme																									BC017643
				Rab23																									Gxylt1
				Nexn																									Vmn1r44
				Insm2																									Olfr223
				Olfr222																									Ptprq
				Zfp622																									Olfr1490
				Prkra																									Gm4847
				Ropn1l																									Pid1
				Gm6985																									Olfr56
				Il9r																									Rnf152
				Rundc1																									Htr7
				Ncdn																									Zfp879
				Stxbp5																									Dnaja2
				Ddx3x																									Hrh1
				Taf9																									Abhd12b
				Foxb1																									Grin2b
				AU040320																									Olfr1305
				AW146154																									Agbl4
				Raly																									Fbxo48
				1700013N18Rik																									Tslp
				Slco5a1																									Ncan
				Skor1																									Kcnh1
				Scfd2																									Gm13698
				Pls1																									2013-03-03
				Ints4																									Ipp
				Ets1																									Gk5
				Olfr146																									Olfr633
				Paqr9																									Tmem170
				Phlda3																									Jph4
				Tex21																									Klra1
				Slc35a1																									Vsig1
				Mtmr1																									2210408I21Rik
				Rnls																									Xlr4a
				Dsn1																									Ofd1
				Ppp1r9b																									1810048J11Rik
				Lrrn4																									Nmnat1
				Dusp28																									Hey1
				Slc25a39																									Amelx
				Pdp2																									Gdf6
				Gm4861																									Lrrc16a
				Smcr8																									Fzd3
				Tnfrsf12a																									Frmd4b
				Defb12																									Mgst3
				Gabpb1																									Srsf6
				Ube2ql1																									Sgms2
				Spata6																									Plekhb1
				Areg																									Sh3rf1
				Pgap3																									Cdh15
				Rps4x																									Nav2
				Pcna																									Spaca1
				Zrsr2																									Dock3
				Cyhr1																									Sipa1l2
				Onecut3																									Ddah1
				Mmp13																									2610020H08Rik
				Gm884																									Atp6v1e2
				Fndc4																									Ttbk1
				2013-09-05																									Pir
				She																									Crh
				Clca5																									Asb14
				Dll1																									Ccdc69
				Clec3b																									Chrdl1
				Pou2f1																									C430048L16Rik
				Ghsr																									2410089E03Rik
				Trim59																									Tspan7
				Olfr330																									Slc4a2
				Hist1h2ai																									Ccdc22
				Phf7																									Il13ra1
				Spata21																									Lysmd2
				Etv6																									Fam116b
				Sstr5																									Slc8a2
				Bicc1																									Man1b1
				Kif20b																									Phldb1
				Pitpna																									Plk1s1
				Pet112l																									Wwox
				2410131K14Rik																									Wnk1
				Kbtbd2																									Pcbp3
				Dlk1																									Ube2r2
				Coro7																									Xpot
				Chst14																									Celf1
				Sigmar1																									Srfbp1
				Ppfia2																									Gm13051
				Hist1h3b																									Arid5b
				Hist1h4d																									Tube1
				Brcc3																									Rtn4rl2
				Clk4																									AI118078
				Gnas																									Vmn1r172
				Scyl3																									Zfp275
				Hyal1																									Zfp362
				Krt36																									Pcdh1
				Oog2																									Zfp746
				Commd10																									Cul5
				Ripk1																									Gm11711
				Bcl9l																									Gm8989
				3110040N11Rik																									Olah
				Dus2l																									Brpf3
				Tbc1d10b																									Spata19
				Ell																									P2ry6
				2810002N01Rik																									Glp2r
				Amacr																									Tnfrsf19
				Csnk1g1																									Siah2
				Glt25d2																									Msh5
				Gm5148																									Prh1
				Sun1																									Gsta3
				Tanc1																									Stam2
				Gde1																									Fam177a
				Pik3r2																									Bdnf
				Zcchc3																									Fbrsl1
				Mapk12																									Olfr1058
				Sez6																									Tmem220
				Pcdh19																									Mapre3
				Dopey1																									4933436C20Rik
				Rnmt																									Zfp810
				Shc1																									Col9a3
				Pvalb																									Mttp
				Otx2																									Ilvbl
				Dstn																									Omt2b
				Ssr4																									Vmn2r96
				Sesn1																									Cplx2
				Rrp12																									Foxk1
				Cdk17																									Cxxc4
				Prr23a																									Fmo9
				Fscn1																									Tmem56
				Ranbp3																									Gm2011
				Mrs2																									4933402N22Rik
				Trerf1																									Arf6
				Rap2a																									2013-09-07
				Gm11565																									Cstb
				Ncln																									Tmem85
				Gm5607																									Perp
				Iqgap3																									Iltifb
				Wdr20a																									Cspp1
				Fbxw2																									Nudt15
				Taok3																									Adamts20
				Cep250																									Rala
				Pip4k2b																									Lelp1
				Tpcn2																									2810055G20Rik
				Slc44a1																									C230081A13Rik
				Actn2																									Tnks2
				Gsg1l																									Trim17
				Zfp708																									Ddx41
				Ctbp2																									S100a10
				Fmod																									Olfr510
				Rps24																									9830001H06Rik
				Hccs																									Bsn
				Ralyl																									Tra2b
				Cbx4																									9030617O03Rik
				Cyp2d11																									Csnk1g3
				Tm7sf3																									2900079G21Rik
				1700129C05Rik																									Gna12
				Gm13238																									Apc2
				Acr																									Jag1
				Sytl3																									Rg9mtd1
				Bcl2l11																									Fam154b
				Gadl1																									Lamc3
				Stk39																									Dusp11
				Rab35																									Pet117
				Pddc1																									Olfr810
				Gale																									Lass1
				Oxtr																									Lama2
				Ppp1cb																									Dock5
				Mthfd1																									Sh3d19
				Anubl1																									Ralgapa1
				Itga9																									Eif2ak4
				Ndrg3																									Defb10
				Acyp1																									Sulf1
				Fam78a																									Larp4b
				Mmp25																									Tcte1
				Prkcb																									Akna
				Mgat2																									Fam176b
				Pik3c2b																									Tmprss11d
				Grem1																									Ppm1k
				Ttn																									Mt2
				Chit1																									Cdk5rap2
				Tns3																									Fam184a
				Pqbp1																									Abcc5
				Ptprg																									Mbnl2
				Dst																									Msx1as
				Dok1																									Ddx21
				Trib3																									Casc5
				Ubp1																									Nr2f6
				9830001H06Rik																									Ppib
				Slain2																									Rab2b
				Fndc1																									Kirrel3
				Dcxr																									Rhobtb1
				Pank3																									Zfat
				2010109K11Rik																									Sdhb
				Ippk																									Klhdc8a
				A330021E22Rik																									Olfr275
				Nrip1																									Iah1
				Pex5l																									Jakmip3
				Dnajc1																									H2Q10
				G6pc3																									Pde7a
				Fjx1																									Mrvi1
				Amn																									D930020E02Rik
				Wdr81																									4921501E09Rik
				Ppp1r16a																									Pou3f1
				Hspbp1																									Olfr513
				Vmn1r72																									Gk5
				Rwdd1																									Ankrd34a
				2410003K15Rik																									Ccna1
				Ss18l1																									Ube2m
				Eddm3b																									C130039O16Rik
				D10Bwg1379e																									Myo9a
				Vps37c																									Col3a1
				Ajap1																									Metap1
				Spen																									Bmpr2
				Flt3																									Tet3
				Gps1																									Wasl
				Tcte1																									Tsc22d1
				D230037D09Rik																									Serpine2
				Pcdh9																									Bin1
				Ripk3																									Tm4sf4
				App																									Morf4l1
				Sult4a1																									Cep55
				Ccr6																									Gtf3c5
				Dnajc17																									Vmn1r129
				Runx1																									Omd
				Klc1																									Gm14511
				Kdm5b																									Stau1
				Tnrc6c																									Foxq1
				Hectd1																									Exosc5
				Adm																									Nlrp5
				Tmem5																									Ugt3a1
				Ap4b1																									Fam135a
				Hbs1l																									Ldhb
				Gga1																									Vmn2r90
				Lmbrd1																									Slc5a7
				Prnd																									Pigg
				Kbtbd3																									Rac1
				Muc1																									Krtap62
				E130308A19Rik																									Foxd2
				Metap1																									Parvb
				Gbx1																									Madd
				Cyp2b23																									Otol1
				Dnajb9																									Fam174a
				Pdcd4																									Nsdhl
				Gltp																									Olfr329ps
				Mlf1ip																									Cd38
				Ehd4																									Tmem134
				Tmem54																									Gpr176
				Snai3																									Mecr
				Tbl2																									Cdx1
				Shd																									Ccnyl1
				Aftph																									Phactr4
				Prps2																									Usp12
				Med21																									Grin1
				Reep1																									Fnip1
				Pja2																									Kcnq4
				Olfr308																									Tbl1xr1
				Krt14																									Heg1
				Kalrn																									Best2
				Fbxo6																									Hmgn2
				Gramd1c																									Ccdc151
				Tmem26																									Dpysl3
				Cts3																									Pcdhb4
				Casc1																									Mag
				Mdga1																									Krt19
				Tmed7																									Whsc1l1
				Fkrp																									Camta1
				Slc25a10																									Tubgcp5
				Zcchc12																									Creb1
				Pdgfra																									Yipf4
				Ear14																									Fry
				Man1c1																									4930562F07Rik
				Arhgap10																									Zfp36l1
				Nrxn2																									Tnpo3
				Ndrg2																									1810009J06Rik
				E2f3																									Olfr1364
				Exoc2																									Lyzl6
				Sec16a																									Cnpy2
				Dimt1																									Zfp120
				Kcna3																									Dcaf15
				Ssr1																									Wasf2
				2310037I24Rik																									Ipo13
				Nol10																									Lonrf2
				Timp2																									4921517L17Rik
				Frat2																									Duoxa1
				Chsy3																									Nrl
				5330426P16Rik																									2310003L22Rik
				Arl15																									Eif2ak4
				Isyna1																									Sh3bp5
				Olfr1331																									Zfp52
				Chrna7																									Taar1
				Cdc25a																									Sec24a
				Tgif2																									Pank1
				Neurog2																									Dbr1
				Lin28a																									Rbm14
				Trmt1																									Olfr175ps1
				Pik3cb																									Slc6a20a
				2013-09-07																									Agap3
				Cdkn1a																									Wrb
				Azi2																									Tmed10
				Itm2b																									Tnfsf9
				2700029M09Rik																									Fubp3
				Lce1l																									Cdkn2c
				Pkia																									Oas3
				Adam4																									Mrgprg
				Aph1a																									Spire1
				Agpat3																									Rbm24
				Papd5																									Atl2
				Psma6																									Grid2
				Sms																									Furin
				Zswim4																									Vmn2r48
				Pnpla1																									Tspo
				Chga																									Clip1
				B3galnt1																									Rap1a
				Crhr1																									Olfr960
				Cldn22																									Gm5617
				Cflar																									Gm13152
				Flna																									Tmx3
				Mcart1																									Fam135a
				Mkl1																									Atl2
				Dnajc8																									Snx14
				Srl																									Oog1
				Gm10649																									Ctdsp2
				Alg8																									Rnf150
				Bag3																									Slpi
				Slc22a12																									Eif3m
				Mtpn																									Ubr5
				Maf1																									Shc3
				Lgr5																									Trim30d
				Nkain3																									Rmi1
				Fam193a																									Cpz
				Dhrs7c																									Hspa12b
				Elovl2																									Rtn4rl2
				Cep78																									Adap2
				Fat4																									Ccnd3
				Lcn12																									Macrod2
				Sema5b																									Tmprss5
				Fgf13																									H2M11
				Usp24																									Pja2
				Iqsec3																									Tmem225
				Kpna6																									Npy2r
				Idh2																									Asph
				Impa2																									Myot
				Dusp14																									Cspp1
				Atp5s																									Gcc2
				Plec																									Setdb1
				4930451C15Rik																									Sprr1a
				Dnd1																									Cxcl17
				Aim1																									1700006A11Rik
				Trim67																									Kcne3
				Plcl1																									Mast4
				Olfr553																									Afap1
				Tbc1d2b																									4732471J01Rik
				Wbp2																									Stox2
				Zdhhc24																									Man1a2
				Vmn1r27																									Grifin
				Psg16																									Ntrk1
				Ly6g6e																									Olfr1442
				Sidt2																									Cdc14b
				Acox3																									Gm6623
				Mat2b																									Obscn
				Mtdh																									Rtkn
				Dlx2																									Mei4
				Tlcd2																									Olfr995
				Tubb4																									Fam108c
				Wnt3																									Rims2
				2610002J02Rik																									Dhx32
				Astn2																									Mr1
				Gm5592																									Arl3
				Gm14851																									Igsf1
				Olfr917																									Osr2
				Pnpla3																									Mugps1
				Smarcc1																									Cbr2
				Gng12																									Rnf169
				Clcf1																									Btbd7
				Psmd7																									Prss50
				Rad18																									Lpp
				Gsto1																									Fcgbp
				Fbxl14																									Olfr722
				Angel2																									Vmn2r85
				Nbeal2																									Rnf170
				Hoxa9																									Myom2
				Ankrd43																									Grk1
				Helt																									Otogl
				Maf																									Zfp512
				Cdk6																									Vmn1r49
				Tmem167																									Spty2d1
				Sgpp1																									Ptpn1
				Cebpz																									Anxa11
				Olfr915																									Myh2
				2410017I17Rik																									Ythdc1
				Klhl7																									Crnkl1
				Usp26																									Il18rap
				Rod1																									Tapbp
				Celsr2																									Olfr198
				Cyfip1																									Stradb
				Ccdc17																									Pik3c2a
				Atp2b2																									Rgs4
				Olfr1220																									Magel2
				Wiz																									Gypa
				Whamm																									Csde1
				Rnf180																									Dpyd
				Zfp167																									C430048L16Rik
				Gata2																									Mis18bp1
				Vmn1r19																									Mtus1
				Kbtbd13																									Stac3
				Meis1																									Hist1h3h
				Pcyox1l																									Shisa3
				Zfp334																									Zfp474
				Man2b2																									Fam60a
				Klhl31																									Obscn
				Smoc2																									Nrd1
				Zfp541																									6720463M24Rik
				Pqlc3																									Rere
				Pip4k2a																									Rbm28
				Sulf2																									Slc37a4
				Chrd																									Adam1a
				Phc2																									Rabggtb
				Ikbkb																									Prlr
				Zfp46																									Nbeal1
				Lrp1																									St6galnac5
				Slxl1																									Ddx41
				Atl3																									Igf2r
				A530064D06Rik																									Bmpr1a
				Iws1																									Brix1
				Nosip																									Olfr1246
				Gpr133																									Prtg
				Immt																									Pacs1
				Tbc1d9																									Synpo2
				Ppfia4																									Ms4a7
				Rab11b																									Olfr1294
				Zscan12																									Magea2
				8430410A17Rik																									Itgb1
				Pttg1																									Pou2f2
				Egln2																									Hjurp
				Vgf																									Met
				Mll5																									Surf1
				Sybu																									Itpr1
				Dlk2																									2310001A20Rik
				Cnot4																									Olfr358
				4930435E12Rik																									Smcr7l
				Msgn1																									Polr2a
				C2cd4c																									Plk2
				Il31																									4930579K19Rik
				Mir345																									Mtf2
				2610015P09Rik																									Ccdc19
				Olfr1445																									Stard8
				Olfr1505																									Slc35a3
				Tax1bp3																									Cd47
				Gas1																									Erg
				Foxd3																									Olfr449
				Trim62																									Dync1i1
				Foxd1																									Sgsm3
				Arhgap17																									Rhobtb1
				Grik4																									Vmn2r74
				Trpc1																									Ttn
				Arhgap23																									Mir10a
				Pdss1																									Zfp827
				Tcea1																									Anks6
				Fgd6																									Arrb1
				Eya4																									Rcan2
				Rhob																									Slc9a1
				Oxct2b																									Stk39
				Gtdc1																									Zfp280b
				Gabrb3																									Bex2
				Plin3																									Nudt18
				Accn3																									Ddx6
				Olfr671																									Cnih4
				Gpr56																									Eif2c4
				Slc7a1																									A530099J19Rik
				Itgb3																									Als2cl
				Mboat7																									Nhlrc2
				4933436C20Rik																									Acot4
				Ccdc122																									Morc3
				Zfp36l2																									Idh1
				Gab2																									Mier1
				Fbxl15																									Fam5c
				Cdh7																									BC006779
				Sema4c																									Ybx1
				Oasl2																									Irgm1
				Lrrtm1																									B3galnt1
				Fhdc1																									Basp1
				Dgki																									Proc
				Zc3h18																									Mta1
				Hjurp																									2610301G19Rik
				Ahcyl1																									Fbf1
				Gpr39																									Lclat1
				Cyyr1																									Col8a1
				Rdh10																									Olfr1164
				Bcl6																									Enox1
				Edem1																									Olfr517
				Stub1																									Crbn
				Mfsd11																									Fzd7
				Hspa4																									Pdgfd
				Crcp																									Usp32
				Il6ra																									Ppp3cc
				Ciz1																									Rbak
				Prkca																									Kdm4b
				Rpgrip1l																									Slc25a31
				Shq1																									Itga8
				Camsap1																									Tmc3
				Mup3																									Sema4d
				Daxx																									Fam174b
				Ppp2r2c																									Mfsd1
				Akr1d1																									Clic6
				Olfr148																									Itpkb
				Pold1																									Gata2
				Pfn3																									Tmem88b
				Taar6																									Angel1
				Tomm7																									Nr2f1
				Fam123a																									Spg20
				Gtpbp1																									Pnpla6
				Lamb1																									Fam76b
				Vmn1r178																									Gorasp2
				Zfyve16																									BC016423
				Ppp1r3g																									Zfp697
				Rprm																									Lrrc28
				Ing3																									Olfr91
				Pcdhb22																									2010317E24Rik
				Ehbp1																									Prpf40a
				Klf10																									E130201H02Rik
				Tpst1																									Pdia5
				Cyp4a32																									Serinc5
				Coro2a																									Gm4794
				Dnaja2																									DXBay18
				Pcnxl2																									1700001K23Rik
				Snx21																									Radil
				S100z																									Klhdc7a
				Lce1h																									C030046E11Rik
				3230401D17Rik																									Rdh1
				Msh3																									Kcnn1
				Eif2b4																									Osbpl9
				Apol9b																									Crtac1
				Sstr3																									Ptpn5
				Dnahc10																									Jakmip3
				Pbk																									Ccdc112
				Mpzl1																									Foxf1a
				Pcgf6																									Ppp1r1b
				Fam73b																									Olfr784
				Thap4																									Gng11
				Nprl3																									Ranbp17
				Ndufb10																									Ttll11
				Gna13																									Rspo2
				Triap1																									Pla2g7
				Ubac2																									Fam125b
				Cbr3																									Bcdin3d
				Cecr6																									Itih4
				Whrn																									Ankrd12
				Lars2																									Csrp2
				S1pr2																									Cyp19a1
				Tra2b																									Ssfa2
				Bahd1																									Hdac9
				Mll1																									Ecd
				Tff2																									Hexim2
				Lonp1																									Senp8
				Prdm9																									D430041D05Rik
				6330407J23Rik																									Pde4a
				Rab11fip1																									Dspp
				Fzd6																									4930503E24Rik
				Ube4b																									Spo11
				Clcn7																									4930523C07Rik
				Xkrx																									Sec22b
				Cog2																									Chst1
				Ifitm1																									Rfx5
				Csgalnact2																									Dcaf10
				Thada																									Rfx3
				Per3																									Lats2
				Cxcl5																									Rars2
				Pdk4																									Repin1
				Tmprss2																									Fam178b
				Ccna2																									Txk
				Mlst8																									Six6
				Slc4a5																									Grin3a
				Armc7																									Fam120b
				Gpr4																									Tg
				Olfr699																									Lrrc20
				Igfn1																									Fam20c
				Vmn2r94																									Akr1e1
				Mprip																									Trim67
				Ube2cbp																									Fbxw9
				Megf9																									Slc5a9
				Pabpc1																									Hnrnpr
				Snrpb2																									Sec61a1
				St8sia4																									Car10
				Tmem30a																									Olfr715
				Klra1																									Stat5b
				Rtn4																									Glce
				Gria2																									Olfr1048
				Ier3ip1																									Snap25
				Golga5																									Tug1
				Phf15																									Ttc28
				Klhl32																									Glcci1
				Scn9a																									Olfr1054
				Olfr1295																									AU021092
				Ctcf																									Tspan5
				Cdc42bpa																									Mapk4
				Nhsl1																									Gins2
				Chn2																									Dmrtc1c1
				Bub3																									Ube2j2
				Serpinb6a																									Tctex1d1
				Foxp1																									Pgap3
				Tbp																									Pmpcb
				Adcy1																									Pak3
				Zfp687																									Hif1a
				Mobkl1a																									2013-09-06
				Cdkl2																									Tpd52
				Armc9																									Hif1an
				Laptm4a																									Map3k6
				Dync2h1																									Tmem59l
				Med13																									Twist2
				Cd177																									Psd4
				Taf7																									Wsb1
				Gnai3																									Rab25
				Fezf2																									Phf16
				Arsi																									Frmd6
				Havcr2																									Cblc
				Tbc1d5																									Ahi1
				Thumpd2																									Gm12250
				Tmtc4																									Usp1
				Fam135a																									Hpse2
				Akap2																									Mrpl46
				Col13a1																									Timp4
				Fancg																									4930547N16Rik
				B3galt6																									Etohd2
				Fam110c																									Aacs
				Rpl21																									Sap30l
				Usp33																									Wipf2
				Fam131b																									Rbm12
				Tpd52																									Gpr89
				Epas1																									Marveld1
				Lmtk2																									Olfr800
				Slc20a1																									Asxl3
				Rpl7l1																									0610008F07Rik
				Pusl1																									Golph3l
				Wee1																									Ephb2
				Mllt3																									Prmt1
				Bai3																									Ifih1
				Kcnj15																									Prkcb
				Rexo2																									Axin1
				4833422F24Rik																									4930486L24Rik
				Fam84a																									Vmn1r58
				Grcc10																									Tlx3
				Rdh16																									Zswim6
				Zxdb																									Fam78b
				6720463M24Rik																									Gm4187
				Dgcr14																									Sap130
				Smarcd3																									Bcl11a
				Matn3																									Lonp1
				Jund																									Zfp663
				Ppdpf																									Slc44a1
				Naip1																									Slitrk6
				Crem																									AB099516
				Ebf2																									Rarg
				Galt																									Rxrb
				Alk																									Ppm1j
				Ccdc90b																									Mafb
				Fam120b																									Tuba8
				Pih1d2																									Hdhd2
				Rrs1																									E330017A01Rik
				Fam173a																									Dock8
				Cklf																									E2f8
				Kcng3																									Taar9
				Gm608																									1110008F13Rik
				Slc7a4																									Olfr393
				Pmf1																									Dst
				4930429B21Rik																									Mta2
				Tppp																									Efna2
				Pfas																									Meig1
				Mpst																									Cep350
				Casc3																									Tbc1d1
				Bfsp2																									Dab2
				Cand2																									Ildr2
				1700080E11Rik																									Gabrr3
				Trip4																									Akt1
				A830018L16Rik																									Psapl1
				Tpm1																									Bbs7
				Nup98																									Sec22b
				Pik3r1																									Ptprm
				Rabggta																									Ajap1
				Arx																									Nek10
				Bend7																									Clk4
				Nccrp1																									Cecr2
				Zmynd10																									Abl2
				Men1																									Mir1970
				Aurka																									Bbs9
				Calcb																									Tmem66
				Fshr																									Gpd1
				Zfp523																									Gpr83
				Cdk11b																									Exosc3
				Sh3bgr																									Klf9
				Pop1																									Mrgprb8
				Ttc30a1																									Fbn2
				Cntnap4																									Skint10
				Nanos1																									1700001L05Rik
				Slc9a3																									Prdm12
				Rgnef																									Angel2
				Bcor																									Rbmy1a1
				Terf2																									Agpat4
				Slc12a4																									Dlgap2
				Mdga2																									Tpr
				Dcaf7																									Baiap2l1
				Actg1																									Cggbp1
				Bcr																									0610030E20Rik
				Lrrc8c																									Ibtk
				Lamc1																									9030025P20Rik
				Sp3																									Ilk
				Tspo																									Insig2
				Serpina1d																									Mecom
				Zfyve20																									Paqr9
				Pgls																									Tmem194
				Olfr1208																									Bbs5
				Mrps10																									Faim
				Igf2bp2																									Sytl5
				Gm6644																									Vps13b
				Vps54																									Nfkb2
				Txndc11																									Grid2
				Olfr1440																									Kcnt2
				Afg3l1																									Tcp10a
				Pofut2																									Mccc1
				Egr1																									Anks1b
				Tmc7																									Sema3e
				Lpcat2b																									Fam5c
				Ier2																									Grp
				Bcl2l1																									2013-03-06
				Dlgap2																									Fam18b
				Slc2a9																									Rasgrf2
				Ccdc147																									Vmn1r205
				Ctsll3																									Tnfaip3
				Tm9sf1																									Vmn2r50
				Srgap2																									Olfr1368
				Scamp1																									Zic5
				Stx3																									Ddx60
				Eef2																									Slitrk3
				Vmac																									Ipo13
				Large																									Pnpla7
				Olfr1373																									4933434I20Rik
				Slc7a7																									Sipa1l1
				Smyd3																									Plscr4
				Hmgxb3																									Cyp26b1
				Plxnb2																									Stap1
				Dsp																									Rcl1
				Fbxo17																									Pik3r2
				Car4																									Mecom
				Eno4																									Slc7a14
				Aff1																									Sox4
				Hspa1l																									Tmem87a
				Socs3																									Phip
				Zbtb44																									Pcsk6
				Nrxn3																									Filip1
				Camkv																									Zfp616
				Gls2																									Zfp174
				Arf6																									Leprotl1
				Ddx50																									Morc1
				Olfr1204																									Zfp874b
				Macrod2																									Tacc2
				Epha7																									Gm6614
				Syt9																									Hao1
				Cacna2d3																									Son
				Vmn1r42																									Far1
				Ttc22																									Rhox2d
				Cdc25c																									Pou4f1
				Pon2																									Dbx2
				Rbm33																									Efhc1
				Usp31																									Cdca4
				Itga1																									Mcm8
				Ctr9																									Olfr316
				Olfml2b																									Unc5a
				Vmn1r14																									BC021785
				Kcnf1																									Mettl21a
				Trim11																									1810011O10Rik
				Ercc2																									Kif4b
				Ptprm																									Slc37a1
				Tagap																									Bicd1
				Cox7c																									Grhl2
				Casp8																									Arhgef26
				Rarb																									Fetub
				Sik2																									Sprr2a1
				Panx2																									Mbnl2
				Ccdc124																									Setd5
				Mrc1																									Car5b
				Zswim1																									Mpv17l
				Nog																									E330013P04Rik
				Stox2																									Rab37
				Sall3																									Amfr
				Phf17																									Ihh
				Vps72																									Casq1
				4921513I03Rik																									Trpm1
				Hfe																									Mkl2
				Slc16a13																									Slc14a2
				Acot5																									Plbd1
				Tex11																									Cadm1
				Rsbn1																									Acadl
				Os9																									Klk5
				Stard13																									1110001J03Rik
				3830403N18Rik																									Psma6
				Ngef																									Arsg
				N6amt2																									AI848100
				Fam181b																									Tdrd5
				Vmo1																									Atg9b
				Adamts6																									Klk1b21
				Sgsm1																									Vmn1r46
				Syce1																									St6galnac6
				C130039O16Rik																									Nalcn
				Tgfb3																									Skint6
				Hoxc8																									Mecom
				Slc25a1																									Olfr881
				Ltbp1																									Ksr2
				Dnahc8																									Agbl5
				Gad1																									LOC100009614
				Aldh18a1																									Psmb8
				Stat1																									1700011F03Rik
				Gpc4																									Ddx60
				Prl7c1																									Jak1
				Baiap2l1																									C1rl
				Gpr126																									A930005I04Rik
				Actn1																									A530058N18Rik
				Nqo2																									Gabrg1
				Wdr12																									Pnkd
				Fhod3																									Idh1
				Ptchd2																									Scrg1
				Uba7																									Epc1
				Glis2																									Vmn1r188
				Fancm																									Cadps
				Agap3																									Polr2k
				Pcgf3																									Plb1
				Scyl1																									Slfn4
				Rae1																									Dnajb13
				Ppp2cb																									Osbpl3
				Fam19a5																									Zmiz2
				Nxt1																									Tbx20
				Srms																									Mrgpra9
				Chd7																									Mrgprf
				E030002O03Rik																									Atrx
				Pitx1																									Ppp1r3f
				Stk24																									Ccdc135
				Galnt12																									Col20a1
				Tbx1																									Lrrtm3
				Vmn1r47																									Zc3h15
				Hprt																									Ergic2
				Foxp2																									Fabp3
				Xrn2																									Trim7
				Nt5c1a																									Ccdc45
				Lbx2																									Canx
				Plcg2																									Magi1
				Adcy9																									Smarca2
				Trrap																									Ano3
				Safb																									Olfr368
				Fzd5																									Rock2
				Dctd																									Glb1l
				Tmx4																									Sprr4
				2700046G09Rik																									Stra8
				Stx6																									Lck
				Mtmr9																									Scml4
				Ociad1																									Rgs20
				Lrp2																									Ttc23
				Heatr1																									AW554918
				Irs2																									Pfdn1
				Npr3																									Scgb3a1
				Fam43b																									Tmem136
				Cdh23																									Ina
				Olfr1337																									Btaf1
				Olfr527																									Sox13
				Rhoq																									1190005F20Rik
				Mrpl1																									Olfr659
				Casz1																									BC055324
				Cep152																									Hdac3
				Dnpep																									Rbm12
				Mrps30																									Sec23b
				Trpv4																									Foxc1
				Dpy30																									Susd5
				Vrk1																									Ikbkb
				Gpr88																									Syt16
				Ephb6																									Tmem140
				Sort1																									Gm13152
				Endou																									Spon1
				Sgk3																									Fbxo28
				Zfp706																									Eda2r
				Sez6l																									Slc33a1
				Olfr617																									Srsf9
				Slc38a4																									Cd33
				Msh5																									Tcfap2c
				Tnrc6b																									Dnajb2
				Nbl1																									Parp1
				Dgka																									Ywhab
				AI837181																									Fam3b
				Phf13																									Gfod2
				Gm4937																									Olfr679
				Hdac3																									Mapre2
				4933407L21Rik																									Mpp6
				Oprd1																									Rdh5
				Cyp4a10																									Tns3
				Crym																									Ccl27a
				Mbp																									Bmp2
				E130303B06Rik																									Lrrtm3
				Hnrnpf																									Dopey1
				E2f8																									0610039K10Rik
				Zfp612																									Arnt2
				Qrich2																									Gm572
				Harbi1																									Robo4
				Heca																									Kdm2b
				Rapgef3																									Bend5
				Dot1l																									Als2cr11
				Refbp2																									Herc2
				Kcnk1																									Exog
				Nlrp6																									Fam159a
				Mrpl34																									Mycbpap
				Srsf7																									Arpp19
				Mxra7																									Slfnl1
				Prelid1																									Usp44
				Klf14																									Trim3
				Zfp768																									Jun
				S1pr5																									Wdr60
				Faim2																									Dnaic2
				Mslnl																									Zfp770
				Neurl4																									B230219D22Rik
				Nfib																									Eif4e
				Gxylt2																									Gatm
				Kcnb1																									Ciita
				Nmur2																									Gpr111
				Bbx																									Il4ra
				Terf1																									Elavl1
				Thrb																									Syt7
				Plch2																									Olfr1496
				Zfp516																									Fgf15
				Alox5																									Mecp2
				Cltc																									Cdkal1
				Nbeal1																									Tmed11
				Lrrc29																									Ercc6
				Tmem201																									Atoh7
				Ddost																									Smek1
				Tmem66																									Pik3c2b
				4930519G04Rik																									Gm8096
				Il13																									Olfr878
				Tmc3																									Ank3
				Isl1																									Unc5c
				Olfr133																									Rasal2
				Sema3b																									Tpd52
				Adck3																									Pacsin2
				Trim7																									Gsta2
				Spag1																									Klf16
				Fam160b2																									Yipf5
				Zfp389																									Pcnxl3
				Fam118a																									Eif2ak2
				Espnl																									Ppp4c
				1810033B17Rik																									Cd300lh
				Terf2ip																									Anxa5
				1700001P01Rik																									Srp54a
				Vill																									2310008H09Rik
				Irx2																									Pdilt
				Fastkd3																									Slc10a7
				Vmn1r232																									Kcnq5
				Lgr6																									Bag5
				Cnpy1																									Olfr994
				Dmp1																									Tle4
				Caprin2																									Dnajc10
				Slc12a3																									Atp5f1
				Fam78b																									Bmp10
				Mrps16																									Zfat
				Dnajc27																									Tle1
				Nfia																									Hbp1
				Iars2																									Fga
				Lrp10																									Srgap1
				Pnrc1																									Gcg
				Ryr2																									Angpt4
				Trmt61b																									Kdm6a
				Olfr1393																									Olfr1352
				Grk4																									B3galt6
				Fthl17																									Ndufa10
				Lrrc38																									Zfp428
				Cacnb4																									Ppp4r1lps
				Bop1																									Cyp2c37
				Pdha2																									Heca
				Agap1																									Spink6
				Eps8																									Pip4k2c
				Zfp532																									Il6st
				Lrrn2																									Snai3
				Gm6194																									Hsd17b6
				Nudt4																									Calm2
				Rab1																									Plin4
				2310002J15Rik																									Gjc2
				Lix1l																									Pcsk1
				Imp4																									Nipa1
				Atp5o																									Snca
				Gm10857																									Gsk3a
				Foxe1																									Sag
				Tmem62																									Gimap4
				Btbd17																									Gpc6
				Moxd1																									Vmn2rps14
				Olfr444																									Cabin1
				Irf2bp2																									Egfl7
				Ehd3																									Bahcc1
				Spo11																									Klf15
				Nbr1																									Klf4
				Cnot6																									Tpcn2
				Snip1																									Plg
				Ppp2r5a																									Gm13476
				Fnbp1																									Impact
				Scai																									Arpc3
				Bcl7a																									D1Pas1
				Klhdc7a																									Smc3
				Itpk1																									Olfr16
				4732471D19Rik																									Mepe
				Plbd2																									Dgkh
				Tnks2																									Wnt5a
				Ppcdc																									Katna1
				Fbxl3																									Neurod1
				Akap13																									Irf3
				Arhgap27																									H2Eaps
				0610030E20Rik																									Bap1
				1110014N23Rik																									Aim2
				Olfr1336																									Olfr881
				Pus7																									Olfr643
				Drd4																									C1qtnf7
				1700025G04Rik																									Pcdha7
				Krcc1																									Camta1
				Adamts8																									Mapk4
				Vcl																									Pla2g4d
				Kat2b																									Kcnk13
				Hoxc6																									Grb10
				Pbx1																									Vmn1r59
				Mbd5																									H2K1
				Tph1																									Ncaph2
				Ptger3																									Olfr449
				Fam38a																									Mbd5
				Gpr162																									Megf9
				Irs1																									Rai1
				Akap3																									Ppfia1
				Alkbh6																									Cdh6
				Fgfr4																									Ypel5
				Vmn1r188																									Fscn2
				Dpyd																									Abca5
				Snord37																									Kcnn2
				Lpin2																									Nek9
				Paqr5																									Ppp1r14b
				Prps1																									Dlc1
				Pbrm1																									Stox2
				Nfxl1																									Gpr68
				Lmod1																									Ttc39d
				Agtpbp1																									Olfr1241
				Rhox9																									Crebbp
				Diras2																									AI607873
				Hmgn1																									Nufip2
				Kcnh5																									Pnpla7
				Coro1a																									D2hgdh
				Prl2c3																									Ap1g1
				Gpr50																									Ppt2
				Fbxo25																									Csn1s2b
				Lpgat1																									Ephx4
				Secisbp2																									Ict1
[truncated: 1,001 more rows]

## Sheet: PargKO vs con MNase (ad Fig.3A)
Genes differentially			transcript chromosome	transcript start	transcript stop	strand	Transcript ID	Gene Symbol	Distance to TSS	Percent overlap with gene	Percent overlap with region	chromosome	region start	region end	length(bps)	probes in region	p-value(region)	Fraction of negatively enriched windows in region	MAT-score on T(D23 vs. WT)										MAT-		In Matrix	2933 genes			DAVID	Category	Term	Count	%	PValue	Genes	List Total	Pop Hits	Pop Total	Fold Enrichment	Bonferroni	Benjamini	FDR
histone associated			7	37892875	37906654	+	NM_028166	1600014C10Rik	0	23.0769	98.6658	chr7	37892832	37896054	3223	73	8.82753e-06	0	27.4994										Kcnj15		9030625A04Rik					GOTERM_BP_ALL	GO:0007608~sensory perception of smell	300	10.4969	2.40212e-32	OLFR881, OLFR1257, OLFR780, OLFR884, OLFR885, OLFR1256, OLFR888, OLFR1352, OLFR1250, OLFR787, OLFR1353, OLFR1357, OLFR784, OLFR1359, OLFR360, OLFR1051, OLFR618, OLFR617, OLFR1158, OLFR615, OLFR1151, OLFR1058, OLFR222, OLFR870, OLFR871, OLFR876, OLFR1242, OLFR875, OLFR777, OLFR1240, UBR3, OLFR623, OLFR1348, OLFR774, OLFR498, OLFR57, OLFR1040, OLFR491, OLFR490, OLFR1049, OLFR358, OLFR97, OLFR1047, …	1988	1117	14219	1.92097	8.2705e-29	8.2705e-29	4.39177e-29
sorted by MAT value			7	37892305	37906654	+	NM_001085385	1600014C10Rik	527	22.4599	100	chr7	37892832	37896054	3223	73	8.82753e-06	0	27.4994										Endod1		Olfr722					GOTERM_BP_ALL	GO:0007606~sensory perception of chemical stimulus	311	10.8817	4.23458e-31	OLFR881, OLFR1257, OLFR780, OLFR884, OLFR885, OLFR1256, OLFR888, OLFR1352, OLFR1250, OLFR787, OLFR1353, VMN1R29, OLFR1357, OLFR784, OLFR1359, OLFR360, OLFR1051, OLFR618, OLFR617, OLFR1158, OLFR615, OLFR1151, OLFR1058, OLFR222, OLFR870, OLFR871, OLFR876, OLFR1242, OLFR875, OLFR777, OLFR1240, UBR3, OLFR623, OLFR1348, OLFR774, OLFR498, OLFR1040, OLFR57, OLFR491, OLFR490, OLFR1049, OLFR358, OLFR97, O…	1988	1192	14219	1.86611	1.45797e-27	7.28983e-28	7.74204e-28
where MAT+ indicates			7	37892875	37906654	+	NM_028166	1600014C10Rik	4742	15.8491	100	chr7	37897617	37899800	2184	44	8.82753e-06	0	26.759										Zfp882		Aptx					GOTERM_MF_ALL	GO:0004984~olfactory receptor activity	299	10.4619	8.05053e-29	OLFR881, OLFR1257, OLFR780, OLFR884, OLFR885, OLFR1256, OLFR888, OLFR1352, OLFR1250, OLFR787, OLFR1353, OLFR1357, OLFR784, OLFR1359, OLFR360, OLFR1051, OLFR618, OLFR617, OLFR1158, OLFR615, OLFR1151, OLFR1058, OLFR222, OLFR870, OLFR871, OLFR876, OLFR1242, OLFR875, OLFR777, OLFR1240, OLFR623, OLFR1348, OLFR774, OLFR498, OLFR57, OLFR1040, OLFR491, OLFR490, OLFR1049, OLFR358, OLFR97, OLFR1047, OLFR50…	2198	1135	15404	1.84621	9.16955e-26	9.16955e-26	1.29305e-25
excessive histone content			7	37892305	37906654	+	NM_001085385	1600014C10Rik	5312	15.2195	100	chr7	37897617	37899800	2184	44	8.82753e-06	0	26.759										Ybey		Xkr7					GOTERM_BP_ALL	GO:0007600~sensory perception	338	11.8265	5.27283e-27	OLFR881, OLFR1257, RP1, OLFR780, OLFR884, OLFR885, OLFR1256, OLFR888, OLFR1352, OLFR1353, OLFR1250, OLFR787, MPV17, RORB, VMN1R29, OLFR1357, OLFR784, OLFR1359, OLFR360, OLFR1051, OLFR618, CHRNA9, OLFR617, OLFR1158, OLFR615, OLFR1151, OLFR1058, OLFR222, OLFR870, OLFR871, OLFR876, OLFR1242, CDHR1, OLFR875, OLFR777, OLFR1240, UBR3, OLFR623, OLFR1348, OLFR774, OLFR498, OLFR1040, OLFR57, OLFR491, OLFR…	1988	1402	14219	1.72433	1.81544e-23	6.05145e-24	9.64026e-24
relative to the control			Y	2185859	2197080	+	NM_001166384.3	Rbmy1a1	3494	17.1984	100	chrY	2189353	2191282	1930	41	8.82753e-06	0	18.3124										Ripply2		Med15					GOTERM_BP_ALL	GO:0050890~cognition	349	12.2113	4.71095e-26	OLFR881, OLFR1257, RP1, OLFR780, OLFR884, OLFR885, OLFR1256, OLFR888, OLFR1352, OLFR1353, OLFR1250, OLFR787, MPV17, RORB, VMN1R29, OLFR1357, OLFR784, OLFR1359, OLFR360, OLFR1051, BDNF, OLFR618, CHRNA9, OLFR617, OLFR1158, OLFR615, OLFR1151, OLFR1058, OLFR222, OLFR870, OLFR871, OLFR876, OLFR1242, CDHR1, OLFR875, OLFR777, OLFR1240, UBR3, OLFR623, OLFR1348, OLFR774, OLFR498, OLFR1040, OLFR57, OLFR491…	1988	1480	14219	1.68662	1.62198e-22	4.05495e-23	8.61297e-23
and MAT- reduced histone			Y	2185859	2197080	+	NM_011253.3	Rbmy1a1	3494	17.1984	100	chrY	2189353	2191282	1930	41	8.82753e-06	0	18.3124										Pcdh11x		Cacnb4					GOTERM_BP_ALL	GO:0050877~neurological system process	380	13.296	9.21355e-25	OLFR1257, OLFR881, SYT1, RP1, OLFR780, OLFR884, SYT4, OLFR885, OLFR1256, OLFR888, OLFR1352, OLFR1353, OLFR1250, OLFR787, MPV17, RORB, GRIN3A, VMN1R29, OLFR1357, OLFR784, OLFR1359, OLFR360, OLFR1051, BDNF, OLFR618, CHRNA9, OLFR617, OLFR1158, OLFR615, OLFR1151, OLFR1058, OLFR222, OLFR870, OLFR871, OLFR876, PMCH, OLFR1242, CDHR1, OLFR875, OLFR777, OLFR1240, UBR3, OLFR623, OLFR1348, OLFR774, OLFR498,…	1988	1681	14219	1.61685	3.17223e-21	6.34445e-22	1.6845e-21
content rel to controls			7	37892875	37906654	+	NM_028166	1600014C10Rik	3467	6.98113	100	chr7	37896342	37897303	962	22	8.82753e-06	0	18.0956										Vmn2r24		Bnip2					GOTERM_BP_ALL	GO:0007186~G-protein coupled receptor protein signaling pathway	411	14.3807	5.07068e-24	TAAR7F, OLFR881, OLFR1257, OLFR780, OLFR884, OLFR885, TAAR7D, OLFR1256, OLFR888, OLFR1352, OLFR787, OLFR1250, OLFR1353, VMN1R22, VMN1R29, OLFR1357, VMN1R28, OLFR784, OLFR1359, LPHN2, OLFR360, OLFR1051, VMN1R19, OLFR1158, OLFR1151, OLFR1058, OLFR870, OLFR871, OLFR876, TAAR8C, OLFR1242, OLFR875, OLFR777, OLFR1240, OLFR1348, OLFR774, VMN1R18, VMN1R17, OLFR498, OLFR1040, OLFR57, PGR15L, OLFR491, OLFR…	1988	1877	14219	1.56614	1.74583e-20	2.90972e-21	9.27066e-21
			7	37892305	37906654	+	NM_001085385	1600014C10Rik	4037	6.70383	100	chr7	37896342	37897303	962	22	8.82753e-06	0	18.0956										Prkcq		Gm14420					GOTERM_MF_ALL	GO:0004930~G-protein coupled receptor activity	390	13.6459	1.52821e-23	TAAR7F, OLFR881, OLFR1257, OLFR780, OLFR884, OLFR885, TAAR7D, OLFR1256, OLFR888, OLFR1352, OLFR787, OLFR1250, OLFR1353, VMN1R22, VMN1R29, OLFR1357, VMN1R28, OLFR784, OLFR1359, LPHN2, OLFR360, OLFR1051, VMN1R19, OLFR1158, OLFR1151, OLFR1058, OLFR870, OLFR871, OLFR876, TAAR8C, OLFR1242, OLFR875, OLFR1240, OLFR777, OLFR1348, OLFR774, VMN1R18, VMN1R17, OLFR498, OLFR1040, OLFR57, PGR15L, OLFR491, OLFR…	2198	1723	15404	1.5863	1.74063e-20	8.70316e-21	2.45457e-20
			7	7792153	7808086	+	NM_001105071	Vmn2r39	670	11.0581	100	chr7	7792823	7794584	1762	48	8.82753e-06	0.190476	17.3553										Arap2		Glipr1l2					GOTERM_BP_ALL	GO:0003008~system process	396	13.8558	1.00345e-22	OLFR881, OLFR1257, RP1, OLFR780, OLFR884, OLFR885, OLFR1256, OLFR888, OLFR1352, MPV17, OLFR787, OLFR1250, OLFR1353, RORB, GRIN3A, VMN1R29, OLFR1357, OLFR784, OLFR1359, OLFR360, OLFR1051, OLFR1158, OLFR1151, OLFR1058, OLFR870, OLFR871, OLFR876, CDHR1, OLFR1242, MYH2, OLFR875, OLFR1240, OLFR777, MYH4, OLFR1348, OLFR774, OLFR498, OLFR1040, OLFR57, RYR3, OLFR491, OLFR490, OLFR358, OLFR1049, OLFR97, O…	1988	1816	14219	1.55967	3.45486e-19	4.93552e-20	1.83459e-19
			2	72737270	72780121	-	NM_001098425	Sp3	804	3.27406	100	chr2	72777915	72779317	1403	36	8.82753e-06	0	16.2891										Tram1		Lck					GOTERM_MF_ALL	GO:0004888~transmembrane receptor activity	420	14.6956	3.89583e-18	TAAR7F, OLFR881, OLFR1257, OLFR780, OLFR884, OLFR885, TAAR7D, OLFR1256, OLFR888, OLFR1352, OLFR787, OLFR1250, OLFR1353, VMN1R22, GRIN3A, VMN1R29, VMN1R28, OLFR1357, OLFR784, OLFR1359, LPHN2, OLFR360, OLFR1051, VMN1R19, OLFR1158, OLFR1151, OLFR1058, OLFR870, OLFR871, OLFR876, TAAR8C, OLFR1242, OLFR875, OLFR777, OLFR1240, OLFR1348, OLFR774, VMN1R18, VMN1R17, OLFR498, OLFR1040, OLFR57, PGR15L, OLFR4…	2198	2021	15404	1.45643	4.43735e-15	1.47912e-15	6.25737e-15
			2	72737270	72781286	-	NM_001018042	Sp3	1969	3.1874	100	chr2	72777915	72779317	1403	36	8.82753e-06	0	16.2891										Tbck		Cops2					GOTERM_BP_ALL	GO:0007166~cell surface receptor linked signal transduction	488	17.0749	5.81826e-18	TAAR7F, OLFR881, OLFR1257, OLFR780, OLFR884, OLFR885, TAAR7D, OLFR1256, OLFR888, OLFR1352, OLFR1353, OLFR787, OLFR1250, VMN1R22, VMN1R29, VMN1R28, OLFR1357, OLFR784, OLFR1359, LPHN2, OLFR1051, OLFR360, VMN1R19, OLFR1158, OLFR1151, OLFR1058, OLFR870, OLFR871, OLFR876, OLFR1242, TAAR8C, OLFR875, OLFR777, OLFR1240, OLFR774, OLFR1348, VMN1R18, VMN1R17, OLFR498, GRB10, OLFR1040, OLFR57, PGR15L, OLFR49…	1988	2495	14219	1.39895	2.00323e-14	2.50403e-15	1.06374e-14
			17	3020800	3040666	-	NR_003519	Pisd-ps2	6152	4.65093	100	chr17	3033591	3034514	924	26	8.82753e-06	0	15.4067										Otud7b		Fxr1					GOTERM_MF_ALL	GO:0004872~receptor activity	495	17.3198	1.88302e-13	OLFR1257, OLFR881, TAAR7F, RP1, OLFR780, OLFR884, KLRC3, OLFR885, TAAR7D, OLFR1256, OLFR888, OLFR1352, OLFR1353, OLFR787, OLFR1250, RORB, GRIN3A, VMN1R22, VMN1R29, VMN1R28, OLFR1357, OLFR784, OLFR1359, LPHN2, PGR, OLFR1051, OLFR360, VMN1R19, OLFR1158, OLFR1151, OLFR1058, OLFR870, OLFR871, OLFR876, OLFR1242, CDHR1, TAAR8C, OLFR875, OLFR777, PTPRR, OLFR1240, OLFR774, OLFR1348, VMN1R18, VMN1R17, PTP…	2198	2606	15404	1.33118	2.14467e-10	5.36167e-11	3.02436e-10
			7	64750600	64751991	-	NM_023239	Ndnl2	721	48.204	46.9559	chr7	64749842	64751270	1429	38	8.82753e-06	0	15.3702										Neil3		Clcn3					GOTERM_MF_ALL	GO:0004871~signal transducer activity	531	18.5794	6.38378e-13	OLFR1257, OLFR881, TAAR7F, RP1, OLFR780, OLFR884, KLRC3, OLFR885, TAAR7D, OLFR888, OLFR1256, OLFR1352, OLFR1353, OLFR787, OLFR1250, RORB, GRIN3A, VMN1R22, VMN1R29, VMN1R28, OLFR1357, OLFR784, OLFR1359, LPHN2, PGR, OLFR1051, OLFR360, VMN1R19, MAP3K4, OLFR1158, OLFR1151, OLFR1058, OLFR870, OLFR871, MAGI2, BRAF, OLFR876, OLFR1242, CDHR1, TAAR8C, OLFR875, OLFR777, PTPRR, OLFR1240, OLFR774, OLFR1348, …	2198	2851	15404	1.30528	7.27113e-10	1.45423e-10	1.02535e-09
			7	64635046	65035479	-	NM_183087	Fam189a1	284209	0.356863	100	chr7	64749842	64751270	1429	38	8.82753e-06	0	15.3702										Fga		Psmd13					GOTERM_MF_ALL	GO:0060089~molecular transducer activity	531	18.5794	6.38378e-13	OLFR1257, OLFR881, TAAR7F, RP1, OLFR780, OLFR884, KLRC3, OLFR885, TAAR7D, OLFR888, OLFR1256, OLFR1352, OLFR1353, OLFR787, OLFR1250, RORB, GRIN3A, VMN1R22, VMN1R29, VMN1R28, OLFR1357, OLFR784, OLFR1359, LPHN2, PGR, OLFR1051, OLFR360, VMN1R19, MAP3K4, OLFR1158, OLFR1151, OLFR1058, OLFR870, OLFR871, MAGI2, BRAF, OLFR876, OLFR1242, CDHR1, TAAR8C, OLFR875, OLFR777, PTPRR, OLFR1240, OLFR774, OLFR1348, …	2198	2851	15404	1.30528	7.27113e-10	1.45423e-10	1.02535e-09
			11	3024030	3031946	+	NR_003518	Pisd-ps3	3350	57.686	89.8132	chr11	3027380	3032464	5085	158	8.82753e-06	0	15.0041										Gpm6a		Nav3					GOTERM_BP_ALL	GO:0007165~signal transduction	492	17.2148	2.48215e-11	TAAR7F, OLFR1257, RP1, OLFR780, PPP2R5A, TAAR7D, OLFR1256, OLFR1352, OLFR1353, OLFR787, OLFR1250, OLFR784, BTK, OLFR1359, LPHN2, PGR, OLFR1051, OLFR360, OLFR1158, TLK2, OLFR1151, OLFR1058, OLFR870, OLFR871, MAGI2, BRAF, OLFR876, OLFR1242, TAAR8C, OLFR875, OLFR777, OLFR1240, OLFR774, OLFR1348, MARK1, OLFR498, SPAG9, GRB10, OLFR1040, OLFR57, PGR15L, OLFR491, OLFR490, OLFR358, MAPK8, OLFR1049, OLFR9…	1988	2724	14219	1.29185	8.54603e-08	9.49559e-09	4.53808e-08
			11	3024024	3031948	+	NR_003517	Pisd-ps1	3356	57.653	89.8525	chr11	3027380	3032464	5085	158	8.82753e-06	0	15.0041										Mga		Myef2					GOTERM_BP_ALL	GO:0032501~multicellular organismal process	706	24.7026	1.07198e-07	OLFR1257, OLFR881, RP1, XRCC4, OLFR780, OLFR884, OLFR885, VPS54, OLFR888, OLFR1256, NAA15, OLFR1352, OLFR1353, OLFR1250, OLFR787, MPV17, RORB, GRIN3A, VMN1R29, OLFR1357, OLFR784, OLFR1359, CUL3, PGR, OLFR1051, OLFR360, OLFR1158, WDR77, TLK2, OLFR1151, OLFR1058, OLFR870, OLFR871, OLFR876, OLFR1242, CDHR1, MYH2, OLFR875, OLFR777, PTPRR, OLFR1240, ZSCAN4A, MYH4, MECOM, CTNNA1, OLFR774, OLFR1348, PTP…	1988	4329	14219	1.16646	0.000369016	3.69077e-05	0.000195989
			11	3031853	3093467	-	NM_030207	Sfi1	61003	0.993265	12.0354	chr11	3027380	3032464	5085	158	8.82753e-06	0	15.0041										Ubap2		Olfr1151					GOTERM_BP_ALL	GO:0050794~regulation of cellular process	968	33.8698	1.28952e-06	PPP2R5A, OLFR1352, ASCC1, OLFR1353, MED24, RORB, ITSN2, MED20, OLFR1359, BTK, LPHN2, OLFR1158, MED26, YEATS2, OLFR1151, OLFR870, OLFR871, OLFR876, BRAF, OLFR875, OBOX5, ZSCAN4A, MECOM, OLFR1348, MARK1, OLFR498, DCAF6, EIF2AK1, MED15, PGR15L, ZFP280D, OLFR491, OLFR490, RYR2, MAPK8, OLFR97, UNC13C, OLFR495, OLFR494, OLFR493, GM14288, OLFR1371, RALGPS2, PPP2R3A, OLFR1373, ZFP85-RS1, MYBL2, A630089N0…	1988	6224	14219	1.11239	0.00442999	0.000403539	0.00235759
			14	54626306	54632823	+	NM_177992	Gmpr2	1182	18.5947	100	chr14	54627488	54628699	1212	28	8.82753e-06	0	14.6704										Sycp2		Phf17					GOTERM_MF_ALL	GO:0016503~pheromone receptor activity	40	1.39958	7.80534e-06	VMN1R42, VMN1R180, VMN1R41, VMN1R40, VMN1R67, VMN1R183, VMN1R148, VMN1R188, VMN1R22, VMN1R48, VMN1R29, VMN1R82, VMN1R47, VMN1R64, VMN1R206, VMN1R28, VMN1R80, VMN1R62, VMN1R45, VMN1R63, VMN1R4, VMN1R19, VMN1R216, VMN1R58, VMN1R59, VMN1R9, VMN1R73, VMN1R178, VMN1R179, VMN1R37, VMN1R34, VMN1R18, VMN1R36, VMN1R17, VMN1R72, VMN1R200, VMN1R199, VMN1R222, VMN1R220, VMN1R202, VMN1R203	2198	135	15404	2.0765	0.00885092	0.00148062	0.012536
			17	3020800	3040666	-	NR_003519	Pisd-ps2	3225	6.18614	100	chr17	3036213	3037441	1229	34	8.82753e-06	0	14.2995										Pcyt1b		Srgap2					GOTERM_BP_ALL	GO:0050789~regulation of biological process	1004	35.1295	9.43703e-06	PPP2R5A, OLFR1352, ASCC1, OLFR1353, MED24, RORB, GRIN3A, ITSN2, MED20, B2M, OLFR1359, BTK, LPHN2, OLFR1158, MED26, YEATS2, OLFR1151, OLFR870, OLFR871, OLFR876, BRAF, OLFR875, UBE2J1, OBOX5, ZSCAN4A, MECOM, OLFR1348, MARK1, OLFR498, DCAF6, EIF2AK1, MED15, PGR15L, ZFP280D, OLFR491, OLFR490, RYR2, MAPK8, OLFR97, UNC13C, OLFR495, OLFR494, OLFR493, GM14288, OLFR1371, RALGPS2, PPP2R3A, OLFR1373, ZFP85-…	1988	6542	14219	1.09768	0.0319696	0.00270399	0.0172522
			13	97581388	97643185	-	NM_012048	Polk	829	1.82854	100	chr13	97641227	97642356	1130	28	8.82753e-06	0	14.2255										Arfip1		Pcmtd1					GOTERM_BP_ALL	GO:0065007~biological regulation	1042	36.4591	0.000115664	PPP2R5A, VPS54, OLFR1352, ASCC1, OLFR1353, MED24, RORB, GRIN3A, ITSN2, MED20, B2M, OLFR1359, BTK, LPHN2, OLFR1158, MED26, YEATS2, OLFR1151, OLFR870, OLFR871, OLFR876, BRAF, OLFR875, UBE2J1, OBOX5, ZSCAN4A, MECOM, OLFR1348, MARK1, OLFR498, DCAF6, EIF2AK1, MED15, PGR15L, RYR3, ZFP280D, OLFR491, OLFR490, RYR2, MAPK8, OLFR97, UNC13C, OLFR495, OLFR494, OLFR493, GM14288, OLFR1371, RALGPS2, SCN1A, PPP2R…	1988	6903	14219	1.07965	0.328509	0.0301705	0.211256
			2	142309786	142592906	-	NM_001081133	Kif16b	38178	0.475415	100	chr2	142553383	142554728	1346	35	8.82753e-06	0	14.0003										Herc6		Sec16b					GOTERM_BP_ALL	GO:0019236~response to pheromone	30	1.04969	0.000149706	VMN1R42, VMN1R41, VMN1R40, VMN1R67, VMN2R26, VMN1R188, VMN1R48, VMN1R22, VMN1R47, VMN1R82, VMN1R206, VMN1R28, VMN1R45, VMN1R80, VMN1R4, VMN1R19, VMN1R216, TRPC2, VMN1R73, VMN1R9, VMN1R37, VMN1R34, VMN1R18, VMN1R36, VMN1R17, VMN1R200, VMN1R199, VMN1R222, VMN1R220, VMN1R202, VMN1R203	1988	104	14219	2.0632	0.402783	0.03615	0.273351
			8	108455827	108457428	-	NM_007427	Agrp	1088	32.0849	43.0486	chr8	108455147	108456340	1194	34	8.82753e-06	0	13.7987										Kif13b		Fam194a					GOTERM_MF_ALL	GO:0005550~pheromone binding	27	0.944717	0.00101345	VMN1R67, MUP19, VMN1R188, VMN1R22, VMN1R82, VMN1R206, VMN1R28, VMN1R80, VMN1R4, VMN1R19, VMN1R216, MUP5, MUP3, MUP2, VMN1R73, VMN1R9, VMN1R37, VMN1R34, VMN1R18, VMN1R36, VMN1R17, VMN1R200, MUP21, MUP20, VMN1R199, VMN1R222, VMN1R220, VMN1R202, VMN1R203	2198	98	15404	1.93083	0.684913	0.152095	1.61541
			8	108413599	108455170	-	NM_013477	Atp6v0d1	0	0.0577312	2.01005	chr8	108455147	108456340	1194	34	8.82753e-06	0	13.7987										Sacs		Olfr671					GOTERM_CC_ALL	GO:0005623~cell	2074	72.5682	0.00113327	SCN3A, OLFR1352, ASCC1, SYNCRIP, OLFR1353, RORB, OLFR1357, B2M, BTK, OLFR1359, LPHN2, SNORA70, MAP3K4, RPLP1, DHX36, LRRC7, BRAF, CYP3A13, CYP3A11, AIG1, VPS45, UBE2J1, OBOX5, OLFR1348, MARK1, DCAF6, TIMM8A1, EIF2AK1, SCYL1, DHX29, PGR15L, TMPRSS11BNL, OLFR97, OLFR1371, RALGPS2, SCN1A, OLFR1373, AMTN, DUSP10, CACNB2, WARS2, ZFP85-RS1, CACNB4, MYBL2, A630089N07RIK, 1300010F03RIK, EFR3A, SPOP, DHX8…	2197	14723	15855	1.0166	0.468858	0.468858	1.6444
			12	65954939	65981992	+	NM_177806	Prpf39	7379	4.02159	100	chr12	65962318	65963405	1088	25	8.82753e-06	0	13.5722										Slc4a4		Pan3					GOTERM_CC_ALL	GO:0044464~cell part	2074	72.5682	0.00113327	SCN3A, OLFR1352, ASCC1, SYNCRIP, OLFR1353, RORB, OLFR1357, B2M, BTK, OLFR1359, LPHN2, SNORA70, MAP3K4, RPLP1, DHX36, LRRC7, BRAF, CYP3A13, CYP3A11, AIG1, VPS45, UBE2J1, OBOX5, OLFR1348, MARK1, DCAF6, TIMM8A1, EIF2AK1, SCYL1, DHX29, PGR15L, TMPRSS11BNL, OLFR97, OLFR1371, RALGPS2, SCN1A, OLFR1373, AMTN, DUSP10, CACNB2, WARS2, ZFP85-RS1, CACNB4, MYBL2, A630089N07RIK, 1300010F03RIK, EFR3A, SPOP, DHX8…	2197	14723	15855	1.0166	0.468858	0.468858	1.6444
			4	145594782	145635842	+	NM_001177545	Zfp600	33383	3.29997	100	chr4	145628165	145629519	1355	37	8.82753e-06	0	13.5722										Invs		Ankrd12					GOTERM_MF_ALL	GO:0005549~odorant binding	28	0.979706	0.00158568	VMN1R67, MUP19, GM14744, VMN1R188, VMN1R22, VMN1R82, VMN1R206, VMN1R28, VMN1R80, VMN1R4, VMN1R19, VMN1R216, MUP5, MUP3, MUP2, VMN1R73, VMN1R9, VMN1R37, VMN1R34, VMN1R18, VMN1R36, VMN1R17, VMN1R200, MUP21, MUP20, VMN1R199, VMN1R222, VMN1R220, VMN1R202, VMN1R203	2198	106	15404	1.85122	0.835939	0.202234	2.51668
			4	145593916	145635842	+	NM_001177546	Zfp600	34249	3.23181	100	chr4	145628165	145629519	1355	37	8.82753e-06	0	13.5722										Ddx31		Vps13b					GOTERM_BP_ALL	GO:0022403~cell cycle phase	66	2.30931	0.00197436	NBN, RBM7, LATS2, STRA8, SEH1L, MTBP, CDCA2, STAG3, PIWIL2, ZFP830, ASPM, ANAPC1, CDK1, RAN, SGOL2, CCNF, SKP2, TPX2, TOPBP1, RB1, TIMELESS, NEK9, MAPRE2, HORMAD1, NUP43, PPP2R3A, CEP120, NEK3, CETN2, ANLN, ZFP318, SYCP2, ITGB1, NCAPG2, BCL2, CLASP1, PPP3CA, CLASP2, ZWILCH, TCF3, TDRD1, BUB3, HELLS, APC, ERCC6L, CCNB1IP1, TXNL4B, MKI67, PCNT, MSH4, KIF18A, CENPF, BRCA2, TPD52L1, RPS6, CDC25C, SMC…	1988	328	14219	1.43921	0.998891	0.364682	3.54877
			16	89675970	89863559	-	NM_001145886	Tiam1	10009	0.972866	100	chr16	89851726	89853550	1825	40	1.7655e-05	0	13.5063										Tubal3		Dpy19l4					GOTERM_CC_ALL	GO:0030018~Z disc	15	0.524843	0.00285482	PDLIM5, LDB3, ACTN2, SYNPO2, TTN, CSRP3, HDAC4, PGM5, DMD, SLMAP, RYR2, SPNA2, SYNM, PPP3CA, JPH1	2197	46	15855	2.35326	0.797145	0.549606	4.09425
			1	53700059	53729761	-	NM_133810	Stk17b	399	5.29239	100	chr1	53727791	53729362	1572	36	1.7655e-05	0	13.2347										Serpinb10-ps		Rsrc2					GOTERM_BP_ALL	GO:0000398~nuclear mRNA splicing, via spliceosome	13	0.454864	0.0033601	TDRD3, GM5643, TRA2B, CWC15, RBM5, SNW1, MBNL1, HNRNPA1, RSRC1, PRMT5, CELF2, CELF1, PHF5A, NOVA1	1988	37	14219	2.51301	0.999991	0.515321	5.96806
			8	77889775	77928045	+	NM_178017	Hmgxb4	36612	3.55883	100	chr8	77926387	77927748	1362	39	1.7655e-05	0	13.1597										Ralgapa2		Zfp873					GOTERM_BP_ALL	GO:0000377~RNA splicing, via transesterification reactions with bulged adenosine as nucleophile	13	0.454864	0.0033601	TDRD3, GM5643, TRA2B, CWC15, RBM5, SNW1, MBNL1, HNRNPA1, RSRC1, PRMT5, CELF2, CELF1, PHF5A, NOVA1	1988	37	14219	2.51301	0.999991	0.515321	5.96806
			10	51734341	51883660	-	NM_011282	Ros1	496	0.882668	100	chr10	51881847	51883164	1318	30	1.7655e-05	0	13.1522										Rsbn1		Elavl1					GOTERM_BP_ALL	GO:0000375~RNA splicing, via transesterification reactions	13	0.454864	0.0033601	TDRD3, GM5643, TRA2B, CWC15, RBM5, SNW1, MBNL1, HNRNPA1, RSRC1, PRMT5, CELF2, CELF1, PHF5A, NOVA1	1988	37	14219	2.51301	0.999991	0.515321	5.96806
			4	154735675	154751052	+	NM_207223	Acap3	4639	7.53674	100	chr4	154740314	154741472	1159	32	1.7655e-05	0	13.0578										Klhl5		Klra1					GOTERM_BP_ALL	GO:0051276~chromosome organization	77	2.69419	0.00372838	NBN, FAM175A, POT1A, NAP1L1, CBX1, HNRPLL, MLL5, STRA8, 2210018M11RIK, SEH1L, PRMT5, STAG3, ACIN1, TLK2, MYST3, TBL1XR1, RBBP4, BRCC3, SGOL2, RBL1, HMG20A, BANP, RB1, TNKS2, UBE2N, DCLRE1C, EYA1, HUWE1, BPTF, SMARCA5, GM14484, GM14483, JMJD1C, NSD1, RNF20, SMARCA2, NR3C1, TSPYL5, CHD8, NCAPG2, HJURP, PBRM1, FBXO4, GM14501, HIST1H4I, CHD6, TCF3, HELLS, TERF2, BUB3, APC, CCNB1IP1, TRP53, SETDB1, HI…	1988	404	14219	1.36321	0.999997	0.530702	6.60132
			8	94107135	94203328	-	NM_173431	Rpgrip1l	3855	0.949124	100	chr8	94198561	94199473	913	19	1.7655e-05	0	12.7549										Sec61g		Papola					GOTERM_BP_ALL	GO:0048745~smooth muscle tissue development	7	0.244927	0.00525351	ZFAND5, SCHIP1, NF1, TRP63, FOXP1, FOXP2, DLG1	1988	13	14219	3.8513	1	0.63488	9.18108
			3	88454544	88455648	-	NM_031368	Bglap-rs1	624	43.5294	51.6649	chr3	88454094	88455024	931	25	1.7655e-05	0	12.7399										B930003M22Rik		D6Mm5e					GOTERM_BP_ALL	GO:0022402~cell cycle process	74	2.58922	0.00603217	GAS2L3, NBN, RBM7, LATS2, MLL5, STRA8, SEH1L, MTBP, CDCA2, STAG3, PIWIL2, ZFP830, ASPM, ANAPC1, CDK1, RAN, SGOL2, CCNF, TPX2, SKP2, TOPBP1, RB1, PLK1S1, TIMELESS, TBRG1, NEK9, HORMAD1, MAPRE2, TRP73, DST, NUP43, PPP2R3A, CEP120, NEK3, CETN2, ANLN, SYCP2, ZFP318, ITGB1, MLF1, NCAPG2, BCL2, CLASP1, PPP3CA, CLASP2, ZWILCH, TCF3, HELLS, TDRD1, BUB3, APC, ERCC6L, CCNB1IP1, TXNL4B, MKI67, PCNT, MSH4, K…	1988	393	14219	1.34677	1	0.665929	10.4721
			3	88450516	88454469	+	NM_198410	Paqr6	3578	9.50936	40.3867	chr3	88454094	88455024	931	25	1.7655e-05	0	12.7399										Gm6121		Dchs1					GOTERM_BP_ALL	GO:0000279~M phase	56	1.95941	0.00633588	NBN, RBM7, LATS2, STRA8, SEH1L, CDCA2, STAG3, PIWIL2, ZFP830, ASPM, ANAPC1, CDK1, RAN, SGOL2, CCNF, TPX2, TOPBP1, TIMELESS, NEK9, MAPRE2, HORMAD1, NUP43, CEP120, NEK3, CETN2, ANLN, ZFP318, SYCP2, NCAPG2, CLASP1, CLASP2, ZWILCH, TDRD1, BUB3, HELLS, APC, ERCC6L, CCNB1IP1, TXNL4B, MKI67, PCNT, MSH4, KIF18A, CENPF, BRCA2, CDC25C, RPS6, CDC27, SMC2, SMC3, CCNB1, PSMD13, CLGN, RPS6KA2, KIF20B, SMC1B	1988	283	14219	1.41532	1	0.66519	10.9709
			4	60312675	60636720	-	NM_001199995	Mup12	318771	0.20244	100	chr4	60317294	60317949	656	14	1.7655e-05	0	12.6358										Vmn1r179		Ugt1a9					GOTERM_CC_ALL	GO:0016020~membrane	1097	38.3835	0.00846349	OLFR881, KLRC3, OLFR884, SCN3A, OLFR885, OLFR888, OLFR1352, OLFR1353, GRIN3A, OLFR1357, B2M, OLFR1359, BTK, LPHN2, HMCN1, OLFR1158, OLFR1151, OLFR870, OLFR871, OLFR876, CYP3A13, BRAF, AIG1, CYP3A11, VPS45, OLFR875, UBE2J1, OLFR1348, TMEM131, OLFR498, TMEM136, TIMM8A1, SCYL1, TMPRSS11C, TMPRSS11D, PGR15L, RYR3, TMPRSS11F, OLFR491, RYR2, OLFR490, TMPRSS11BNL, OLFR97, OLFR495, UNC13C, OLFR494, OLFR4…	2197	7536	15855	1.05051	0.991285	0.794212	11.6871
			8	107736197	107743610	+	NM_145603	Ces2c	4253	25.0067	100	chr8	107740450	107742303	1854	49	1.7655e-05	0.076923	12.6291										Ptplad2		Cask					GOTERM_BP_ALL	GO:0009057~macromolecule catabolic process	114	3.9888	0.00854281	CHIA, DZIP3, ZNRF1, ERLEC1, LNX1, CNOT4, CUL3, APOB, G2E3, USP54, RBM8A, ATG7, KLHL9, FBXO28, ERAP1, ITCH, UBE1Y1, ANAPC1, PAN3, MAGOH, ENC1, UBR4, UBE2J1, SKP2, SOCS6, UBR3, SOCS4, PSMA2, MIB1, UHRF1, CD36, HUWE1, FBXL5, FBXL4, ASB3, RNF20, XRN2, USP17L5, TRAF2, DERL2, PPT1, UBAC1, LIN28A, ASB15, FBXW7, PSMB7, STAMBPL1, FBXW2, FBXO4, FBXO45, AXIN1, HECTD1, SPOP, FBXO7, SMG6, SMG1, RNPS1, CHI3L3,…	1988	654	14219	1.24675	1	0.755033	14.5175
			12	99187654	99302535	-	NM_001081191	Eml5	98632	0.75904	100	chr12	99203032	99203903	872	23	1.7655e-05	0	12.5277										Rasa2		Gpr34					GOTERM_BP_ALL	GO:0044265~cellular macromolecule catabolic process	107	3.74388	0.00856713	DZIP3, ZNRF1, ERLEC1, LNX1, CNOT4, CUL3, APOB, G2E3, USP54, RBM8A, ATG7, KLHL9, FBXO28, ERAP1, ITCH, UBE1Y1, ANAPC1, PAN3, MAGOH, ENC1, UBR4, UBE2J1, SKP2, SOCS6, UBR3, SOCS4, PSMA2, MIB1, UHRF1, CD36, HUWE1, FBXL5, FBXL4, ASB3, RNF20, XRN2, USP17L5, DERL2, PPT1, UBAC1, LIN28A, ASB15, FBXW7, PSMB7, STAMBPL1, FBXW2, FBXO4, FBXO45, HECTD1, SPOP, FBXO7, SMG6, SMG1, RNPS1, ATG3, ATM, CBLB, TULP4, OTU…	1988	609	14219	1.25666	1	0.739859	14.5558
			15	36124119	36179767	+	NM_012031	Spag1	31312	1.97128	100	chr15	36155431	36156527	1097	29	1.7655e-05	0	12.4313										Chn1		Trip4					GOTERM_BP_ALL	GO:0033077~T cell differentiation in the thymus	11	0.384885	0.00958449	TRP53, XRCC4, BCL2, RAG1, ADAM17, ITPKB, RAG2, RPS6, CD74, CD28, APC	1988	32	14219	2.45864	1	0.763469	16.1447
			15	75722055	75736596	-	NM_023240	Eef1d	13590	5.08871	100	chr15	75722267	75723006	740	21	1.7655e-05	0	12.4067										Lrrc50		Paip2					GOTERM_CC_ALL	GO:0031674~I band	15	0.524843	0.0112516	PDLIM5, LDB3, ACTN2, SYNPO2, TTN, CSRP3, HDAC4, PGM5, DMD, SLMAP, RYR2, SPNA2, SYNM, PPP3CA, JPH1	2197	53	15855	2.04245	0.998189	0.793715	15.2496
			15	75722055	75736596	-	NM_029663	Eef1d	13590	5.08871	100	chr15	75722267	75723006	740	21	1.7655e-05	0	12.4067										Capza1		Plk1s1					GOTERM_MF_ALL	GO:0016892~endoribonuclease activity, producing 3'-phosphomonoesters	9	0.314906	0.0112699	EAR5, TCP11, RNASE10, ANG5, RNASE4, ANG4, RNASET2B, EAR6, EAR14	2198	23	15404	2.74233	0.999998	0.761734	16.6433
			10	56065715	56078835	+	NM_010288	Gja1	175	8.84841	100	chr10	56065890	56067050	1161	31	1.7655e-05	0	12.4061										Gm10440		Necab2					GOTERM_MF_ALL	GO:0051020~GTPase binding	17	0.594822	0.0116519	RANBP17, DENND5A, RALBP1, DOCK9, EXPH5, DOCK7, DOCK8, RIMS1, DOCK3, MYRIP, DMXL2, PAK3, SYTL5, SYTL2, SYTL3, EXOC2, RANBP10	2198	62	15404	1.9216	0.999998	0.736827	17.1591
			15	88810760	88882919	+	NM_031260	Mov10l1	32935	1.12943	100	chr15	88843695	88844509	815	16	1.7655e-05	0	12.2575										Topbp1		Tgif2lx1					GOTERM_BP_ALL	GO:0010212~response to ionizing radiation	14	0.489853	0.0123945	TRP53, XRCC4, BRCC3, FAM175A, BRCA2, INTS3, XRRA1, PNP, ATM, DCLRE1C, ERCC8, EYA1, BCL2, DCUN1D3	1988	48	14219	2.08612	1	0.832906	20.3894
			14	49437072	49438191	+	NM_146430	Olfr742	0	1.96429	1.46765	chr14	49435595	49437093	1499	37	1.7655e-05	0.214286	12.2347										Erbb4		Mageb18					GOTERM_BP_ALL	GO:0016070~RNA metabolic process	114	3.9888	0.0124038	2610101N10RIK, RBM5, SYNCRIP, MED24, INTS3, IARS2, INTS8, GTF2E2, INTS4, RBM8A, INTS7, TGS1, KRR1, PAN3, MAGOH, HNRNPA2B1, RNMTL1, ELL2, CELF2, AKAP7, CELF1, SNRPF, TFB1M, XRN2, DEAF1, TDRD3, PUS3, FIP1L1, NHP2L1, WARS2, LIN28A, HNRNPA3, TCP11, DDX46, CNOT6L, HNRNPF, HARS2, PABPC2, TAF9, NOVA1, TDRD1, PRPF40A, TRP53, DHX8, TAF3, RARS2, SMG6, SMG1, INTS12, RNPS1, SNW1, 2210012G02RIK, RPS6, DDX5, H…	1988	662	14219	1.23168	1	0.820743	20.4031
			3	88469422	88470392	-	NM_007541	Bglap	338	65.1905	53.238	chr3	88468866	88470054	1189	33	1.7655e-05	0	12.2151										Prg2		Tbccd1					GOTERM_MF_ALL	GO:0017137~Rab GTPase binding	8	0.279916	0.0124509	MYRIP, DENND5A, DMXL2, EXPH5, SYTL5, SYTL2, SYTL3, RIMS1	2198	19	15404	2.95082	0.999999	0.72674	18.2283
			3	88469754	88470392	-	NM_001037939	Bglap	338	47.1049	25.3154	chr3	88468866	88470054	1189	33	1.7655e-05	0	12.2151										4930435E12Rik		Vmn2r93					GOTERM_CC_ALL	GO:0044428~nuclear part	200	6.9979	0.0126778	XRCC4, ASCC1, LEMD2, MED24, SYNCRIP, INTS3, MED20, INTS8, G2E3, INTS4, RBM8A, INTS7, MED26, STAG3, ZFP330, OXR1, KRR1, YY1, NAV3, MED15, NUP43, DEAF1, NHP2L1, HNRNPA3, WDHD1, TCF4, TCF3, PRPF40A, DHX8, TRPC2, RANBP17, SMAD9, IKZF1, MKI67, MAML1, SMAD4, SMAD2, ATR, SMAD1, DDX5, HNRNPA1, RPF2, ATM, SYNE1, DCP1A, RNF2, TSGA10, PCNA, UTP14A, RBPJ, TCF12, NCOR1, ZFHX3, PARP2, RTN4, COPS2, COPS5, CWC15…	2197	1241	15855	1.16304	0.999191	0.759223	17.0196
			11	65647519	65984747	-	NM_001099633	Dnahc9	237236	0.312547	100	chr11	65746458	65747511	1054	23	2.64826e-05	0	12.0901										Inadl		Lnx1					GOTERM_BP_ALL	GO:0000278~mitotic cell cycle	48	1.6795	0.0128606	PPP2R3A, NEK3, CETN2, ANLN, ITGB1, LATS2, NCAPG2, SEH1L, BCL2, MTBP, CDCA2, CLASP1, ZFP830, CLASP2, PPP3CA, ZWILCH, TCF3, BUB3, ASPM, HELLS, APC, ERCC6L, ANAPC1, CDK1, TXNL4B, RAN, CCNF, SKP2, KIF18A, CENPF, TPD52L1, RB1, CDC25C, RPS6, CDC27, SMC2, SMC3, CCNB1, PLK2, TIMELESS, RPS6KA2, RNF2, KIF20B, NEK9, MAPRE2, ID4, HORMAD1, NUP43	1988	244	14219	1.40703	1	0.819872	21.0736
			1	141238794	141269419	+	NM_172643	Zbtb41	29763	2.81787	79.3199	chr1	141268557	141269644	1088	27	3.53101e-05	0	11.7397										Snx25		Mitf					GOTERM_CC_ALL	GO:0005634~nucleus	642	22.4633	0.0135938	XRCC4, PPP2R5A, NAA15, ASCC1, SYNCRIP, MED24, MPV17, RORB, INTS3, WDR82, MED20, BTK, AI314180, CUL3, PGR, INTS8, INTS4, MED26, INTS7, CLK4, WDR77, YEATS2, CDCA2, STAG3, DHX36, TLK2, KRR1, GM13242, MAGI3, OBOX5, ZSCAN4A, HMG20A, MECOM, ERGIC2, IFI202B, DCAF6, MED15, EIF2S1, ZFP280D, MAPK8, GM14288, PUS3, NHP2L1, DUSP10, MYEF2, PPT1, ZFP85-RS1, MYBL2, DIDO1, NCAPG2, SSXB1, TNKS, GM14501, SSXB5, TCF…	2197	4315	15855	1.07372	0.999518	0.719981	18.1383
			11	11714106	11790412	-	NM_016672	Ddc	75629	0.888516	55.9406	chr11	11713572	11714783	1212	25	3.53101e-05	0	11.7276										Cblb		E230016K23Rik					GOTERM_BP_ALL	GO:0043066~negative regulation of apoptosis	47	1.64451	0.0139292	TRAF2, XRCC4, XIAP, MITF, RAG1, PPT1, PNP, PTEN, CD74, BDNF, CHD8, G2E3, KRAS, CASP4, ATG5, BAG1, ALB, BCL2, ATG7, PPP2CB, TRP63, DAD1, MKL1, RASA1, HELLS, APC, SCG2, TRP53, BCL10, IL3, HTT, NR4A2, SKP2, CENPF, HGF, STRADB, CTNNA1, RPS6, KITL, ATM, ACCN1, EYA1, DPM1, NEUROD1, MAPK8, TRP73, IL2	1988	239	14219	1.40654	1	0.832826	22.6212
			11	11714106	11798148	-	NM_001190448	Ddc	83365	0.80673	55.9406	chr11	11713572	11714783	1212	25	3.53101e-05	0	11.7276										Gm9962		Baz2b					GOTERM_BP_ALL	GO:0051640~organelle localization	15	0.524843	0.0143062	CEP120, NLGN1, KIF18A, CENPF, TACC1, CDC42, MYRIP, PTK2, SYNE1, SEH1L, ALB, RHOT1, CDC42BPA, PEX13, ASPM	1988	54	14219	1.98678	1	0.829983	23.1602
			13	21813877	21817665	-	NM_001097979.1	Hist1h2bq	3238	14.5421	59.1837	chr13	21813497	21814427	931	18	4.41376e-05	0	11.615										Ubl7		Olfr603					GOTERM_BP_ALL	GO:0002761~regulation of myeloid leukocyte differentiation	10	0.349895	0.0143866	IL3, IKZF1, NF1, MITF, CLEC2D, ACIN1, RB1, CLEC2G, KITL, APC	1988	29	14219	2.46635	1	0.821014	23.2748
			13	21813877	21817665	-	NM_001110555.1	Hist1h2br	3238	14.5421	59.1837	chr13	21813497	21814427	931	18	4.41376e-05	0	11.615										Slc7a2		Snrk					GOTERM_BP_ALL	GO:0045926~negative regulation of growth	18	0.629811	0.0165483	RTN4, TRP53, MBL1, ADIPOR2, PPT1, CAPRIN2, ANKRD26, ATXN2, EI24, PTK2, GPC3, BCL2, ULK2, TRP63, EAF2, TRP73, SEMA3A, DCUN1D3	1988	71	14219	1.81329	1	0.85267	26.2937
			3	106070919	106088305	-	NM_009725	Atp5f1	5902	4.75643	100	chr3	106081577	106082403	827	23	4.41376e-05	0	11.6013										Nek3		Map3k13					GOTERM_BP_ALL	GO:0033032~regulation of myeloid cell apoptosis	5	0.174948	0.016651	IL3, BCL2, ADAM17, PTEN, KITL	1988	8	14219	4.47026	1	0.845089	26.4343
			1	80956341	81150676	+	NM_172849	9430031J16Rik	592	0.589186	100	chr1	80956933	80958077	1145	32	4.41376e-05	0	11.4845										Adk		Cdk1					GOTERM_MF_ALL	GO:0051018~protein kinase A binding	5	0.174948	0.017888	LRBA, AKAP6, NBEA, AKAP7, AKAP10	2198	8	15404	4.38012	1	0.819719	25.1671
			4	146019666	146357221	+	NM_001039209	Gm13152	103453	0.195523	100	chr4	146123119	146123778	660	18	4.41376e-05	0	11.4476										Rtn4		Dact1					GOTERM_BP_ALL	GO:0051647~nucleus localization	6	0.209937	0.0178892	CDC42, PTK2, SYNE1, CEP120, CDC42BPA, TACC1	1988	12	14219	3.57621	1	0.85661	28.1095
			8	82579514	82607813	-	NM_015751	Abce1	3552	3.75618	100	chr8	82603199	82604261	1063	26	4.41376e-05	0	11.4372										Fh1		Igsf1					GOTERM_MF_ALL	GO:0060589~nucleoside-triphosphatase regulator activity	68	2.37929	0.0184452	GRPEL2, DENND5A, RAB3GAP1, PREX2, IQGAP2, ARHGAP17, ITSN2, ARHGAP15, TTN, ARHGAP21, DMXL2, SMAP1, KIFAP3, RAPGEF6, RAPGEF5, ARHGEF3, RPGR, RALBP1, ARHGEF7, PSD3, ARHGAP24, RIC8B, ARHGEF12, ARHGAP23, TBCK, RALGAPA2, RALGAPA1, PLCE1, MYRIP, RASGRF2, SGSM2, TBC1D8B, SRGAP2, KALRN, RALGPS2, RABGAP1, RABGAP1L, AKAP13, ASAP1, MYO9A, RIMS1, RASAL2, DOCK1, PLEKHG1, SOS2, GPSM2, RAP1GAP2, RASA1, RASA2, VA…	2198	367	15404	1.29852	1	0.8043	25.8461
			15	63758761	63890122	-	NM_144846	Fam49b	60464	0.893714	100	chr15	63828485	63829658	1174	32	4.41376e-05	0	11.4157										Lypla1		Zmat1					GOTERM_MF_ALL	GO:0030695~GTPase regulator activity	67	2.3443	0.0187609	DENND5A, RAB3GAP1, PREX2, IQGAP2, ARHGAP17, ITSN2, ARHGAP15, TTN, ARHGAP21, DMXL2, SMAP1, KIFAP3, RAPGEF6, RAPGEF5, ARHGEF3, RPGR, RALBP1, ARHGEF7, PSD3, ARHGAP24, RIC8B, ARHGEF12, ARHGAP23, TBCK, RALGAPA2, RALGAPA1, PLCE1, MYRIP, RASGRF2, SGSM2, TBC1D8B, SRGAP2, KALRN, RALGPS2, RABGAP1, RABGAP1L, AKAP13, ASAP1, MYO9A, RIMS1, RASAL2, DOCK1, PLEKHG1, SOS2, GPSM2, RAP1GAP2, RASA1, RASA2, VAV3, NF1,…	2198	361	15404	1.30069	1	0.785797	26.2282
			12	11267269	11292131	-	NM_177331	Gen1	1473	4.1427	100	chr12	11289629	11290658	1030	26	4.41376e-05	0	11.4156										Schip1		Rbm18					GOTERM_MF_ALL	GO:0016887~ATPase activity	54	1.88943	0.0188726	ATP1B3, ATP2B1, DDX17, ATP2B4, LONP2, DYNC2H1, DDX21, DHX36, MDN1, LONRF2, ATP8B4, RBBP4, MYO3A, ABCC10, GTF2H3, CLPX, GTF2H1, BPTF, DHX29, DNAHC7B, DNAHC9, SMARCA5, ATP5C1, DDX31, WRNIP1, ATP6V1B2, 0610007P08RIK, CHD8, DDX46, RAD51L1, DDX19B, 1300010F03RIK, ABCA17, CHD6, POLQ, ABCA14, ABCA13, DDX42, ABCA12, DHX8, ABCB8, RECQL5, ABCA8B, ABCA8A, ATP11B, ATAD2, DDX5, ATP13A3, DDX4, ATP13A5, ABCG2, …	2198	281	15404	1.34677	1	0.764667	26.363
			1	152123529	152155274	-	NM_001077237	BC003331	2549	3.4083	100	chr1	152151644	152152725	1082	28	4.41376e-05	0	11.3792										Iqcj-schip1		Sos2					GOTERM_BP_ALL	GO:0043069~negative regulation of programmed cell death	47	1.64451	0.0197583	TRAF2, XRCC4, XIAP, MITF, RAG1, PPT1, PNP, PTEN, CD74, BDNF, CHD8, G2E3, KRAS, CASP4, ATG5, BAG1, ALB, BCL2, ATG7, PPP2CB, TRP63, DAD1, MKL1, RASA1, HELLS, APC, SCG2, TRP53, BCL10, IL3, HTT, NR4A2, SKP2, CENPF, HGF, STRADB, CTNNA1, RPS6, KITL, ATM, ACCN1, EYA1, DPM1, NEUROD1, MAPK8, TRP73, IL2	1988	244	14219	1.37772	1	0.87533	30.5702
			1	152123529	152155274	-	NM_145511	BC003331	2549	3.4083	100	chr1	152151644	152152725	1082	28	4.41376e-05	0	11.3792										Nsd1		Wdhd1					GOTERM_BP_ALL	GO:0030163~protein catabolic process	96	3.35899	0.0200387	SPG7, DZIP3, BAP1, ZNRF1, ERLEC1, LNX1, CNOT4, CUL3, G2E3, USP54, ATG7, KLHL9, FBXO28, MTBP, ERAP1, ITCH, YOD1, UBE1Y1, ANAPC1, TBL1XR1, BRCC3, ENC1, UBR4, UBE2J1, SKP2, SOCS6, UBR3, SOCS4, HERC1, UBE2N, RFWD2, PJA2, PSMA2, USP28, MIB1, PRKCQ, UHRF1, HUWE1, FBXL5, ADAM17, FBXL4, CAND1, ASB3, RNF20, USP17L5, TRAF2, DERL2, ATG10, USP8, UBE2Z, XIAP, ATG12, UBE3A, USP4, PPT1, UBE3C, EDEM3, UBAC1, ASB…	1988	556	14219	1.23495	1	0.871241	30.9324
			17	34950386	34953776	+	NM_010392	H2-Q2	1272	34.4146	100	chr17	34951658	34952824	1167	31	4.41376e-05	0	11.3481										Ano3		Cdc42					GOTERM_BP_ALL	GO:0044257~cellular protein catabolic process	93	3.25402	0.0204095	DZIP3, BAP1, ZNRF1, ERLEC1, LNX1, CNOT4, CUL3, G2E3, USP54, ATG7, KLHL9, FBXO28, MTBP, ERAP1, ITCH, YOD1, UBE1Y1, ANAPC1, TBL1XR1, BRCC3, ENC1, UBR4, UBE2J1, SKP2, SOCS6, UBR3, SOCS4, HERC1, UBE2N, RFWD2, PSMA2, PJA2, USP28, MIB1, PRKCQ, UHRF1, HUWE1, FBXL5, ADAM17, FBXL4, CAND1, ASB3, RNF20, USP17L5, DERL2, ATG10, USP8, UBE2Z, XIAP, ATG12, UBE3A, USP4, PPT1, UBE3C, EDEM3, UBAC1, ASB15, FBXW7, PS…	1988	537	14219	1.23869	1	0.868465	31.4087
			14	64484566	64547121	-	NM_028811	Elp3	0	3.13319	99.5935	chr14	64545162	64547129	1968	42	4.41376e-05	0.5	11.309										Olfr1357		Brd4					GOTERM_CC_ALL	GO:0005911~cell-cell junction	35	1.22463	0.020886	GJA8, CLDN8, CADM3, SCN1A, MTDH, SHROOM3, AMTN, LMO7, ARHGAP17, GJC1, PARD3B, DPP4, AHNAK, MLLT4, DLG1, INADL, MAGI3, COL13A1, SCN2A1, LIN7C, MPP7, GJB6, CTNNA1, CTNNA3, LIN7A, DSG1C, DSG1B, PGM5, DSG1A, NRAP, PKP4, CLDN1, DSP, DSC1, SPNA2	2197	173	15855	1.46002	0.999992	0.814099	26.5555
			11	65647519	65984747	-	NM_001099633	Dnahc9	213955	0.310472	100	chr11	65769746	65770792	1047	25	4.41376e-05	0	11.3019										Olfr1506		Kbtbd11					GOTERM_MF_ALL	GO:0003712~transcription cofactor activity	37	1.29461	0.0209219	COPS2, COPS5, UBE3A, ASCC1, CBFA2T2, MLL5, WDR77, BCL11A, NPAT, YAP1, MKL2, MAML3, TCF4, MKL1, TBL1XR1, BCL10, CTBP2, MAML1, TLE4, ACTN2, TLE1, SNW1, SPEN, DDX5, PPARGC1A, HDAC4, DCAF6, NCOA1, NCOA2, NCOA3, THRAP3, ZRANB1, RBM39, HDAC9, NCOR1, NSD1, MED1	2198	180	15404	1.44057	1	0.778022	28.795
			10	3134304	3227480	+	NM_172546	Cnksr3	0	0.208206	17.3991	chr10	3133383	3134497	1115	31	4.41376e-05	0	11.2834										Pld5		Tmem59					GOTERM_BP_ALL	GO:0060548~negative regulation of cell death	47	1.64451	0.0211312	TRAF2, XRCC4, XIAP, MITF, RAG1, PPT1, PNP, PTEN, CD74, BDNF, CHD8, G2E3, KRAS, CASP4, ATG5, BAG1, ALB, BCL2, ATG7, PPP2CB, TRP63, DAD1, MKL1, RASA1, HELLS, APC, SCG2, TRP53, BCL10, IL3, HTT, NR4A2, SKP2, CENPF, HGF, STRADB, CTNNA1, RPS6, KITL, ATM, ACCN1, EYA1, DPM1, NEUROD1, MAPK8, TRP73, IL2	1988	245	14219	1.3721	1	0.870312	32.3268
			11	70823640	70835459	-	NM_033562	Derl2	2467	9.3401	100	chr11	70831889	70832992	1104	24	5.29652e-05	0	11.1564										Iltifb		Galc					GOTERM_BP_ALL	GO:0002326~B cell lineage commitment	4	0.139958	0.0218666	TRP53, BCL2, RAG2, TCF3	1988	5	14219	5.72193	1	0.872208	33.2502
			7	8802517	8828479	-	NM_001105152	Vmn2r48	0	5.49628	99.0972	chr7	8827053	8828492	1440	39	5.29652e-05	0.4	11.15										4930547N16Rik		Tcp11l2					GOTERM_BP_ALL	GO:0043044~ATP-dependent chromatin remodeling	4	0.139958	0.0218666	CHD8, HJURP, NASP, SMARCA5	1988	5	14219	5.72193	1	0.872208	33.2502
			7	19325983	19326900	-	NM_001166749.1	Vmn1r142	0	55.7734	30.4762	chr7	19326389	19328068	1680	46	5.29652e-05	0.083333	11.1056										Olfr1359		Ahi1					GOTERM_MF_ALL	GO:0016563~transcription activator activity	50	1.74948	0.0220579	ELF2, COPS5, PPARG, MITF, TBX20, ASCC1, PAX5, CNOT7, RFXAP, MLL5, WDR77, MKL2, YAP1, MKL1, MYST3, BCL10, SOX11, ACTN2, SPEN, PPARGC1A, NCOA1, DCAF6, NCOA2, NCOA3, CAMK4, SMARCA5, CAND1, RBM39, MED1, UBE3A, ARID2, CHD8, BCL2, NPAT, MAML3, TCF3, MAML1, NR4A2, SMAD4, SNW1, SMAD2, HDAC4, SP1, THRAP3, NEUROD1, EAF2, RBPJ, FOXI1, TCF12, NFIA	2198	259	15404	1.35293	1	0.775622	30.1104
			7	19325983	19326900	-	NM_001166723.1	Vmn1r94	0	55.7734	30.4762	chr7	19326389	19328068	1680	46	5.29652e-05	0.083333	11.1056										Olfr1360		Gm5415					GOTERM_CC_ALL	GO:0030016~myofibril	21	0.73478	0.0226509	PDLIM5, MYH2, LDB3, MYH4, ACTN2, SYNPO2, TTN, CSRP3, FXR1, HDAC4, SYNE1, PGM5, NRAP, NEB, SLMAP, DMD, RYR2, SYNM, SPNA2, PPP3CA, JPH1	2197	91	15855	1.66538	0.999997	0.797713	28.4677
			3	104922892	104946620	-	NM_001163440	Mov10	0	1.17156	24.0484	chr3	104946343	104947498	1156	31	6.17927e-05	0	11.0857										Fap		Khdrbs2					GOTERM_BP_ALL	GO:0007049~cell cycle	104	3.63891	0.0229472	RBM7, MLL5, CDCA2, TRP63, STAG3, ZFP830, TLK2, PARD3B, ASPM, ANAPC1, RAN, SGOL2, RBL1, SKP2, TOPBP1, PLK1S1, TACC1, UHRF1, TIMELESS, MAPK6, TBRG1, NEK9, TRP73, NUP43, DST, PPP2R3A, NEK3, ANLN, SYCP2, ITGB1, NCAPG2, CLASP1, CLASP2, TCF3, HELLS, TDRD1, ERCC6L, TRP53, IKZF1, MKI67, PCNT, BRCA2, GAS2, TPD52L1, TET2, RPS6, CDC27, ATM, CLGN, PLK2, RNF2, SMC1B, GAS2L3, NBN, LATS2, STRA8, SEH1L, MTBP, PI…	1988	611	14219	1.21743	1	0.877955	34.5857
			3	104922892	104946362	-	NM_001163441	Mov10	0	0.0852115	1.7301	chr3	104946343	104947498	1156	31	6.17927e-05	0	11.0857										Rdh9		Prrt3					GOTERM_BP_ALL	GO:0033554~cellular response to stress	72	2.51924	0.0229679	XRCC4, NBN, APLF, FGF14, FAM175A, ROMO1, FGF12, INTS3, HNRPLL, SETX, ANKRD17, ATG5, 2210018M11RIK, TRP63, PARG, TLK2, PMS1, CDK1, BRCC3, ATG9A, GEN1, NEIL3, GTF2H3, RAD9B, APTX, MBD4, TOPBP1, GTF2H1, UBE2N, DCLRE1C, UHRF1, EYA1, TIMELESS, EIF2S1, MAPK8, TRP73, XRN2, HMGB2, DERL2, ARPP21, ATG12, WRNIP1, ST8SIA1, 0610007P08RIK, ERCC8, RAD51L1, ALB, BCL2, HSPA5, POLQ, TNRC6A, TERF2, APC, FCER1A, TRP…	1988	404	14219	1.27469	1	0.871432	34.611
			3	104922892	104946362	-	NM_008619	Mov10	0	0.0852115	1.7301	chr3	104946343	104947498	1156	31	6.17927e-05	0	11.0857										Olfr222		Apln					GOTERM_CC_ALL	GO:0030017~sarcomere	19	0.664801	0.0236906	PDLIM5, MYH2, LDB3, MYH4, ACTN2, SYNPO2, TTN, CSRP3, HDAC4, SYNE1, PGM5, NEB, SLMAP, DMD, RYR2, SYNM, SPNA2, PPP3CA, JPH1	2197	80	15855	1.71396	0.999998	0.773837	29.5725
			14	49061653	49062589	-	NM_001011809	Olfr728	0	69.3703	52.8885	chr14	49061940	49063168	1229	32	6.17927e-05	0	11.0847										Syt4		Ypel5					GOTERM_BP_ALL	GO:0051603~proteolysis involved in cellular protein catabolic process	92	3.21903	0.023798	DZIP3, BAP1, ZNRF1, ERLEC1, LNX1, CNOT4, CUL3, G2E3, USP54, ATG7, KLHL9, FBXO28, MTBP, ERAP1, ITCH, YOD1, UBE1Y1, ANAPC1, TBL1XR1, BRCC3, ENC1, UBR4, UBE2J1, SKP2, SOCS6, UBR3, SOCS4, HERC1, UBE2N, RFWD2, PSMA2, PJA2, USP28, MIB1, PRKCQ, UHRF1, HUWE1, FBXL5, ADAM17, FBXL4, CAND1, ASB3, RNF20, USP17L5, DERL2, ATG10, USP8, UBE2Z, XIAP, ATG12, UBE3A, USP4, UBE3C, EDEM3, UBAC1, ASB15, FBXW7, PSMB7, G…	1988	534	14219	1.23225	1	0.874215	35.6193
			3	88862984	88915299	+	NR_028359	5830417I10Rik	42294	1.75663	100	chr3	88905278	88906196	919	26	6.17927e-05	0	11.0529										Tle4		Ifna6					GOTERM_BP_ALL	GO:0043632~modification-dependent macromolecule catabolic process	88	3.07908	0.0238278	DZIP3, BAP1, ZNRF1, ERLEC1, LNX1, CNOT4, CUL3, G2E3, USP54, ATG7, KLHL9, FBXO28, MTBP, YOD1, ITCH, UBE1Y1, ANAPC1, TBL1XR1, BRCC3, ENC1, UBR4, SKP2, UBE2J1, SOCS6, UBR3, SOCS4, HERC1, UBE2N, RFWD2, PSMA2, PJA2, USP28, MIB1, UHRF1, HUWE1, FBXL5, FBXL4, CAND1, ASB3, RNF20, USP17L5, DERL2, ATG10, USP8, UBE2Z, XIAP, ATG12, UBE3A, USP4, UBE3C, EDEM3, UBAC1, ASB15, FBXW7, GM11517, PPP2CB, STAMBPL1, FBX…	1988	508	14219	1.239	1	0.868029	35.6552
			11	120852839	120855569	-	NM_009854	Cd7	1749	29.9524	100	chr11	120853003	120853820	818	17	6.17927e-05	0	11.0427										Grb10		Gm13051					GOTERM_BP_ALL	GO:0019941~modification-dependent protein catabolic process	88	3.07908	0.0238278	DZIP3, BAP1, ZNRF1, ERLEC1, LNX1, CNOT4, CUL3, G2E3, USP54, ATG7, KLHL9, FBXO28, MTBP, YOD1, ITCH, UBE1Y1, ANAPC1, TBL1XR1, BRCC3, ENC1, UBR4, SKP2, UBE2J1, SOCS6, UBR3, SOCS4, HERC1, UBE2N, RFWD2, PSMA2, PJA2, USP28, MIB1, UHRF1, HUWE1, FBXL5, FBXL4, CAND1, ASB3, RNF20, USP17L5, DERL2, ATG10, USP8, UBE2Z, XIAP, ATG12, UBE3A, USP4, UBE3C, EDEM3, UBAC1, ASB15, FBXW7, GM11517, PPP2CB, STAMBPL1, FBX…	1988	508	14219	1.239	1	0.868029	35.6552
			18	9958178	9995483	+	NM_153552	Thoc1	1211	3.30778	100	chr18	9959389	9960622	1234	31	6.17927e-05	0	11.0391										Plcl1		Cpb2					GOTERM_MF_ALL	GO:0016894~endonuclease activity, active with either ribo- or deoxyribonucleic acids and producing 3'-phosphomonoesters	9	0.314906	0.024293	EAR5, TCP11, RNASE10, ANG5, RNASE4, ANG4, RNASET2B, EAR6, EAR14	2198	26	15404	2.42591	1	0.789061	32.6323
			2	69558896	69590326	-	NM_001077684	4930578N16Rik	13203	2.05211	100	chr2	69576479	69577123	645	12	6.17927e-05	0	11.0221										Fam59a		Exoc5					GOTERM_CC_ALL	GO:0044449~contractile fiber part	20	0.69979	0.0245689	PDLIM5, MYH2, LDB3, MYH4, ACTN2, SYNPO2, TTN, CSRP3, FXR1, HDAC4, SYNE1, PGM5, NEB, SLMAP, DMD, RYR2, SYNM, SPNA2, PPP3CA, JPH1	2197	86	15855	1.67829	0.999999	0.750443	30.4932
			7	79748838	79794154	-	NM_009682	Ap3s2	804	1.57777	100	chr7	79792636	79793350	715	15	6.17927e-05	0	10.9799										Il1f9		Cd53					GOTERM_BP_ALL	GO:0030308~negative regulation of cell growth	13	0.454864	0.0251681	TRP53, RTN4, ADIPOR2, PPT1, CAPRIN2, EI24, BCL2, ULK2, TRP63, TRP73, SEMA3A, EAF2, DCUN1D3	1988	47	14219	1.97833	1	0.876262	37.2515
			7	103534065	103535140	-	NM_147122	Olfr623	0	12.1747	11.264	chr7	103535010	103536172	1163	26	6.17927e-05	0	10.936										1700001L05Rik		Xrn2					GOTERM_BP_ALL	GO:0030258~lipid modification	13	0.454864	0.0251681	PIK3C2G, ACOXL, SYNJ1, ADIPOR2, PHYH, PTEN, ACOX3, HADHB, GLT28D2, PEX13, BDH2, AGK, ALG13	1988	47	14219	1.97833	1	0.876262	37.2515
			2	88618012	88618942	+	NM_146462	Olfr1202	103	88.9366	43.6709	chr2	88618115	88620010	1896	51	6.17927e-05	0	10.9109										Poc1b		Stfa3					GOTERM_BP_ALL	GO:0010165~response to X-ray	6	0.209937	0.0257865	TRP53, XRCC4, ERCC8, BRCC3, BRCA2, XRRA1	1988	13	14219	3.30111	1	0.876536	37.9752
			4	80749731	80914037	-	NM_010820	Mpdz	1478	0.618963	100	chr4	80911543	80912559	1017	27	6.17927e-05	0	10.903										Sv2c		Olfm4					GOTERM_BP_ALL	GO:0060736~prostate gland growth	6	0.209937	0.0257865	PLAG1, RLN1, PRLR, UBE3A, PTEN, CYP19A1	1988	13	14219	3.30111	1	0.876536	37.9752
			11	80626610	80638229	+	NM_029537	Tmem98	2	8.54561	100	chr11	80626612	80627604	993	25	7.94478e-05	0	10.845										A530053G22Rik		Ift140					GOTERM_CC_ALL	GO:0032039~integrator complex	5	0.174948	0.0259099	INTS8, INTS4, INTS7, INTS12, INTS3	2197	9	15855	4.00926	1	0.735963	31.8775
			10	9445737	9591231	-	NM_001081344	Stxbp5	42070	0.648132	100	chr10	9548219	9549161	943	21	8.82753e-05	0	10.7941										E030024N20Rik		Flrt3					GOTERM_BP_ALL	GO:0051247~positive regulation of protein metabolic process	24	0.839748	0.0265091	TRP53, FCER1A, BCL10, IL3, ATG10, LYN, ITLN1, SMAD4, LIN28A, KITL, UBE2N, HDAC4, CBLB, GPC3, BCL2, ATG7, PIWIL2, JAK2, FBXO4, ITCH, IFT88, NCOR1, IL2, APC	1988	109	14219	1.57484	1	0.877829	38.811
			3	41652283	41713414	+	NM_001130184	Phf17	3167	1.75685	100	chr3	41655450	41656523	1074	27	8.82753e-05	0	10.789										Gnaq		Macrod2					GOTERM_BP_ALL	GO:0051716~cellular response to stimulus	95	3.324	0.0265396	XRCC4, NBN, APLF, IL16, FGF14, FAM175A, ROMO1, INTS3, FGF12, CNGB1, LATS2, HNRPLL, SETX, ANKRD17, 2210018M11RIK, ATG5, TRP63, PARG, TLK2, PMS1, AKT3, CDK1, ATG9A, BRCC3, GEN1, NEIL3, ADIPOR2, APTX, GTF2H3, RAD9B, MBD4, TOPBP1, STXBP4, GTF2H1, UBE2N, DCLRE1C, UHRF1, EYA1, TIMELESS, GNB1, LYST, EIF2S1, MAPK8, TRP73, XRN2, HMGB2, DERL2, ARPP21, SHROOM3, ATG12, WRNIP1, CXCL2, ST8SIA1, OPN1SW, LIN28A,…	1988	556	14219	1.22209	1	0.872291	38.846
			11	99839727	99845959	-	NM_013570	Krt33b	211	16.0276	100	chr11	99844750	99845748	999	21	8.82753e-05	0	10.7534										Gm6377		C330019G07Rik					GOTERM_MF_ALL	GO:0017016~Ras GTPase binding	15	0.524843	0.0266844	RANBP17, DENND5A, RALBP1, DOCK9, EXPH5, DOCK7, RIMS1, MYRIP, DMXL2, PAK3, SYTL5, SYTL2, SYTL3, EXOC2, RANBP10	2198	57	15404	1.84426	1	0.802376	35.2359
			15	12301779	12537282	-	NM_001081064	Pdzd2	17490	0.421224	100	chr15	12518801	12519792	992	24	8.82753e-05	0	10.7185										Eno4		Epb4.1l2					GOTERM_BP_ALL	GO:0033151~V(D)J recombination	5	0.174948	0.026699	XRCC4, RAG1, RAG2, TCF3, FOXP1	1988	9	14219	3.97356	1	0.868075	39.0288
			10	120990440	121029377	-	NM_001081056	Xpot	38351	1.50752	55.5871	chr10	120989971	120991026	1056	29	8.82753e-05	0	10.691										Olfr509		Auts2					GOTERM_BP_ALL	GO:0070647~protein modification by small protein conjugation or removal	23	0.804759	0.0287749	BRCC3, UBE3A, SKP2, BAP1, RBBP6, LNX1, UBE2N, MIB1, FBXW7, G2E3, HUWE1, KCMF1, RNF2, BCL2, ATG7, OTUD7B, USP46, FBXO4, CAND1, DUB1A, ITCH, USP17L5, HECTD1	1988	104	14219	1.58178	1	0.882208	41.3631
			7	104730837	104736490	+	NM_007887	Dub1	790	10.4705	100	chr7	104731627	104732218	592	14	8.82753e-05	0	10.6669										Bub3		Abca13					GOTERM_CC_ALL	GO:0031981~nuclear lumen	143	5.0035	0.0289602	XPO1, ASCC1, MED24, INTS3, CNOT7, MED20, SETX, TOP1, INTS8, G2E3, MLL5, GTF2E2, RBM8A, INTS4, MED26, INTS7, DDX21, ZFP330, ACIN1, TGS1, MYST3, OXR1, KRR1, YY1, MAGOH, RBL1, HNRNPA2B1, ARNTL, ELL2, MED15, MGA, LRPPRC, XRN2, DEAF1, NHP2L1, SOX6, LIN28A, ATF1, MED12L, TCP11, DDX46, HNRNPF, TAF9, TCF4, WDHD1, TCF3, PRPF40A, DDX42, TRP53, SMAD9, TAF3, SMG6, IKZF1, MKI67, MAML1, SMAD4, SMAD2, INTS12, R…	2197	883	15855	1.16872	1	0.745011	34.9311
			4	84355558	84603150	+	NM_175275	Cntln	161893	0.472954	100	chr4	84517451	84518621	1171	33	9.71028e-05	0	10.6427										Frem1		Zfp442					GOTERM_MF_ALL	GO:0008134~transcription factor binding	54	1.88943	0.0289828	COPS2, NBN, COPS5, ASCC1, CBFA2T2, MLL5, DIP2B, DIP2C, WDR77, MKL2, YAP1, MKL1, MYST3, TBL1XR1, BCL10, CTBP2, TLE4, TLE1, ACTN2, ARNTL, RB1, SPEN, PPARGC1A, NCOA1, DCAF6, NCOA2, NCOA3, BPTF, RBM39, LCOR, NSD1, MED1, MTDH, UBE3A, ARID2, BCL2, BCL11A, NPAT, MAML3, TCF4, TCF3, NR1H4, MAML1, CENPF, SNW1, SMAD2, DDX5, HDAC4, DCP1A, THRAP3, ZRANB1, RBPJ, HDAC9, NCOR1	2198	288	15404	1.31404	1	0.812685	37.6492
			17	78824061	78842129	-	NM_001024806	Cebpz	1517	7.23892	100	chr17	78839305	78840612	1308	35	0.00010593	0	10.5212										Vmn2r13		Akr1c14					GOTERM_CC_ALL	GO:0000775~chromosome, centromeric region	24	0.839748	0.0294289	XPO1, MKI67, IKZF1, PPP2R5A, SGOL2, CENPP, CENPF, CBX1, CENPK, HJURP, SEH1L, PPP2CA, PPP2CB, PBRM1, ZFP330, CLASP1, NUP107, CLASP2, ZWILCH, NUP43, HELLS, APC, ERCC6L, SMC1B	2197	111	15855	1.56036	1	0.722556	35.3888
			13	27065035	27072667	+	NM_001163530	Prl	663	15.5378	100	chr13	27065698	27066883	1186	32	0.00010593	0	10.5142										Lipo1		Dbt					GOTERM_BP_ALL	GO:0030217~T cell differentiation	18	0.629811	0.0311269	TRP53, XRCC4, IKZF1, THEMIS, RAG1, ITPKB, RAG2, CACNB4, RPS6, CD74, BCL2A1D, BCL2, LCK, BCL11A, ADAM17, NCOR1, CD28, APC	1988	76	14219	1.69399	1	0.896501	43.9057
			13	27065035	27072667	+	NM_011164	Prl	663	15.5378	100	chr13	27065698	27066883	1186	32	0.00010593	0	10.5142										Sarnp		1810074P20Rik					GOTERM_BP_ALL	GO:0010604~positive regulation of macromolecule metabolic process	106	3.70889	0.0319016	TLR1, TLR3, CASK, RORB, CNOT7, TLR6, PNP, MLL5, ATG7, TRP63, ITCH, MYST3, BCL10, TCFAP2B, ARNTL, MECOM, PPARGC1A, DCAF6, ZFP462, TRP73, HMGB2, CNBP, ITLN1, SOX6, LIN28A, PLAGL1, HOXA2, FBXO4, TAF9, MAML3, TCF3, PLAGL2, TRP53, FCER1A, IKZF1, RFX4, MAML1, NR4A2, SMAD4, SNW1, SMAD2, SMAD1, ZFP148, DDX5, KITL, HDAC4, CBLB, CSRNP3, DCP1A, EAF2, NCOR1, FOXI1, GPBP1, FAM175A, TBX20, MITF, PPARG, HNRPLL,…	1988	633	14219	1.19772	1	0.897522	44.72
			1	158971862	159249273	-	NM_177644	Rasal2	5107	0.228541	100	chr1	159243533	159244166	634	14	0.00010593	0	10.5107										Btnl9		Clec2d					GOTERM_BP_ALL	GO:0016071~mRNA metabolic process	55	1.92442	0.0320536	CWC15, RBM5, SYNCRIP, HNRPLL, RBM8A, PRMT5, MAGOHB, GM5643, PAN3, MAGOH, HNRNPA2B1, MBNL1, QK, HNRPDL, PAPD4, CELF2, CPSF6, THOC7, CELF1, RBM39, CPSF4, SNRPF, XRN2, TDRD3, FIP1L1, NHP2L1, TRA2B, TRA2A, HNRNPA3, B020018G12RIK, TCP11, DDX46, A1CF, CNOT6L, HNRNPF, PABPC2, RBM28, PPWD1, NOVA1, PRPF40A, DHX8, TXNL4B, SMG6, ELAVL1, SMG1, SNW1, RNPS1, DDX5, HNRNPA1, RBMY1A1, PAPOLA, DCP2, DCP1A, RSRC1, …	1988	302	14219	1.30259	1	0.893898	44.8785
			14	118120166	118234616	-	NM_001081252	Uggt2	92046	0.857135	100	chr14	118141590	118142570	981	23	0.00010593	0	10.4933										Dennd1b		Scn9a					GOTERM_CC_ALL	GO:0005654~nucleoplasm	100	3.49895	0.0324628	XPO1, ASCC1, MED24, INTS3, CNOT7, MED20, SETX, INTS8, TOP1, MLL5, GTF2E2, INTS4, RBM8A, INTS7, MED26, TGS1, MYST3, YY1, MAGOH, HNRNPA2B1, RBL1, ARNTL, ELL2, MED15, MGA, LRPPRC, DEAF1, SOX6, ATF1, MED12L, DDX46, HNRNPF, TAF9, TCF4, WDHD1, TCF3, PRPF40A, DDX42, SMAD9, TAF3, IKZF1, MAML1, SMAD4, INTS12, RNPS1, SMAD2, SMAD1, HNRNPA1, ATM, HDAC4, DCP1A, RNF2, EAF2, HDAC9, RBPJ, ZFHX3, TCF12, PARP2, CO…	2197	599	15855	1.20478	1	0.731617	38.2801
			3	13454187	14159032	+	NM_001163328	Ralyl	203887	0.0784569	100	chr3	13658074	13658626	553	16	0.00010593	0	10.4662										Sis		Bend7					GOTERM_BP_ALL	GO:0006396~RNA processing	76	2.6592	0.0329977	2610101N10RIK, CWC15, RBM5, SYNCRIP, INTS3, FDXACB1, HNRPLL, INTS8, WDR36, DKC1, INTS4, RBM8A, INTS7, PRMT5, TRMT5, PIWIL2, MAGOHB, TGS1, ZCCHC6, KRR1, EXOSC8, GM5643, EXOSC9, MAGOH, HNRNPA2B1, EXOSC3, MBNL1, RNMTL1, QK, PAPD4, CELF2, THOC7, CPSF6, CELF1, RBM39, CPSF4, TFB1M, SNRPF, XRN2, TDRD3, FIP1L1, PUS3, NHP2L1, TRA2B, ADAD1, TRA2A, ERI1, LIN28A, FCF1, HNRNPA3, B020018G12RIK, TCP11, DDX46, A…	1988	437	14219	1.2439	1	0.896196	45.8532
			3	13454187	14159032	+	NM_178631	Ralyl	203887	0.0784569	100	chr3	13658074	13658626	553	16	0.00010593	0	10.4662										Cog4		Ei24					GOTERM_MF_ALL	GO:0019899~enzyme binding	44	1.53954	0.033954	DENND5A, CTNND1, SHOC2, NBEA, RIMS1, WNT2, CUL3, IGF1R, DMXL2, PAK3, DMD, ARG2, CDK5RAP2, TPRKB, EXOC2, HSPA9, DLG1, RANBP17, BCL10, WDTC1, CCDC88A, ANKRA2, RALBP1, PRKAB2, LDB3, PTPRR, MOBKL1A, EXPH5, TPX2, DOCK9, DOCK7, RB1, DOCK8, DOCK3, SPAG9, MYRIP, PLCE1, SBF2, SYTL5, SYTL2, AKAP7, CUL4B, SYTL3, RANBP10	2198	229	15404	1.34655	1	0.846429	42.5831
			14	30529024	30659425	-	NM_001024604	Ankrd28	49770	1.01379	100	chr14	30608334	30609655	1322	36	0.00010593	0	10.4552										Arntl		Nfxl1					GOTERM_BP_ALL	GO:0051329~interphase of mitotic cell cycle	13	0.454864	0.0341799	PPP2R3A, SKP2, CENPF, TPD52L1, RB1, RPS6, ITGB1, LATS2, BCL2, MTBP, ID4, PPP3CA, TCF3	1988	49	14219	1.89758	1	0.90001	47.0508
			7	4525338	4528094	+	NM_201355	Nat14	0	25.4625	62.1239	chr7	4524910	4526039	1130	31	0.00010593	0	10.4382										Dusp10		Dkc1					GOTERM_CC_ALL	GO:0043292~contractile fiber	21	0.73478	0.0346373	PDLIM5, MYH2, LDB3, MYH4, ACTN2, SYNPO2, TTN, CSRP3, FXR1, HDAC4, SYNE1, PGM5, NRAP, NEB, SLMAP, DMD, RYR2, SYNM, SPNA2, PPP3CA, JPH1	2197	95	15855	1.59526	1	0.730545	40.2777
			7	4518304	4525091	+	NM_170759	Zfp628	6606	2.6812	16.1062	chr7	4524910	4526039	1130	31	0.00010593	0	10.4382										Cttnbp2nl		AY761185					GOTERM_MF_ALL	GO:0031267~small GTPase binding	15	0.524843	0.0351563	RANBP17, DENND5A, RALBP1, DOCK9, EXPH5, DOCK7, RIMS1, MYRIP, DMXL2, PAK3, SYTL5, SYTL2, SYTL3, EXOC2, RANBP10	2198	59	15404	1.78174	1	0.843219	43.7203
			17	18618940	18652690	+	NM_001104549	Vmn2r97	1223	3.18213	100	chr17	18620163	18621236	1074	28	0.00010593	0	10.4309										Ngly1		Olfr107					GOTERM_BP_ALL	GO:0006281~DNA repair	42	1.46956	0.0357897	XRCC4, HMGB2, NBN, APLF, FAM175A, WRNIP1, INTS3, SETX, 0610007P08RIK, ERCC8, ANKRD17, 2210018M11RIK, RAD51L1, POLQ, PMS1, TRPC2, TRP53, BRCC3, MSH3, GEN1, NEIL3, MSH4, SMC5, SMC6, RAD9B, BRCA2, APTX, SMG1, GTF2H3, TOPBP1, MBD4, ATR, ATM, SMC3, GTF2H1, DCLRE1C, UBE2N, EYA1, UHRF1, PCNA, PARP2, XRN2	1988	222	14219	1.35316	1	0.906295	48.6413
			10	85321767	85346745	-	NM_181650	Prdm4	755	4.38769	100	chr10	85344895	85345990	1096	31	0.00010593	0	10.4277										Phf3		Lgr4					GOTERM_BP_ALL	GO:0016567~protein ubiquitination	16	0.559832	0.0362745	UBE3A, SKP2, RBBP6, LNX1, UBE2N, MIB1, FBXW7, G2E3, KCMF1, HUWE1, BCL2, RNF2, CAND1, FBXO4, ITCH, HECTD1	1988	66	14219	1.73392	1	0.905185	49.1113
			6	91727016	91772898	-	NM_001159507	Grip2	6429	1.82856	100	chr6	91765631	91766469	839	19	0.00010593	0	10.4233										Olfr57		Zfp955a					GOTERM_CC_ALL	GO:0005694~chromosome	66	2.30931	0.0367218	XPO1, NBN, HMGN2, PPP2R5A, POT1A, CBX1, TOP1, SEH1L, STAG3, ZFP330, PHC1, MYST3, SP100, SGOL2, MBD4, TOPBP1, GM14484, GM14483, NUP107, LIN54, RNF20, NUP43, LRPPRC, TOP3B, HMGB2, HMGB3, SYCP2, CHD8, A1CF, HJURP, PPP2CA, PPP2CB, PBRM1, CLASP1, CLASP2, GM14501, HIST1H4I, ZWILCH, CHD6, TCF3, TERF2, HELLS, APC, ERCC6L, TRP53, SETDB1, HIST1H2BC, SMCHD1, IKZF1, SMG6, MKI67, HIST1H2BG, CENPP, MSH4, WAPAL…	2197	378	15855	1.26005	1	0.728767	42.1359
			4	5571326	5727092	+	NM_173426	Fam110b	379	0.861543	100	chr4	5571705	5573046	1342	36	0.00010593	0	10.4054										Sun3		Abcg2					GOTERM_CC_ALL	GO:0030054~cell junction	80	2.79916	0.03747	CLDN8, GJA8, SYT1, CADM3, SYT4, GABRB2, GRIP1, TLN2, LMO7, NBEA, ARHGAP17, GRIN3A, ZNRF1, WNT2, ARHGAP21, HMCN1, DMXL2, SNTB1, SV2B, PARD3B, LGI1, SV2C, AHNAK, DPP4, DLG1, GABRG2, ANKS1B, INADL, MAGI3, CTBP2, MAGI2, SCN2A1, PSD3, MPP7, ARHGAP24, CTNNA1, CTNNA3, GAK, PJA2, DSG1C, DSG1B, DSG1A, PGM5, CHRM2, CLDN1, DSP, SPNA2, UNC13C, DST, SNAP29, SCN1A, MTDH, SHROOM3, AMTN, CRIPT, SSH2, APBB1IP, RI…	2197	470	15855	1.22837	1	0.714506	42.7896
			8	110469510	110477612	-	NM_010817	Psmd7	927	10.8478	100	chr8	110475807	110476685	879	18	0.00010593	0	10.3997										Slc30a5		Spata6					GOTERM_BP_ALL	GO:0042159~lipoprotein catabolic process	4	0.139958	0.0392273	APOB, CD36, PPT1, ATM	1988	6	14219	4.76828	1	0.918332	51.8877
			6	130080920	130095529	-	NM_010650	Klra8	78	12.5941	100	chr6	130093612	130095451	1840	42	0.00010593	0	10.3984										Park2		Mir9-2					GOTERM_BP_ALL	GO:0015807~L-amino acid transport	7	0.244927	0.0396505	TRPC4, NAT3, SLC7A2, HTT, SERINC1, SLC7A8, CACNB4	1988	19	14219	2.6351	1	0.916878	52.2738
			6	130080912	130095573	-	NM_053151	Klra21	122	12.5494	100	chr6	130093612	130095451	1840	42	0.00010593	0	10.3984										Gipc2		Smr2					GOTERM_BP_ALL	GO:0016180~snRNA processing	5	0.174948	0.0396676	INTS8, INTS4, INTS7, INTS12, INTS3	1988	10	14219	3.57621	1	0.913264	52.2893
			6	130080919	130095592	-	NM_001101620	Klra8	141	12.5392	100	chr6	130093612	130095451	1840	42	0.00010593	0	10.3984										Ms4a1		Olfr1					GOTERM_BP_ALL	GO:0016073~snRNA metabolic process	5	0.174948	0.0396676	INTS8, INTS4, INTS7, INTS12, INTS3	1988	10	14219	3.57621	1	0.913264	52.2893
			6	130081229	130126442	-	NM_008461	Klra14	30991	4.06954	100	chr6	130093612	130095451	1840	42	0.00010593	0	10.3984										Kpnb1		Olfr1040					GOTERM_BP_ALL	GO:0007093~mitotic cell cycle checkpoint	8	0.279916	0.0409828	TRP53, CDK1, NBN, PSMG2, ZWILCH, RPS6, ATM, APC	1988	24	14219	2.38414	1	0.916598	53.4699
			6	130009717	130272175	-	NM_010646	Klra12	176724	0.701062	100	chr6	130093612	130095451	1840	42	0.00010593	0	10.3984										Ugt2b35		1700086L19Rik					GOTERM_BP_ALL	GO:0006397~mRNA processing	48	1.6795	0.0410143	CWC15, RBM5, SYNCRIP, HNRPLL, RBM8A, PRMT5, MAGOHB, GM5643, MAGOH, HNRNPA2B1, MBNL1, QK, PAPD4, CPSF6, THOC7, CELF2, CELF1, RBM39, CPSF4, SNRPF, XRN2, TDRD3, FIP1L1, NHP2L1, TRA2B, TRA2A, HNRNPA3, B020018G12RIK, TCP11, DDX46, A1CF, CNOT6L, HNRNPF, PABPC2, RBM28, PPWD1, NOVA1, PRPF40A, DHX8, TXNL4B, RNPS1, SNW1, DDX5, HNRNPA1, RBMY1A1, PAPOLA, RSRC1, PHF5A, SNRNP27, CWC22	1988	262	14219	1.31037	1	0.913178	53.4978
			6	129937786	130346356	-	NM_013793	Klra15	250905	0.45035	100	chr6	130093612	130095451	1840	42	0.00010593	0	10.3984										Anks1b		Eif3c					GOTERM_CC_ALL	GO:0044425~membrane part	1004	35.1295	0.0418206	OLFR881, KLRC3, OLFR884, SCN3A, OLFR885, OLFR888, OLFR1352, OLFR1353, GRIN3A, OLFR1357, B2M, OLFR1359, BTK, LPHN2, HMCN1, OLFR1158, OLFR1151, OLFR870, OLFR871, OLFR876, CYP3A13, VPS45, CYP3A11, AIG1, OLFR875, UBE2J1, OLFR1348, TMEM131, OLFR498, TMEM136, SCYL1, TMPRSS11C, TMPRSS11D, PGR15L, RYR3, TMPRSS11F, OLFR491, OLFR490, RYR2, TMPRSS11BNL, OLFR97, OLFR495, UNC13C, OLFR494, OLFR493, OLFR1371, S…	2197	6965	15855	1.04028	1	0.734018	46.4566
			6	129937775	130346502	-	NM_053152	Klra22	251051	0.450177	100	chr6	130093612	130095451	1840	42	0.00010593	0	10.3984										Zbed4		Atf2					GOTERM_MF_ALL	GO:0003713~transcription coactivator activity	22	0.769769	0.0418579	BCL10, COPS5, UBE3A, MAML1, ASCC1, ACTN2, SNW1, PPARGC1A, MLL5, NCOA1, DCAF6, NCOA2, NCOA3, WDR77, THRAP3, NPAT, YAP1, MKL2, RBM39, MAML3, MKL1, MED1	2198	100	15404	1.5418	1	0.879669	49.6809
			9	21706155	21708673	+	NM_025870	2310047B19Rik	260	47.7174	100	chr9	21706415	21707616	1202	27	0.00010593	0	10.3812										Cdadc1		Ric3					GOTERM_BP_ALL	GO:0030098~lymphocyte differentiation	24	0.839748	0.0422806	TRP53, XRCC4, IKZF1, THEMIS, RAG1, ITPKB, RAG2, CACNB4, RPS6, FOXP1, CD74, DCLRE1C, BCL2A1D, BCL2, LCK, BCL11A, ADAM17, RBPJ, HDAC9, TCF3, NCOR1, HELLS, CD28, APC	1988	114	14219	1.50577	1	0.916172	54.6077
			17	79523226	79590479	+	NM_201361	Fam82a1	1202	1.60139	100	chr17	79524428	79525504	1077	26	0.00010593	0	10.3768										E330013P04Rik		Ppil4					GOTERM_CC_ALL	GO:0048471~perinuclear region of cytoplasm	36	1.25962	0.0428698	HMGB2, MTDH, SEC24A, SYT4, NAA15, MAP3K4, DAB1, AGGF1, RC3H2, TNRC6A, CLINT1, ZFYVE1, DYNC1I1, BCL10, INADL, UPF2, PLD1, MYO6, MOBP, LDB3, CENPF, TPD52L1, GDPD5, MAPK10, RPS6, DDX4, GAK, PNPLA8, SPAG9, ATXN2, UACA, INVS, TFRC, BNIP2, DCUN1D3, LRPPRC	2197	189	15855	1.3746	1	0.723848	47.3076
			6	58144684	58145596	-	NM_134436	Vmn1r27	0	76.5608	74.2038	chr6	58144898	58145839	942	24	0.000114758	0	10.3662										Ndst4		Magea2					GOTERM_BP_ALL	GO:0030097~hemopoiesis	46	1.60952	0.0451243	XRCC4, MITF, RAG1, ITPKB, RAG2, SOX6, CACNB4, CD74, MLF1, MLL5, ANK1, BCL2, BCL11A, RTKN2, HBB-B1, TCEA1, HBB-B2, ACIN1, TCF3, HELLS, CD28, APC, MYST3, TRP53, IL3, LYN, IKZF1, STAP1, THEMIS, BRCA2, CDK6, RB1, RPS6, FOXP1, DCLRE1C, PLSCR1, BCL2A1D, SP1, CXCL15, LCK, ADAM17, PBX1, JAK2, RBPJ, HDAC9, NCOR1, MED1	1988	251	14219	1.3108	1	0.926185	57.0097
			Y_random	13062961	13089152	+	NM_001037748.3	LOC380994	629	4.59682	100	chrY_random	13063590	13064793	1204	33	0.000114758	0	10.3369										Zfp704		Magoh					GOTERM_BP_ALL	GO:0051325~interphase	13	0.454864	0.0452764	PPP2R3A, SKP2, CENPF, TPD52L1, RB1, RPS6, ITGB1, LATS2, BCL2, MTBP, ID4, PPP3CA, TCF3	1988	51	14219	1.82316	1	0.923694	57.1347
			2	181508939	181511556	+	NR_027290	Uckl1os	0	32.5057	70.5639	chr2	181508584	181509789	1206	34	0.000123585	0	10.2911										Spink14		Prex2					GOTERM_BP_ALL	GO:0008380~RNA splicing	38	1.3296	0.0461807	TDRD3, NHP2L1, TRA2B, CWC15, TRA2A, RBM5, SYNCRIP, HNRNPA3, B020018G12RIK, TCP11, DDX46, RBM8A, PRMT5, HNRNPF, MAGOHB, RBM28, NOVA1, PPWD1, PRPF40A, DHX8, TXNL4B, GM5643, MAGOH, HNRNPA2B1, SNW1, RNPS1, MBNL1, DDX5, HNRNPA1, QK, RBMY1A1, RSRC1, CELF2, THOC7, CELF1, PHF5A, RBM39, SNRPF, CWC22, SNRNP27	1988	201	14219	1.3522	1	0.924524	57.871
			2	181507887	181514523	+	NR_027289	Uckl1os	697	18.1709	100	chr2	181508584	181509789	1206	34	0.000123585	0	10.2911										Rap1b		4930473A06Rik					GOTERM_BP_ALL	GO:0030183~B cell differentiation	12	0.419874	0.0485588	DCLRE1C, TRP53, IKZF1, BCL2, BCL11A, RAG1, ADAM17, RAG2, RBPJ, HDAC9, TCF3, FOXP1	1988	46	14219	1.86585	1	0.93129	59.7505
			2	181498560	181511381	-	NM_026765	Uckl1	1592	9.40571	100	chr2	181508584	181509789	1206	34	0.000123585	0	10.2911										Tmprss11d		Olfr19					GOTERM_CC_ALL	GO:0070161~anchoring junction	25	0.874738	0.0498842	SHROOM3, TLN2, SSH2, LMO7, APBB1IP, WNT2, PTK2, MLLT4, DLG1, DIXDC1, MPP7, CTNNA1, ARHGAP24, CTNNA3, GAK, DSG1C, DSG1B, DSG1A, PGM5, NRAP, PKP4, DSP, SYNM, DSC1, SPNA2	2197	123	15855	1.4668	1	0.760136	52.6808
			14	120046374	120083225	+	NM_023579	Ipo5	5976	2.55888	100	chr14	120052350	120053292	943	20	0.000123585	0	10.2872										Ncoa7		Mug1
			1	145900885	145939591	-	NM_153171	Rgs13	0	2.7101	88.0034	chr1	145938543	145939734	1192	32	0.000123585	0	10.2803										0610007P08Rik		Tnks
			1	165898751	165917460	+	NM_001164059	Sell	729	5.01336	100	chr1	165899480	165900417	938	25	0.000123585	0	10.2769										Fam105b		Tmed7
			1	165898751	165917460	+	NM_011346	Sell	729	5.01336	100	chr1	165899480	165900417	938	25	0.000123585	0	10.2769										Pcgf3		Itfg1
			10	29033592	29051859	-	NM_001110196	Rnf146	16390	6.50317	100	chr10	29034282	29035469	1188	31	0.000132413	0	10.271										Clint1		Dsg1a
			10	29033592	29051859	-	NM_001110197	Rnf146	16390	6.50317	100	chr10	29034282	29035469	1188	31	0.000132413	0	10.271										Dthd1		1700017D01Rik
			10	29033592	29051859	-	NM_001110198	Rnf146	16390	6.50317	100	chr10	29034282	29035469	1188	31	0.000132413	0	10.271										Ercc6l		Arhgef33
			10	29033592	29051859	-	NM_026518	Rnf146	16390	6.50317	100	chr10	29034282	29035469	1188	31	0.000132413	0	10.271										Ngdn		Olfr1436
			10	29002916	29036078	+	NM_025855	Echdc1	31366	3.58231	100	chr10	29034282	29035469	1188	31	0.000132413	0	10.271										Car1		5830417I10Rik
			10	29002582	29036078	+	NM_001110195	Echdc1	31700	3.54659	100	chr10	29034282	29035469	1188	31	0.000132413	0	10.271										Htr4		Atg7
			4	59565924	59643419	-	NM_144904	Rod1	2031	2.36657	100	chr4	59639555	59641388	1834	40	0.000132413	0.157895	10.2692										Rbpj		Chd8
			4	59565924	59643419	-	NM_178164	Rod1	2031	2.36657	100	chr4	59639555	59641388	1834	40	0.000132413	0.157895	10.2692										Olfr1414		Spag9
			2	33993918	34194046	-	NM_016768	Pbx3	1636	0.482689	100	chr2	34191445	34192410	966	27	0.000132413	0	10.2589										Ptn		Piwil2
			Y_random	12840379	12866556	+	NM_201530.2	Sly	647	4.49614	100	chrY_random	12841026	12842202	1177	55	0.000132413	0	10.247										Blmh		Hpse2
			Y_random	12840367	12866558	+	NM_001037748.4	LOC380994	659	4.49374	100	chrY_random	12841026	12842202	1177	55	0.000132413	0	10.247										Ccdc80		Akap7
			1	66857504	66878265	-	NM_021285	Myl1	7351	4.61902	100	chr1	66869956	66870914	959	27	0.000132413	0	10.2273										Cox15		St8sia1
			10	57625336	57627371	-	NR_033485	4933403O03Rik	476	56.2377	100	chr10	57625751	57626895	1145	32	0.000132413	0	10.2087										Mki67		Plce1
			10	57626008	57628033	-	NM_001081954	Dux	1138	43.8302	77.5546	chr10	57625751	57626895	1145	32	0.000132413	0	10.2087										Bai3		Lrrc36
			4	146019666	146357221	+	NM_001039209	Gm13152	54358	0.386899	100	chr4	146074024	146075329	1306	35	0.000132413	0.111111	10.2028										Kcnj16		Aldh1a7
			3	108140307	108146030	-	NM_010358	Gstm1	1288	21.2788	100	chr3	108143525	108144742	1218	27	0.000132413	0	10.1917										Osgin2		Btbd9
			5	124890257	125011127	+	NM_011596	Atp6v0a2	109133	0.535281	100	chr5	124999390	125000036	647	14	0.000132413	0	10.1905										Fam135a		Spats2
			Y_random	11688636	11767898	+	NM_001160142.1	LOC100041256	74420	1.20863	100	chrY_random	11763056	11764013	958	50	0.000132413	0	10.1892										Rbbp4		Tpx2
			Y_random	11688636	11767900	+	NM_001160144.1	LOC100039810	74420	1.2086	100	chrY_random	11763056	11764013	958	50	0.000132413	0	10.1892										Strbp		Nr3c1
			2	74315676	74379788	-	NM_001110209	Lnp	1176	1.44744	100	chr2	74377685	74378612	928	18	0.000132413	0	10.1779										Vmn2r66		Cyp4v3
			2	74315676	74379788	-	NM_027133	Lnp	1176	1.44744	100	chr2	74377685	74378612	928	18	0.000132413	0	10.1779										Sec31a		Spg7
			11	117676842	117681634	+	NM_001085535	Tmem235	973	19.3616	100	chr11	117677815	117678742	928	25	0.000132413	0	10.1696										Samd4b		Zdhhc17
			16	76173542	76255730	-	NM_173440	Nrip1	19491	1.44302	100	chr16	76235054	76236239	1186	33	0.000132413	0	10.1622										Cdc25c		Srsf9
			2	38514669	38536552	-	NM_139051	Nr5a1	215	4.68379	100	chr2	38535313	38536337	1025	28	0.000132413	0	10.1565										Pcif1		Pbrm1
			1	60853571	60860377	+	NM_009843	Ctla4	0	5.90569	26.2573	chr1	60852442	60853972	1531	37	0.000132413	0.5	10.1506										Csn1s2b		6720456H20Rik
			3	54984997	55003817	-	NM_177854	6030405A18Rik	906	4.64906	100	chr3	55002037	55002911	875	23	0.000132413	0	10.1253										Bcl2a1b		Cdkl2
			3	105856338	105929393	-	NM_145541	Rap1a	700	1.46052	100	chr3	105927627	105928693	1067	29	0.000132413	0	10.1136										Olfr742		Ankrd57
			12	55998626	56033498	+	NM_011899.1	Srp54a	164	2.86755	100	chr12	55998790	55999789	1000	27	0.000132413	0	10.1076										Vmn2r52		Ube3a
			14	46394438	46453840	+	NM_001146085	Fbxo34	34934	1.32485	100	chr14	46429372	46430158	787	15	0.000132413	0	10.0923										Wars2		Rad51l1
			14	46394438	46453840	+	NM_001146086	Fbxo34	34934	1.32485	100	chr14	46429372	46430158	787	15	0.000132413	0	10.0923										Rp1		Mbd5
			14	46394438	46453840	+	NM_030236	Fbxo34	34934	1.32485	100	chr14	46429372	46430158	787	15	0.000132413	0	10.0923										Parp2		BC048546
			14	46394438	46453840	+	NR_027414	Fbxo34	34934	1.32485	100	chr14	46429372	46430158	787	15	0.000132413	0	10.0923										Pabpc2		Wdtc1
			2	113632332	113649501	-	NM_181416	Arhgap11a	16266	5.265	86.3419	chr2	113632189	113633235	1047	30	0.000132413	0	10.0905										Gm2663		Sike1
			18	37811374	37967845	+	NM_033587	Pcdhga4	3627	0.509995	100	chr18	37815001	37815798	798	21	0.000132413	0	10.084										Lrrfip2		Tcp11
			18	37806432	37967845	+	NM_033574	Pcdhgb1	8569	0.494381	100	chr18	37815001	37815798	798	21	0.000132413	0	10.084										Trhde		Sytl5
			18	37800309	37967847	+	NM_033586	Pcdhga3	14692	0.476307	100	chr18	37815001	37815798	798	21	0.000132413	0	10.084										Sppl3		Med12l
			18	37795079	37967845	+	NM_033585	Pcdhga2	19922	0.461894	100	chr18	37815001	37815798	798	21	0.000132413	0	10.084										Gm4175		Atf1
			18	37787919	37967845	+	NM_033584	Pcdhga1	27082	0.443513	100	chr18	37815001	37815798	798	21	0.000132413	0	10.084										Gm4214		Arhgap15
			18	37078715	37966175	+	NM_001174154	Pcdha4-g	736286	0.0899194	100	chr18	37815001	37815798	798	21	0.000132413	0	10.084										Btbd3		Rad9b
			6	118073072	118104760	-	NM_030165	Csgalnact2	845	3.93828	100	chr6	118102668	118103915	1248	29	0.00014124	0	10.0569										Olfr747		Rgs20
			7	65523848	65571044	+	NM_172310	Tarsl2	40272	3.07435	100	chr7	65564120	65565570	1451	35	0.00014124	0	10.0543										Olfr1495		Rimklb
			6	124686337	124704329	-	NM_001077705	Ptpn6	2386	3.94042	100	chr6	124701235	124701943	709	20	0.00014124	0	10.0523										Fgf12		Bod1l
			17	42172421	42205664	-	NM_001033493	Gpr111	16273	3.76309	100	chr17	42188141	42189391	1251	33	0.00014124	0.777778	10.0469										2310034C09Rik		Tgtp1
			Y_random	11688636	11767898	+	NM_001160142.1	LOC100041256	75565	1.52783	100	chrY_random	11764201	11765411	1211	51	0.00014124	0	10.0337										Vmn2r63		Gm5127
			Y_random	11688636	11767900	+	NM_001160144.1	LOC100039810	75565	1.52779	100	chrY_random	11764201	11765411	1211	51	0.00014124	0	10.0337										Gm9766		Bnc2
			5	104565631	104578914	+	NM_053172	Mepe	0	1.04637	18.4106	chr5	104565015	104565769	755	20	0.00014124	0	10.0033										Ttn		Ift88
			13	76850963	77495358	+	NM_030174	Mctp1	301105	0.15208	100	chr13	77152068	77153047	980	28	0.000150068	0	9.9652										Yap1		Olfr1200
			2	69487663	69513446	-	NM_177244	Fastkd1	281	3.57586	100	chr2	69512244	69513165	922	19	0.000150068	0	9.95151										Mark3		Clvs1
			11	5469687	5589341	+	NM_023816	Ankrd36	57108	0.849944	100	chr11	5526795	5527811	1017	26	0.000158896	0	9.92345										Bdnf		Spred1
			8	87999272	88013201	-	NM_001037745	Zfp791	10800	3.74731	100	chr8	88001880	88002401	522	13	0.000158896	0	9.90664										Rps16		Olfr491
			2	73411499	73461263	-	NM_001166604	Chn1	32718	2.21441	100	chr2	73427444	73428545	1102	22	0.000158896	0	9.88195										Ms4a13		Gbp6
			2	73411499	73461263	-	NM_175752	Chn1	32718	2.21441	100	chr2	73427444	73428545	1102	22	0.000158896	0	9.88195										Lemd2		Efha2
			2	73411499	73576186	-	NM_001113246	Chn1	147641	0.669144	100	chr2	73427444	73428545	1102	22	0.000158896	0	9.88195										Spna2		Prdx6-ps1
			2	73411499	73576186	-	NM_001166603	Chn1	147641	0.669144	100	chr2	73427444	73428545	1102	22	0.000158896	0	9.88195										Atad2		Clca6
			17	14681573	14697809	-	NM_024250	Phf10	14428	5.04404	100	chr17	14682563	14683381	819	23	0.000185378	0	9.77343										Tex10		Gm13691
			13	15254610	15520913	+	NM_008130	Gli3	1826	0.333454	100	chr13	15256436	15257323	888	25	0.000185378	0	9.74384										Nckap5		Asb15
			6	57163017	57163929	+	NM_053237	Vmn1r14	0	39.1019	38.4698	chr6	57162446	57163373	928	26	0.000185378	0	9.73422										Dst		Caprin2
			11	102654562	102697066	-	NM_001109995	Eftud2	1839	1.86802	100	chr11	102694434	102695227	794	16	0.000194206	0	9.7045										Slc8a1		Zfp804a
			11	102654562	102697066	-	NM_011431	Eftud2	1839	1.86802	100	chr11	102694434	102695227	794	16	0.000194206	0	9.7045										Dzip3		Sp1
			9	114359973	114413068	-	NM_001042503	Trim71	48686	1.93988	100	chr9	114363353	114364382	1030	24	0.000194206	0	9.69184										Nphs1		Klhl21
			18	13830185	14115903	-	NM_145492	Zfp521	123956	0.282095	100	chr18	13991142	13991947	806	22	0.000203033	0	9.68532										Hsf5		Ube2n
			15	57073854	57307709	-	NM_172378	BC026439	207034	0.437021	100	chr15	57099654	57100675	1022	23	0.000203033	0	9.67001										Ppp6r1		Lingo2
			7	106737716	106741962	-	NM_146601	Olfr710	1033	23.287	100	chr7	106739941	106740929	989	26	0.000203033	0	9.66438										Olfr798		Nf1
			2	17973025	18130145	+	NM_010804	Mllt10	7389	0.702007	100	chr2	17980414	17981516	1103	28	0.000203033	0	9.65506										Kdm4c		Olfr202
			16	92280812	92355006	-	NM_001081549	Rcan1	4646	1.82492	100	chr16	92349007	92350360	1354	33	0.000229516	0	9.59324										Mapk6		Letm1
			5	72975113	73031909	-	NM_001122754	Txk	13383	1.17788	100	chr5	73017858	73018526	669	13	0.000247171	0	9.5632										Plac1l		Tmem123
			13	99942238	100026542	-	NM_178716	Tnpo1	25644	1.42578	100	chr13	99999697	100000898	1202	30	0.000247171	0	9.55219										Calcrl		Hspa9
			5	114705305	114721590	+	NM_023556	Mvk	2757	5.26219	100	chr5	114708062	114708918	857	24	0.000247171	0	9.55109										Oscp1		Snrpf
			2	90123061	90125966	+	NM_146265.1	Olfr1506	1156	38.5754	100	chr2	90124217	90125337	1121	31	0.000264826	0	9.507										Btaf1		Scrn3
			11	43525421	43550615	+	NM_027557	Pwwp2a	19181	2.71879	100	chr11	43544602	43545286	685	19	0.000264826	0	9.50563										Pdp1		Aspm
			11	43525421	43566057	+	NM_001164231	Pwwp2a	19181	1.68566	100	chr11	43544602	43545286	685	19	0.000264826	0	9.50563										2700099C18Rik		Dnajb4
			3	113597071	113622154	-	NM_001038696	Rnpc3	7908	2.51953	100	chr3	113613615	113614246	632	17	0.000273653	0	9.49292										Hmgn2		Xpo6
			3	113597071	113622154	-	NM_026043	Rnpc3	7908	2.51953	100	chr3	113613615	113614246	632	17	0.000273653	0	9.49292										Rfwd3		Lcp2
			11	94052042	94058670	-	NM_181819	Wfikkn2	987	15.3266	100	chr11	94056668	94057683	1016	28	0.000273653	0	9.49069										Rnf219		Csrp3
			1	111811284	111966549	+	NM_172853	Cdh7	8519	0.698801	100	chr1	111819803	111820887	1085	30	0.000273653	0	9.46565										Lipn		Pard3b
			12	56220767	56300622	+	NM_025373	1110008L16Rik	1475	1.33616	100	chr12	56222242	56223308	1067	29	0.000282481	0	9.45543										Cd38		Rnf150
			X	145125220	145167411	+	NM_001198987	Gm15097	15024	3.03849	100	chrX	145140244	145141525	1282	31	0.000291308	0.166667	9.43465										5031410I06Rik		Mid2
			14	47580135	47584824	-	NM_144841	Otx2	0	1.5565	8.19304	chr14	47584752	47585642	891	24	0.000291308	0	9.4344										Clasp1		Usp46
			7	103093541	103094477	+	NM_207143	Olfr594	730	22.0918	29.2786	chr7	103094271	103094977	707	17	0.000291308	0	9.43248										Lcmt1		Dpagt1
			3	92935352	92936690	-	NM_028628	Lce1l	60	66.2435	100	chr3	92935744	92936630	887	22	0.000291308	0	9.41537										Spcs3		Hspa5
			10	10839620	10899806	+	NM_172937	Shprh	6612	1.35577	100	chr10	10846232	10847047	816	19	0.000291308	0	9.41507										Usmg5		Sft2d3
			10	10839620	10905464	+	NM_001077707	Shprh	6612	1.23927	100	chr10	10846232	10847047	816	19	0.000291308	0	9.41507										Ccdc45		Wdr33
			6	21935911	22205608	+	NM_001081351	A430107O13Rik	262876	0.285505	100	chr6	22198787	22199556	770	20	0.000291308	0	9.41256										Eif5		Zwilch
			14	19462873	19483403	+	NM_001168273	Sec24c	17694	5.79124	100	chr14	19480567	19481755	1189	32	0.000291308	0	9.40975										Chd2		Osbpl8
			14	19462873	19483403	+	NM_172596	Sec24c	17694	5.79124	100	chr14	19480567	19481755	1189	32	0.000291308	0	9.40975										Brp44		Otoa
			7	141323180	141326474	-	NM_025593	Polr2l	348	23.4294	100	chr7	141325355	141326126	772	17	0.000291308	0	9.38033										Olfr1475		Cpsf4
			2	37391879	37469295	-	NM_009261	Strbp	0	0.410762	67.6596	chr2	37468978	37469447	470	13	0.000300136	0	9.34256										Rdh19		Tnrc6a
			4	145534404	145563714	+	NM_001037926	Gm13051	467	3.64027	100	chr4	145534871	145535937	1067	23	0.000300136	0	9.33857										Chrna9		Snora26
			4	98428683	98612934	-	NM_026082	Dock7	91843	0.384799	100	chr4	98520383	98521091	709	18	0.000317791	0	9.313										Asap1		Usp42
			3	148752972	148892022	-	NM_001081298	Lphn2	101014	0.607691	100	chr3	148790164	148791008	845	17	0.000317791	0	9.31211										Rnf148		Rbbp6
			2	126398804	126450734	+	NM_019729	Usp8	12304	1.63871	100	chr2	126411108	126411958	851	23	0.000317791	0	9.30524										Cadps2		Ywhaz
			17	20392205	20393102	+	NM_134191	Vmn1r226	0	35.9688	47.9228	chr17	20391854	20392527	674	19	0.000317791	0	9.29873										Vmn1r45		Ergic2
			9	69811714	69822012	+	NM_001039519	Gtf2a2	0	0.262161	2.73834	chr9	69810755	69811740	986	21	0.000317791	0	9.29323										Sval3		4932438A13Rik
			9	102442841	102481938	-	NM_001081122	Cep63	235	3.04619	100	chr9	102480513	102481703	1191	25	0.000317791	0	9.28641										Myo7b		Tmem225
			13	67347847	67368822	-	NM_025547	Mterfd1	2555	5.22502	100	chr13	67365172	67366267	1096	30	0.000317791	0.142857	9.28324										Olfr140		Rbak
			8	113889861	113914446	-	NM_001190800	Ddx19b	23879	2.83901	100	chr8	113889870	113890567	698	16	0.000317791	0	9.27288										Tmem188		Kcnj15
			8	113889861	113914446	-	NM_172284	Ddx19b	23879	2.83901	100	chr8	113889870	113890567	698	16	0.000317791	0	9.27288										Tnpo1		Endod1
			8	113889861	113918427	-	NM_001190786	Ddx19b	27860	2.44338	100	chr8	113889870	113890567	698	16	0.000317791	0	9.27288										Dok6		Zfp882
			7	64635046	65035479	-	NM_183087	Fam189a1	336508	0.219262	100	chr7	64698094	64698971	878	19	0.000317791	0	9.27084										Kbtbd2		Ripply2
			11	118854526	118857004	-	NM_013926	Cbx8	72	43.0415	100	chr11	118855866	118856932	1067	28	0.000317791	0	9.26942										Vps54		Pcdh11x
			1	183961412	183969091	+	NM_012058	Srp9	193	13.8021	100	chr1	183961605	183962664	1060	26	0.000317791	0	9.26825										Tesk2		Vmn2r24
			2	157887189	157920664	-	NM_177657	D630003M21Rik	1013	2.17768	100	chr2	157918923	157919651	729	20	0.000317791	0	9.26688										4930504O13Rik		Prkcq
			2	157873974	157920664	-	NM_001131021	D630003M21Rik	1013	1.56133	100	chr2	157918923	157919651	729	20	0.000317791	0	9.26688										Cntnap5c		Arap2
			3	89295009	89300263	-	NM_001161824	Mtx1	446	22.0552	100	chr3	89298659	89299817	1159	29	0.000317791	0	9.26583										Ccdc79		Tram1
			3	89295009	89300263	-	NM_013604	Mtx1	446	22.0552	100	chr3	89298659	89299817	1159	29	0.000317791	0	9.26583										Clcn5		Tbck
			8	23305471	23309027	+	NM_010030	Defb2	1116	23.6154	100	chr8	23306587	23307426	840	23	0.000317791	0	9.25786										Bdh2		Otud7b
			5	147264871	147274124	-	NM_029581	Mtif3	2933	10.6332	100	chr5	147270208	147271191	984	22	0.000317791	0	9.25201										Gadl1		Neil3
			4	32985732	33103831	+	NM_001081392	Mdn1	39023	0.795936	100	chr4	33024755	33025694	940	22	0.000317791	0	9.24989										Olfr1297		Fga
			19	46430125	46449047	-	NM_016860	Actr1a	0	1.27358	22.0293	chr19	46448807	46449900	1094	27	0.000317791	0	9.23485										1110028C15Rik		Gpm6a
			9	113590171	113768396	+	NM_001114347	Clasp2	68934	0.594189	100	chr9	113659105	113660163	1059	25	0.000317791	0	9.23081										Ola1		Mga
			11	83341974	83346714	-	NM_013653	Ccl5	1540	18.9622	100	chr11	83344276	83345174	899	18	0.000317791	0	9.22733										Ankrd16		Ubap2
			15	35316135	35875819	+	NM_177151	Vps13b	409995	0.176707	100	chr15	35726130	35727118	989	27	0.000317791	0	9.22443										Nova1		Sycp2
			6	129478250	129484921	+	NM_001081186	D630042F21Rik	1764	11.6307	100	chr6	129480014	129480789	776	21	0.000317791	0	9.21979										Iqck		Pcyt1b
			8	35198274	35243109	+	NM_001167922	Gtf2e2	214	2.35302	100	chr8	35198488	35199542	1055	29	0.000317791	0	9.21838										Ubac2		Arfip1
			8	35198002	35243109	+	NM_026584	Gtf2e2	486	2.33883	100	chr8	35198488	35199542	1055	29	0.000317791	0	9.21838										Gm9871		Herc6
			8	35197849	35243109	+	NM_001167921	Gtf2e2	639	2.33092	100	chr8	35198488	35199542	1055	29	0.000317791	0	9.21838										Vmn2r23		Kif13b
			1	84248864	84575247	-	NM_152915	Dner	1274	0.2638	100	chr1	84573113	84573973	861	19	0.000317791	0	9.21313										Hsp90b1		Sacs
			5	66246259	66256622	+	NM_001081104	Chrna9	0	3.08761	18.8457	chr5	66244881	66246578	1698	40	0.000317791	0.529412	9.20323										Kifap3		Slc4a4
			10	44977720	45006866	+	NM_024286	Popdc3	916	4.04844	100	chr10	44978636	44979815	1180	29	0.000317791	0	9.20214										Obox5		Invs
			14	44056325	44141272	-	NM_172597	Txndc16	4808	0.769883	100	chr14	44135811	44136464	654	11	0.000317791	0	9.19653										Cfp		Ddx31
			3	88921155	88996026	+	NM_027389	Gon4l	60912	1.31959	100	chr3	88982067	88983054	988	23	0.000317791	0	9.19627										Ddx19b		Tubal3
			7	107693896	107694829	+	NM_146774	Olfr472	0	100	56.8472	chr7	107693362	107695004	1643	44	0.000317791	0.733333	9.19553										Abi3bp		Serpinb10-ps
			5	146689240	146774651	+	NM_145155	Wasf3	51213	1.11577	100	chr5	146740453	146741405	953	21	0.000317791	0	9.19227										Agk		Ralgapa2
			19	6057967	6059525	+	NM_001190436	Fau	891	42.848	71.2154	chr19	6058858	6059795	938	22	0.000317791	0	9.19195										Olfr110		Rsbn1
			19	6057888	6059525	+	NM_001160239	Fau	970	40.7814	71.2154	chr19	6058858	6059795	938	22	0.000317791	0	9.19195										Rundc3b		Klhl5
			19	6057888	6059525	+	NM_007990	Fau	970	40.7814	71.2154	chr19	6058858	6059795	938	22	0.000317791	0	9.19195										Atpaf2		Sec61g
			2	180207054	180219288	-	NM_173031	BC066135	617	8.63915	100	chr2	180217615	180218671	1057	30	0.000317791	0	9.19189										Cecr2		Vmn1r179
			6	52084950	52087901	-	NM_010449	Hoxa1	592	37.2629	100	chr6	52086210	52087309	1100	30	0.000317791	0	9.18704										Vmn1r79		Ptplad2
			18	3294164	3337588	-	NM_001110851	Crem	11347	1.84226	100	chr18	3325442	3326241	800	15	0.000317791	0	9.18664										Eaf2		Rasa2
			18	3294164	3337588	-	NM_001110852	Crem	11347	1.84226	100	chr18	3325442	3326241	800	15	0.000317791	0	9.18664										Acrv1		Chn1
			18	3266352	3337588	-	NM_001110850	Crem	11347	1.12301	100	chr18	3325442	3326241	800	15	0.000317791	0	9.18664										Lrrc8d		Lrrc50
			18	3266352	3337588	-	NM_001110856	Crem	11347	1.12301	100	chr18	3325442	3326241	800	15	0.000317791	0	9.18664										Pcdhga5		Capza1
			18	3266352	3337588	-	NM_001110857	Crem	11347	1.12301	100	chr18	3325442	3326241	800	15	0.000317791	0	9.18664										Pcdhgb2		Gm10440
			18	3266352	3337588	-	NM_001110858	Crem	11347	1.12301	100	chr18	3325442	3326241	800	15	0.000317791	0	9.18664										Pcdhga4		Topbp1
			18	3266352	3337588	-	NM_001110859	Crem	11347	1.12301	100	chr18	3325442	3326241	800	15	0.000317791	0	9.18664										Pcdhgb1		Erbb4
			18	3266352	3337588	-	NM_013498	Crem	11347	1.12301	100	chr18	3325442	3326241	800	15	0.000317791	0	9.18664										Pcdhga3		Prg2
			10	77674692	77754830	-	NM_053014	Agpat3	23028	1.35515	100	chr10	77730717	77731802	1086	27	0.000317791	0	9.17677										Pcdhga2		4930435E12Rik
			7	8912128	8928072	-	NM_001105178	Vmn2r50	244	4.77893	100	chr7	8927067	8927828	762	21	0.000317791	0	9.17166										Pcdhga1		Inadl
			12	55309359	55312945	-	NR_033689	Gm7550	3420	4.6557	15.6808	chr12	55308461	55309525	1065	30	0.000317791	0	9.16831										Pcdha4-g		Snx25
			18	24746971	24781841	+	NM_021448	Elp2	4994	2.26836	100	chr18	24751965	24752755	791	17	0.000317791	0	9.15438										Lrrc58		Cblb
			7	79322896	79339787	-	NM_017462	Polg	1716	8.47147	100	chr7	79336641	79338071	1431	40	0.000317791	0	9.15285										Sec61a2		Ubl7
			9	55999263	56216188	-	NM_172924	C230081A13Rik	3287	0.372477	100	chr9	56212094	56212901	808	14	0.000326618	0	9.13962										Sytl3		Slc7a2
			7	81367787	81371844	-	NM_001193274	BC048679	18	21.1188	100	chr7	81370970	81371826	857	23	0.000326618	0	9.13632										Ppfibp2		Nek3
			7	81367787	81371844	-	NM_183143	BC048679	18	21.1188	100	chr7	81370970	81371826	857	23	0.000326618	0	9.13632										Dnajc7		Adk
			7	112550565	112697985	+	NM_001166585	Tead1	139608	0.586755	100	chr7	112690173	112691037	865	22	0.000344274	0	9.12521										1700034F02Rik		Rtn4
			7	112470501	112697985	+	NM_001166584	Tead1	219672	0.380245	100	chr7	112690173	112691037	865	22	0.000344274	0	9.12521										Stab2		Fh1
			7	112470501	112697985	+	NM_009346	Tead1	219672	0.380245	100	chr7	112690173	112691037	865	22	0.000344274	0	9.12521										Olfr796		Lypla1
			3	86310617	86832638	+	NM_001077687	Lrba	326547	0.16302	100	chr3	86637164	86638014	851	23	0.000344274	0	9.12355										Sumf1		Schip1
			3	86310617	86862899	+	NM_001077688	Lrba	326547	0.154088	100	chr3	86637164	86638014	851	23	0.000344274	0	9.12355										Ncoa3		Nsd1
			3	86310617	86868622	+	NM_030695	Lrba	326547	0.152507	100	chr3	86637164	86638014	851	23	0.000344274	0	9.12355										Nrxn3		Ano3
			1	30746888	30807803	-	NM_001081080	Phf3	33044	2.71521	100	chr1	30773106	30774759	1654	44	0.000344274	0.5	9.12342										Wdr53		Olfr1357
			13	68228365	68255942	+	NR_027969	4930441O14Rik	15137	4.21713	100	chr13	68243502	68244664	1163	30	0.000353101	0	9.12065										Sox2ot		Olfr1506
			7	79616676	79659464	+	NM_001037927	Wdr93	3338	1.81822	100	chr7	79620014	79620791	778	16	0.000361929	0	9.10194										Sidt1		Pld5
			7	41441167	41500347	+	NR_004441	Gprc2a-rs5	50815	1.51569	100	chr7	41491982	41492878	897	25	0.000370756	0	9.09949										Sult2a4		Iltifb
			17	23608498	23610476	+	NM_019910	Dcpp1	53	51.1875	100	chr17	23608551	23609563	1013	26	0.000370756	0	9.09602										Ephx4		4930547N16Rik
			6	70774106	70834820	+	NM_010121	Eif2ak3	794	1.84963	100	chr6	70774900	70776022	1123	27	0.000370756	0	9.09518										Tra2a		Olfr1359
			11	55094033	55155681	-	NM_001029988	Fat2	1104	1.50692	100	chr11	55153649	55154577	929	26	0.000370756	0	9.0838										Rbm27		Olfr1360
			X	33686323	33690242	+	NM_001184969	Rhox3e	2113	16.0714	100	chrX	33688436	33689065	630	18	0.000370756	0	9.07941										Tlr3		Fap
			X	33681364	33690422	+	NM_194063	Rhox3a	7072	6.95441	100	chrX	33688436	33689065	630	18	0.000370756	0	9.07941										Yy1		Rdh9
			X	33676437	33722760	+	NM_001085348.1	Rhox2e	11999	1.35999	100	chrX	33688436	33689065	630	18	0.000370756	0	9.07941										Mup5		Olfr222
			3	153847954	153847998	-	NR_028561	Snord45b	0	100	4.30622	chr3	153847078	153848122	1045	29	0.000370756	0	9.07734										Mrpl50		Syt4
			3	153844675	153848354	-	NM_001163479	Rabggtb	232	28.3967	100	chr3	153847078	153848122	1045	29	0.000370756	0	9.07734										Rnf169		Tle4
			3	153844675	153848354	-	NR_028097	Rabggtb	232	28.3967	100	chr3	153847078	153848122	1045	29	0.000370756	0	9.07734										Xlr4b		Grb10
			3	153844675	153848354	-	NR_028098	Rabggtb	232	28.3967	100	chr3	153847078	153848122	1045	29	0.000370756	0	9.07734										Lrrn1		Plcl1
			3	153844675	153849590	-	NM_011231	Rabggtb	1468	21.2571	100	chr3	153847078	153848122	1045	29	0.000370756	0	9.07734										Spaca1		Fam59a
			3	153844675	153849590	-	NR_028095	Rabggtb	1468	21.2571	100	chr3	153847078	153848122	1045	29	0.000370756	0	9.07734										Ifit2		Il1f9
			3	153844675	153849590	-	NR_028096	Rabggtb	1468	21.2571	100	chr3	153847078	153848122	1045	29	0.000370756	0	9.07734										Herc1		1700001L05Rik
			3	153844675	153850353	-	NM_001163478	Rabggtb	2231	18.4011	100	chr3	153847078	153848122	1045	29	0.000370756	0	9.07734										Xiap		Poc1b
			3	153844675	153850353	-	NR_028094	Rabggtb	2231	18.4011	100	chr3	153847078	153848122	1045	29	0.000370756	0	9.07734										Lrfn5		Sv2c
			11	81874027	81879151	+	NM_011330	Ccl11	0	8.85854	39.2734	chr11	81873325	81874480	1156	30	0.000397239	0	9.06524										Olfr305		A530053G22Rik
			7	49843371	50731309	+	NM_001037906	Nell1	621175	0.098768	100	chr7	50464546	50465422	877	25	0.000397239	0	9.05737										Ppt1		Gnaq
			3	80929531	80999552	-	NM_010298	Glrb	411	1.51381	100	chr3	80998082	80999141	1060	29	0.000397239	0	9.05726										Taf3		Gm6377
			5	38425442	38447717	-	NM_010942	Nsg1	566	4.754	100	chr5	38446093	38447151	1059	29	0.000397239	0	9.04864										Neb		Eno4
			2	20437267	20728290	+	NM_001177630	Etl4	197840	0.245684	100	chr2	20635107	20635821	715	21	0.000397239	0	9.04517										Utp14a		Olfr509
			2	20437267	20728290	+	NM_001177631	Etl4	197840	0.245684	100	chr2	20635107	20635821	715	21	0.000397239	0	9.04517										Crbn		Bub3
			2	20427801	20728290	+	NM_029895	Etl4	207306	0.237945	100	chr2	20635107	20635821	715	21	0.000397239	0	9.04517										Lpo		Frem1
			2	20427801	20728290	+	NM_178059	Etl4	207306	0.237945	100	chr2	20635107	20635821	715	21	0.000397239	0	9.04517										Cnga1		Lipo1
			2	20207667	20728290	+	NM_001081006	Etl4	427440	0.137335	100	chr2	20635107	20635821	715	21	0.000397239	0	9.04517										Ralgps2		Sarnp
			10	34079397	34086502	+	NM_009925	Col10a1	0	10.3293	87.381	chr10	34079291	34080130	840	23	0.000397239	0	9.04513										Rbfox2		Btnl9
			10	33993028	34107945	-	NM_176968	Nt5dc1	27815	0.730956	100	chr10	34079291	34080130	840	23	0.000397239	0	9.04513										Kalrn		Dennd1b
			4	146517303	146546354	-	NM_001127188	Zfp534	18261	1.93102	100	chr4	146527533	146528093	561	16	0.000397239	0	9.03492										Kras		Sis
			3	96306526	96309144	+	NM_178214	Hist2h2be	663	36.9607	100	chr3	96307189	96308156	968	19	0.000406066	0	9.03257										Olfr1314		Cog4
			15	72679425	72888461	-	NM_001164642	Trappc9	147049	0.483646	100	chr15	72740402	72741412	1011	27	0.000406066	0	9.03171										Iqch		Arntl
			15	72626780	72888461	-	NM_001164641	Trappc9	147049	0.386347	100	chr15	72740402	72741412	1011	27	0.000406066	0	9.03171										2210012G02Rik		Dusp10
			15	72416877	72883069	-	NM_029640	Trappc9	141657	0.216863	100	chr15	72740402	72741412	1011	27	0.000406066	0	9.03171										Atp11b		Cttnbp2nl
			15	72416877	72888461	-	NM_180662	Trappc9	147049	0.214383	100	chr15	72740402	72741412	1011	27	0.000406066	0	9.03171										Speer4b		Ngly1
			2	28729691	28738450	-	NM_001164186	Barhl1	0	4.7831	34.8007	chr2	28738032	28739235	1204	28	0.000406066	0	9.02982										Dpp6		Phf3
			2	28729691	28738431	-	NM_019446	Barhl1	0	4.57614	33.2226	chr2	28738032	28739235	1204	28	0.000406066	0	9.02982										Opn1sw		Olfr57
			16	22381825	22572488	-	NM_138650	Dgkg	127990	0.321508	100	chr16	22443886	22444498	613	17	0.000406066	0	9.02672										B230208H17Rik		Sun3
			15	79361916	79373815	-	NM_199079	Ddx17	11237	5.03361	100	chr15	79361980	79362578	599	10	0.000414894	0	9.02566										Rasa1		Slc30a5
			15	79354951	79373997	-	NM_001040187	Ddx17	11419	3.14485	100	chr15	79361980	79362578	599	10	0.000414894	0	9.02566										Tapt1		Park2
			15	79354951	79373997	-	NM_199080	Ddx17	11419	3.14485	100	chr15	79361980	79362578	599	10	0.000414894	0	9.02566										Mtap		Gipc2
			3	38640810	38676366	-	NM_001167883	Ankrd50	928	3.13862	100	chr3	38674323	38675438	1116	31	0.000414894	0	9.02532										Mybl2		Ms4a1
			2	180254496	180264088	-	NM_008093	Gata5	5066	11.6126	100	chr2	180257909	180259022	1114	31	0.000414894	0	9.02271										Vps26a		Kpnb1
			15	57524750	57669916	+	NM_199449	Zhx2	41332	0.737082	100	chr15	57566082	57567151	1070	23	0.000414894	0	9.02081										Prlr		Ugt2b35
			4	102087775	102105194	+	NM_001177981	Pde4b	360	5.29851	100	chr4	102088135	102089057	923	25	0.000414894	0	9.0147										Myo9a		Anks1b
			4	102085490	102105194	+	NM_001177982	Pde4b	2645	4.68409	100	chr4	102088135	102089057	923	25	0.000414894	0	9.0147										Lgi1		Zbed4
			4	102067992	102105194	+	NM_001177980	Pde4b	20143	2.48098	100	chr4	102088135	102089057	923	25	0.000414894	0	9.0147										Zfp286		Cdadc1
			4	101752871	102105195	+	NM_019840	Pde4b	335264	0.261974	100	chr4	102088135	102089057	923	25	0.000414894	0	9.0147										Gnb1		E330013P04Rik
			9	15660586	16128625	-	NM_001080814	Fat3	375236	0.210238	100	chr9	15752406	15753389	984	26	0.000414894	0	9.0052										Ash2l		Ndst4
			17	34757142	34772934	-	NM_001199044	Prrc2a	1990	6.1293	100	chr17	34769977	34770944	968	27	0.000414894	0	9.00443										Fbxl4		Zfp704
			17	34757142	34772934	-	NM_020027	Prrc2a	1990	6.1293	100	chr17	34769977	34770944	968	27	0.000414894	0	9.00443										Gm16442		Spink14
			13	114915386	115278340	+	NM_172595	Arl15	360689	0.385723	100	chr13	115276075	115277474	1400	37	0.000414894	0.4	8.99677										Gm16451		Rap1b
			15	21056177	21534259	+	NM_001008420	Cdh12	233170	0.230295	100	chr15	21289347	21290447	1101	22	0.000423721	0	8.97574										Rpgr		Tmprss11d
			13	33925385	34010215	-	NR_028309	Serpinb6a	42875	0.736759	100	chr13	33966716	33967340	625	17	0.000423721	0	8.96544										Mylk4		Ncoa7
			3	106329547	106347536	-	NM_145126	Chi3l4	1205	5.13619	100	chr3	106345408	106346331	924	22	0.000441376	0	8.94182										Smarca5		0610007P08Rik
			12	81254696	81355450	-	NM_177267	Dcaf5	1298	1.06992	100	chr12	81353075	81354152	1078	24	0.000441376	0	8.93016										Exosc3		Fam105b
			16	32004163	32019475	-	NM_001111025	Pigx	2562	4.78025	100	chr16	32016182	32016913	732	13	0.000450204	0	8.90895										Gm3258		Pcgf3
			16	32004163	32019475	-	NM_024464	Pigx	2562	4.78025	100	chr16	32016182	32016913	732	13	0.000450204	0	8.90895										Tpd52l1		Clint1
			18	25312030	25610332	+	NM_001033532	AW554918	5534	0.264831	100	chr18	25317564	25318353	790	20	0.000450204	0	8.89893										Tmf1		Dthd1
			16	48977112	49118730	+	NM_001166210	Myh15	35968	0.329758	100	chr16	49013080	49013546	467	12	0.000459031	0	8.84787										Acvr1c		Ercc6l
			14	122411821	122762325	-	NM_177393	Nalcn	18309	0.340937	100	chr14	122742822	122744016	1195	29	0.000467859	0	8.82891										Ggt5		Ngdn
			15	89183489	89200596	+	NM_001115132	Ncaph2	190	8.61001	100	chr15	89183679	89185151	1473	39	0.000476686	0	8.81021										1110032F04Rik		Car1
			15	89183489	89200596	+	NM_025795	Ncaph2	190	8.61001	100	chr15	89183679	89185151	1473	39	0.000476686	0	8.81021										Vmn2r27		Htr4
			15	95618877	95802786	+	NM_175344	Ano6	4003	0.452395	100	chr15	95622880	95623711	832	23	0.000476686	0	8.79615										Ryr2		Rbpj
			2	121236970	121498499	-	NM_172673	Frmd5	221391	0.323099	100	chr2	121276264	121277108	845	24	0.000485514	0	8.79047										Mllt4		Olfr1414
			4	151321942	151406985	+	NM_153424	Nphp4	0	1.29815	98.6595	chr4	151321927	151323045	1119	31	0.000485514	0	8.78603										Efr3a		Ptn
			4	146517303	146546354	-	NM_001127188	Zfp534	1560	2.84662	100	chr4	146543968	146544794	827	18	0.000494341	0	8.77597										Unc80		Blmh
			4	106242493	106297764	-	NM_025590	Acot11	313	1.764	100	chr4	106296477	106297451	975	27	0.000494341	0	8.77413										Tbrg1		Ccdc80
			13	93312634	93455757	-	NM_010829	Msh3	50700	0.677035	100	chr13	93404089	93405057	969	26	0.000494341	0	8.7715										Olfr881		Cox15
			7	28519650	28531027	+	NM_177301	Hnrnpl	333	8.34945	100	chr7	28519983	28520932	950	22	0.000503169	0	8.763										Mfsd6		Mki67
			5	72856251	72860220	-	NM_174877	Zar1	1796	20.7557	100	chr5	72857601	72858424	824	43	0.000503169	0	8.75683										Klhl10		Bai3
			2	14147168	14249777	+	NM_008625	Mrc1	60581	0.882955	100	chr2	14207749	14208654	906	23	0.000503169	0	8.7459										Dym		Kcnj16
			2	37274263	37366972	+	NM_001033960	Rabgap1	89302	0.91468	100	chr2	37363565	37364412	848	17	0.000503169	0	8.73235										Skint6		Osgin2
			2	37265294	37388447	+	NM_146121	Rabgap1	98271	0.688569	100	chr2	37363565	37364412	848	17	0.000503169	0	8.73235										Foxp1		Fam135a
			1	52733965	52762234	-	NM_008384	Inpp1	1133	2.90768	100	chr1	52760280	52761101	822	23	0.000511997	0	8.71723										Il13ra1		Rbbp4
			X	23631267	23657720	-	NM_001100444	Gm5934	1396	2.40795	100	chrX	23655688	23656324	637	17	0.000511997	0	8.71638										4930578N16Rik		Strbp
			2	149873196	149884721	+	NM_001145863	Gm14139	7383	5.41385	100	chr2	149880579	149881202	624	13	0.000511997	0	8.70692										Pgls		Vmn2r66
			7	116128425	116234608	-	NM_011083	Pik3c2a	24635	0.771303	100	chr7	116209155	116209973	819	18	0.000511997	0	8.69963										Dnahc6		Sec31a
			4	117370951	117381402	-	NM_017377	B4galt2	319	10.8209	100	chr4	117379953	117381083	1131	29	0.000511997	0	8.69367										Pigp		Samd4b
			1	60427731	60511312	-	NM_001045513	Raph1	30525	1.005	100	chr1	60479948	60480787	840	14	0.000511997	0	8.68791										Dmxl1		Cdc25c
			12	47570474	47694733	-	NM_021361	Nova1	123026	0.795107	100	chr12	47570720	47571707	988	27	0.000511997	0	8.68733										E230019M04Rik		Pcif1
			1	71176298	71348119	-	NM_175210	Abca12	101880	0.446392	100	chr1	71245473	71246239	767	22	0.000511997	0	8.68122										Serpini2		Csn1s2b
			12	66051340	66091186	-	NM_172578	Mis18bp1	15731	1.55846	100	chr12	66074835	66075455	621	16	0.000511997	0	8.65828										Jak2		Bcl2a1b
			17	28760327	28771040	+	NM_013663	Srsf3	3012	5.97349	100	chr17	28763339	28763978	640	12	0.000511997	0	8.65231										Mlf1		Olfr742
			17	28760327	28771040	+	NR_036613	Srsf3	3012	5.97349	100	chr17	28763339	28763978	640	12	0.000511997	0	8.65231										Gen1		Vmn2r52
			19	42841906	43441623	-	NM_001081257	Hpse2	105281	0.12039	100	chr19	43335621	43336342	722	20	0.000511997	0	8.62487										Pno1		Wars2
			14	75890971	76455563	+	NM_172813	Enox1	222391	0.108574	100	chr14	76113362	76113974	613	12	0.000511997	0	8.6089										Mttp		Rp1
			4	94085668	94092338	+	NM_001081019	Gm12657	5963	10.6131	86.3415	chr4	94091631	94092450	820	22	0.000520824	0	8.60302										Ptcd3		Parp2
			4	94057157	94095266	-	NM_172695	Plaa	2816	2.15167	100	chr4	94091631	94092450	820	22	0.000520824	0	8.60302										4921513D23Rik		Pabpc2
			3	106813043	106864633	+	NM_001039478	4933421E11Rik	34530	1.43436	100	chr3	106847573	106848312	740	21	0.000520824	0	8.5858										Nrap		Lrrfip2
			6	87784089	87804401	-	NM_133934	Isy1	338	3.71191	100	chr6	87803310	87804063	754	15	0.000520824	0	8.58063										Olfr1082		Trhde
			3	62426706	62550151	+	NM_001081295	Arhgef26	4117	0.670739	100	chr3	62430823	62431650	828	23	0.000520824	0	8.56468										Olfm3		Sppl3
			1	75283233	75287714	+	NM_001173477	Speg	2073	20.8835	100	chr1	75285306	75286241	936	22	0.000529652	0	8.5584										Olfr47		Btbd3
			1	75265262	75287714	+	NM_001085371	Speg	20044	4.16871	100	chr1	75285306	75286241	936	22	0.000529652	0	8.5584										Gcc2		Olfr747
			1	75268758	75315453	+	NM_001085370	Speg	16548	2.00445	100	chr1	75285306	75286241	936	22	0.000529652	0	8.5584										Hn1l		Olfr1495
			1	75258445	75315455	+	NM_007463	Speg	26861	1.64179	100	chr1	75285306	75286241	936	22	0.000529652	0	8.5584										Cep120		Fgf12
			1	10978679	11288897	+	NM_029525	Prex2	188214	0.260461	100	chr1	11166893	11167700	808	22	0.000538479	0	8.55583										Prkg1		2310034C09Rik
			11	29999395	30119773	-	NM_175836	Spnb2	444	0.779206	100	chr11	30118392	30119329	938	23	0.000538479	0	8.55552										Terf2		Gm9766
			10	105167296	105245491	-	NM_207522	BC067068	3955	1.00517	100	chr10	105240751	105241536	786	20	0.000547307	0	8.54173										Ubac1		Ttn
			16	45013385	45047257	+	NM_026439	Ccdc80	3517	2.45328	100	chr16	45016902	45017732	831	20	0.000547307	0	8.53567										Mgst1		Yap1
			9	121646326	121688160	-	NM_028384	Ccdc13	23598	2.22063	100	chr9	121663634	121664562	929	24	0.000547307	0	8.53403										Reg3a		Mark3
			12	32543726	32646527	-	NM_011158	Prkar2b	0	0.250968	13.6797	chr12	32646270	32648155	1886	44	0.000556134	0	8.52666										Olfr1106		Bdnf
			1	24632819	24710849	+	NM_026719	Lmbrd1	5187	1.82363	100	chr1	24638006	24639428	1423	26	0.000556134	0	8.52298										Cbfa2t2		Rps16
			X	88267910	88268903	-	NM_031171	Mageb2	902	9.25553	11.0048	chrX	88267166	88268001	836	18	0.000556134	0	8.51772										Gm600		Ms4a13
			X	88267910	88269053	-	NM_010759.1	Mageb1	1052	8.04196	11.0048	chrX	88267166	88268001	836	18	0.000556134	0	8.51772										Acad11		Lemd2
			1	75054788	75063431	-	NM_023732	Abcb6	1231	7.88987	100	chr1	75061519	75062200	682	13	0.000564962	0	8.51665										Ccrl1		Spna2
			15	79361916	79373815	-	NM_199079	Ddx17	600	11.8403	100	chr15	79371807	79373215	1409	31	0.000564962	0.111111	8.51602										Clec4e		Atad2
			15	79354951	79373997	-	NM_001040187	Ddx17	782	7.39749	100	chr15	79371807	79373215	1409	31	0.000564962	0.111111	8.51602										Rnf111		Tex10
			15	79354951	79373997	-	NM_199080	Ddx17	782	7.39749	100	chr15	79371807	79373215	1409	31	0.000564962	0.111111	8.51602										Parp8		Nckap5
			4	43517244	43520761	-	NM_001013377	E130306D19Rik	1131	26.6913	100	chr4	43518692	43519630	939	26	0.000564962	0	8.51189										Olfr1033		Dst
			12	111487606	111561195	+	NM_198023	Rcor1	1521	1.28686	100	chr12	111489127	111490073	947	21	0.000564962	0	8.50796										Ctnna3		Slc8a1
			6	52697646	52839199	-	NM_001168277	Jazf1	14774	0.673241	100	chr6	52823473	52824425	953	27	0.000564962	0	8.50535										Olfr979		Dzip3
			6	52697646	52998203	-	NM_173406	Jazf1	173778	0.317077	100	chr6	52823473	52824425	953	27	0.000564962	0	8.50535										Tmtc1		Nphs1
			6	34639596	34705622	+	NM_145575	Cald1	22593	1.05109	100	chr6	34662189	34662882	694	19	0.000564962	0	8.50522										Wdr64		Hsf5
			4	98428683	98612934	-	NM_026082	Dock7	115326	0.503658	100	chr4	98496681	98497608	928	15	0.000564962	0	8.50484										Pparg		Ppp6r1
			8	90551915	90849701	-	NM_033327	Zfp423	60014	0.162868	100	chr8	90789203	90789687	485	14	0.000564962	0	8.49891										Eif4b		Olfr798
			4	64867164	65890845	-	NM_019514	Astn2	51843	0.0648639	100	chr4	65838339	65839002	664	18	0.000564962	0	8.49776										1700027A23Rik		Kdm4c
			4	64867164	65890845	-	NM_207109	Astn2	51843	0.0648639	100	chr4	65838339	65839002	664	18	0.000564962	0	8.49776										Reps2		Mapk6
			7	80198808	80213733	-	NM_133952	Unc45a	1015	7.59748	100	chr7	80211585	80212718	1134	26	0.000564962	0	8.49759										Sox6		Plac1l
			8	125362233	125369183	+	NM_153775	Ctu2	4010	12.8183	100	chr8	125366243	125367133	891	21	0.000564962	0	8.49649										Cntnap5b		Calcrl
			1	183346310	183348127	-	NM_207280	Ccdc121	1089	40.099	87.0968	chr1	183346202	183347038	837	23	0.000564962	0	8.49551										Snap29		Oscp1
			7	9033545	9051180	-	NM_001105191	Vmn2r52	847	7.73418	100	chr7	9048970	9050333	1364	37	0.000564962	0.222222	8.49531										Cenpk		Btaf1
			8	56453426	56559576	+	NM_153581	Gpm6a	2228	0.627408	100	chr8	56455654	56456319	666	19	0.000573789	0	8.49223										Matr3		Pdp1
			9	75950011	75999567	-	NM_205844	Gfral	1446	1.4791	100	chr9	75997389	75998121	733	21	0.000582617	0	8.48763										Tgm3		Hmgn2
			14	120170754	120418907	+	NM_134082	Farp1	198126	0.385648	100	chr14	120368880	120369836	957	26	0.000591444	0	8.48545										Sprr2j-ps		Rfwd3
			16	14022744	14072853	-	NM_001081154	4921513D23Rik	15541	1.89583	100	chr16	14056363	14057312	950	19	0.000591444	0	8.48125										Col24a1		Rnf219
			11	79317177	79320278	-	NM_019409	Omg	0	13.6364	31.7568	chr11	79319856	79321187	1332	32	0.000591444	0.363636	8.46481										Mynn		Lipn
			11	79156087	79397805	+	NM_010897	Nf1	163769	0.551053	100	chr11	79319856	79321187	1332	32	0.000591444	0.363636	8.46481										Olfr399		Cd38
			5	106857043	106937133	-	NM_026856	Zfp644	54827	0.830306	100	chr5	106881642	106882306	665	13	0.000600272	0	8.46301										Hmcn1		5031410I06Rik
			1	84600214	84718330	-	NM_133975	Trip12	94129	0.905035	100	chr1	84623133	84624201	1069	29	0.000609099	0	8.45333										Pot1a		Clasp1
			10	116691906	116696979	-	NM_013590	Lyz1	1179	17.6981	100	chr10	116694903	116695800	898	19	0.000617927	0	8.44565										Olfr915		Lcmt1
			13	109335150	109407852	+	NM_029001	Elovl7	12279	0.888547	100	chr13	109347429	109348074	646	16	0.000617927	0	8.43768										Wac		Spcs3
			8	70618071	70747285	-	NM_027626	Psd3	26476	0.775452	100	chr8	70719808	70720809	1002	28	0.000617927	0	8.4333										Eif1a		Usmg5
			8	70618071	70839936	-	NM_030263	Psd3	119127	0.451624	100	chr8	70719808	70720809	1002	28	0.000617927	0	8.4333										Gpatch3		Ccdc45
			8	70618071	70903564	-	NM_177698	Psd3	182755	0.350971	100	chr8	70719808	70720809	1002	28	0.000617927	0	8.4333										Ccdc88a		Eif5
			17	84882378	84932318	+	NM_001159498	Ppm1b	19195	1.83016	100	chr17	84901573	84902486	914	22	0.000617927	0	8.43154										Anln		Chd2
			17	84866327	84923103	+	NM_001159496	Ppm1b	35246	1.60981	100	chr17	84901573	84902486	914	22	0.000617927	0	8.43154										Rhbdd1		Brp44
			17	84866327	84925455	+	NM_011151	Ppm1b	35246	1.54577	100	chr17	84901573	84902486	914	22	0.000617927	0	8.43154										LOC100043315		Olfr1475
			17	84865067	84932318	+	NM_001159497	Ppm1b	36506	1.35907	100	chr17	84901573	84902486	914	22	0.000617927	0	8.43154										Eif1		Rdh19
			18	37615439	37620478	+	NM_053143	Pcdhb18	3735	22.123	100	chr18	37619174	37620288	1115	25	0.000617927	0	8.43105										Trank1		Chrna9
			18	37078715	37966175	+	NM_001174154	Pcdha4-g	540459	0.125639	100	chr18	37619174	37620288	1115	25	0.000617927	0	8.43105										Rgs1		Asap1
			7	46858419	46876437	-	NM_175318	Spty2d1	773	5.12792	100	chr7	46874741	46875664	924	25	0.000617927	0	8.42841										Romo1		Rnf148
[truncated: 8,502 more rows]

## Sheet: PargKO_PJ34_MNase (Figs 3C, 3D)
Parg KO vs WT Mnase genes					PJ34 All vs Wt Mnase genes							Maternal genes (1cell, zygotic) Zeng et al., 2004, filtered for presence in matrix (19472 genes)										2-cell embryo alpha amanitin-sensitive genes (Zeng et al., 2005), filtered for presence in matrix (19472 genes )												Spermatid & Spermatogenesis& spermatocyte specific genes
[truncated: 7,839 more rows]

[truncated: 1 more sheets: PJ34_Parg_2CEDE_MND (Fig 6)]
